# Supplementary material for: Dynamic expression of tRNA‐derived small RNAs define cellular states
Source: EMBO Rep. 2019 Jun 12;20(7):e47789. doi: 10.15252/embr.201947789 (PMC6607006; doi:10.15252/embr.201947789)
Supplement: Supplementary file 3 — Dataset EV1 [file EMBR-20-e47789-s003.xls]

## Sheet: Read_Numbers_and_Percentages
Dataset EV1: Small RNA analysis of all the samples used in the study. The raw numbers and percentages of reads mapping to each database has been represented here.
			Adapter trimmed & rRNA removed			To Genome -v 2						To tRNA -v 2
Mouse ESC:	Total Reads	rRNA %	18-35mer	18-24mer	25-35mer	18-35mer	Percentage	18-24mer	Percentage	25-35mer	Percentage	18-35mer	Percentage	18-24mer	Percentage	25-35mer	Percentage	30-35mer	Percentage	Average
Wnt3a_Rep1	7275644	23.6	5474812	2442439	3032373	3793780	69.2952	2354486	96.399	1439294	47.4643	631414	16.6434	18294	0.776985	613120	42.5987	554913	54.7618	50.2736
Wnt3a_Rep2	4587061	26.2	3372317	1557219	1815098	2127022	63.073	1317936	84.634	809086	44.5753	290006	13.6344	10196	0.773634	279810	34.5835	253674	45.7853
LIF_Rep1	7697820	29	5286165	736349	4549816	2371784	44.8678	671807	91.2349	1699977	37.3636	1075655	45.3521	9438	1.40487	1066217	62.7195	1006099	71.8137	72.0138
LIF_Rep2	11496439	32.8	6723116	1028999	5694117	3515044	52.283	984043	95.6311	2531001	44.4494	1612162	45.8646	12136	1.23328	1600026	63.2171	1504617	72.2138
RA_Rep1	10074855	33.6	5508431	425781	5082650	2652814	48.1592	403515	94.7706	2249299	44.2545	1653351	62.3244	8493	2.10475	1644858	73.1276	1580840	80.2969	81.3503
RA_Rep2	14443991	25	9187264	1002087	8185177	5572738	60.6572	953281	95.1296	4619457	56.4369	3470330	62.2733	16163	1.69551	3454167	74.7743	3273396	82.4037
			Adapter trimmed & rRNA removed			To Genome -v 2						To tRNA -v 2
Mouse ESC: 40S	Total Reads	rRNA %	18-35mer	18-24mer	25-35mer	18-35mer	Percentage	18-24mer	Percentage	25-35mer	Percentage	18-35mer	Percentage	18-24mer	Percentage	25-35mer	Percentage	30-35mer	Percentage
Wnt3a	4968306	20.49	2036091	230826	1805265	1625013	79.8104	222012	96.1815	1403001	77.7172	1285368	79.0989	110866	49.9369	1174502	83.7136	735580	84.6546
LIF	3598082	18.45	1806666	136479	1670187	1453114	80.4307	128941	94.4768	1324173	79.2829	1133772	78.0236	50124	38.8736	1083648	81.8358	728553	83.6862
RA	4997246	25.37	1592672	301643	1291029	1355694	85.1207	288683	95.7035	1067011	82.6481	927104	68.3859	144395	50.0185	782709	73.3553	457073	71.6571
Wnt+RA	5392055	29.75	2101217	458617	1642600	1715805	81.6577	434606	94.7645	1281199	77.9982	978237	57.0133	180198	41.4624	798039	62.2885	463869	62.3575
			Adapter trimmed & rRNA removed			To Genome -v 2						To tRNA -v 2
Mouse ESC: 60S	Total Reads	rRNA %	18-35mer	18-24mer	25-35mer	18-35mer	Percentage	18-24mer	Percentage	25-35mer	Percentage	18-35mer	Percentage	18-24mer	Percentage	25-35mer	Percentage	30-35mer	Percentage
Wnt3a	9545067	28.92	3404940	419072	2985868	2822101	82.8825	394637	94.1693	2427464	81.2984	2188048	77.5326	191409	48.5025	1996639	82.2521	1093412	80.4563
LIF	10018190	25.1	3943757	390864	3552893	3137600	79.5587	365415	93.489	2772185	78.0261	2461884	78.4639	151621	41.4928	2310263	83.3373	1439291	83.5314
RA	7945823	31.27	1777036	266133	1510903	1509370	84.9375	250721	94.2089	1258649	83.3044	1078934	71.4824	128374	51.2019	950560	75.5222	500320	71.8492
Wnt+RA	9696301	34.2	2847448	361402	2486046	2356098	82.7442	335159	92.7386	2020939	81.2913	1657272	70.3397	156219	46.6104	1501053	74.275	863614	72.8472
			Adapter trimmed & rRNA removed			To Genome -v 2						To tRNA -v 2
Mouse ESC: 80S	Total Reads	rRNA %	18-35mer	18-24mer	25-35mer	18-35mer	Percentage	18-24mer	Percentage	25-35mer	Percentage	18-35mer	Percentage	18-24mer	Percentage	25-35mer	Percentage	30-35mer	Percentage
Wnt3a	5960942	39.15	884274	152772	731502	671298	75.9152	142959	93.5767	528339	72.2266	433124	64.5204	43746	30.6004	389378	73.6985	258871	76.2168
LIF	7209559	35.7	996452	189188	807264	734078	73.6692	177512	93.8284	556566	68.9447	452918	61.6989	52097	29.3484	400821	72.0168	275254	75.7474
RA	4974848	41.6	820485	168257	652228	663846	80.909	156864	93.2288	506982	77.7308	328156	49.4325	44190	28.1709	283966	56.0111	175865	53.9334
Wnt+RA	7039580	39.32	1262493	293901	968592	994269	78.7544	273805	93.1623	720464	74.3826	493987	49.6834	80813	29.5148	413174	57.3483	266311	57.8806
			Adapter trimmed & rRNA removed			To Genome -v 2						To tRNA -v 2
Mouse ESC: Polysome	Total Reads	rRNA %	18-35mer	18-24mer	25-35mer	18-35mer	Percentage	18-24mer	Percentage	25-35mer	Percentage	18-35mer	Percentage	18-24mer	Percentage	25-35mer	Percentage	30-35mer	Percentage
Wnt3a	9202962	31.69	1897136	610254	1286882	1673744	88.2248	584040	95.7044	1089704	84.6778	825896	49.3442	155878	26.6896	670018	61.4862	365397	61.7077
LIF	7230284	30.08	1836502	574306	1262196	1588985	86.5224	548484	95.5038	1040501	82.4358	788164	49.6017	141675	25.8303	646489	62.1325	365714	62.8246
RA	8880790	32.13	2016709	652049	1364660	1792803	88.8975	621135	95.2589	1171668	85.8579	684685	38.1908	147982	23.8245	536703	45.8067	301274	44.2088
Wnt+RA	9209256	30	2201355	647839	1553516	1885200	85.6382	613930	94.7658	1271270	81.8318	724266	38.4185	121167	19.7363	603099	47.4407	382156	50.1081
			Adapter trimmed & rRNA removed			To Genome -v 2						To tRNA -v 2
MDA-MB231	Total Reads	rRNA %	18-35mer	18-24mer	25-35mer	18-35mer	Percentage	18-24mer	Percentage	25-35mer	Percentage	18-35mer	Percentage	18-24mer	Percentage	25-35mer	Percentage	30-35mer	Percentage	Average
CD44+CD24- Rep1	10901294	9.47	8187996	6622475	1565521	8052791	98.3487	6592863	99.5529	1459928	93.2551	406465	5.0475	60155	0.912426	346310	23.721	316644	34.7557	31.2292
CD44+CD24- Rep2	13908999	9.21	9619516	7649824	1969692	9442463	98.1594	7605771	99.4241	1836692	93.2477	444366	4.70604	81100	1.0663	363266	19.7783	321069	27.7027
CD24+ Rep1	8336000	12	5733413	3143388	2590025	5531295	96.4747	3115383	99.1091	2415912	93.2776	921293	16.656	35283	1.13254	886010	36.6739	864360	46.5516	38.9074
CD24+ Rep2	12322313	23.6	5693997	3516414	2177583	5191438	91.1739	3359978	95.5513	1831460	84.1052	468497	9.02442	42945	1.27813	425552	23.2357	408655	31.2631
			Adapter trimming & rRNA minus			To Genome -v 2						To tRNA -v 2
HS578T	Total Reads	rRNA %	18-35mer	18-24mer	25-35mer	18-35mer	Percentage	18-24mer	Percentage	25-35mer	Percentage	18-35mer	Percentage	18-24mer	Percentage	25-35mer	Percentage	30-35mer	Percentage	Average
CD44+CD24- Rep1	11257396	13.39	6951003	6258638	692365	6794489	97.7483	6206122	99.1609	588367	84.9793	178633	2.62909	56085	0.903704	122548	20.8285	101978	31.6562	30.6166
CD44+CD24- Rep2	16521228	8.35	11636707	10289801	1346906	11395249	97.925	10225088	99.3711	1170161	86.8777	309468	2.71576	89067	0.871063	220401	18.8351	187953	29.5771
CD24+ Rep1	22388036	26.32	11070779	8108738	2962041	10556461	95.3543	8016111	98.8577	2540350	85.7635	347344	3.29035	69293	0.864422	278051	10.9454	254064	17.6112	19.7233
CD24+ Rep2	20997004	20.3	10854294	6818942	4035352	9426541	86.8462	6516771	95.5687	2909770	72.107	558669	5.92655	73273	1.12438	485396	16.6816	441614	21.8354
			Adapter trimmed & rRNA removed			To Genome -v 2						To tRNA -v 2
Mouse Keratinocytes	Total Reads	rRNA %	18-35mer	18-24mer	25-35mer	18-35mer	Percentage	18-24mer	Percentage	25-35mer	Percentage	18-35mer	Percentage	18-24mer	Percentage	25-35mer	Percentage	30-35mer	Percentage
Bulge_Stem_Cells_CD34+α6+	10550483	20.5	5803087	4013843	1789244	5004915	86.2457	3966722	98.826	1038193	58.0241	676678	13.5203	18830	0.474699	657848	63.3647	632633	73.7092
Basal_Epithelial_CD34-α6+	11397949	7.3	8224101	4577389	3646712	6634756	80.6745	4531788	99.0038	2102968	57.6675	1293636	19.4979	32813	0.724063	1260823	59.9545	1225271	72.2086
			Adapter trimmed & rRNA removed			To Genome -v 2						To tRNA -v 2
Mouse Keratinocytes	Total Reads	rRNA %	18-35mer	18-24mer	25-35mer	18-35mer	Percentage	18-24mer	Percentage	25-35mer	Percentage	18-35mer	Percentage	18-24mer	Percentage	25-35mer	Percentage	30-35mer	Percentage
Bulge_Stem_Cells_CD34+α6+	19679401	18.44	14377148	13344785	1032363	14026592	97.5617	13252387	99.3076	774205	74.9935	285547	2.03575	13012	0.0981861	272535	35.2019	265549	57.8165
Basal_epithelia_CD34-α6+	12089566	23.78	8033893	7231001	802892	7900513	98.3398	7203259	99.6163	697254	86.8428	365090	4.62109	16773	0.232853	348317	49.9555	342914	72.2757
Differentiated_CD34-α6-	11695427	28.42	5581429	5047028	534401	5298503	94.9309	4945243	97.9833	353260	66.1039	132849	2.50729	11041	0.223265	121808	34.4811	114265	52.6705
