# Supplementary material for: Dynamic expression of tRNA‐derived small RNAs define cellular states
Source: EMBO Rep. 2019 Jun 12;20(7):e47789. doi: 10.15252/embr.201947789 (PMC6607006; doi:10.15252/embr.201947789)
Supplement: Supplementary file 4 — Dataset EV2 [file EMBR-20-e47789-s004.xls]

## Sheet: Wnt3a_LIF_RA_Treated_mESC
Dataset EV2: Analysis of reads that map to tRNAs (tsRNA read counts). Each sheet corresponds to different samples used in this study.
#To remove the redundancy in tRNA gene sequence we clustered tRNAs based on first 50bp similarity for every Anticodon-aminoacid pair.
#bowtie assigns reads randomly to a tRNA id if multiple tRNAs have exact same identical sequence. In this case we might split up reads. We used customized perl script to cluster the tRNA sequences Anticodon-aminoacid pairs.
#Clustered_tRNA_ID is the unique tRNA gene name generated, tRNA- list of all the tRNAs that are merged together. Raw read numbers are obtained using customized perl script and data is normalized using DESeq Release (3.3).
#tRNAs with less than 5 reads in all the samples are removed from the analysis.
		Raw Reads																								DESeq Differential Expression (tsRNA pool)										DESeq Differential Expression (tsRNA)
		Wnt3a Treated mESC						LIF Treated mESC						RA treated mESC						Normalized total reads mapping to tRNA cluster						Wnt Vs RA		LIF Vs RA		Normalized tsRNA (most represented size) Counts						Wnt Vs RA		LIF Vs RA
Clustered_tRNA_Id	tRNAs	Wnt3a_R1	Most represented tsRNA size	Count	Wnt3a_R2	Most represented tsRNA size size	Count	LIF_R1	Most represented tsRNA size	Count	LIF_R2	Most represented tsRNA size	Count	RA_R1	Most represented tsRNA size	Count	RA_R2	Most represented tsRNA size	Count	Wnt3a_R1	Wnt3a_R2	LIF_R1	LIF_R2	RA_R1	RA_R2	Log2(FC)	adj.pvalue	Log2(FC)	adj.pvalue	Wnt3a_R1	Wnt3a_R2	LIF_R1	LIF_R2	RA_R1	RA_R2	Log2(FC)	adj.pvalue	Log2(FC)	adj.pvalue
Mus_musculus_Gly-GCC_tRNA_3	Mus_musculus_chr8.trna560-GlyGCC,Mus_musculus_chr1.trna1392-GlyGCC,Mus_musculus_chr1.trna699-GlyGCC,Mus_musculus_chr11.trna1819-GlyGCC,Mus_musculus_chr13.trna110-GlyGCC,Mus_musculus_chr13.trna77-GlyGCC,Mus_musculus_chr2.trna1747-GlyGCC,Mus_musculus_chr3.trna878-GlyGCC,Mus_musculus_chr8.trna886-GlyGCC,Mus_musculus_chr8.trna887-GlyGCC	61508	34	15350	29464	32	7640	128408	32	44568	158267	32	54817	156960	32	51039	411171	32	136552	90623.5	90905.2	125880	99493	123082	178245	0.731133	0.342441	0.419016	0.967418	23843.8	21761.5	44857.3	35116.9	39648.8	63682.5	1.18001	0.159151	0.369673	1
Mus_musculus_Gly-GCC_tRNA_2	Mus_musculus_chr1.trna702-GlyGCC,Mus_musculus_chr1.trna704-GlyGCC,Mus_musculus_chr1.trna706-GlyGCC	32993	32	13910	15572	32	6710	93467	32	49179	118893	32	64695	126956	32	69160	352727	32	201737	48610.6	48044.2	91627	74740.9	99553.9	152909	1.38516	0.0284685	0.601697	0.958553	21607	19112.5	49498.2	41444.9	53725.9	94082.3	1.85993	0.0268599	0.70069	1
Mus_musculus_Gln-CTG_tRNA_1	Mus_musculus_chr13.trna87-GlnCTG	24790	34	18215	7756	34	5453	17842	34	13356	131393	34	97468	163773	34	144574	282086	34	242604	36524.6	23929.6	17490.8	82598.9	128424	122286	2.05211	0.0514704	1.32473	0.958553	28294.1	15532.1	13442.7	62440	112310	113141	2.36295	0.00481596	1.57097	0.261564
Mus_musculus_Gln-CTG_tRNA_2	Mus_musculus_chr3.trna297-GlnCTG,Mus_musculus_chr3.trna753-GlnCTG,Mus_musculus_chr3.trna756-GlnCTG,Mus_musculus_chr11.trna1817-GlnCTG,Mus_musculus_chr13.trna64-GlnCTG,Mus_musculus_chr13.trna982-GlnCTG,Mus_musculus_chr9.trna342-GlnCTG	24899	34	18206	7658	34	5424	17948	34	13479	131563	34	97375	163611	34	144173	281913	34	242613	36685.2	23627.2	17594.7	82705.8	128297	122211	2.05433	0.0514704	1.32053	0.958553	28280.1	15449.5	13566.5	62380.4	111999	113145	2.36416	0.00481596	1.56778	0.261564
Mus_musculus_Lys-CTT_tRNA_4	Mus_musculus_chr11.trna2023-LysCTT,Mus_musculus_chr13.trna103-LysCTT,Mus_musculus_chr17.trna1000-LysCTT,Mus_musculus_chr17.trna82-LysCTT,Mus_musculus_chr17.trna84-LysCTT,Mus_musculus_chr3.trna292-LysCTT,Mus_musculus_chr3.trna748-LysCTT	83738	34	38431	33239	34	16263	110112	33	42762	137596	34	53140	154063	34	73734	265295	34	138083	123376	102552	107944	86498.3	120810	115007	0.0618029	1	0.278325	0.967418	59696.5	46322.9	43039.5	34042.6	57279.1	64396.5	0.198712	1	0.658573	1
Mus_musculus_Gly-CCC_tRNA_5	Mus_musculus_chr3.trna282-GlyCCC	33784	32	14089	20494	32	7679	93062	32	44350	110376	32	53897	106641	32	50968	258318	32	133333	49776	63230.1	91230	69386.8	83623.7	111983	0.791551	0.228625	0.28433	0.967418	21885	21872.6	44637.8	34527.5	39593.7	62181.3	1.21778	0.146051	0.362442	1
Mus_musculus_Glu-CTC_tRNA_4	Mus_musculus_chr1.trna1002-GluCTC,Mus_musculus_chr1.trna709-GluCTC,Mus_musculus_chr1.trna996-GluCTC,Mus_musculus_chr1.trna999-GluCTC,Mus_musculus_chr10.trna81-GluCTC,Mus_musculus_chr11.trna1912-GluCTC,Mus_musculus_chr13.trna1001-GluCTC,Mus_musculus_chr3.trna303-GluCTC,Mus_musculus_chr3.trna745-GluCTC	64548	34	22854	34783	34	13962	109452	33	44294	132785	33	42912	129100	34	47977	255528	34	103655	95102.5	107316	107297	83474	101235	110773	0.0667795	0.993329	0.152276	1	35500.1	39768.8	44581.5	27490.3	37270.2	48340.7	0.185739	0.990189	0.248359	1
Mus_musculus_Glu-TTC_tRNA_1	Mus_musculus_chr13.trna105-GluTTC,Mus_musculus_chr14.trna347-GluTTC,Mus_musculus_chr7.trna337-GluTTC,Mus_musculus_chr9.trna961-GluTTC	50389	26	19933	23630	26	8637	67104	33	33708	87557	33	36013	118260	33	77413	183483	33	113133	74241.2	72905.6	65783	55041.8	92734.8	79541.1	0.227465	0.899532	0.511804	0.967418	30962.8	24601.3	33926.8	23070.7	60137.1	52760.8	1.02279	0.310632	0.98605	0.475713
Mus_musculus_Val-CAC_tRNA_3	Mus_musculus_chr1.trna710-ValCAC,Mus_musculus_chr11.trna204-ValCAC,Mus_musculus_chr13.trna91-ValCAC,Mus_musculus_chr13.trna954-ValCAC,Mus_musculus_chr3.trna284-ValCAC	34240	33	17122	17720	33	9893	69982	33	47456	72824	33	45611	68492	33	41261	179108	33	98460	50447.9	54671.5	68604.3	45780.1	53708.7	77644.5	0.321423	0.765997	0.199561	0.967418	26596.3	28178.9	47764	29219.3	32053	45917.9	0.509413	0.726592	0.0183893	1
Mus_musculus_Val-AAC_tRNA_3	Mus_musculus_chr11.trna208-ValAAC,Mus_musculus_chr3.trna48-ValAAC	26511	33	16972	14954	33	10169	62026	33	47331	62817	33	45074	57816	33	41262	146093	33	97623	39060.3	46137.5	60804.9	39489.3	45337	63332.3	0.351056	0.690574	0.115706	0.981683	26363.3	28965	47638.2	28875.3	32053.7	45527.6	0.487691	0.726592	0.0199947	1
Mus_musculus_Gly-CCC_tRNA_3	Mus_musculus_chr3.trna752-GlyCCC	11852	32	3530	3192	32	1103	27751	32	14886	41263	32	18550	28058	32	13687	94895	32	41656	17462.3	9848.27	27204.7	25939.6	22002	41137.6	1.20909	0.342441	0.248631	0.981683	5483.3	3141.74	14982.6	11883.5	10632.5	19426.7	1.80121	0.0483732	0.162022	1
Mus_musculus_Gly-CCC_tRNA_4	Mus_musculus_chr4.trna67-GlyCCC	11603	32	3512	3135	32	1098	27388	32	15019	39755	32	18070	27441	32	13619	93185	32	41221	17095.4	9672.4	26848.8	24991.6	21518.1	40396.3	1.20978	0.345286	0.256199	0.976286	5455.34	3127.5	15116.5	11576	10579.7	19223.9	1.79596	0.0483732	0.159052	1
Mus_musculus_Lys-CTT_tRNA_9	Mus_musculus_chr12.trna790-LysCTT,Mus_musculus_chr9.trna1035-LysCTT	35574	35	20571	10708	35	4323	33619	35	14182	51898	35	20502	48502	35	16170	90376	35	32594	52413.4	33037.4	32957.2	32625.2	38033.4	39178.6	-0.146269	0.792853	0.235517	0.989835	31953.8	12313.5	14274	13134	12561.4	15200.6	-0.67313	0.616019	0.0185115	1
Mus_musculus_Glu-TTC_tRNA_2	Mus_musculus_chr1.trna1547-GluTTC,Mus_musculus_chr14.trna359-GluTTC	13451	33	9095	6833	33	4831	25663	33	17804	32351	33	19987	44798	33	34073	84998	33	62539	19818.2	21081.8	25157.8	20337.1	35128.8	36847.2	0.815415	0.274219	0.661811	0.958553	14127.6	13760.4	17919.5	12804.1	26469.1	29165.8	0.99634	0.281026	0.85664	0.684926
Mus_musculus_Met-CAT_tRNA_5	Mus_musculus_chr13.trna82-MetCAT,Mus_musculus_chr13.trna108-MetCAT,Mus_musculus_chr13.trna111-MetCAT,Mus_musculus_chr13.trna78-MetCAT,Mus_musculus_chr13.trna90-MetCAT,Mus_musculus_chr13.trna947-MetCAT,Mus_musculus_chr13.trna983-MetCAT,Mus_musculus_chr3.trna792-MetCAT	12306	31	10398	6053	31	5385	27903	31	24782	46366	31	40859	31410	31	26802	47775	31	39737	18131.2	18675.3	27353.7	29147.5	24630.5	20710.8	0.300864	0.800662	-0.317457	0.967418	16151.6	15338.4	24942.8	26175.1	20820.7	18531.8	0.321558	0.925961	-0.377374	1
Mus_musculus_His-GTG_tRNA_2	Mus_musculus_chr2.trna1431-HisGTG,Mus_musculus_chr2.trna1432-HisGTG,Mus_musculus_chr2.trna586-HisGTG,Mus_musculus_chr3.trna291-HisGTG,Mus_musculus_chr3.trna295-HisGTG,Mus_musculus_chr3.trna747-HisGTG,Mus_musculus_chr3.trna751-HisGTG,Mus_musculus_chr4.trna1697-HisGTG	11378	29	2565	7064	29	1732	23149	31	5376	26074	31	4837	23319	31	4132	35226	28	5640	16763.9	21794.5	22693.3	16391.2	18285.8	15270.7	-0.200453	0.993329	-0.22	1	3984.32	4933.36	5410.89	3098.68	3209.88	2630.28	-0.610663	0.717934	-0.54308	1
Mus_musculus_Val-CAC_tRNA_6	Mus_musculus_chr13.trna97-ValCAC	7915	33	4746	4632	33	3178	11928	33	8228	18365	33	12766	10838	33	7023	34948	33	21041	11661.7	14291.1	11693.2	11545	8498.73	15150.2	-0.134113	1	0.0252788	1	7372.16	9052.1	8281.4	8178.16	5455.71	9812.7	-0.105278	1	-0.108376	1
Mus_musculus_Lys-TTT_tRNA_5	Mus_musculus_chr1.trna1184-LysTTT,Mus_musculus_chr1.trna485-LysTTT,Mus_musculus_chr11.trna1816-LysTTT,Mus_musculus_chr13.trna1000-LysTTT,Mus_musculus_chr19.trna107-LysTTT,Mus_musculus_chr19.trna639-LysTTT	10642	32	4601	5424	32	2749	4248	32	2020	18248	32	9769	11896	32	6732	33118	32	18732	15679.5	16734.6	4164.37	11471.4	9328.37	14356.9	-0.452636	0.79975	0.599136	0.967418	7146.93	7830.15	2033.11	6258.22	5229.65	8735.88	-0.100886	1	0.752194	1
Mus_musculus_Val-AAC_tRNA_5	Mus_musculus_chr13.trna965-ValAAC,Mus_musculus_chr13.trna93-ValAAC,Mus_musculus_chr13.trna962-ValAAC	7264	33	4575	4463	33	3142	11455	33	8315	17696	33	12804	10204	33	7023	32616	33	20957	10702.5	13769.7	11229.5	11124.4	8001.57	14139.3	-0.144433	1	-0.0138179	1	7106.54	8949.56	8368.97	8202.5	5455.71	9773.53	-0.0762774	1	-0.121858	1
Mus_musculus_Gln-TTG_tRNA_3	Mus_musculus_chr13.trna113-GlnTTG,Mus_musculus_chr13.trna114-GlnTTG	4528	33	3105	1851	33	1238	12502	33	9020	18018	33	13512	31661	33	25509	31511	33	24591	6671.38	5710.88	12255.9	11326.8	24827.3	13660.2	1.63612	0.114023	0.706661	0.967418	4823.13	3526.27	9078.54	8656.06	19816.3	11468.3	1.90571	0.0338169	0.818883	1
Mus_musculus_Asp-GTC_tRNA_3	Mus_musculus_chr1.trna1000-AspGTC,Mus_musculus_chr1.trna1005-AspGTC,Mus_musculus_chr1.trna707-AspGTC,Mus_musculus_chr1.trna994-AspGTC,Mus_musculus_chr1.trna997-AspGTC,Mus_musculus_chr10.trna851-AspGTC,Mus_musculus_chr11.trna397-AspGTC,Mus_musculus_chr11.trna69-AspGTC,Mus_musculus_chr13.trna84-AspGTC,Mus_musculus_chr13.trna979-AspGTC,Mus_musculus_chr13.trna981-AspGTC,Mus_musculus_chr5.trna1314-Asp…	2152	32	594	861	32	245	10192	32	3137	9729	32	2565	10962	32	3791	18951	32	6700	3170.67	2656.44	9991.36	6116.04	8595.97	8215.38	1.52858	0.0144799	0.0617125	1	922.685	697.849	3157.36	1643.19	2944.98	3124.62	1.90513	0.0119699	0.338401	1
Mus_musculus_Val-AAC_tRNA_4	Mus_musculus_chr13.trna974-ValAAC	3913	33	1978	1976	33	1092	7082	33	4490	8701	33	5215	6379	33	3701	18064	33	9635	5765.26	6096.55	6942.58	5469.8	5002.16	7830.86	0.113537	0.944072	0.0480816	1	3072.51	3110.41	4519.14	3340.83	2875.06	4493.39	0.253073	0.936545	-0.0931631	1
Mus_musculus_Asp-GTC_tRNA_1	Mus_musculus_chr5.trna1609-AspGTC	1710	32	460	611	32	199	5915	32	1519	7166	31	1722	7024	32	2234	16547	32	5658	2519.45	1885.12	5798.56	4504.83	5507.94	7173.23	1.52562	0.0145911	0.29957	0.967418	714.537	566.824	1528.86	1103.15	1735.45	2638.67	1.77131	0.0212284	0.732829	0.861732
Mus_musculus_Val-CAC_tRNA_2	Mus_musculus_chr13.trna98-ValCAC	2725	33	1208	1280	33	592	5786	33	3811	6893	33	3661	5440	33	3189	16052	33	8024	4014.91	3949.18	5672.1	4333.22	4265.83	6958.65	0.495067	0.573671	0.165883	0.967418	1876.44	1686.23	3835.73	2345.31	2477.32	3742.08	0.803819	0.454169	0.0089261	1
Mus_musculus_Gly-CCC_tRNA_2	Mus_musculus_chr3.trna287-GlyCCC,Mus_musculus_chr3.trna755-GlyCCC	1294	32	292	296	32	72	4192	32	2153	5179	32	2009	5257	32	2390	14243	32	5737	1906.53	913.248	4109.48	3255.73	4122.33	6174.43	1.86854	0.0145911	0.483394	0.967418	453.576	205.082	2166.97	1287.01	1856.63	2675.51	2.78259	0.000498296	0.391935	1
Mus_musculus_Gly-TTC_tRNA_1	Mus_musculus_chr1.trna1001-GlyTCC,Mus_musculus_chr1.trna1004-GlyTCC,Mus_musculus_chr1.trna708-GlyTCC,Mus_musculus_chr1.trna995-GlyTCC,Mus_musculus_chr1.trna998-GlyTCC,Mus_musculus_chr11.trna1824-GlyTCC,Mus_musculus_chr3.trna746-GlyTCC	2470	32	1158	1037	32	471	4345	32	1888	7284	32	2911	5236	32	1833	14070	32	4207	3639.2	3199.45	4259.46	4579.01	4105.86	6099.44	0.577534	0.545268	0.207449	0.976286	1798.77	1341.58	1900.25	1864.85	1423.94	1961.98	0.108622	1	-0.153141	1
Mus_musculus_Gly-CCC_tRNA_1	Mus_musculus_chr17.trna113-GlyCCC,Mus_musculus_chr6.trna317-GlyCCC	4245	35	3025	1220	35	883	5872	35	3615	9178	35	6119	5973	35	3386	13222	35	6742	6254.42	3764.06	5756.4	5769.66	4683.79	5731.82	0.0560841	0.993329	-0.146151	1	4698.86	2515.1	3638.46	3919.95	2630.36	3144.21	-0.321079	0.727082	-0.388371	1
Mus_musculus_Gln-TTG_tRNA_4	Mus_musculus_chr11.trna1493-GlnTTG	1685	32	1294	651	32	529	2879	32	2558	5032	32	3991	8772	32	7909	11826	32	10352	2482.61	2008.53	2822.32	3163.32	6878.66	5126.65	1.41852	0.0284685	1.00409	0.382207	2010.02	1506.78	2574.6	2556.72	6143.98	4827.77	1.64146	0.0459479	1.09639	0.473589
Mus_musculus_Gln-TTG_tRNA_5	Mus_musculus_chr13.trna995-GlnTTG	1595	32	1367	586	32	506	2728	32	2507	4766	32	4014	8713	32	7945	11601	32	10345	2350.01	1807.98	2674.3	2996.1	6832.39	5029.11	1.51233	0.0188722	1.06477	0.284364	2123.42	1441.27	2523.27	2571.45	6171.95	4824.51	1.62519	0.0483732	1.10996	0.473589
Mus_musculus_Gln-CTG_tRNA_4	Mus_musculus_chr13.trna975-GlnCTG	1025	34	476	290	34	140	1588	34	792	5205	34	2882	7539	34	5527	10555	34	7184	1510.2	894.736	1556.74	3272.07	5911.79	4575.66	2.1246	0.00750733	1.11892	0.846426	739.391	398.771	797.14	1846.27	4293.56	3350.34	2.7476	0.000178805	1.53191	0.219757
Mus_musculus_Val-AAC_tRNA_2	Mus_musculus_chr13.trna95-ValAAC	1119	33	854	820	33	715	1739	33	1365	3354	33	2648	1932	33	1432	9263	33	6220	1648.69	2529.94	1704.77	2108.46	1515	4015.57	0.404396	0.800662	0.536417	0.967418	1326.55	2036.58	1373.86	1696.36	1112.43	2900.77	0.254944	0.923655	0.386408	1
Mus_musculus_Cys-GCA_tRNA_10	Mus_musculus_chr11.trna1432-CysGCA,Mus_musculus_chr11.trna1433-CysGCA,Mus_musculus_chr11.trna791-CysGCA,Mus_musculus_chr6.trna157-CysGCA	1339	32	764	537	32	317	3791	32	2455	7848	32	6373	5434	32	3254	8851	32	5456	1972.83	1656.8	3716.37	4933.57	4261.13	3836.97	1.15776	0.0957741	-0.0951068	1	1186.75	902.931	2470.93	4082.67	2527.82	2544.47	1.27935	0.153476	-0.369653	1
Mus_musculus_Cys-GCA_tRNA_3	Mus_musculus_chr11.trna1442-CysGCA,Mus_musculus_chr17.trna458-CysGCA,Mus_musculus_chr9.trna593-CysGCA	1370	32	779	499	32	310	3627	32	2394	7906	32	6358	5219	32	3130	8769	32	5332	2018.51	1539.56	3555.6	4970.03	4092.53	3801.42	1.14965	0.113257	-0.111058	1	1210.05	882.992	2409.54	4073.06	2431.49	2486.64	1.23251	0.175686	-0.398463	1
Mus_musculus_His-GTG_tRNA_1	Mus_musculus_chr3.trna749-HisGTG	1964	33	409	1059	33	195	3161	34	674	5005	34	1020	4267	34	1056	8665	35	2101	2893.68	3267.33	3098.77	3146.34	3346.01	3756.33	0.205129	0.848711	0.185568	1	635.317	555.431	678.374	653.433	820.337	979.825	0.596259	0.720291	0.434741	1
Mus_musculus_Arg-TCT_tRNA_3	Mus_musculus_chr3.trna628-ArgTCT	1766	33	1558	507	33	452	182	33	81	1510	33	1194	2428	33	1999	8428	33	7203	2601.96	1564.25	178.417	949.246	1903.94	3653.59	0.415712	0.993329	2.30111	0.253895	2420.11	1287.46	81.5257	764.901	1552.89	3359.2	0.405865	1	2.53688	0.261564
Mus_musculus_Glu-TTC_tRNA_3	Mus_musculus_chr3.trna286-GluTTC,Mus_musculus_chr3.trna754-GluTTC	2546	31	772	1518	34	584	3001	31	868	6508	34	1819	2794	31	1179	5907	31	2481	3751.18	4683.48	2941.92	4091.19	2190.94	2560.72	-0.827896	0.363439	-0.565729	0.967418	1199.18	1663.44	873.633	1165.29	915.888	1157.04	-0.465667	0.886782	0.0238647	1
Mus_musculus_Pro-CGG_tRNA_1	Mus_musculus_chr1.trna1022-ProCGG,Mus_musculus_chr11.trna396-ProCGG,Mus_musculus_chr17.trna83-ProCGG	604	31	154	207	31	71	1219	31	316	1768	32	606	1960	32	693	3699	28	989	889.91	638.656	1195	1111.44	1536.95	1603.54	1.03881	0.210152	0.445326	0.967418	239.215	202.234	318.051	388.216	538.346	461.231	1.17907	0.208421	0.501105	1
Mus_musculus_Pro-TGG_tRNA_4	Mus_musculus_chr11.trna207-ProTGG,Mus_musculus_chr14.trna192-ProTGG,Mus_musculus_chr17.trna996-ProTGG,Mus_musculus_chr3.trna92-ProTGG	624	32	150	217	32	63	1214	31	314	1874	32	619	2023	32	773	3544	28	928	919.378	669.509	1190.1	1178.07	1586.36	1536.35	0.974779	0.263451	0.399022	0.967418	233.001	179.447	316.038	396.544	600.493	432.783	1.32494	0.153476	0.536098	1
Mus_musculus_Arg-CCG_tRNA_2	Mus_musculus_chr11.trna945-ArgCCG	374	33	182	152	33	71	1056	33	778	1438	33	1042	1788	33	1317	3231	33	2173	551.037	468.965	1035.21	903.984	1402.08	1400.66	1.45826	0.0221586	0.531379	0.967418	282.708	202.234	783.049	667.526	1023.09	1013.4	2.0702	0.00629587	0.489462	1
Mus_musculus_Pro-AGG_tRNA_2	Mus_musculus_chr1.trna672-ProAGG,Mus_musculus_chr13.trna957-ProAGG,Mus_musculus_chr14.trna705-ProAGG,Mus_musculus_chr3.trna93-ProAGG,Mus_musculus_chr6.trna46-ProAGG,Mus_musculus_chr7.trna977-ProAGG	552	31	151	178	31	56	1120	31	317	1578	32	569	1788	32	737	2989	28	944	813.296	549.183	1097.95	991.994	1402.08	1295.75	0.985566	0.276978	0.368334	0.967418	234.555	159.508	319.057	364.513	572.527	440.245	1.36181	0.153476	0.567147	1
Mus_musculus_Leu-CAG_tRNA_2	Mus_musculus_chr1.trna698-LeuCAG,Mus_musculus_chr8.trna1008-LeuCAG,Mus_musculus_chr8.trna414-LeuCAG,Mus_musculus_chr1.trna701-LeuCAG,Mus_musculus_chr1.trna703-LeuCAG,Mus_musculus_chr1.trna705-LeuCAG,Mus_musculus_chr1.trna993-LeuCAG,Mus_musculus_chr13.trna952-LeuCAG	794	26	528	479	26	381	1852	26	1283	1777	26	997	1809	26	846	2921	26	1661	1169.85	1477.86	1815.54	1117.09	1418.55	1266.27	0.0200819	1	-0.127372	1	820.164	1085.23	1291.33	638.698	657.202	774.626	-0.412229	0.923655	-0.430762	1
Mus_musculus_Ala-AGC_tRNA_2	Mus_musculus_chr13.trna963-AlaAGC	637	33	512	227	33	187	1076	33	897	3618	33	3168	2067	33	1696	2709	33	2117	938.531	700.362	1054.82	2274.42	1620.86	1174.37	0.770244	0.765997	-0.252225	0.976286	795.311	532.644	902.822	2029.48	1317.51	987.286	0.795434	0.760107	-0.347396	1
Mus_musculus_Ala-AGC_tRNA_4	Mus_musculus_chr13.trna94-AlaAGC,Mus_musculus_chr13.trna96-AlaAGC,Mus_musculus_chr13.trna966-AlaAGC	619	33	509	258	33	209	1154	33	964	3576	33	3097	2104	33	1732	2694	33	2083	912.011	796.007	1131.28	2248.02	1649.87	1167.87	0.722216	0.706351	-0.262185	0.967418	790.651	595.308	970.256	1984	1345.48	971.43	0.741316	0.743422	-0.350595	1
Mus_musculus_Ala-AGC_tRNA_8	Mus_musculus_chr3.trna29-AlaAGC,Mus_musculus_chr5.trna110-AlaAGC	593	33	507	271	33	228	1099	33	902	3504	33	3058	2229	33	1860	2663	33	2067	873.703	836.115	1077.36	2202.75	1747.89	1154.43	0.763364	0.690285	-0.176541	0.989835	787.544	649.427	907.854	1959.02	1444.91	963.968	0.745332	0.743422	-0.251114	1
Mus_musculus_Gly-GCC_tRNA_1	Mus_musculus_chr4.trna1314-GlyGCC	333	27	77	149	33	25	625	27	198	935	27	314	769	27	259	2416	27	977	490.629	459.709	612.696	587.778	603.019	1047.35	0.796277	0.363439	0.459186	0.967418	119.607	71.2091	199.285	201.155	201.2	455.635	1.78335	0.22845	0.713945	1
Mus_musculus_Asp-GTC_tRNA_2	Mus_musculus_chr10.trna856-AspGTC	243	30	49	99	33	19	865	33	211	913	33	238	853	33	198	1911	33	580	358.027	305.444	847.971	573.948	668.889	828.431	1.17428	0.0940745	0.0745427	1	76.1137	54.1189	212.369	152.468	153.813	270.489	1.704	0.060107	0.217841	1
Mus_musculus_Gln-CTG_tRNA_3	Mus_musculus_chr3.trna309-GlnCTG	308	34	104	116	34	20	297	34	114	968	34	463	945	34	663	1571	34	1053	453.795	357.894	291.153	608.523	741.032	681.039	0.808993	0.386049	0.660515	0.967418	161.548	56.9673	114.74	296.607	515.041	491.078	2.203	0.00871005	1.29037	0.438593
Mus_musculus_Ala-CGC_tRNA_3	Mus_musculus_chr4.trna626-AlaCGC	241	34	111	108	34	51	617	33	262	700	34	252	780	34	343	1382	34	728	355.08	333.212	604.854	440.048	611.645	599.106	0.81481	0.342441	0.212536	0.976286	172.421	145.266	263.7	161.436	266.454	339.511	0.931626	0.40048	0.511308	1
Mus_musculus_Val-TAC_tRNA_1	Mus_musculus_chr19.trna109-ValTAC,Mus_musculus_chr19.trna110-ValTAC,Mus_musculus_chrX.trna459-ValTAC	213	30	59	114	32	23	424	30	150	579	30	186	500	30	145	1242	30	420	313.826	351.724	415.653	363.983	392.08	538.415	0.483452	0.573671	0.255199	0.967418	91.6472	65.5123	150.974	119.155	112.641	195.872	0.9731	0.426925	0.191682	1
Mus_musculus_Glu-CTC_tRNA_1	Mus_musculus_chr17.trna720-GluCTC	374	26	299	269	26	233	371	26	282	743	26	567	462	26	348	1157	26	912	551.037	829.945	363.696	467.079	362.282	501.567	-0.676843	0.690285	0.0563203	1	464.449	663.669	283.83	363.232	270.338	425.321	-0.697464	0.727082	0.104478	1
Mus_musculus_Pro-TGG_tRNA_1	Mus_musculus_chr7.trna441-ProTGG	185	28	91	39	26	10	339	28	197	466	28	275	533	28	282	1144	28	696	272.572	120.327	332.326	292.946	417.958	495.932	1.21786	0.208793	0.547534	0.967418	141.354	28.4836	198.279	176.171	219.067	324.587	1.67853	0.145346	0.537921	1
Mus_musculus_Arg-TCT_tRNA_2	Mus_musculus_chr19.trna637-ArgTCT	180	33	99	66	33	30	68	27	15	241	33	89	310	33	154	998	33	578	265.205	203.63	66.6613	151.502	243.09	432.64	0.527366	0.800662	1.63104	0.284364	153.781	85.4509	15.0974	57.0152	119.632	269.557	0.702063	0.925961	2.43215	0.261564
Mus_musculus_Pro-TGG_tRNA_2	Mus_musculus_chrX.trna931-ProTGG	108	28	74	21	28	10	244	28	184	376	28	262	370	28	282	952	28	733	159.123	64.7912	239.197	236.369	290.139	412.698	1.65024	0.0324321	0.563548	0.967418	114.947	28.4836	185.194	167.842	219.067	341.843	1.96741	0.0459479	0.667951	1
Mus_musculus_Arg-TCT_tRNA_5	Mus_musculus_chr13.trna985-ArgTCT	198	33	97	65	33	29	79	34	19	187	33	70	298	33	159	950	33	534	291.726	200.544	77.4448	117.556	233.68	411.831	0.390992	0.914838	1.72696	0.253895	150.674	82.6025	19.1233	44.8434	123.517	249.037	0.675405	0.923655	2.54205	0.138195
Mus_musculus_Val-CAC_tRNA_4	Mus_musculus_chr17.trna392-ValCAC	159	33	83	114	33	66	438	33	309	407	33	260	421	33	265	923	33	547	234.264	351.724	429.377	255.856	330.132	400.127	0.317535	0.690285	0.0918101	1	128.927	187.992	311.005	166.561	205.861	255.1	0.540528	0.635727	-0.0510588	1
Mus_musculus_Arg-TCT_tRNA_1	Mus_musculus_chr11.trna1818-ArgTCT	192	33	90	59	33	15	64	35	18	174	33	54	262	33	148	873	33	492	282.885	182.032	62.7401	109.383	205.45	378.451	0.328749	0.993329	1.76228	0.253895	139.801	42.7254	18.1168	34.5935	114.971	229.45	0.91607	0.923655	2.70802	0.261564
Mus_musculus_Ile-AAT_tRNA_3	Mus_musculus_chr11.trna1823-IleAAT,Mus_musculus_chr11.trna393-IleAAT,Mus_musculus_chr12.trna470-IleAAT,Mus_musculus_chr13.trna92-IleAAT,Mus_musculus_chr13.trna956-IleAAT,Mus_musculus_chr13.trna968-IleAAT,Mus_musculus_chr13.trna989-IleAAT,Mus_musculus_chr13.trna990-IleAAT	290	27	92	123	27	48	342	27	90	545	33	73	435	30	65	843	28	137	427.275	379.491	335.267	342.609	341.11	365.446	-0.191347	0.865292	0.0597822	1	142.907	136.721	90.5841	46.7653	50.4942	63.8915	-1.28961	0.175686	-0.263944	1
Mus_musculus_Ile-AAT_tRNA_2	Mus_musculus_chr13.trna100-IleAAT	239	27	91	128	27	64	319	27	88	464	30	68	358	32	73	746	28	144	352.133	394.918	312.72	291.689	280.729	323.396	-0.306359	0.851977	-0.00067714	1	141.354	182.295	88.5711	43.5622	56.7089	67.156	-1.38566	0.175686	-0.0932268	1
Mus_musculus_Leu-TAA_tRNA_2	Mus_musculus_chr10.trna1316-LeuTAA	211	32	120	62	32	40	281	32	135	759	32	454	655	33	283	718	32	293	310.879	191.288	275.468	477.138	513.625	311.258	0.71602	0.792853	0.132295	1	186.401	113.935	135.876	290.842	219.844	136.644	0.247278	1	-0.259429	1
Mus_musculus_Lys-TTT_tRNA_3	Mus_musculus_chr13.trna83-LysTTT,Mus_musculus_chr7.trna1276-LysTTT	383	28	82	201	27	40	194	28	37	505	32	103	213	28	40	615	28	176	564.297	620.145	190.181	317.463	167.026	266.607	-1.44966	0.044981	-0.227343	0.989835	127.374	113.935	37.2401	65.9839	31.0734	82.0795	-1.09261	0.335767	0.132495	1
Mus_musculus_Thr-AGT_tRNA_1	Mus_musculus_chr11.trna399-ThrAGT	91	35	25	45	35	26	167	35	81	437	35	232	608	35	365	547	35	274	134.076	138.838	163.712	274.716	476.77	237.128	1.38727	0.361554	0.703377	0.976286	38.8335	74.0574	81.5257	148.624	283.544	127.783	1.86536	0.200606	0.837715	1
Mus_musculus_Thr-AGT_tRNA_6	Mus_musculus_chr11.trna1822-ThrAGT,Mus_musculus_chr11.trna395-ThrAGT,Mus_musculus_chr7.trna1213-ThrAGT	84	35	28	51	35	22	156	35	82	428	35	222	622	35	386	514	35	299	123.762	157.35	152.929	269.058	487.748	222.822	1.33783	0.426292	0.751779	0.976286	43.4936	62.664	82.5322	142.218	299.858	139.442	2.049	0.153476	0.966886	1
Mus_musculus_Ala-CGC_tRNA_5	Mus_musculus_chr2.trna263-AlaCGC	92	30	29	46	30	22	135	30	45	288	30	99	376	30	157	494	30	210	135.549	141.924	132.342	181.048	294.844	214.152	0.875309	0.330367	0.699694	0.967418	45.0469	62.664	45.2921	63.4214	121.963	97.9358	1.02968	0.307894	1.01631	0.861732
Mus_musculus_Phe-GAA_tRNA_2	Mus_musculus_chr13.trna988-PheGAA,Mus_musculus_chr10.trna961-PheGAA,Mus_musculus_chr13.trna60-PheGAA,Mus_musculus_chr14.trna457-PheGAA,Mus_musculus_chr19.trna106-PheGAA,Mus_musculus_chr5.trna1315-PheGAA	110	33	43	45	33	15	197	33	56	465	33	189	360	34	120	493	33	163	162.07	138.838	193.122	292.318	282.298	213.719	0.721065	0.506189	0.0310971	1	66.7937	42.7254	56.3634	121.077	93.2201	76.0169	0.627862	0.840126	-0.068292	1
Mus_musculus_Ala-AGC_tRNA_11	Mus_musculus_chr13.trna66-AlaAGC,Mus_musculus_chr13.trna67-AlaAGC	84	32	21	46	33	12	183	32	63	291	32	110	371	33	137	433	33	171	123.762	141.924	179.397	182.934	290.924	187.708	0.849194	0.330367	0.401606	0.967418	32.6202	34.1804	63.4089	70.4682	106.426	79.7477	1.47872	0.14788	0.475743	1
Mus_musculus_Ala-AGC_tRNA_12	Mus_musculus_chr13.trna102-AlaAGC	103	33	71	22	33	18	205	33	161	616	33	520	345	33	262	415	33	313	151.756	67.8765	200.964	387.242	270.535	179.905	1.03624	0.706351	-0.384986	0.967418	110.287	51.2705	162.045	333.122	203.531	145.971	1.11325	0.664829	-0.502617	1
Mus_musculus_Ala-AGC_tRNA_9	Mus_musculus_chr19.trna8-AlaAGC	102	33	73	33	33	31	200	33	164	582	33	491	347	33	282	410	33	310	150.283	101.815	196.063	365.868	272.104	177.738	0.835434	0.706351	-0.320977	0.967418	113.394	88.2992	165.064	314.545	219.067	144.572	0.850345	0.674884	-0.399351	1
Mus_musculus_Ala-AGC_tRNA_7	Mus_musculus_chr13.trna69-AlaAGC	100	32	19	32	35	6	174	32	70	283	32	109	343	33	127	398	33	163	147.336	98.7295	170.575	177.905	268.967	172.536	0.843379	0.497168	0.341348	0.989835	29.5135	17.0902	70.4543	69.8276	98.6579	76.0169	1.90616	0.0685407	0.316343	1
Mus_musculus_Arg-CCT_tRNA_2	Mus_musculus_chr17.trna995-ArgCCT	104	32	20	49	32	12	132	32	28	268	32	70	132	32	29	390	32	88	153.23	151.18	129.401	168.475	103.509	169.068	-0.159349	1	-0.128054	1	31.0668	34.1804	28.1817	44.8434	22.5282	41.0398	-0.0376158	1	-0.200093	1
Mus_musculus_Met-CAT_tRNA_3	Mus_musculus_chr15.trna913-MetCAT,Mus_musculus_chr8.trna783-MetCAT	76	32	16	47	27	22	209	34	41	356	34	80	329	33	74	389	32	89	111.975	145.009	204.886	223.796	257.989	168.634	0.73128	0.363439	-0.00694443	1	24.8535	62.664	41.2661	51.2496	57.4857	41.5061	0.177739	0.913691	0.0976117	1
Mus_musculus_Ala-TGC_tRNA_1	Mus_musculus_chr5.trna702-AlaTGC,Mus_musculus_chr11.trna2022-AlaTGC,Mus_musculus_chr5.trna1317-AlaTGC	195	25	68	77	25	26	229	25	85	340	27	94	192	27	74	389	25	107	287.306	237.568	224.492	213.738	150.559	168.634	-0.717541	0.361554	-0.457258	0.967418	105.627	74.0574	85.5517	60.2183	57.4857	49.9006	-0.742656	0.458632	-0.440883	1
Mus_musculus_Leu-CAA_tRNA_3	Mus_musculus_chr13.trna65-LeuCAA	121	26	56	106	25	48	222	26	116	299	26	100	212	26	61	382	26	147	178.277	327.041	217.63	187.963	166.242	165.6	-0.606698	0.800662	-0.289538	0.999343	86.9871	136.721	116.753	64.062	47.3869	68.5551	-0.948218	0.593501	-0.64111	1
Mus_musculus_Leu-CAA_tRNA_1	Mus_musculus_chr11.trna1911-LeuCAA	125	25	52	87	26	39	239	26	113	304	26	113	206	26	75	380	26	143	184.17	268.421	234.295	191.107	161.537	164.733	-0.472143	0.800662	-0.382761	0.967418	80.7738	111.086	113.733	72.3901	58.2626	66.6896	-0.618677	0.770685	-0.574884	1
Mus_musculus_Arg-ACG_tRNA_1	Mus_musculus_chr13.trna973-ArgACG,Mus_musculus_chr9.trna783-ArgACG	73	25	12	20	25	6	78	35	21	162	35	39	136	32	23	342	31	63	107.555	61.7059	76.4645	101.84	106.646	148.259	0.590708	0.779719	0.51562	0.967418	18.6401	17.0902	21.1363	24.9842	17.8672	29.3807	0.403104	0.964437	0.0348438	1
Mus_musculus_His-GTG_tRNA_3	Mus_musculus_chr3.trna293-HisGTG	104	29	37	38	29	15	341	33	204	330	33	104	328	33	150	336	33	95	153.23	117.241	334.287	207.451	257.205	145.658	0.574816	0.800662	-0.427307	0.967418	57.4736	42.7254	205.324	66.6245	116.525	44.3043	0.682662	1	-0.757802	1
Mus_musculus_Leu-CAA_tRNA_4	Mus_musculus_chr13.trna998-LeuCAA	123	26	52	85	26	46	236	26	137	294	26	129	167	26	62	329	26	137	181.223	262.25	231.354	184.82	130.955	142.624	-0.696894	0.628206	-0.605233	0.967418	80.7738	131.025	137.889	82.64	48.1637	63.8915	-0.918483	0.616019	-0.97676	1
Mus_musculus_Leu-AAG_tRNA_2	Mus_musculus_chr7.trna559-LeuAAG,Mus_musculus_chr13.trna63-LeuAAG	112	34	62	69	34	36	250	34	198	367	34	293	195	34	149	325	34	247	165.016	212.885	245.078	230.711	152.911	140.89	-0.363173	0.848711	-0.695484	0.958553	96.3072	102.541	199.285	187.702	115.748	115.191	0.215847	1	-0.744769	1
Mus_musculus_Leu-TAG_tRNA_2	Mus_musculus_chr14.trna703-LeuTAG	101	34	61	40	34	19	240	34	177	330	34	264	211	34	156	324	34	234	148.81	123.412	235.275	207.451	165.458	140.456	0.168346	1	-0.533289	0.967418	94.7538	54.1189	178.149	169.124	121.186	109.128	0.629526	0.822789	-0.592462	1
Mus_musculus_Leu-CAA_tRNA_2	Mus_musculus_chr13.trna85-LeuCAA	135	26	61	86	26	41	225	26	106	299	26	111	171	26	63	311	26	123	198.904	265.336	220.571	187.963	134.091	134.821	-0.787735	0.496635	-0.603322	0.967418	94.7538	116.783	106.688	71.1088	48.9406	57.3624	-0.992726	0.452609	-0.742047	1
Mus_musculus_Asp-GTC_tRNA_4	Mus_musculus_chr2.trna510-AspGTC	22	28	11	2	30	1	61	28	22	79	28	31	79	28	27	300	28	157	32.414	6.17059	59.7991	49.6626	61.9487	130.052	2.31502	0.244553	0.810685	0.967418	17.0868	2.84836	22.1428	19.8592	20.9745	73.2187	2.24031	0.600827	1.16516	1
Mus_musculus_Arg-CCT_tRNA_1	Mus_musculus_chr6.trna107-ArgCCT	76	27	17	19	27	5	106	29	17	161	29	33	124	33	16	290	28	48	111.975	58.6206	103.913	101.211	97.2359	125.717	0.386154	0.971623	0.12024	1	26.4068	14.2418	17.1103	21.1405	12.4293	22.3853	-0.223511	0.993116	-0.135794	1
Mus_musculus_Thr-AGT_tRNA_5	Mus_musculus_chr13.trna996-ThrAGT	52	27	24	39	35	18	110	35	43	291	35	100	294	35	131	279	35	97	76.6148	120.327	107.835	182.934	230.543	120.948	0.835724	0.543841	0.273618	1	37.2802	51.2705	43.2791	64.062	101.765	45.237	0.731263	0.727082	0.453636	1
Mus_musculus_Leu-TAG_tRNA_3	Mus_musculus_chr11.trna401-LeuTAG	57	34	22	51	34	16	188	26	77	231	34	142	194	34	119	272	34	141	83.9816	157.35	184.299	145.216	152.127	117.914	0.16216	0.79975	-0.287165	0.976286	34.1735	45.5738	77.4997	90.9681	92.4433	65.7569	0.988243	0.391072	-0.0907216	1
Mus_musculus_Ser-TGA_tRNA_1	Mus_musculus_chr13.trna112-SerTGA,Mus_musculus_chr13.trna984-SerTGA	95	25	63	42	25	35	165	25	123	190	25	96	104	25	52	259	25	134	139.969	129.582	161.752	119.442	81.5527	112.278	-0.475764	0.706351	-0.536764	0.967418	97.8605	99.6927	123.798	61.4995	40.3954	62.4924	-0.94117	0.454169	-0.848775	1
Mus_musculus_Gln-TTG_tRNA_1	Mus_musculus_chr11.trna630-GlnTTG	56	25	14	24	25	6	70	32	10	99	25	21	114	29	25	256	26	52	82.5082	74.0471	68.622	62.2354	89.3943	110.978	0.356008	0.842738	0.614686	0.967418	21.7468	17.0902	10.0649	13.453	19.4209	24.2508	0.169266	1	0.892936	1
Mus_musculus_Thr-AGT_tRNA_2	Mus_musculus_chr13.trna81-ThrAGT,Mus_musculus_chr13.trna104-ThrAGT	47	27	15	27	27	11	90	34	30	179	34	61	289	35	113	243	35	82	69.248	83.303	88.2282	112.527	226.622	105.342	1.12174	0.493034	0.725595	0.967418	23.3001	31.332	30.1947	39.0778	87.7823	38.2416	1.20588	0.483338	0.863342	1
Mus_musculus_Arg-CCT_tRNA_3	Mus_musculus_chr11.trna1234-ArgCCT,Mus_musculus_chrX.trna321-ArgCCT,Mus_musculus_chr11.trna1022-ArgCCT	64	35	13	16	27	5	83	35	17	134	32	25	85	29	17	240	29	40	94.2951	49.3647	81.366	84.2377	66.6536	104.042	0.248765	1	0.043687	1	20.1934	14.2418	17.1103	16.0155	13.2062	18.6544	-0.112112	1	-0.0561823	1
Mus_musculus_Leu-AAG_tRNA_1	Mus_musculus_chr11.trna2021-LeuAAG,Mus_musculus_chr13.trna62-LeuAAG,Mus_musculus_chr14.trna188-LeuAAG	81	34	29	54	34	23	224	34	93	251	34	164	180	34	105	234	34	149	119.342	166.606	219.59	157.789	141.149	101.441	-0.237238	0.993329	-0.637497	0.967418	45.0469	65.5123	93.6036	105.062	81.5676	69.4878	0.450258	0.760107	-0.395262	1
Mus_musculus_Asn-GTT_tRNA_6	Mus_musculus_chr3.trna757-AsnGTT	132	26	39	107	26	38	173	34	50	226	34	94	197	34	134	227	34	150	194.484	330.127	169.594	142.073	154.48	98.406	-1.05276	0.439321	-0.30152	0.976286	60.5803	108.238	50.3245	60.2183	104.096	69.9542	0.0440317	1	0.654896	1
Mus_musculus_Arg-ACG_tRNA_2	Mus_musculus_chr13.trna951-ArgACG,Mus_musculus_chr13.trna953-ArgACG,Mus_musculus_chr14.trna209-ArgACG	47	35	8	21	31	4	74	32	14	111	32	28	114	32	27	223	31	48	69.248	64.7912	72.5432	69.779	89.3943	96.672	0.473161	0.779719	0.386655	0.967418	12.4267	11.3935	14.0909	17.9374	20.9745	22.3853	0.864175	0.743422	0.437016	1
Mus_musculus_Ser-AGA_tRNA_2	Mus_musculus_chr13.trna980-SerAGA	130	25	99	53	25	42	163	25	123	186	25	92	117	25	59	221	25	109	191.537	163.521	159.791	116.927	91.7468	95.805	-0.920765	0.254135	-0.561129	0.967418	153.781	119.631	123.798	58.9371	45.8332	50.8334	-1.49999	0.0804338	-0.918667	1
Mus_musculus_Val-CAC_tRNA_1	Mus_musculus_chr6.trna10-ValCAC	127	33	71	51	33	29	177	33	111	176	33	109	150	33	92	217	33	72	187.117	157.35	173.516	110.641	117.624	94.0709	-0.702379	0.363439	-0.424697	0.967418	110.287	82.6025	111.72	69.8276	71.4687	33.578	-0.876745	0.320883	-0.78932	1
Mus_musculus_Ser-GCT_tRNA_1	Mus_musculus_chr19.trna711-SerGCT	112	35	42	50	33	14	153	35	66	178	35	63	144	35	65	209	35	82	165.016	154.265	149.988	111.898	112.919	90.6029	-0.649643	0.480481	-0.363754	0.967418	65.2404	39.8771	66.4283	40.3591	50.4942	38.2416	-0.244413	0.87342	-0.267153	1
Mus_musculus_Ser-GCT_tRNA_3	Mus_musculus_chr11.trna1821-SerGCT,Mus_musculus_chr13.trna115-SerGCT,Mus_musculus_chr13.trna970-SerGCT,Mus_musculus_chr2.trna1509-SerGCT,Mus_musculus_chr13.trna976-SerGCT	81	35	28	53	35	19	138	35	39	181	35	59	141	35	45	202	35	80	119.342	163.521	135.283	113.784	110.567	87.5683	-0.51362	0.779719	-0.330051	0.967418	43.4936	54.1189	39.2531	37.7966	34.9575	37.3089	-0.43374	0.925961	-0.0924639	1
Mus_musculus_Arg-ACG_tRNA_3	Mus_musculus_chr3.trna1040-ArgACG	44	27	10	19	25	5	44	31	10	135	32	27	102	32	20	200	31	52	64.8279	58.6206	43.1338	84.8664	79.9844	86.7013	0.43322	0.800662	0.380984	0.989835	15.5334	14.2418	10.0649	17.2967	15.5367	24.2508	0.418201	0.98455	0.540159	1
Mus_musculus_Thr-CGT_tRNA_1	Mus_musculus_chr13.trna75-ThrCGT	116	27	89	42	27	24	76	27	24	191	27	71	231	35	83	199	35	58	170.91	129.582	74.5038	120.07	181.141	86.2678	-0.168281	0.848711	0.458728	1	138.247	68.3607	24.1558	45.484	64.4772	27.0489	-1.17464	0.3824	0.394273	1
Mus_musculus_Ser-AGA_tRNA_4	Mus_musculus_chr11.trna394-SerAGA,Mus_musculus_chr13.trna86-SerAGA,Mus_musculus_chr13.trna88-SerAGA,Mus_musculus_chr13.trna950-SerAGA,Mus_musculus_chr13.trna978-SerAGA,Mus_musculus_chr4.trna16-SerAGA	115	25	81	55	25	39	152	25	116	143	25	84	106	25	59	198	25	115	169.437	169.691	149.008	89.8955	83.121	85.8343	-1.00519	0.250893	-0.499784	0.967418	125.821	111.086	116.753	53.8121	45.8332	53.6315	-1.25206	0.180145	-0.778064	1
Mus_musculus_Trp-CCA_tRNA_1	Mus_musculus_chr11.trna1880-TrpCCA,Mus_musculus_chr11.trna1849-TrpCCA	39	35	11	11	32	6	43	32	14	127	32	69	146	32	75	192	32	106	57.4611	33.9383	42.1535	79.8373	114.487	83.2333	1.11321	0.380685	0.696692	0.967418	17.0868	17.0902	14.0909	44.2028	58.2626	49.4343	1.65588	0.151182	0.885565	1
Mus_musculus_Cys-GCA_tRNA_5	Mus_musculus_chr6.trna1029-CysGCA	58	30	20	33	30	10	84	32	29	147	32	75	69	32	24	177	32	76	85.455	101.815	82.3464	92.4101	54.1071	76.7307	-0.517339	0.792853	-0.417567	0.967418	31.0668	28.4836	29.1882	48.0465	18.644	35.4434	-0.138818	1	-0.513955	1
Mus_musculus_Arg-TCG_tRNA_2	Mus_musculus_chr13.trna74-ArgTCG,Mus_musculus_chr13.trna949-ArgTCG	65	27	26	24	27	8	58	33	14	101	33	24	103	33	33	170	33	43	95.7685	74.0471	56.8582	63.4926	80.7685	73.6961	-0.136692	0.899532	0.360031	0.976286	40.3869	22.7869	14.0909	15.3749	25.6355	20.0535	-0.467477	0.743422	0.63281	1
Mus_musculus_Ala-TGC_tRNA_3	Mus_musculus_chr13.trna68-AlaTGC	44	32	19	20	31	6	41	31	13	94	32	29	87	32	38	163	32	71	64.8279	61.7059	40.1929	59.0922	68.222	70.6616	0.134352	1	0.484228	0.967418	29.5135	17.0902	13.0844	18.578	29.5197	33.1116	0.426441	1	0.984116	1
Mus_musculus_Asn-GTT_tRNA_3	Mus_musculus_chr1.trna1006-AsnGTT,Mus_musculus_chr10.trna381-AsnGTT,Mus_musculus_chr11.trna1446-AsnGTT,Mus_musculus_chr2.trna1947-AsnGTT,Mus_musculus_chr3.trna289-AsnGTT,Mus_musculus_chr3.trna294-AsnGTT,Mus_musculus_chr3.trna298-AsnGTT,Mus_musculus_chr3.trna750-AsnGTT,Mus_musculus_chr5.trna1043-AsnGTT	173	26	59	115	27	39	119	26	42	209	26	50	119	33	25	152	33	32	254.892	354.809	116.657	131.386	93.3151	65.893	-1.93719	0.00583044	-0.639677	0.958553	91.6472	111.086	42.2726	32.031	19.4209	14.9236	-2.56144	0.00384279	-1.11336	0.684926
Mus_musculus_Thr-TGT_tRNA_2	Mus_musculus_chr11.trna206-ThrTGT,Mus_musculus_chr14.trna704-ThrTGT	57	33	16	24	32	6	99	33	24	109	33	32	147	33	58	149	33	34	83.9816	74.0471	97.0511	68.5218	115.272	64.5925	0.18672	1	0.119441	1	24.8535	17.0902	24.1558	20.4998	45.0564	15.8563	0.53829	1	0.447901	1
Mus_musculus_Ala-CGC_tRNA_2	Mus_musculus_chr13.trna70-AlaCGC,Mus_musculus_chr13.trna955-AlaCGC	75	25	19	18	27	4	81	27	21	136	32	35	85	32	20	149	32	32	110.502	55.5353	79.4054	85.495	66.6536	64.5925	-0.339234	0.619358	-0.32932	0.967418	29.5135	11.3935	21.1363	22.4217	15.5367	14.9236	-0.425419	0.760107	-0.51601	1
Mus_musculus_Arg-TCG_tRNA_1	Mus_musculus_chr11.trna1023-ArgTCG	58	27	20	23	27	10	55	33	15	96	35	20	81	28	20	147	33	35	85.455	70.9618	53.9173	60.3494	63.517	63.7255	-0.297815	0.800662	0.155175	1	31.0668	28.4836	15.0974	12.8124	15.5367	16.3226	-0.902397	0.600827	0.190946	1
Mus_musculus_Thr-TGT_tRNA_3	Mus_musculus_chr14.trna190-ThrTGT	44	32	8	14	30	5	41	32	10	85	33	20	111	32	27	143	33	28	64.8279	43.1942	40.1929	53.4344	87.0418	61.9914	0.464308	0.895514	0.670634	0.967418	12.4267	14.2418	10.0649	12.8124	20.9745	13.0581	0.35178	1	0.573002	1
Mus_musculus_Met-CAT_tRNA_2	Mus_musculus_chr13.trna61-MetCAT,Mus_musculus_chr13.trna999-MetCAT	63	27	31	32	27	12	80	35	16	108	35	15	78	35	19	140	32	32	92.8218	98.7295	78.4251	67.8931	61.1645	60.6909	-0.65256	0.573671	-0.263939	1	48.1536	34.1804	16.1038	9.6093	14.7599	14.9236	-1.47183	0.162171	0.207151	1
Mus_musculus_Thr-CGT_tRNA_5	Mus_musculus_chr13.trna72-ThrCGT	105	27	76	35	27	24	72	27	34	135	27	57	156	35	65	139	27	47	154.703	107.985	70.5826	84.8664	122.329	60.2574	-0.524772	0.506189	0.232139	1	118.054	68.3607	34.2207	36.5154	50.4942	21.919	-1.36419	0.14788	0.0338077	1
Mus_musculus_Thr-TGT_tRNA_1	Mus_musculus_chr13.trna73-ThrTGT	77	27	54	37	27	24	75	35	22	126	27	45	117	35	38	129	27	36	113.449	114.156	73.5235	79.2086	91.7468	55.9224	-0.624163	0.512032	-0.0486356	1	83.8805	68.3607	22.1428	28.8279	29.5197	16.789	-1.717	0.0483732	-0.138385	1
Mus_musculus_Gln-TTG_tRNA_2	Mus_musculus_chrX.trna936-GlnTTG	50	32	43	24	32	22	72	32	53	161	32	143	78	32	68	118	32	99	73.6681	74.0471	70.5826	101.211	61.1645	51.1538	-0.395225	0.792853	-0.613083	0.967418	66.7937	62.664	53.344	91.6087	52.8247	46.1697	-0.387061	0.867371	-0.550162	1
Mus_musculus_Tyr-GTA_tRNA_9	Mus_musculus_chr14.trna191-TyrGTA	149	25	109	73	25	48	52	25	35	123	25	63	31	32	5	113	25	32	219.531	225.227	50.9763	77.3227	24.309	48.9862	-2.60123	0.000121517	-0.807719	0.958553	169.314	136.721	35.2272	40.3591	3.88417	14.9236	-4.0243	1.01922e-06	-2.0068	0.114775
Mus_musculus_Leu-TAA_tRNA_1	Mus_musculus_chr19.trna638-LeuTAA	41	33	13	17	31	5	46	33	18	79	33	46	72	33	41	112	33	58	60.4078	52.45	45.0944	49.6626	56.4596	48.5527	-0.103949	0.993329	0.148254	1	20.1934	14.2418	18.1168	29.4685	31.8502	27.0489	0.77436	0.7744	0.307729	1
Mus_musculus_Cys-GCA_tRNA_13	Mus_musculus_chr6.trna162-CysGCA,Mus_musculus_chr6.trna179-CysGCA,Mus_musculus_chr11.trna1444-CysGCA,Mus_musculus_chr6.trna1005-CysGCA,Mus_musculus_chr6.trna1006-CysGCA,Mus_musculus_chr6.trna1008-CysGCA,Mus_musculus_chr6.trna1009-CysGCA,Mus_musculus_chr6.trna1010-CysGCA,Mus_musculus_chr6.trna1011-CysGCA,Mus_musculus_chr6.trna1012-CysGCA,Mus_musculus_chr6.trna1013-CysGCA,Mus_musculus_chr6.trna1016…	19	32	9	9	34	2	49	32	24	95	32	74	55	32	39	106	32	70	27.9939	27.7677	48.0354	59.7208	43.1288	45.9517	0.67584	0.681927	-0.274588	0.989835	13.9801	5.69673	24.1558	47.4059	30.2965	32.6453	1.67752	0.287912	-0.185168	1
Mus_musculus_Arg-TCG_tRNA_3	Mus_musculus_chr13.trna948-ArgTCG	42	27	14	15	27	8	53	27	18	76	27	31	63	33	16	103	28	28	61.8812	46.2794	51.9566	47.7766	49.4021	44.6512	-0.201625	0.851724	-0.0845963	1	21.7468	22.7869	18.1168	19.8592	12.4293	13.0581	-0.80511	0.727082	-0.575302	1
Mus_musculus_Thr-CGT_tRNA_4	Mus_musculus_chr11.trna550-ThrCGT	88	27	33	31	27	14	72	26	41	89	26	48	66	26	28	103	26	54	129.656	95.6442	70.5826	55.949	51.7546	44.6512	-1.22466	0.0852739	-0.392306	0.967418	51.2603	39.8771	41.2661	30.7498	21.7514	25.1835	-0.957383	0.44948	-0.617655	1
Mus_musculus_Trp-CCA_tRNA_5	Mus_musculus_chr13.trna107-TrpCCA,Mus_musculus_chr13.trna109-TrpCCA	31	34	7	9	32	4	39	34	9	60	35	18	50	34	17	102	34	25	45.6742	27.7677	38.2322	37.7184	39.208	44.2177	0.183889	1	0.13543	1	10.8734	11.3935	9.05841	11.5312	13.2062	11.659	0.159232	1	0.272215	1
Mus_musculus_Phe-GAA_tRNA_1	Mus_musculus_chr19.trna108-PheGAA	41	26	14	15	26	8	54	26	18	75	27	21	67	26	20	101	30	26	60.4078	46.2794	52.9369	47.148	52.5388	43.7842	-0.147437	0.899532	-0.0552738	1	21.7468	22.7869	18.1168	13.453	15.5367	12.1254	-0.686988	0.760107	-0.190638	1
Mus_musculus_Trp-CCA_tRNA_2	Mus_musculus_chr11.trna1820-TrpCCA,Mus_musculus_chr11.trna398-TrpCCA	29	34	11	14	32	4	42	34	13	71	34	22	53	34	18	92	34	33	42.7275	43.1942	41.1732	44.6334	41.5605	39.8826	-0.0772288	1	-0.0752961	1	17.0868	11.3935	13.0844	14.0936	13.983	15.3899	0.0445275	1	0.112047	1
Mus_musculus_Tyr-GTA_tRNA_7	Mus_musculus_chr3.trna28-TyrGTA	160	25	129	87	25	62	36	25	24	137	25	86	27	34	4	89	25	34	235.738	268.421	35.2913	86.1237	21.1723	38.5821	-3.07676	2.37447e-06	-1.02283	0.398651	200.381	176.598	24.1558	55.0933	3.10734	15.8563	-4.31318	2.1655e-07	-2.06316	0.0734675
Mus_musculus_Cys-GCA_tRNA_2	Mus_musculus_chr6.trna175-CysGCA	13	32	8	11	32	7	36	32	25	102	32	86	43	32	34	86	32	62	19.1537	33.9383	35.2913	64.1213	33.7189	37.2816	0.419335	0.742544	-0.4856	0.967418	12.4267	19.9385	25.1623	55.0933	26.4124	28.9144	0.773531	0.715448	-0.536625	1
Mus_musculus_Cys-GCA_tRNA_15	Mus_musculus_chr6.trna180-CysGCA	11	32	5	13	32	6	32	32	20	85	32	80	45	32	35	85	32	66	16.207	40.1089	31.37	53.4344	35.2872	36.8481	0.357165	0.709814	-0.233435	0.999343	7.76671	17.0902	20.1298	51.2496	27.1892	30.7798	1.22164	0.454169	-0.300226	1
Mus_musculus_Leu-CAG_tRNA_1	Mus_musculus_chr8.trna168-LeuCAG	62	25	57	43	25	42	49	25	34	76	25	52	48	25	27	84	25	53	91.3484	132.668	48.0354	47.7766	37.6397	36.4146	-1.59695	0.0775653	-0.371624	0.967418	88.5405	119.631	34.2207	33.3122	20.9745	24.7171	-2.18777	0.0225944	-0.56366	1
Mus_musculus_Met-CAT_tRNA_8	Mus_musculus_chr13.trna99-MetCAT,Mus_musculus_chr13.trna994-MetCAT	64	27	33	13	27	8	30	29	6	61	27	21	53	32	8	82	35	14	94.2951	40.1089	29.4094	38.347	41.5605	35.5475	-0.801623	0.506189	0.186523	1	51.2603	22.7869	6.03894	13.453	6.21467	6.52905	-2.53866	0.145346	-0.613092	1
Mus_musculus_Arg-TCG_tRNA_4	Mus_musculus_chr7.trna387-ArgTCG	42	31	15	12	31	2	42	35	9	85	31	26	63	33	13	81	31	24	61.8812	37.0236	41.1732	53.4344	49.4021	35.114	-0.226813	0.792853	-0.162729	1	23.3001	5.69673	9.05841	16.6561	10.0988	11.1927	-0.445618	0.831128	-0.272306	1
Mus_musculus_Tyr-GTA_tRNA_3	Mus_musculus_chr5.trna109-TyrGTA	41	25	16	30	25	9	25	25	5	71	25	15	37	30	6	79	31	13	60.4078	92.5589	24.5078	44.6334	29.0139	34.247	-1.27383	0.318513	-0.128232	1	24.8535	25.6353	5.03245	9.6093	4.66101	6.06269	-2.23516	0.0940753	-0.449286	1
Mus_musculus_Cys-GCA_tRNA_8	Mus_musculus_chr6.trna1026-CysGCA	34	30	16	17	30	10	49	30	31	64	30	18	40	30	15	78	26	17	50.0943	52.45	48.0354	40.233	31.3664	33.8135	-0.653748	0.681927	-0.437468	0.967418	24.8535	28.4836	31.2012	11.5312	11.6525	7.92814	-1.44571	0.287912	-1.1259	1
Mus_musculus_Cys-GCA_tRNA_20	Mus_musculus_chr6.trna1023-CysGCA	12	32	9	5	32	2	37	32	24	78	32	66	35	32	26	78	32	63	17.6803	15.4265	36.2716	49.0339	27.4456	33.8135	0.887796	0.573671	-0.477714	0.967418	13.9801	5.69673	24.1558	42.2809	20.1977	29.3807	1.33322	0.508576	-0.422268	1
Mus_musculus_Ala-AGC_tRNA_1	Mus_musculus_chr4.trna645-AlaAGC,Mus_musculus_chr13.trna71-AlaAGC	26	32	8	12	30	4	25	28	5	99	32	45	38	32	13	74	32	39	38.3074	37.0236	24.5078	62.2354	29.7981	32.0795	-0.283826	0.944072	-0.487334	0.967418	12.4267	11.3935	5.03245	28.8279	10.0988	18.1881	0.247951	1	-0.259462	1
Mus_musculus_Leu-TAG_tRNA_1	Mus_musculus_chr7.trna861-LeuTAG	21	34	6	9	35	3	38	34	18	37	25	9	29	34	17	69	35	15	30.9406	27.7677	37.2519	23.2597	22.7407	29.912	-0.157058	1	-0.200707	1	9.32005	8.54509	18.1168	5.76558	13.2062	6.99542	0.177322	1	-0.241479	1
Mus_musculus_Arg-CCG_tRNA_3	Mus_musculus_chr13.trna997-ArgCCG	13	31	6	9	29	3	35	31	12	35	29	10	48	33	9	68	33	18	19.1537	27.7677	34.311	22.0024	37.6397	29.4784	0.516458	0.765997	0.253225	1	9.32005	8.54509	12.0779	6.4062	6.99151	8.3945	-0.215528	1	-0.264665	1
Mus_musculus_Tyr-GTA_tRNA_1	Mus_musculus_chr3.trna27-TyrGTA	147	25	125	68	25	52	35	25	26	106	25	77	17	33	6	61	25	30	216.584	209.8	34.311	66.6358	13.3307	26.4439	-3.42223	2.43573e-07	-1.34367	0.253895	194.168	148.115	26.1687	49.3278	4.66101	13.9908	-4.1978	2.1655e-07	-2.01709	0.0734675
Mus_musculus_Ile-AAT_tRNA_1	Mus_musculus_chr16.trna315-IleAAT	5	35	2	2	30	2	22	29	6	40	31	8	57	35	22	60	35	20	7.36681	6.17059	21.5669	25.1456	44.6971	26.0104	2.38491	0.0514704	0.598056	0.967418	3.10668	5.69673	6.03894	5.12496	17.0904	9.32722	1.58536	0.483338	1.24266	1
Mus_musculus_Trp-CCA_tRNA_4	Mus_musculus_chr10.trna1282-TrpCCA	16	35	5	4	35	3	22	35	7	55	35	26	39	35	10	60	35	17	23.5738	12.3412	21.5669	34.5752	30.5823	26.0104	0.656029	0.851977	0.0115319	1	7.76671	8.54509	7.04543	16.6561	7.76834	7.92814	-0.0554746	1	-0.594541	1
Mus_musculus_Lys-CTT_tRNA_6	Mus_musculus_chr16.trna76-LysCTT	24	34	11	10	34	6	18	33	11	31	34	16	35	34	26	58	34	35	35.3607	30.853	17.6456	19.4878	27.4456	25.1434	-0.332367	0.848711	0.50204	0.967418	17.0868	17.0902	11.0714	10.2499	20.1977	16.3226	0.0956767	1	0.776403	1
Mus_musculus_Lys-TTT_tRNA_1	Mus_musculus_chr13.trna89-LysTTT	27	28	6	13	28	5	11	33	4	36	32	12	10	25	4	58	28	18	39.7808	40.1089	10.7835	22.631	7.84161	25.1434	-1.2762	0.361554	-0.0186642	1	9.32005	14.2418	4.02596	7.68744	3.10734	8.3945	-1.03459	0.840126	-0.026296	1
Mus_musculus_Met-CAT_tRNA_7	Mus_musculus_chr15.trna876-MetCAT	36	25	10	17	27	7	53	31	13	70	31	16	54	31	15	58	31	10	53.041	52.45	51.9566	44.0048	42.3447	25.1434	-0.644417	0.573671	-0.507822	0.967418	15.5334	19.9385	13.0844	10.2499	11.6525	4.66361	-1.12038	0.560153	-0.516153	1
Mus_musculus_Gly-ACC_tRNA_1	Mus_musculus_chr11.trna205-GlyACC	15	32	6	13	33	5	19	33	11	35	33	18	31	33	11	57	33	20	22.1004	40.1089	18.626	22.0024	24.309	24.7099	-0.343793	1	0.27085	1	9.32005	14.2418	11.0714	11.5312	8.54518	9.32722	-0.39872	1	-0.338753	1
Mus_musculus_Tyr-GTA_tRNA_4	Mus_musculus_chr13.trna106-TyrGTA	37	25	22	30	25	15	22	25	6	42	32	8	21	26	4	55	34	6	54.5144	92.5589	21.5669	26.4029	16.4674	23.8429	-1.86732	0.198495	-0.25098	1	34.1735	42.7254	6.03894	5.12496	3.10734	2.79817	-3.70283	0.00130213	-0.918709	1
Mus_musculus_Arg-CCG_tRNA_1	Mus_musculus_chr17.trna994-ArgCCG	15	30	4	6	30	2	19	34	3	31	27	6	25	35	5	53	34	10	22.1004	18.5118	18.626	19.4878	19.604	22.9758	0.068258	1	0.159858	1	6.21337	5.69673	3.01947	3.84372	3.88417	4.66361	-0.478563	1	0.31667	1
Mus_musculus_Thr-AGT_tRNA_4	Mus_musculus_chr13.trna971-ThrAGT	18	27	9	12	28	5	16	27	6	47	27	19	42	27	15	51	27	19	26.5205	37.0236	15.685	29.5461	32.9347	22.1088	-0.207183	1	0.283259	1	13.9801	14.2418	6.03894	12.1718	11.6525	8.86086	-0.46025	0.952517	0.171776	1
Mus_musculus_Ile-AAT_tRNA_4	Mus_musculus_chr4.trna62-IleAAT	6	35	3	1	35	1	23	30	6	31	32	7	42	35	19	47	35	11	8.84017	3.0853	22.5472	19.4878	32.9347	20.3748	2.16035	0.210152	0.342801	1	4.66003	2.84836	6.03894	4.48434	14.7599	5.12997	1.40546	0.760107	0.918446	1
Mus_musculus_Ala-TGC_tRNA_2	Mus_musculus_chrX.trna363-AlaTGC,Mus_musculus_chrX.trna371-AlaTGC,Mus_musculus_chrX.trna637-AlaTGC	20	25	7	3	25	2	25	25	18	28	25	19	28	25	11	47	25	24	29.4672	9.25589	24.5078	17.6019	21.9565	20.3748	0.12853	0.993329	0.00757026	1	10.8734	5.69673	18.1168	12.1718	8.54518	11.1927	0.25238	1	-0.617811	1
Mus_musculus_Tyr-GTA_tRNA_2	Mus_musculus_chr13.trna960-TyrGTA	39	25	23	19	25	14	16	25	5	44	25	10	16	34	7	45	33	8	57.4611	58.6206	15.685	27.6602	12.5466	19.5078	-1.85655	0.0514704	-0.435351	0.967418	35.7269	39.8771	5.03245	6.4062	5.43784	3.73089	-3.04367	0.00516266	-0.319124	1
Mus_musculus_Tyr-GTA_tRNA_5	Mus_musculus_chr13.trna958-TyrGTA	44	25	16	38	25	13	38	25	8	45	25	10	22	33	5	41	33	9	64.8279	117.241	37.2519	28.2888	17.2515	17.7738	-2.37802	0.0981836	-0.903994	0.967418	24.8535	37.0287	8.05192	6.4062	3.88417	4.19725	-2.93684	0.0211883	-0.839199	1
Mus_musculus_Asn-GTT_tRNA_4	Mus_musculus_chr3.trna283-AsnGTT	133	26	54	81	27	34	97	26	38	102	26	42	44	26	11	40	27	12	195.957	249.909	95.0904	64.1213	34.5031	17.3403	-3.10438	6.88454e-07	-1.61872	0.0522591	83.8805	96.8443	38.2466	26.906	8.54518	5.59633	-3.67579	2.76337e-05	-2.20389	0.0734675
Mus_musculus_Thr-CGT_tRNA_3	Mus_musculus_chr16.trna50-ThrCGT	28	27	9	17	27	7	24	26	12	59	26	24	31	27	9	39	26	24	41.2541	52.45	23.5275	37.0898	24.309	16.9068	-1.18492	0.330367	-0.556534	0.967418	13.9801	19.9385	12.0779	15.3749	6.99151	11.1927	-0.899394	0.78098	-0.594268	1
Mus_musculus_Lys-CTT_tRNA_5	Mus_musculus_chr3.trna2-LysCTT	10	34	7	5	34	3	14	33	6	20	34	10	19	33	9	37	34	19	14.7336	15.4265	13.7244	12.5728	14.899	16.0397	0.0367758	1	0.234508	1	10.8734	8.54509	6.03894	6.4062	6.99151	8.86086	-0.292732	1	0.349116	1
Mus_musculus_Tyr-GTA_tRNA_6	Mus_musculus_chr13.trna101-TyrGTA	38	25	20	24	25	11	12	25	7	25	25	11	14	30	5	33	25	5	55.9877	74.0471	11.7638	15.716	10.9782	14.3057	-2.3626	0.0144799	-0.120147	1	31.0668	31.332	7.04543	7.04682	3.88417	2.33181	-3.32747	0.00384279	-1.18085	1
Mus_musculus_Thr-AGT_tRNA_3	Mus_musculus_chr14.trna628-ThrAGT	22	27	14	19	27	9	15	27	9	41	27	26	19	27	14	33	27	20	32.414	58.6206	14.7047	25.7742	14.899	14.3057	-1.64021	0.330367	-0.470968	0.967418	21.7468	25.6353	9.05841	16.6561	10.8757	9.32722	-1.22978	0.454169	-0.348022	1
Mus_musculus_Tyr-GTA_tRNA_8	Mus_musculus_chr13.trna961-TyrGTA	45	25	21	19	25	10	14	28	4	35	25	13	11	33	3	33	25	7	66.3013	58.6206	13.7244	22.0024	8.62577	14.3057	-2.44562	0.00583044	-0.639677	0.967418	32.6202	28.4836	4.02596	8.32806	2.3305	3.26453	-3.44904	0.00384279	-1.14276	1
Mus_musculus_Arg-TCT_tRNA_4	Mus_musculus_chr1.trna730-ArgTCT	1	29	1	0	35	0	6	33	2	12	35	4	15	29	5	31	29	8	1.47336	0	5.88188	7.54368	11.7624	13.4387	4.0963	0.162716	0.908505	0.967418	1.55334	0	2.01298	2.56248	3.88417	3.73089	2.29348	0.886782	0.734938	1
Mus_musculus_Ser-GCT_tRNA_4	Mus_musculus_chr13.trna992-SerGCT	40	35	9	33	33	10	30	33	9	56	33	18	18	35	4	29	33	8	58.9345	101.815	29.4094	35.2038	14.1149	12.5717	-2.59063	0.0284685	-1.27572	0.846426	13.9801	28.4836	9.05841	11.5312	3.10734	3.73089	-2.63454	0.0940753	-1.59022	0.684926
Mus_musculus_Trp-CCA_tRNA_3	Mus_musculus_chr10.trna857-TrpCCA	14	30	5	5	33	2	13	31	4	36	32	11	26	32	9	28	32	9	20.6271	15.4265	12.7441	22.631	20.3882	12.1382	-0.148532	0.944345	-0.121126	1	7.76671	5.69673	4.02596	7.04682	6.99151	4.19725	-0.266997	1	0.0150321	1
Mus_musculus_Ser-CGA_tRNA_1	Mus_musculus_chr10.trna688-SerCGA	20	25	9	8	25	3	25	25	7	41	31	12	26	25	8	27	25	5	29.4672	24.6824	24.5078	25.7742	20.3882	11.7047	-0.754699	0.555048	-0.647792	0.967418	13.9801	8.54509	7.04543	7.68744	6.21467	2.33181	-1.39814	0.40048	-0.785637	1
Mus_musculus_Lys-CTT_tRNA_1	Mus_musculus_chr3.trna1-LysCTT	9	34	5	1	34	1	14	34	7	21	34	10	25	33	10	26	34	14	13.2603	3.0853	13.7244	13.2014	19.604	11.2712	0.91755	0.914838	0.197457	1	7.76671	2.84836	7.04543	6.4062	7.76834	6.52905	0.429638	1	0.0879713	1
Mus_musculus_Ser-CGA_tRNA_2	Mus_musculus_chr13.trna972-SerCGA	17	33	9	7	25	3	23	31	8	23	31	7	17	25	7	25	25	6	25.0471	21.5971	22.5472	14.4587	13.3307	10.8377	-0.948577	0.506189	-0.614635	0.967418	13.9801	8.54509	8.05192	4.48434	5.43784	2.79817	-1.45152	0.40048	-0.60609	1
Mus_musculus_Ser-CGA_tRNA_3	Mus_musculus_chr11.trna400-SerCGA	9	33	3	7	33	3	25	25	15	30	31	12	10	30	3	25	33	6	13.2603	21.5971	24.5078	18.8592	7.84161	10.8377	-0.900024	0.792853	-1.21516	0.958553	4.66003	8.54509	15.0974	7.68744	2.3305	2.79817	-1.36444	0.760107	-2.15141	0.473589
Mus_musculus_Ser-TGA_tRNA_2	Mus_musculus_chr10.trna1095-SerTGA	7	33	2	3	34	1	11	25	5	11	33	4	15	25	5	24	35	5	10.3135	9.25589	10.7835	6.91504	11.7624	10.4042	0.179784	1	0.324759	1	3.10668	2.84836	5.03245	2.56248	3.88417	2.33181	0.0618683	1	-0.289056	1
Mus_musculus_Lys-CTT_tRNA_3	Mus_musculus_chr13.trna1041-LysCTT	7	35	2	9	27	3	18	34	4	20	32	4	9	35	3	24	35	11	10.3135	27.7677	17.6456	12.5728	7.05744	10.4042	-1.12489	0.800662	-0.791243	0.967418	3.10668	8.54509	4.02596	2.56248	2.3305	5.12997	-0.64321	1	0.17933	1
Mus_musculus_Met-CAT_tRNA_6	Mus_musculus_chr11.trna1132-MetCAT	48	27	32	18	27	11	9	27	6	32	27	19	9	27	5	22	27	12	70.7214	55.5353	8.82282	20.1165	7.05744	9.53715	-2.92758	0.000316729	-0.802317	0.967418	49.7069	31.332	6.03894	12.1718	3.88417	5.59633	-3.09558	0.00286108	-0.941753	1
Mus_musculus_Ile-TAT_tRNA_2	Mus_musculus_chr7.trna156-IleTAT	9	25	4	4	25	3	4	29	2	18	35	6	8	30	2	21	35	5	13.2603	12.3412	3.92125	11.3155	6.27328	9.10364	-0.735458	0.800662	0.0132094	1	6.21337	8.54509	2.01298	3.84372	1.55367	2.33181	-1.92538	0.58455	-0.591998	1
Mus_musculus_Met-CAT_tRNA_1	Mus_musculus_chr15.trna355-MetCAT	45	27	26	27	27	21	5	27	4	26	27	16	11	27	8	20	25	7	66.3013	83.303	4.90157	16.3446	8.62577	8.67013	-3.11265	0.000214053	-0.296775	0.976286	40.3869	59.8156	4.02596	10.2499	6.21467	3.26453	-3.40201	0.00130213	-0.590743	1
Mus_musculus_Ile-TAT_tRNA_4	Mus_musculus_chr13.trna987-IleTAT	10	35	5	5	35	3	6	35	4	23	35	6	10	29	3	19	31	4	14.7336	15.4265	5.88188	14.4587	7.84161	8.23663	-0.907533	0.707983	-0.339254	0.989835	7.76671	8.54509	4.02596	3.84372	2.3305	1.86544	-1.95885	0.44948	-0.907309	1
Mus_musculus_Cys-GCA_tRNA_6	Mus_musculus_chr6.trna176-CysGCA	8	31	2	4	31	2	17	31	6	14	27	5	7	30	4	19	31	5	11.7869	12.3412	16.6653	8.80096	5.48912	8.23663	-0.813828	0.79975	-0.891704	0.967418	3.10668	5.69673	6.03894	3.2031	3.10734	2.33181	-0.694683	1	-0.764832	1
Mus_musculus_Leu-TAA_tRNA_3	Mus_musculus_chr13.trna991-LeuTAA	3	33	1	2	33	1	4	32	1	11	32	3	17	35	11	18	35	9	4.42008	6.17059	3.92125	6.91504	13.3307	7.80312	0.996761	0.792853	0.963684	0.967418	1.55334	2.84836	1.00649	1.92186	8.54518	4.19725	1.53351	0.760107	2.12148	1
Mus_musculus_Ile-TAT_tRNA_5	Mus_musculus_chr13.trna969-IleTAT	13	35	3	9	35	3	7	33	2	19	35	5	11	34	3	18	35	4	19.1537	27.7677	6.8622	11.9442	8.62577	7.80312	-1.51401	0.361554	-0.194986	1	4.66003	8.54509	2.01298	3.2031	2.3305	1.86544	-1.65403	0.726592	-0.31397	1
Mus_musculus_Cys-GCA_tRNA_7	Mus_musculus_chr6.trna1033-CysGCA	5	31	2	1	30	1	12	27	5	5	27	3	7	26	4	17	27	6	7.36681	3.0853	11.7638	3.1432	5.48912	7.36961	0.298955	1	-0.213238	1	3.10668	2.84836	5.03245	1.92186	3.10734	2.79817	-0.0120527	1	-0.235848	1
Mus_musculus_Ile-TAT_tRNA_1	Mus_musculus_chr17.trna516-IleTAT	13	29	4	4	34	2	9	34	2	14	32	4	10	31	4	16	35	4	19.1537	12.3412	8.82282	8.80096	7.84161	6.93611	-1.09169	0.496635	-0.254101	1	6.21337	5.69673	2.01298	2.56248	3.10734	1.86544	-1.26006	0.74774	0.120136	1
Mus_musculus_Cys-GCA_tRNA_4	Mus_musculus_chr6.trna177-CysGCA	4	31	1	4	26	2	10	30	4	8	27	4	8	30	3	15	30	6	5.89345	12.3412	9.80314	5.02912	6.27328	6.5026	-0.513258	1	-0.215315	1	1.55334	5.69673	4.02596	2.56248	2.3305	2.79817	-0.49941	1	-0.361353	1
Mus_musculus_Cys-GCA_tRNA_9	Mus_musculus_chr6.trna1034-CysGCA	4	30	2	2	30	1	10	32	4	9	26	4	7	27	3	15	31	5	5.89345	6.17059	9.80314	5.65776	5.48912	6.5026	-0.00867413	1	-0.366585	1	3.10668	2.84836	4.02596	2.56248	2.3305	2.33181	-0.353068	1	-0.498893	1
Mus_musculus_Ser-GGA_tRNA_1	Mus_musculus_chr11.trna832-SerGGA	3	34	1	2	25	2	9	28	3	10	35	3	6	26	2	15	33	6	4.42008	6.17059	8.82282	6.2864	4.70496	6.5026	0.0816776	1	-0.430957	1	1.55334	5.69673	3.01947	1.92186	1.55367	2.79817	-0.736371	1	-0.183276	1
Mus_musculus_Leu-TAA_tRNA_4	Mus_musculus_chrX.trna462-LeuTAA	1	34	1	0	35	0	4	31	2	0	35	0	2	30	2	14	33	5	1.47336	0	3.92125	0	1.56832	6.06909	2.37397	0.877927	0.961769	0.967418	1.55334	0	2.01298	0	1.55367	2.33181	1.32272	1	0.948758	1
Mus_musculus_Cys-GCA_tRNA_12	Mus_musculus_chr6.trna174-CysGCA	6	28	2	1	26	1	9	32	2	6	31	2	9	30	4	14	27	6	8.84017	3.0853	8.82282	3.77184	7.05744	6.06909	0.138441	1	0.0596738	1	3.10668	2.84836	2.01298	1.28124	3.10734	2.79817	-0.0120527	1	0.842123	1
Mus_musculus_Cys-GCA_tRNA_14	Mus_musculus_chr6.trna1015-CysGCA	2	27	2	0	35	0	5	32	2	6	32	3	8	32	4	13	31	3	2.94672	0	4.90157	3.77184	6.27328	5.63559	2.01485	0.79975	0.457366	1	3.10668	0	2.01298	1.92186	3.10734	1.39908	0.536607	1	0.195677	1
Mus_musculus_Glu-CTC_tRNA_5	Mus_musculus_chr7.trna967-GluCTC	1	35	1	2	33	1	3	30	2	5	31	2	1	34	1	11	34	5	1.47336	6.17059	2.94094	3.1432	0.784161	4.76857	-0.461121	1	-0.131855	1	1.55334	2.84836	2.01298	1.28124	0.776834	2.33181	-0.501779	1	-0.0836538	1
Mus_musculus_Lys-TTT_tRNA_2	Mus_musculus_chr10.trna885-LysTTT	3	35	2	0	35	0	1	30	1	4	33	1	1	34	1	8	33	4	4.42008	0	0.980314	2.51456	0.784161	3.46805	-0.0558601	1	0.282974	1	3.10668	0	1.00649	0.64062	0.776834	1.86544	-0.233593	1	0.681845	1
Mus_musculus_Ala-TGC_tRNA_5	Mus_musculus_chrX.trna375-AlaTGC	2	30	2	2	35	1	3	34	2	6	32	2	5	31	2	8	32	2	2.94672	6.17059	2.94094	3.77184	3.9208	3.46805	-0.303258	1	0.13844	1	3.10668	2.84836	2.01298	1.28124	1.55367	0.932722	-1.26006	0.925961	-0.405884	1
Mus_musculus_Glu-CTC_tRNA_2	Mus_musculus_chr12.trna886-GluCTC	2	31	1	1	33	1	5	33	2	8	31	4	7	31	6	8	30	3	2.94672	3.0853	4.90157	5.02912	5.48912	3.46805	0.570403	1	-0.14885	1	1.55334	2.84836	2.01298	2.56248	4.66101	1.39908	0.461277	1	0.405422	1
Mus_musculus_Asn-GTT_tRNA_1	Mus_musculus_chr1.trna814-AsnGTT	0	35	0	0	35	0	2	32	2	3	31	2	5	31	2	7	28	3	0	0	1.96063	1.88592	3.9208	3.03455	Inf	0.690574	0.854559	1	0	0	2.01298	1.28124	1.55367	1.39908	Inf	1	-0.157877	1
Mus_musculus_Lys-CTT_tRNA_7	Mus_musculus_chr1.trna1268-LysCTT	1	34	1	2	34	2	0	35	0	2	33	1	4	34	2	6	34	4	1.47336	6.17059	0	1.25728	3.13664	2.60104	-0.413851	1	2.19016	0.967418	1.55334	5.69673	0	0.64062	1.55367	1.86544	-1.08437	1	2.41608	1
Mus_musculus_Leu-CAG_tRNA_3	Mus_musculus_chr3.trna1026-LeuCAG	0	35	0	0	35	0	1	33	1	4	30	2	2	26	2	6	26	2	0	0	0.980314	2.51456	1.56832	2.60104	Inf	0.848711	0.254586	1	0	0	1.00649	1.28124	1.55367	0.932722	Inf	1	0.120136	1
Mus_musculus_Sec-TCA_tRNA_1	Mus_musculus_chr5.trna13-SeCTCA	20	34	18	12	34	8	9	34	6	13	34	8	31	34	23	5	33	3	29.4672	37.0236	8.82282	8.17232	24.309	2.16753	-1.32844	0.363439	0.63959	1	27.9602	22.7869	6.03894	5.12496	17.8672	1.39908	-1.39725	0.222461	0.787236	1
Mus_musculus_Tyr-GTA_tRNA_10	Mus_musculus_chr13.trna959-TyrGTA	4	26	2	5	33	2	0	35	0	4	31	2	3	35	1	4	29	2	5.89345	15.4265	0	2.51456	2.35248	1.73403	-2.38326	0.573671	0.700563	1	3.10668	5.69673	0	1.28124	0.776834	0.932722	-2.36444	0.720291	0.416081	1
Mus_musculus_Lys-CTT_tRNA_8	Mus_musculus_chr5.trna1627-LysCTT	5	35	3	2	35	1	4	29	2	4	32	3	3	35	1	4	32	2	7.36681	6.17059	3.92125	2.51456	2.35248	1.73403	-1.72801	0.55731	-0.655254	1	4.66003	2.84836	2.01298	1.92186	0.776834	0.932722	-2.13488	0.664829	-1.20268	1
Mus_musculus_Lys-CTT_tRNA_10	Mus_musculus_chr9.trna1514-LysCTT	0	35	0	0	35	0	2	34	1	2	32	1	0	35	0	4	33	2	0	0	1.96063	1.25728	0	1.73403	Inf	1	-0.891997	1	0	0	1.00649	0.64062	0	0.932722	Inf	1	-0.820418	1
Mus_musculus_Val-CAC_tRNA_7	Mus_musculus_chr13.trna964-ValCAC	6	33	2	3	33	1	3	34	3	11	33	5	3	33	3	4	33	4	8.84017	9.25589	2.94094	6.91504	2.35248	1.73403	-2.14674	0.361554	-1.27013	0.967418	3.10668	2.84836	3.01947	3.2031	2.3305	1.86544	-0.505116	1	-0.568514	1
Mus_musculus_Ile-GAT_tRNA_1	Mus_musculus_chr2.trna1506-IleGAT	0	35	0	0	35	0	0	35	0	0	35	0	2	27	1	3	25	2	0	0	0	0	1.56832	1.30052	Inf	1	Inf	0.967418	0	0	0	0	0.776834	0.932722	Inf	1	Inf	1
Mus_musculus_Leu-AAG_tRNA_3	Mus_musculus_chr16.trna4-LeuAAG,Mus_musculus_chr16.trna829-LeuAAG,Mus_musculus_chr19.trna2-LeuAAG	0	35	0	1	31	1	2	25	2	2	31	1	1	25	1	3	28	2	0	3.0853	1.96063	1.25728	0.784161	1.30052	-0.565583	1	-0.626297	1	0	2.84836	2.01298	0.64062	0.776834	0.932722	-0.736511	1	-0.634329	1
Mus_musculus_Cys-GCA_tRNA_17	Mus_musculus_chr6.trna167-CysGCA	0	35	0	0	35	0	0	35	0	0	35	0	0	35	0	2	28	2	0	0	0	0	0	0.867013	Inf	1	Inf	1	0	0	0	0	0	0.932722	Inf	1	Inf	1
Mus_musculus_Asn-GTT_tRNA_2	Mus_musculus_chr3.trna285-AsnGTT	1	35	1	0	35	0	0	35	0	0	35	0	0	35	0	2	33	1	1.47336	0	0	0	0	0.867013	-0.764986	1	Inf	1	1.55334	0	0	0	0	0.466361	-1.73586	1	Inf	1
Mus_musculus_Pro-AGG_tRNA_1	Mus_musculus_chr1.trna284-ProAGG	2	35	1	3	31	2	0	35	0	2	28	2	2	28	2	2	28	1	2.94672	9.25589	0	1.25728	1.56832	0.867013	-2.325	0.706351	0.953814	1	1.55334	5.69673	0	1.28124	1.55367	0.466361	-1.84362	0.885327	0.656835	1
Mus_musculus_Sup-TTA_tRNA_1	Mus_musculus_chr13.trna79-SupTTA	0	35	0	0	35	0	0	35	0	4	32	2	1	33	1	2	34	2	0	0	0	2.51456	0.784161	0.867013	Inf	1	-0.606814	1	0	0	0	1.28124	0.776834	0.932722	Inf	1	0.416081	1
Mus_musculus_Pro-TGG_tRNA_3	Mus_musculus_chr17.trna998-ProTGG	1	31	1	1	32	1	0	35	0	0	35	0	1	33	1	1	25	1	1.47336	3.0853	0	0	0.784161	0.433507	-1.90449	0.944072	Inf	1	1.55334	2.84836	0	0	0.776834	0.466361	-1.82401	0.991847	Inf	1
Mus_musculus_Val-CAC_tRNA_5	Mus_musculus_chr3.trna928-ValCAC	0	35	0	0	35	0	0	35	0	0	35	0	1	27	1	1	30	1	0	0	0	0	0.784161	0.433507	Inf	1	Inf	1	0	0	0	0	0.776834	0.466361	Inf	1	Inf	1
Mus_musculus_Asn-GTT_tRNA_5	Mus_musculus_chr15.trna1013-AsnGTT	0	35	0	1	27	1	0	35	0	0	35	0	1	29	1	1	28	1	0	3.0853	0	0	0.784161	0.433507	-1.34129	1	Inf	1	0	2.84836	0	0	0.776834	0.466361	-1.19608	1	Inf	1
Mus_musculus_Pro-TGG_tRNA_5	Mus_musculus_chr11.trna372-ProTGG	0	35	0	0	35	0	0	35	0	0	35	0	0	35	0	1	26	1	0	0	0	0	0	0.433507	Inf	1	Inf	1	0	0	0	0	0	0.466361	Inf	1	Inf	1
Mus_musculus_His-ATG_tRNA_1	Mus_musculus_chr1.trna717-HisATG	1	28	1	0	35	0	1	25	1	0	35	0	2	29	1	1	28	1	1.47336	0	0.980314	0	1.56832	0.433507	0.442206	1	1.03	1	1.55334	0	1.00649	0	0.776834	0.466361	-0.321322	1	0.30472	1
Mus_musculus_Lys-CTT_tRNA_2	Mus_musculus_chr16.trna267-LysCTT	4	32	2	1	31	1	3	33	1	5	29	2	6	32	2	1	32	1	5.89345	3.0853	2.94094	3.1432	4.70496	0.433507	-0.805175	0.792853	-0.243715	1	3.10668	2.84836	1.00649	1.28124	1.55367	0.466361	-1.55974	0.840126	-0.179541	1
Mus_musculus_Cys-GCA_tRNA_11	Mus_musculus_chr6.trna1014-CysGCA	0	35	0	2	29	1	3	29	2	1	29	1	2	31	1	1	25	1	0	6.17059	2.94094	0.62864	1.56832	0.433507	-1.62409	1	-0.834437	1	0	2.84836	2.01298	0.64062	0.776834	0.466361	-1.19608	1	-1.0939	1
Mus_musculus_Cys-GCA_tRNA_18	Mus_musculus_chr6.trna182-CysGCA	1	34	1	3	32	3	3	32	2	5	32	3	3	34	1	1	34	1	1.47336	9.25589	2.94094	3.1432	2.35248	0.433507	-1.94529	0.824759	-1.12686	0.975174	1.55334	8.54509	2.01298	1.92186	0.776834	0.466361	-3.02201	0.726592	-1.66225	1
Mus_musculus_Lys-CTT_tRNA_12	Mus_musculus_chrX.trna643-LysCTT	4	28	4	0	35	0	3	32	1	2	33	1	0	35	0	1	34	1	5.89345	0	2.94094	1.25728	0	0.433507	-3.76499	0.573671	-3.27565	0.967418	6.21337	0	1.00649	0.64062	0	0.466361	-3.73586	0.743422	-1.82042	1
Mus_musculus_Ala-TGC_tRNA_4	Mus_musculus_chrX.trna366-AlaTGC,Mus_musculus_chrX.trna368-AlaTGC,Mus_musculus_chrX.trna372-AlaTGC	2	32	2	2	31	2	1	31	1	0	35	0	0	35	0	0	35	0	2.94672	6.17059	0.980314	0	0	0	negative inf	0.320391	negative inf	1	3.10668	5.69673	1.00649	0	0	0	negative inf	0.222461	negative inf	1
Mus_musculus_Ser-AGA_tRNA_1	Mus_musculus_chr5.trna1135-SerAGA	1	26	1	0	35	0	1	28	1	0	35	0	0	35	0	0	35	0	1.47336	0	0.980314	0	0	0	negative inf	0.914838	negative inf	1	1.55334	0	1.00649	0	0	0	negative inf	0.956875	negative inf	1
Mus_musculus_Met-CAT_tRNA_4	Mus_musculus_chr10.trna1101-MetCAT	0	35	0	0	35	0	0	35	0	1	26	1	0	35	0	0	35	0	0	0	0	0.62864	0	0	NA	NA	negative inf	1	0	0	0	0.64062	0	0	NA	NA	negative inf	1
Mus_musculus_Val-GAC_tRNA_1	Mus_musculus_chr6.trna651-ValGAC	0	35	0	0	35	0	0	35	0	1	25	1	0	35	0	0	35	0	0	0	0	0.62864	0	0	NA	NA	negative inf	1	0	0	0	0.64062	0	0	NA	NA	negative inf	1
Mus_musculus_Ala-CGC_tRNA_6	Mus_musculus_chrX.trna636-AlaCGC,Mus_musculus_chrX.trna369-AlaCGC,Mus_musculus_chrX.trna639-AlaCGC,Mus_musculus_chrX.trna640-AlaCGC	0	35	0	0	35	0	0	35	0	1	32	1	0	35	0	0	35	0	0	0	0	0.62864	0	0	NA	NA	negative inf	1	0	0	0	0.64062	0	0	NA	NA	negative inf	1
Mus_musculus_Cys-GCA_tRNA_16	Mus_musculus_chr6.trna170-CysGCA	0	35	0	0	35	0	0	35	0	0	35	0	0	35	0	0	35	0	0	0	0	0	0	0	NA	NA	NA	NA	0	0	0	0	0	0	NA	NA	NA	NA
Mus_musculus_Lys-TTT_tRNA_4	Mus_musculus_chr8.trna317-LysTTT	0	35	0	0	35	0	0	35	0	0	35	0	0	35	0	0	35	0	0	0	0	0	0	0	NA	NA	NA	NA	0	0	0	0	0	0	NA	NA	NA	NA
Mus_musculus_Val-AAC_tRNA_1	Mus_musculus_chr4.trna1183-ValAAC	0	35	0	0	35	0	0	35	0	0	35	0	0	35	0	0	35	0	0	0	0	0	0	0	NA	NA	NA	NA	0	0	0	0	0	0	NA	NA	NA	NA
Mus_musculus_Cys-GCA_tRNA_1	Mus_musculus_chr6.trna1020-CysGCA	0	35	0	0	35	0	0	35	0	0	35	0	0	35	0	0	35	0	0	0	0	0	0	0	NA	NA	NA	NA	0	0	0	0	0	0	NA	NA	NA	NA
Mus_musculus_Ala-AGC_tRNA_5	Mus_musculus_chr9.trna1100-AlaAGC	0	35	0	0	35	0	0	35	0	0	35	0	0	35	0	0	35	0	0	0	0	0	0	0	NA	NA	NA	NA	0	0	0	0	0	0	NA	NA	NA	NA
Mus_musculus_Ala-AGC_tRNA_13	Mus_musculus_chr10.trna1120-AlaAGC	0	35	0	0	35	0	0	35	0	0	35	0	0	35	0	0	35	0	0	0	0	0	0	0	NA	NA	NA	NA	0	0	0	0	0	0	NA	NA	NA	NA
Mus_musculus_Ala-AGC_tRNA_3	Mus_musculus_chrX.trna159-AlaAGC	0	35	0	0	35	0	0	35	0	0	35	0	0	35	0	0	35	0	0	0	0	0	0	0	NA	NA	NA	NA	0	0	0	0	0	0	NA	NA	NA	NA
Mus_musculus_Thr-CGT_tRNA_2	Mus_musculus_chr18.trna633-ThrCGT	0	35	0	0	35	0	0	35	0	0	35	0	0	35	0	0	35	0	0	0	0	0	0	0	NA	NA	NA	NA	0	0	0	0	0	0	NA	NA	NA	NA
Mus_musculus_Ala-AGC_tRNA_10	Mus_musculus_chr11.trna238-AlaAGC	0	35	0	0	35	0	0	35	0	0	35	0	0	35	0	0	35	0	0	0	0	0	0	0	NA	NA	NA	NA	0	0	0	0	0	0	NA	NA	NA	NA
Mus_musculus_Ile-TAT_tRNA_3	Mus_musculus_chr1.trna583-IleTAT	0	35	0	0	35	0	0	35	0	0	35	0	0	35	0	0	35	0	0	0	0	0	0	0	NA	NA	NA	NA	0	0	0	0	0	0	NA	NA	NA	NA
Mus_musculus_Ala-AGC_tRNA_6	Mus_musculus_chr11.trna1203-AlaAGC	0	35	0	0	35	0	0	35	0	0	35	0	0	35	0	0	35	0	0	0	0	0	0	0	NA	NA	NA	NA	0	0	0	0	0	0	NA	NA	NA	NA
Mus_musculus_Ala-CGC_tRNA_1	Mus_musculus_chrX.trna373-AlaCGC	0	35	0	0	35	0	0	35	0	0	35	0	0	35	0	0	35	0	0	0	0	0	0	0	NA	NA	NA	NA	0	0	0	0	0	0	NA	NA	NA	NA
Mus_musculus_SeC(e)-TCA_tRNA_1	Mus_musculus_chr7.trna86-SeC(e)TCA	0	35	0	0	35	0	0	35	0	0	35	0	0	35	0	0	35	0	0	0	0	0	0	0	NA	NA	NA	NA	0	0	0	0	0	0	NA	NA	NA	NA
Mus_musculus_Glu-CTC_tRNA_3	Mus_musculus_chr3.trna622-GluCTC	0	35	0	0	35	0	0	35	0	0	35	0	0	35	0	0	35	0	0	0	0	0	0	0	NA	NA	NA	NA	0	0	0	0	0	0	NA	NA	NA	NA
Mus_musculus_Ala-CGC_tRNA_4	Mus_musculus_chrX.trna364-AlaCGC	0	35	0	0	35	0	0	35	0	0	35	0	0	35	0	0	35	0	0	0	0	0	0	0	NA	NA	NA	NA	0	0	0	0	0	0	NA	NA	NA	NA
Mus_musculus_Lys-CTT_tRNA_11	Mus_musculus_chr11.trna1752-LysCTT	0	35	0	0	35	0	0	35	0	0	35	0	0	35	0	0	35	0	0	0	0	0	0	0	NA	NA	NA	NA	0	0	0	0	0	0	NA	NA	NA	NA
Mus_musculus_Cys-GCA_tRNA_19	Mus_musculus_chr6.trna1018-CysGCA	2	32	1	0	35	0	0	35	0	0	35	0	1	32	1	0	35	0	2.94672	0	0	0	0.784161	0	-1.90989	0.848711	Inf	1	1.55334	0	0	0	0.776834	0	-0.999697	1	Inf	1
Mus_musculus_Ser-AGA_tRNA_3	Mus_musculus_chrX.trna493-SerAGA	0	35	0	0	35	0	0	35	0	0	35	0	1	25	1	0	35	0	0	0	0	0	0.784161	0	Inf	1	Inf	1	0	0	0	0	0.776834	0	Inf	1	Inf	1
Mus_musculus_Ser-GCT_tRNA_2	Mus_musculus_chr1.trna791-SerGCT	0	35	0	0	35	0	0	35	0	0	35	0	1	25	1	0	35	0	0	0	0	0	0.784161	0	Inf	1	Inf	1	0	0	0	0	0.776834	0	Inf	1	Inf	1
Mus_musculus_Ala-AGC_tRNA_14	Mus_musculus_chr10.trna979-AlaAGC	0	35	0	0	35	0	0	35	0	1	25	1	1	26	1	0	35	0	0	0	0	0.62864	0.784161	0	Inf	1	0.318915	1	0	0	0	0.64062	0.776834	0	Inf	1	0.278138	1

## Sheet: mESC_40S
#To remove the redundancy in tRNA gene sequence we clustered tRNAs based on first 50bp similarity for every Anticodon-aminoacid pair.
#bowtie assigns reads randomly to a tRNA id if multiple tRNAs have exact same identical sequence. In this case we might split up reads. We used customized perl script to cluster the tRNA sequences Anticodon-aminoacid pairs.
#Clustered_tRNA_ID is the unique tRNA gene name generated, tRNA- list of all the tRNAs that are merged together. Raw read numbers are obtained using customized perl script and data is normalized using DESeq Release (3.3).
#tRNAs with less than 5 reads in all the samples are removed from the analysis.
																		DESeq Differential Expression							DESeq Differential Expression
		Stem						Differentiated						Normalized total reads mapping to tRNA				tRNA Stem Vs Diff			Normalized tsRNA (most represented size) Counts				tsRNA Stem Vs Diff
Clustered_tRNA_Id	tRNAs	Wnt3a	Most represented tsRNA size	Count	LIF	Most represented tsRNA size	Count	RA	Most represented tsRNA size	Count	Wnt3a+RA	Most represented tsRNA size	Count	Wnt	LIF	RA	Wnt+RA	Log2(FC)	pvalue	adj.pvalue	Wnt	LIF	RA	Wnt+RA	Log2(FC)	pvalue	adj.pvalue
Mus_musculus_Met-CAT_tRNA_5	Mus_musculus_chr13.trna82-MetCAT,Mus_musculus_chr13.trna108-MetCAT,Mus_musculus_chr13.trna111-MetCAT,Mus_musculus_chr13.trna78-MetCAT,Mus_musculus_chr13.trna90-MetCAT,Mus_musculus_chr13.trna947-MetCAT,Mus_musculus_chr13.trna983-MetCAT,Mus_musculus_chr3.trna792-MetCAT	275514	31	255559	246991	31	227398	84775	31	72117	76738	31	66946	237309	265159	108124	67186.7	-1.51912	9.03082e-07	0.000151718	217778	236970	93584.5	58734.6	-1.57797	3.71466e-05	0.00312031
Mus_musculus_Gly-GCC_tRNA_3	Mus_musculus_chr8.trna560-GlyGCC,Mus_musculus_chr1.trna1392-GlyGCC,Mus_musculus_chr1.trna699-GlyGCC,Mus_musculus_chr11.trna1819-GlyGCC,Mus_musculus_chr13.trna110-GlyGCC,Mus_musculus_chr13.trna77-GlyGCC,Mus_musculus_chr2.trna1747-GlyGCC,Mus_musculus_chr3.trna878-GlyGCC,Mus_musculus_chr8.trna886-GlyGCC,Mus_musculus_chr8.trna887-GlyGCC	113483	30	43754	122464	30	54604	131218	30	64377	80503	30	38741	97746.7	131472	167358	70483.1	0.0532728	0.951076	1	37285.6	56902.4	83540.5	33989.2	0.31941	0.766249	0.980209
Mus_musculus_Gly-CCC_tRNA_5	Mus_musculus_chr3.trna282-GlyCCC	110550	30	43685	116124	30	54822	129495	30	64615	78167	30	38342	95220.4	124666	165161	68437.8	0.0872732	0.987989	1	37226.8	57129.5	83849.3	33639.1	0.316327	0.773742	0.980209
Mus_musculus_Glu-CTC_tRNA_4	Mus_musculus_chr1.trna1002-GluCTC,Mus_musculus_chr1.trna709-GluCTC,Mus_musculus_chr1.trna996-GluCTC,Mus_musculus_chr1.trna999-GluCTC,Mus_musculus_chr10.trna81-GluCTC,Mus_musculus_chr11.trna1912-GluCTC,Mus_musculus_chr13.trna1001-GluCTC,Mus_musculus_chr3.trna303-GluCTC,Mus_musculus_chr3.trna745-GluCTC	140339	29	57849	108392	29	40656	66215	29	26528	75695	29	28870	120879	116365	84452.1	66273.5	-0.654447	0.0281282	0.239127	49296.9	42367.3	34424.8	25328.9	-0.61733	0.0839622	0.474578
Mus_musculus_His-GTG_tRNA_2	Mus_musculus_chr2.trna1431-HisGTG,Mus_musculus_chr2.trna1432-HisGTG,Mus_musculus_chr2.trna586-HisGTG,Mus_musculus_chr3.trna291-HisGTG,Mus_musculus_chr3.trna295-HisGTG,Mus_musculus_chr3.trna747-HisGTG,Mus_musculus_chr3.trna751-HisGTG,Mus_musculus_chr4.trna1697-HisGTG	67900	29	19091	58468	29	15309	64317	30	22875	79662	30	24342	58484.5	62768.9	82031.3	69746.7	0.323938	0.32665	0.698622	16268.7	15953.4	29684.3	21356.3	0.663598	0.113214	0.514053
Mus_musculus_Gly-GCC_tRNA_2	Mus_musculus_chr1.trna702-GlyGCC,Mus_musculus_chr1.trna704-GlyGCC,Mus_musculus_chr1.trna706-GlyGCC	76279	32	26195	71976	30	23010	58771	30	24192	38079	30	11770	65701.7	77270.5	74957.8	33339.4	-0.400737	0.327181	0.698622	22322.4	23978.5	31393.4	10326.3	-0.150313	0.67664	0.971586
Mus_musculus_Glu-TTC_tRNA_1	Mus_musculus_chr13.trna105-GluTTC,Mus_musculus_chr14.trna347-GluTTC,Mus_musculus_chr7.trna337-GluTTC,Mus_musculus_chr9.trna961-GluTTC	36769	30	20448	34245	30	21176	31623	30	20191	53008	30	37914	31670.4	36764	40332.7	46410.3	0.342025	0.233621	0.633037	17425.1	22067.3	26201.4	33263.6	0.590466	0.0979095	0.485853
Mus_musculus_Gly-CCC_tRNA_3	Mus_musculus_chr3.trna752-GlyCCC	40504	32	17358	34653	32	12734	22037	30	9808	36779	32	12891	34887.4	37202.1	28106.5	32201.2	-0.257446	0.455722	0.787317	14791.9	13270	12727.6	11309.8	-0.223328	0.522718	0.896089
Mus_musculus_Gly-CCC_tRNA_4	Mus_musculus_chr4.trna67-GlyCCC	40358	32	17289	34489	32	12490	21743	30	9742	37206	32	12877	34761.7	37026	27731.5	32575.1	-0.25142	0.473869	0.787317	14733.1	13015.7	12642	11297.6	-0.213031	0.53975	0.907087
Mus_musculus_Lys-CTT_tRNA_4	Mus_musculus_chr11.trna2023-LysCTT,Mus_musculus_chr13.trna103-LysCTT,Mus_musculus_chr17.trna1000-LysCTT,Mus_musculus_chr17.trna82-LysCTT,Mus_musculus_chr17.trna84-LysCTT,Mus_musculus_chr3.trna292-LysCTT,Mus_musculus_chr3.trna748-LysCTT	24348	29	7492	40053	29	12143	10159	29	4202	11856	29	4094	20971.7	42999.3	12957	10380.3	-1.45478	0.0633023	0.343058	6384.42	12654.1	5452.83	3591.84	-1.07378	0.120272	0.524289
Mus_musculus_Val-CAC_tRNA_3	Mus_musculus_chr1.trna710-ValCAC,Mus_musculus_chr11.trna204-ValCAC,Mus_musculus_chr13.trna91-ValCAC,Mus_musculus_chr13.trna954-ValCAC,Mus_musculus_chr3.trna284-ValCAC	20593	33	8503	17186	33	6915	13000	30	5852	15996	30	5212	17737.4	18450.2	16580.5	14005	-0.242648	0.402128	0.750638	7245.95	7206.06	7594	4572.71	-0.248331	0.406599	0.838361
Mus_musculus_Val-AAC_tRNA_3	Mus_musculus_chr11.trna208-ValAAC,Mus_musculus_chr3.trna48-ValAAC	20273	33	8672	17158	33	7294	13157	30	6176	15834	30	5372	17461.8	18420.1	16780.7	13863.2	-0.227657	0.425745	0.784718	7389.97	7601.02	8014.45	4713.09	-0.236142	0.422967	0.838361
Mus_musculus_His-GTG_tRNA_1	Mus_musculus_chr3.trna749-HisGTG	18443	29	5392	18608	29	4868	11699	29	3693	13494	29	3564	15885.6	19976.8	14921.2	11814.4	-0.423708	0.162962	0.514122	4594.87	5072.9	4792.32	3126.85	-0.287834	0.377581	0.838361
Mus_musculus_Glu-TTC_tRNA_2	Mus_musculus_chr1.trna1547-GluTTC,Mus_musculus_chr14.trna359-GluTTC	15375	29	7734	12025	29	5283	12087	29	5194	19948	30	9271	13243	12909.6	15416	17465.1	0.33031	0.27021	0.683589	6590.64	5505.37	6740.13	8133.85	0.29826	0.418532	0.838361
Mus_musculus_Val-AAC_tRNA_5	Mus_musculus_chr13.trna965-ValAAC,Mus_musculus_chr13.trna93-ValAAC,Mus_musculus_chr13.trna962-ValAAC	14443	28	4920	9355	29	2685	11927	29	3871	17462	29	6059	12440.2	10043.1	15212	15288.6	0.439975	0.176096	0.519021	4192.65	2798.02	5023.3	5315.82	0.564613	0.159938	0.584166
Mus_musculus_Val-CAC_tRNA_6	Mus_musculus_chr13.trna97-ValCAC	14347	28	5067	9386	29	2701	11874	29	3765	17530	29	6104	12357.6	10076.4	15144.4	15348.1	0.442767	0.171374	0.514122	4317.92	2814.69	4885.75	5355.3	0.521863	0.191949	0.67182
Mus_musculus_Val-TAC_tRNA_1	Mus_musculus_chr19.trna109-ValTAC,Mus_musculus_chr19.trna110-ValTAC,Mus_musculus_chrX.trna459-ValTAC	11644	30	8392	10604	30	8320	9501	30	7381	12324	30	9491	10029.4	11384	12117.8	10790.1	0.0973295	0.771268	0.976432	7151.36	8670.2	9578.15	8326.87	0.178471	0.657093	0.964638
Mus_musculus_Lys-CTT_tRNA_9	Mus_musculus_chr12.trna790-LysCTT,Mus_musculus_chr9.trna1035-LysCTT	12333	28	4365	15949	28	6198	5488	29	2213	8579	29	4452	10622.8	17122.2	6999.52	7511.2	-0.93511	0.0520234	0.31214	3719.7	6458.88	2871.76	3905.93	-0.586671	0.322567	0.82108
Mus_musculus_Leu-CAG_tRNA_2	Mus_musculus_chr1.trna698-LeuCAG,Mus_musculus_chr8.trna1008-LeuCAG,Mus_musculus_chr8.trna414-LeuCAG,Mus_musculus_chr1.trna701-LeuCAG,Mus_musculus_chr1.trna703-LeuCAG,Mus_musculus_chr1.trna705-LeuCAG,Mus_musculus_chr1.trna993-LeuCAG,Mus_musculus_chr13.trna952-LeuCAG	15642	26	14348	12552	26	11351	4548	26	3785	9108	26	7984	13473	13475.3	5800.62	7974.36	-0.968144	0.00347701	0.0945047	12226.9	11828.8	4911.7	7004.71	-1.01342	0.0135271	0.188535
Mus_musculus_Gly-CCC_tRNA_2	Mus_musculus_chr3.trna287-GlyCCC,Mus_musculus_chr3.trna755-GlyCCC	11135	32	4854	9204	32	3332	4940	30	2177	8737	32	3217	9590.95	9881.04	6300.59	7649.53	-0.481123	0.150711	0.514122	4136.41	3472.25	2825.04	2822.41	-0.430041	0.256108	0.751537
Mus_musculus_Gly-TTC_tRNA_1	Mus_musculus_chr1.trna1001-GlyTCC,Mus_musculus_chr1.trna1004-GlyTCC,Mus_musculus_chr1.trna708-GlyTCC,Mus_musculus_chr1.trna995-GlyTCC,Mus_musculus_chr1.trna998-GlyTCC,Mus_musculus_chr11.trna1824-GlyTCC,Mus_musculus_chr3.trna746-GlyTCC	10388	30	4069	7610	30	2894	5585	30	2345	8958	30	3630	8947.53	8169.79	7123.23	7843.03	-0.193743	0.55126	0.841924	3467.46	3015.81	3043.05	3184.76	-0.0579974	0.876373	1
Mus_musculus_Val-CAC_tRNA_2	Mus_musculus_chr13.trna98-ValCAC	6927	29	2434	5392	29	2063	6615	29	2615	8441	29	3312	5966.46	5788.63	8436.92	7390.38	0.429129	0.193887	0.552086	2074.17	2149.83	3393.42	2905.76	0.576554	0.152509	0.584166
Mus_musculus_Lys-TTT_tRNA_5	Mus_musculus_chr1.trna1184-LysTTT,Mus_musculus_chr1.trna485-LysTTT,Mus_musculus_chr11.trna1816-LysTTT,Mus_musculus_chr13.trna1000-LysTTT,Mus_musculus_chr19.trna107-LysTTT,Mus_musculus_chr19.trna639-LysTTT	7154	28	1925	7981	32	2051	3965	28	1044	5526	28	1378	6161.98	8568.08	5057.05	4838.2	-0.573955	0.0787347	0.378185	1640.42	2137.33	1354.77	1208.98	-0.559269	0.154248	0.584166
Mus_musculus_Val-AAC_tRNA_2	Mus_musculus_chr13.trna95-ValAAC	7529	28	5224	4424	28	2819	4415	28	3105	6403	28	4437	6484.98	4749.43	5630.99	5606.04	0.000336819	0.940668	1	4451.71	2937.66	4029.28	3892.77	0.100425	0.86164	1
Mus_musculus_Val-AAC_tRNA_4	Mus_musculus_chr13.trna974-ValAAC	3790	29	1871	2766	29	1244	3940	29	2015	5650	29	3002	3264.45	2969.47	5025.16	4946.76	0.677733	0.03452	0.252146	1594.4	1296.36	2614.82	2633.79	0.860484	0.0301479	0.303113
Mus_musculus_Gln-CTG_tRNA_1	Mus_musculus_chr13.trna87-GlnCTG	3572	29	2456	4571	29	2905	2010	29	1391	2712	29	1951	3076.68	4907.24	2563.6	2374.45	-0.693158	0.112236	0.456623	2092.92	3027.28	1805.07	1711.7	-0.541949	0.179293	0.640877
Mus_musculus_Gln-CTG_tRNA_2	Mus_musculus_chr3.trna297-GlnCTG,Mus_musculus_chr3.trna753-GlnCTG,Mus_musculus_chr3.trna756-GlnCTG,Mus_musculus_chr11.trna1817-GlnCTG,Mus_musculus_chr13.trna64-GlnCTG,Mus_musculus_chr13.trna982-GlnCTG,Mus_musculus_chr9.trna342-GlnCTG	3618	29	2421	4534	29	2888	1923	29	1283	2595	29	1849	3116.3	4867.52	2452.64	2272.01	-0.756873	0.0732646	0.372983	2063.09	3009.56	1664.92	1622.21	-0.625913	0.122344	0.524289
Mus_musculus_Asp-GTC_tRNA_3	Mus_musculus_chr1.trna1000-AspGTC,Mus_musculus_chr1.trna1005-AspGTC,Mus_musculus_chr1.trna707-AspGTC,Mus_musculus_chr1.trna994-AspGTC,Mus_musculus_chr1.trna997-AspGTC,Mus_musculus_chr10.trna851-AspGTC,Mus_musculus_chr11.trna397-AspGTC,Mus_musculus_chr11.trna69-AspGTC,Mus_musculus_chr13.trna84-AspGTC,Mus_musculus_chr13.trna979-AspGTC,Mus_musculus_chr13.trna981-AspGTC,Mus_musculus_chr5.trna1314-Asp…	3452	30	748	4070	30	906	1688	30	461	2949	30	762	2973.32	4369.39	2152.91	2581.95	-0.632991	0.104171	0.43752	637.419	944.135	598.229	668.536	-0.320195	0.482802	0.86288
Mus_musculus_Glu-CTC_tRNA_1	Mus_musculus_chr17.trna720-GluCTC	3994	26	1774	3000	26	1264	1393	26	564	1839	26	682	3440.17	3220.68	1776.66	1610.11	-0.975795	0.00189755	0.0945047	1511.74	1317.2	731.889	598.348	-1.08858	0.00449202	0.125777
Mus_musculus_Gly-GCC_tRNA_1	Mus_musculus_chr4.trna1314-GlyGCC	2617	27	1386	2580	27	1165	2694	27	1410	1523	27	472	2254.11	2769.78	3435.99	1333.44	-0.0749904	0.777784	0.976432	1181.1	1214.04	1829.72	414.106	-0.094145	0.756535	0.980209
Mus_musculus_Asp-GTC_tRNA_1	Mus_musculus_chr5.trna1609-AspGTC	1927	30	585	2302	30	734	1046	30	443	1745	30	609	1659.79	2471.33	1334.09	1527.81	-0.529562	0.171149	0.514122	498.516	764.895	574.87	534.302	-0.187841	0.671018	0.971586
Mus_musculus_Glu-TTC_tRNA_3	Mus_musculus_chr3.trna286-GluTTC,Mus_musculus_chr3.trna754-GluTTC	1394	31	675	964	31	364	1397	31	838	3131	31	2034	1200.7	1034.91	1781.76	2741.29	1.01663	0.0128021	0.151063	575.211	379.321	1087.45	1784.52	1.58917	0.00429198	0.125777
Mus_musculus_Gly-CCC_tRNA_1	Mus_musculus_chr17.trna113-GlyCCC,Mus_musculus_chr6.trna317-GlyCCC	1842	27	461	1595	27	381	1072	27	354	1004	27	360	1586.58	1712.33	1367.25	879.035	-0.554444	0.057866	0.32405	392.848	397.037	459.377	315.844	-0.0270345	0.843203	1
Mus_musculus_Lys-TTT_tRNA_3	Mus_musculus_chr13.trna83-LysTTT,Mus_musculus_chr7.trna1276-LysTTT	1145	28	663	1530	28	924	750	28	420	1362	28	772	986.227	1642.55	956.567	1192.48	-0.290695	0.606544	0.884106	564.985	962.893	545.024	677.309	-0.321891	0.573169	0.926048
Mus_musculus_Leu-CAA_tRNA_2	Mus_musculus_chr13.trna85-LeuCAA	1291	26	881	1717	26	1250	698	26	342	940	26	529	1111.98	1843.3	890.245	823.001	-0.786564	0.103473	0.43752	750.757	1302.61	443.805	464.115	-1.17736	0.0425163	0.357137
Mus_musculus_Leu-CAA_tRNA_3	Mus_musculus_chr13.trna65-LeuCAA	1154	26	880	1725	26	1247	529	26	342	809	26	566	993.979	1851.89	674.698	708.306	-1.04106	0.103548	0.43752	749.905	1299.49	443.805	496.576	-1.12388	0.0526791	0.401165
Mus_musculus_Arg-TCT_tRNA_3	Mus_musculus_chr3.trna628-ArgTCT	866	29	424	665	29	307	1101	29	608	1527	29	735	745.915	713.917	1404.24	1336.94	0.908995	0.00554073	0.101337	361.318	319.922	788.987	644.847	1.07364	0.00938442	0.157658
Mus_musculus_Leu-CAA_tRNA_1	Mus_musculus_chr11.trna1911-LeuCAA	1158	26	869	1643	26	1162	503	26	331	804	26	532	997.424	1763.86	641.537	703.929	-1.03723	0.0788584	0.378185	740.531	1210.91	429.531	466.747	-1.12252	0.0295432	0.303113
Mus_musculus_Leu-CAA_tRNA_4	Mus_musculus_chr13.trna998-LeuCAA	1093	26	935	1453	26	1191	474	26	364	689	26	533	941.437	1559.88	604.55	603.242	-1.05032	0.0415577	0.268526	796.774	1241.13	472.354	467.624	-1.11639	0.014589	0.188535
Mus_musculus_Gln-CTG_tRNA_4	Mus_musculus_chr13.trna975-GlnCTG	978	29	504	1195	29	607	498	29	261	641	29	369	842.384	1282.9	635.16	561.217	-0.828986	0.0409596	0.268526	429.491	632.55	338.693	323.74	-0.680992	0.0983275	0.485853
Mus_musculus_Leu-TAG_tRNA_3	Mus_musculus_chr11.trna401-LeuTAG	808	26	547	755	26	477	704	26	467	971	26	638	695.957	810.537	897.897	850.143	0.214543	0.501057	0.787317	466.134	497.078	606.015	559.745	0.275346	0.49789	0.877135
Mus_musculus_Leu-AAG_tRNA_1	Mus_musculus_chr11.trna2021-LeuAAG,Mus_musculus_chr13.trna62-LeuAAG,Mus_musculus_chr14.trna188-LeuAAG	824	26	578	739	26	492	596	26	414	1015	26	748	709.739	793.36	760.152	888.666	0.133492	0.615717	0.884106	492.551	512.709	537.238	656.253	0.247619	0.480012	0.86288
Mus_musculus_Arg-CCT_tRNA_2	Mus_musculus_chr17.trna995-ArgCCT	663	33	135	479	33	99	738	35	179	1263	35	345	571.064	514.235	941.262	1105.8	0.915461	0.00450022	0.0945047	115.042	103.167	232.284	302.683	1.29374	0.00147061	0.0823113
Mus_musculus_Arg-ACG_tRNA_1	Mus_musculus_chr13.trna973-ArgACG,Mus_musculus_chr9.trna783-ArgACG	702	32	153	450	32	91	852	30	215	970	30	189	604.656	483.102	1086.66	849.267	0.831667	0.0170737	0.178881	130.381	94.8303	279	165.818	0.981936	0.0939042	0.485853
Mus_musculus_Ala-CGC_tRNA_3	Mus_musculus_chr4.trna626-AlaCGC	991	29	528	809	29	442	555	29	301	548	29	252	853.581	868.509	707.859	479.792	-0.53605	0.0725041	0.372983	449.943	460.604	390.6	221.091	-0.573931	0.103084	0.494801
Mus_musculus_Arg-CCT_tRNA_3	Mus_musculus_chr11.trna1234-ArgCCT,Mus_musculus_chrX.trna321-ArgCCT,Mus_musculus_chr11.trna1022-ArgCCT	685	28	211	569	28	205	493	28	113	859	28	150	590.013	610.855	628.783	752.083	0.201495	0.485941	0.787317	179.807	213.629	146.637	131.602	-0.499803	0.226887	0.718399
Mus_musculus_Arg-CCG_tRNA_2	Mus_musculus_chr11.trna945-ArgCCG	667	33	453	614	33	417	372	33	184	843	33	514	574.509	659.165	474.457	738.075	-0.0249398	0.895257	1	386.031	434.552	238.772	450.955	-0.250623	0.716823	0.978098
Mus_musculus_Arg-ACG_tRNA_2	Mus_musculus_chr13.trna951-ArgACG,Mus_musculus_chr13.trna953-ArgACG,Mus_musculus_chr14.trna209-ArgACG	666	31	145	415	31	72	644	30	135	764	31	174	573.648	445.527	821.372	668.907	0.548181	0.127957	0.465058	123.564	75.0306	175.186	152.658	0.723184	0.112999	0.514053
Mus_musculus_Ser-AGA_tRNA_2	Mus_musculus_chr13.trna980-SerAGA	481	25	282	424	25	236	566	25	247	973	25	341	414.301	455.189	721.889	851.894	0.855994	0.00732215	0.108378	240.31	245.934	320.526	299.174	0.34989	0.398288	0.838361
Mus_musculus_Asn-GTT_tRNA_3	Mus_musculus_chr1.trna1006-AsnGTT,Mus_musculus_chr10.trna381-AsnGTT,Mus_musculus_chr11.trna1446-AsnGTT,Mus_musculus_chr2.trna1947-AsnGTT,Mus_musculus_chr3.trna289-AsnGTT,Mus_musculus_chr3.trna294-AsnGTT,Mus_musculus_chr3.trna298-AsnGTT,Mus_musculus_chr3.trna750-AsnGTT,Mus_musculus_chr5.trna1043-AsnGTT	648	32	227	524	32	167	520	32	175	745	32	229	558.144	562.545	663.22	652.272	0.231216	0.485649	0.787317	193.441	174.029	227.093	200.912	0.219999	0.63783	0.964638
Mus_musculus_Ser-TGA_tRNA_1	Mus_musculus_chr13.trna112-SerTGA,Mus_musculus_chr13.trna984-SerTGA	457	25	249	392	25	233	537	25	233	988	25	339	393.629	420.835	684.902	865.027	0.928278	0.00357074	0.0945047	212.189	242.807	302.359	297.419	0.398574	0.316396	0.82108
Mus_musculus_Gln-TTG_tRNA_3	Mus_musculus_chr13.trna113-GlnTTG,Mus_musculus_chr13.trna114-GlnTTG	618	29	282	837	30	395	386	30	179	520	30	232	532.304	898.569	492.313	455.277	-0.594561	0.216834	0.607134	240.31	411.626	232.284	203.544	-0.580974	0.23519	0.718399
Mus_musculus_Arg-TCT_tRNA_2	Mus_musculus_chr19.trna637-ArgTCT	693	29	249	492	29	248	525	29	217	637	29	359	596.904	528.191	669.597	557.715	0.125454	0.784633	0.976432	212.189	258.439	281.596	314.966	0.342086	0.357841	0.838361
Mus_musculus_Arg-TCG_tRNA_4	Mus_musculus_chr7.trna387-ArgTCG	638	30	132	301	33	64	640	30	177	747	29	213	549.531	323.141	816.27	654.023	0.752593	0.0514375	0.31214	112.486	66.6939	229.689	186.874	1.21713	0.00630094	0.13232
Mus_musculus_Gln-TTG_tRNA_4	Mus_musculus_chr11.trna1493-GlnTTG	613	29	516	510	29	416	448	29	355	605	29	499	527.997	547.515	571.389	529.698	0.0339037	0.939175	1	439.717	433.51	460.675	437.794	0.0411127	0.936422	1
Mus_musculus_Gln-TTG_tRNA_5	Mus_musculus_chr13.trna995-GlnTTG	577	29	503	509	29	427	435	29	371	588	29	492	496.989	546.442	554.809	514.814	0.0357661	0.9237	1	428.639	444.973	481.438	431.653	0.063766	0.900828	1
Mus_musculus_Pro-TGG_tRNA_4	Mus_musculus_chr11.trna207-ProTGG,Mus_musculus_chr14.trna192-ProTGG,Mus_musculus_chr17.trna996-ProTGG,Mus_musculus_chr3.trna92-ProTGG	603	28	179	456	28	135	381	28	104	644	28	151	519.384	489.543	485.936	563.843	0.0572641	0.82755	0.986017	152.537	140.682	134.958	132.479	-0.132783	0.744554	0.978098
Mus_musculus_Pro-AGG_tRNA_2	Mus_musculus_chr1.trna672-ProAGG,Mus_musculus_chr13.trna957-ProAGG,Mus_musculus_chr14.trna705-ProAGG,Mus_musculus_chr3.trna93-ProAGG,Mus_musculus_chr6.trna46-ProAGG,Mus_musculus_chr7.trna977-ProAGG	591	28	207	445	28	144	362	28	114	660	28	179	509.048	477.734	461.703	577.852	0.0751626	0.762964	0.976432	176.398	150.061	147.935	157.044	-0.0981903	0.816447	0.982888
Mus_musculus_Arg-TCT_tRNA_5	Mus_musculus_chr13.trna985-ArgTCT	568	29	235	456	29	244	513	29	226	506	29	304	489.237	489.543	654.292	443.02	0.164916	0.740034	0.976432	200.259	254.27	293.275	266.712	0.301022	0.454439	0.848286
Mus_musculus_Pro-CGG_tRNA_1	Mus_musculus_chr1.trna1022-ProCGG,Mus_musculus_chr11.trna396-ProCGG,Mus_musculus_chr17.trna83-ProCGG	556	28	165	457	28	135	377	28	98	649	28	143	478.901	490.617	480.834	568.221	0.113751	0.678032	0.949245	140.607	140.682	127.172	125.46	-0.155016	0.717298	0.978098
Mus_musculus_Phe-GAA_tRNA_2	Mus_musculus_chr13.trna988-PheGAA,Mus_musculus_chr10.trna961-PheGAA,Mus_musculus_chr13.trna60-PheGAA,Mus_musculus_chr14.trna457-PheGAA,Mus_musculus_chr19.trna106-PheGAA,Mus_musculus_chr5.trna1315-PheGAA	615	33	170	308	33	92	559	33	235	513	33	136	529.72	330.656	712.961	449.149	0.433706	0.488098	0.787317	144.868	95.8724	304.954	119.319	0.817513	0.450175	0.848286
Mus_musculus_Thr-CGT_tRNA_1	Mus_musculus_chr13.trna75-ThrCGT	719	35	331	293	35	117	345	35	108	406	35	159	619.299	314.553	440.021	355.467	-0.231355	0.568373	0.852559	282.066	121.925	140.149	139.498	-0.530719	0.405937	0.838361
Mus_musculus_Pro-TGG_tRNA_1	Mus_musculus_chr7.trna441-ProTGG	499	28	181	348	28	128	321	28	83	584	28	166	429.805	373.599	409.411	511.311	0.19664	0.519779	0.808545	154.242	133.388	107.707	145.639	-0.183102	0.728133	0.978098
Mus_musculus_Asp-GTC_tRNA_2	Mus_musculus_chr10.trna856-AspGTC	463	30	96	553	30	122	222	30	68	467	30	113	398.797	593.678	283.144	408.874	-0.520223	0.278635	0.683589	81.8078	127.135	88.242	99.1398	-0.157128	0.811121	0.982888
Mus_musculus_Leu-TAG_tRNA_2	Mus_musculus_chr14.trna703-LeuTAG	428	26	231	342	26	149	290	26	141	544	26	297	368.651	367.157	369.872	476.29	0.201606	0.485389	0.787317	196.85	155.272	182.972	260.571	0.333001	0.371709	0.838361
Mus_musculus_Thr-AGT_tRNA_1	Mus_musculus_chr11.trna399-ThrAGT	563	35	339	236	35	119	317	35	164	433	35	257	484.931	253.36	404.309	379.106	0.0855873	0.95043	1	288.884	124.009	212.819	225.477	0.0861392	0.947306	1
Mus_musculus_Arg-TCT_tRNA_1	Mus_musculus_chr11.trna1818-ArgTCT	360	29	233	337	29	224	335	29	221	497	29	312	310.08	361.789	427.266	435.14	0.360187	0.267918	0.683589	198.554	233.428	286.786	273.731	0.375786	0.349022	0.838361
Mus_musculus_Thr-AGT_tRNA_6	Mus_musculus_chr11.trna1822-ThrAGT,Mus_musculus_chr11.trna395-ThrAGT,Mus_musculus_chr7.trna1213-ThrAGT	541	35	327	231	35	137	346	35	172	396	35	224	465.981	247.992	441.296	346.711	0.142338	0.895134	1	278.658	142.767	223.2	196.525	-0.00582847	0.894303	1
Mus_musculus_Arg-CCT_tRNA_1	Mus_musculus_chr6.trna107-ArgCCT	327	29	89	216	29	70	308	29	75	614	29	150	281.656	231.889	392.83	537.577	0.857372	0.00939974	0.121474	75.8426	72.9464	97.3257	131.602	0.621621	0.127952	0.524289
Mus_musculus_Leu-AAG_tRNA_2	Mus_musculus_chr7.trna559-LeuAAG,Mus_musculus_chr13.trna63-LeuAAG	386	26	238	320	26	166	245	26	124	452	26	255	332.475	343.539	312.478	395.741	0.0671441	0.767771	0.976432	202.815	172.987	160.912	223.723	0.0335138	0.871496	1
Mus_musculus_Ser-AGA_tRNA_4	Mus_musculus_chr11.trna394-SerAGA,Mus_musculus_chr13.trna86-SerAGA,Mus_musculus_chr13.trna88-SerAGA,Mus_musculus_chr13.trna950-SerAGA,Mus_musculus_chr13.trna978-SerAGA,Mus_musculus_chr4.trna16-SerAGA	300	25	236	304	25	229	279	25	224	409	25	332	258.4	326.362	355.843	358.093	0.287945	0.37084	0.730278	201.111	238.639	290.679	291.278	0.404231	0.304235	0.811293
Mus_musculus_Arg-ACG_tRNA_3	Mus_musculus_chr3.trna1040-ArgACG	348	25	113	215	25	65	258	31	42	412	25	101	299.744	230.815	329.059	360.72	0.37862	0.28076	0.683589	96.2946	67.7359	54.5024	88.6117	-0.196799	0.742018	0.978098
Mus_musculus_Asp-GTC_tRNA_4	Mus_musculus_chr2.trna510-AspGTC	329	28	130	312	28	141	194	28	95	346	28	159	283.379	334.951	247.432	302.935	-0.167983	0.716264	0.976432	110.781	146.935	123.279	139.498	0.0280544	0.884788	1
Mus_musculus_Thr-AGT_tRNA_5	Mus_musculus_chr13.trna996-ThrAGT	426	35	207	230	35	99	199	35	82	269	35	130	366.928	246.919	253.809	235.518	-0.327078	0.292358	0.691777	176.398	103.167	106.409	114.055	-0.342641	0.402293	0.838361
Mus_musculus_His-GTG_tRNA_3	Mus_musculus_chr3.trna293-HisGTG	253	31	45	213	30	35	302	30	65	351	30	79	217.917	228.668	385.177	307.312	0.632856	0.0810397	0.378185	38.3474	36.4732	84.3489	69.3101	1.03823	0.0310776	0.303113
Mus_musculus_Leu-CAG_tRNA_1	Mus_musculus_chr8.trna168-LeuCAG	194	25	74	169	25	86	224	30	116	488	30	242	167.099	181.432	285.695	427.26	1.03253	0.00603198	0.101337	63.0602	89.6199	150.53	212.317	1.24885	0.00195979	0.0823113
Mus_musculus_Ile-AAT_tRNA_3	Mus_musculus_chr11.trna1823-IleAAT,Mus_musculus_chr11.trna393-IleAAT,Mus_musculus_chr12.trna470-IleAAT,Mus_musculus_chr13.trna92-IleAAT,Mus_musculus_chr13.trna956-IleAAT,Mus_musculus_chr13.trna968-IleAAT,Mus_musculus_chr13.trna989-IleAAT,Mus_musculus_chr13.trna990-IleAAT	210	34	36	167	32	26	276	34	45	416	34	66	180.88	179.284	352.017	364.222	0.991784	0.00446943	0.0945047	30.6779	27.0944	58.3954	57.9047	1.0094	0.0405452	0.357137
Mus_musculus_Arg-CCG_tRNA_1	Mus_musculus_chr17.trna994-ArgCCG	270	30	96	170	30	65	352	30	123	265	30	99	232.56	182.505	448.949	232.016	0.714243	0.316199	0.698622	81.8078	67.7359	159.614	86.857	0.720851	0.268406	0.751537
Mus_musculus_Ile-AAT_tRNA_2	Mus_musculus_chr13.trna100-IleAAT	228	35	37	148	31	22	250	30	53	366	34	75	196.384	158.887	318.856	320.445	0.847576	0.018101	0.178881	31.5301	22.926	68.7768	65.8008	1.30527	0.00829576	0.154854
Mus_musculus_Met-CAT_tRNA_8	Mus_musculus_chr13.trna99-MetCAT,Mus_musculus_chr13.trna994-MetCAT	232	25	102	278	32	124	103	25	47	350	25	167	199.829	298.449	131.368	306.437	-0.186664	0.942728	1	86.9208	129.219	60.9908	146.516	-0.058806	0.906148	1
Mus_musculus_Arg-TCG_tRNA_1	Mus_musculus_chr11.trna1023-ArgTCG	264	33	65	197	33	61	252	33	73	204	33	49	227.392	211.491	321.406	178.609	0.188135	0.825888	0.986017	55.3907	63.5676	94.7304	42.9898	0.211284	0.871613	1
Mus_musculus_Pro-TGG_tRNA_2	Mus_musculus_chrX.trna931-ProTGG	265	28	170	201	28	126	149	28	79	293	28	161	228.253	215.785	190.038	256.531	0.00819799	0.906144	1	144.868	131.304	102.516	141.252	-0.180051	0.745218	0.978098
Mus_musculus_Arg-CCG_tRNA_3	Mus_musculus_chr13.trna997-ArgCCG	274	33	63	151	33	49	245	33	87	188	33	48	236.005	162.107	312.478	164.6	0.26105	0.798754	0.979145	53.6864	51.0625	112.898	42.1125	0.56543	0.611535	0.951277
Mus_musculus_Thr-CGT_tRNA_5	Mus_musculus_chr13.trna72-ThrCGT	293	35	117	158	35	68	134	35	42	248	35	106	252.371	169.622	170.907	217.132	-0.121018	0.747597	0.976432	99.7032	70.8622	54.5024	92.9984	-0.209603	0.734294	0.978098
Mus_musculus_Val-CAC_tRNA_1	Mus_musculus_chr6.trna10-ValCAC	202	33	65	168	33	50	158	30	47	297	33	76	173.989	180.358	201.517	260.033	0.381323	0.243348	0.648927	55.3907	52.1046	60.9908	66.6781	0.248134	0.587904	0.926048
Mus_musculus_Thr-TGT_tRNA_1	Mus_musculus_chr13.trna73-ThrTGT	279	35	119	150	35	67	155	34	52	238	35	88	240.312	161.034	197.69	208.377	0.0168729	0.995273	1	101.408	69.8201	67.4792	77.2062	-0.242997	0.583297	0.926048
Mus_musculus_Met-CAT_tRNA_3	Mus_musculus_chr15.trna913-MetCAT,Mus_musculus_chr8.trna783-MetCAT	248	25	65	170	25	53	163	25	36	219	25	80	213.611	182.505	207.894	191.742	0.012763	0.985431	1	55.3907	55.2308	46.7163	70.1875	0.0796897	0.783549	0.98236
Mus_musculus_Thr-AGT_tRNA_2	Mus_musculus_chr13.trna81-ThrAGT,Mus_musculus_chr13.trna104-ThrAGT	285	35	105	147	35	64	132	35	47	202	35	93	245.48	157.813	168.356	176.858	-0.224341	0.493327	0.787317	89.4773	66.6939	60.9908	81.5929	-0.131319	0.819073	0.982888
Mus_musculus_Leu-CAG_tRNA_3	Mus_musculus_chr3.trna1026-LeuCAG	97	30	53	70	30	36	163	30	105	376	30	232	83.5493	75.1492	207.894	329.201	1.75889	0.000650353	0.0546297	45.1647	37.5153	136.256	203.544	2.03907	2.49574e-05	0.00312031
Mus_musculus_Asn-GTT_tRNA_6	Mus_musculus_chr3.trna757-AsnGTT	148	33	40	197	33	85	112	33	29	201	33	47	127.477	211.491	142.847	175.982	-0.0883663	0.967135	1	34.0866	88.5778	37.6326	41.2351	-0.637209	0.50122	0.877135
Mus_musculus_Trp-CCA_tRNA_1	Mus_musculus_chr11.trna1880-TrpCCA,Mus_musculus_chr11.trna1849-TrpCCA	164	29	48	109	33	25	159	29	44	200	29	65	141.259	117.018	202.792	175.107	0.549083	0.166021	0.514122	40.9039	26.0523	57.0977	57.0273	0.769327	0.126729	0.524289
Mus_musculus_Thr-TGT_tRNA_2	Mus_musculus_chr11.trna206-ThrTGT,Mus_musculus_chr14.trna704-ThrTGT	208	30	60	157	30	52	91	30	28	147	30	48	179.157	168.549	116.063	128.703	-0.506461	0.186512	0.540241	51.1299	54.1888	36.3349	42.1125	-0.424963	0.415395	0.838361
Mus_musculus_Trp-CCA_tRNA_2	Mus_musculus_chr11.trna1820-TrpCCA,Mus_musculus_chr11.trna398-TrpCCA	184	29	50	109	29	23	149	29	55	161	29	61	158.485	117.018	190.038	140.961	0.264756	0.596576	0.879165	42.6082	23.9681	71.3722	53.518	0.907578	0.0847461	0.474578
Mus_musculus_Trp-CCA_tRNA_5	Mus_musculus_chr13.trna107-TrpCCA,Mus_musculus_chr13.trna109-TrpCCA	157	29	45	101	29	20	171	29	61	154	29	56	135.229	108.429	218.097	134.832	0.534517	0.300227	0.698622	38.3474	20.8418	79.1582	49.1312	1.116	0.0729104	0.474578
Mus_musculus_Ser-GCT_tRNA_1	Mus_musculus_chr19.trna711-SerGCT	137	25	61	105	25	40	128	25	50	204	25	61	118.003	112.724	163.254	178.609	0.567234	0.126453	0.465058	51.982	41.6837	64.8838	53.518	0.338098	0.539933	0.907087
Mus_musculus_Leu-TAG_tRNA_1	Mus_musculus_chr7.trna861-LeuTAG	139	26	79	98	26	57	108	26	41	206	26	93	119.725	105.209	137.746	180.36	0.500002	0.165697	0.514122	67.321	59.3992	53.2047	81.5929	0.0891488	0.770391	0.980209
Mus_musculus_Tyr-GTA_tRNA_7	Mus_musculus_chr3.trna28-TyrGTA	150	31	32	86	33	26	135	31	48	178	31	47	129.2	92.3261	172.182	155.845	0.566337	0.165079	0.514122	27.2693	27.0944	62.2885	41.2351	0.929246	0.081587	0.474578
Mus_musculus_Trp-CCA_tRNA_4	Mus_musculus_chr10.trna1282-TrpCCA	118	29	33	92	29	21	167	29	65	167	29	55	101.637	98.7675	212.995	146.214	0.841909	0.0380247	0.266173	28.1214	21.8839	84.3489	48.2539	1.40696	0.0324764	0.303113
Mus_musculus_Leu-TAA_tRNA_2	Mus_musculus_chr10.trna1316-LeuTAA	158	25	62	199	25	53	83	25	35	102	25	37	136.091	213.638	105.86	89.3044	-0.841547	0.0557367	0.322889	52.8342	55.2308	45.4187	32.4617	-0.472568	0.288148	0.780787
Mus_musculus_Met-CAT_tRNA_7	Mus_musculus_chr15.trna876-MetCAT	144	31	76	117	31	58	95	31	32	140	25	25	124.032	125.606	121.165	122.575	-0.0344985	0.946208	1	64.7645	60.4413	41.5256	21.9336	-0.9804	0.0268913	0.303113
Mus_musculus_Tyr-GTA_tRNA_9	Mus_musculus_chr14.trna191-TyrGTA	151	33	35	77	31	18	111	33	24	130	31	40	130.061	82.6641	141.572	113.819	0.263716	0.614912	0.884106	29.8258	18.7576	31.1442	35.0937	0.447195	0.425554	0.838361
Mus_musculus_Tyr-GTA_tRNA_3	Mus_musculus_chr5.trna109-TyrGTA	129	32	29	87	31	17	93	31	31	125	32	32	111.112	93.3997	118.614	109.442	0.157204	0.745799	0.976432	24.7128	17.7156	40.228	28.075	0.68692	0.260734	0.751537
Mus_musculus_Ala-TGC_tRNA_2	Mus_musculus_chrX.trna363-AlaTGC,Mus_musculus_chrX.trna371-AlaTGC,Mus_musculus_chrX.trna637-AlaTGC	108	26	49	94	26	44	81	25	35	119	26	54	93.024	100.915	103.309	104.188	0.0974952	0.804072	0.979145	41.7561	45.852	45.4187	47.3765	0.0829863	0.8644	1
Mus_musculus_Arg-TCG_tRNA_2	Mus_musculus_chr13.trna74-ArgTCG,Mus_musculus_chr13.trna949-ArgTCG	127	33	21	78	32	20	77	32	19	113	30	26	109.389	83.7376	98.2075	98.9353	0.0296912	0.993077	1	17.8955	20.8418	24.6558	22.8109	0.293195	0.636097	0.964638
Mus_musculus_Lys-TTT_tRNA_1	Mus_musculus_chr13.trna89-LysTTT	105	28	40	135	28	57	41	28	13	89	28	43	90.44	144.931	52.2923	77.9225	-0.85404	0.120638	0.465058	34.0866	59.3992	16.8698	37.7258	-0.775964	0.351913	0.838361
Mus_musculus_Met-CAT_tRNA_2	Mus_musculus_chr13.trna61-MetCAT,Mus_musculus_chr13.trna999-MetCAT	97	31	19	74	32	23	55	31	11	142	25	31	83.5493	79.4434	70.1482	124.326	0.254769	0.473765	0.787317	16.1911	23.9681	14.2744	27.1976	0.0464089	0.818371	0.982888
Mus_musculus_Ala-CGC_tRNA_2	Mus_musculus_chr13.trna70-AlaCGC,Mus_musculus_chr13.trna955-AlaCGC	95	28	35	107	28	50	64	28	27	84	28	35	81.8267	114.871	81.627	73.5448	-0.342112	0.429726	0.784718	29.8258	52.1046	35.0373	30.707	-0.317532	0.571378	0.926048
Mus_musculus_Ala-TGC_tRNA_1	Mus_musculus_chr5.trna702-AlaTGC,Mus_musculus_chr11.trna2022-AlaTGC,Mus_musculus_chr5.trna1317-AlaTGC	104	28	48	81	28	47	76	28	24	86	28	27	89.5787	86.9583	96.9321	75.2959	-0.0356511	0.874816	1	40.9039	48.9783	31.1442	23.6883	-0.713004	0.147661	0.584166
Mus_musculus_Ser-GCT_tRNA_3	Mus_musculus_chr11.trna1821-SerGCT,Mus_musculus_chr13.trna115-SerGCT,Mus_musculus_chr13.trna970-SerGCT,Mus_musculus_chr2.trna1509-SerGCT,Mus_musculus_chr13.trna976-SerGCT	100	25	55	85	25	41	67	25	37	88	25	46	86.1333	91.2525	85.4533	77.0469	-0.12645	0.755716	0.976432	46.869	42.7258	48.014	40.3578	-0.0198287	0.941687	1
Mus_musculus_Ala-AGC_tRNA_1	Mus_musculus_chr4.trna645-AlaAGC,Mus_musculus_chr13.trna71-AlaAGC	121	28	55	88	28	42	58	28	22	70	28	21	104.221	94.4732	73.9745	61.2873	-0.554798	0.161019	0.514122	46.869	43.7678	28.5489	18.4242	-0.948264	0.0494942	0.395953
Mus_musculus_Tyr-GTA_tRNA_1	Mus_musculus_chr3.trna27-TyrGTA	94	33	23	67	25	18	62	33	15	112	31	28	80.9653	71.9285	79.0762	98.0597	0.212327	0.58539	0.870314	19.5998	18.7576	19.4651	24.5656	0.199006	0.724305	0.978098
Mus_musculus_Asn-GTT_tRNA_4	Mus_musculus_chr3.trna283-AsnGTT	113	32	37	79	33	20	49	33	16	92	32	29	97.3307	84.8112	62.4957	80.5491	-0.348596	0.444846	0.786676	31.5301	20.8418	20.7628	25.443	-0.18072	0.775999	0.980209
Mus_musculus_Ser-CGA_tRNA_1	Mus_musculus_chr10.trna688-SerCGA	98	25	59	82	25	50	49	25	17	94	25	36	84.4107	88.0319	62.4957	82.3001	-0.252096	0.625898	0.891109	50.2777	52.1046	22.0605	31.5844	-0.932454	0.0788477	0.474578
Mus_musculus_Tyr-GTA_tRNA_4	Mus_musculus_chr13.trna106-TyrGTA	62	32	14	65	29	13	72	32	11	112	32	17	53.4027	69.7814	91.8304	98.0597	0.62435	0.122928	0.465058	11.9303	13.5472	14.2744	14.9148	0.196215	0.797351	0.982888
Mus_musculus_Lys-CTT_tRNA_3	Mus_musculus_chr13.trna1041-LysCTT	64	26	15	41	26	8	72	27	21	129	26	37	55.1253	44.0159	91.8304	112.944	1.04648	0.0134877	0.151063	12.7825	8.33673	27.2512	32.4617	1.49949	0.0115965	0.17711
Mus_musculus_Arg-TCG_tRNA_3	Mus_musculus_chr13.trna948-ArgTCG	68	32	19	64	34	17	69	32	20	96	32	21	58.5707	68.7078	88.0041	84.0512	0.434884	0.305646	0.698622	16.1911	17.7156	25.9535	18.4242	0.388266	0.585166	0.926048
Mus_musculus_Gly-ACC_tRNA_1	Mus_musculus_chr11.trna205-GlyACC	70	35	31	75	35	39	51	35	19	93	35	28	60.2933	80.5169	65.0465	81.4246	0.0568636	0.813368	0.983063	26.4171	40.6416	24.6558	24.5656	-0.446136	0.447919	0.848286
Mus_musculus_Ser-TGA_tRNA_2	Mus_musculus_chr10.trna1095-SerTGA	88	25	75	56	25	46	29	25	19	103	25	70	75.7973	60.1193	36.9872	90.1799	-0.095996	1	1	63.9123	47.9362	24.6558	61.414	-0.377966	0.65702	0.964638
Mus_musculus_Val-CAC_tRNA_4	Mus_musculus_chr17.trna392-ValCAC	70	33	26	83	33	25	47	30	19	57	30	17	60.2933	89.1054	59.9448	49.9054	-0.44363	0.328519	0.698622	22.1563	26.0523	24.6558	14.9148	-0.284857	0.572318	0.926048
Mus_musculus_Cys-GCA_tRNA_10	Mus_musculus_chr11.trna1432-CysGCA,Mus_musculus_chr11.trna1433-CysGCA,Mus_musculus_chr11.trna791-CysGCA,Mus_musculus_chr6.trna157-CysGCA	89	25	13	84	34	14	26	32	7	42	35	9	76.6587	90.179	33.161	36.7724	-1.25439	0.00774126	0.108378	11.0781	14.5893	9.08373	7.89609	-0.596117	0.443248	0.848286
Mus_musculus_Glu-CTC_tRNA_2	Mus_musculus_chr12.trna886-GluCTC	75	28	30	82	28	29	33	28	15	39	28	22	64.6	88.0319	42.0889	34.1458	-1.00154	0.0298909	0.239127	25.5649	30.2207	19.4651	19.3016	-0.525075	0.371774	0.838361
Mus_musculus_Tyr-GTA_tRNA_6	Mus_musculus_chr13.trna101-TyrGTA	50	32	12	36	33	9	44	31	10	81	32	17	43.0667	38.6481	56.1186	70.9182	0.636577	0.160799	0.514122	10.226	9.37882	12.9768	14.9148	0.508624	0.478547	0.86288
Mus_musculus_Gln-CTG_tRNA_3	Mus_musculus_chr3.trna309-GlnCTG	61	29	27	73	29	34	28	29	10	47	29	15	52.5413	78.3698	35.7118	41.1501	-0.768248	0.130105	0.465058	23.0084	35.4311	12.9768	13.1602	-1.16086	0.0549214	0.401165
Mus_musculus_Thr-TGT_tRNA_3	Mus_musculus_chr14.trna190-ThrTGT	63	29	13	57	29	13	33	32	6	50	29	17	54.264	61.1929	42.0889	43.7767	-0.427202	0.393268	0.742348	11.0781	13.5472	7.78606	14.9148	-0.117394	1	1
Mus_musculus_Tyr-GTA_tRNA_8	Mus_musculus_chr13.trna961-TyrGTA	44	33	8	44	29	7	38	32	9	75	32	24	37.8987	47.2366	48.466	65.665	0.422862	0.316145	0.698622	6.81732	7.29464	11.6791	21.0562	1.21393	0.0651947	0.456363
Mus_musculus_Ser-CGA_tRNA_3	Mus_musculus_chr11.trna400-SerCGA	63	25	47	37	25	28	28	25	10	59	25	25	54.264	39.7217	35.7118	51.6565	-0.105332	0.893745	1	40.0517	29.1786	12.9768	21.9336	-0.987749	0.08765	0.475007
Mus_musculus_Tyr-GTA_tRNA_5	Mus_musculus_chr13.trna958-TyrGTA	40	32	9	38	33	8	36	32	10	61	32	18	34.4533	40.7953	45.9152	53.4075	0.400459	0.387324	0.739436	7.66948	8.33673	12.9768	15.7922	0.84588	0.22554	0.718399
Mus_musculus_Cys-GCA_tRNA_3	Mus_musculus_chr11.trna1442-CysGCA,Mus_musculus_chr17.trna458-CysGCA,Mus_musculus_chr9.trna593-CysGCA	62	25	20	56	25	10	14	29	5	37	29	9	53.4027	60.1193	17.8559	32.3947	-1.17576	0.033008	0.252061	17.0433	10.4209	6.48838	7.89609	-0.93304	0.211142	0.717909
Mus_musculus_Glu-CTC_tRNA_5	Mus_musculus_chr7.trna967-GluCTC	51	28	18	49	29	15	37	28	14	30	29	14	43.928	52.6044	47.1906	26.266	-0.394121	0.367457	0.730278	15.339	15.6314	18.1675	12.2828	-0.0244317	0.959602	1
Mus_musculus_Arg-TCT_tRNA_4	Mus_musculus_chr1.trna730-ArgTCT	51	35	27	31	35	8	41	33	11	43	33	8	43.928	33.2803	52.2923	37.6479	0.22021	0.780041	0.976432	23.0084	8.33673	14.2744	7.01875	-0.557852	0.47737	0.86288
Mus_musculus_Gln-TTG_tRNA_1	Mus_musculus_chr11.trna630-GlnTTG	38	26	23	30	26	15	30	26	22	58	26	26	32.7307	32.2068	38.2627	50.7809	0.455461	0.344695	0.723859	19.5998	15.6314	28.5489	22.8109	0.543788	0.40066	0.838361
Mus_musculus_Trp-CCA_tRNA_3	Mus_musculus_chr10.trna857-TrpCCA	32	29	7	34	28	7	27	26	6	63	29	14	27.5627	36.501	34.4364	55.1586	0.483911	0.273952	0.683589	5.96515	7.29464	7.78606	12.2828	0.597901	0.424433	0.838361
Mus_musculus_Tyr-GTA_tRNA_2	Mus_musculus_chr13.trna960-TyrGTA	40	31	12	29	33	7	36	33	8	48	31	14	34.4533	31.1332	45.9152	42.0256	0.423132	0.444297	0.786676	10.226	7.29464	10.3814	12.2828	0.371363	0.660318	0.964638
Mus_musculus_Ser-CGA_tRNA_2	Mus_musculus_chr13.trna972-SerCGA	51	25	42	37	25	34	23	25	17	40	25	30	43.928	39.7217	29.3347	35.0213	-0.378285	0.501446	0.787317	35.7909	35.4311	22.0605	26.3203	-0.557889	0.320041	0.82108
Mus_musculus_Leu-TAA_tRNA_1	Mus_musculus_chr19.trna638-LeuTAA	51	28	21	69	28	23	13	28	4	17	25	6	43.928	74.0756	16.5805	14.8841	-1.90703	0.00307638	0.0945047	17.8955	23.9681	5.1907	5.26406	-2.00153	0.00567224	0.13232
Mus_musculus_Ala-AGC_tRNA_4	Mus_musculus_chr13.trna94-AlaAGC,Mus_musculus_chr13.trna96-AlaAGC,Mus_musculus_chr13.trna966-AlaAGC	36	28	14	25	27	5	43	28	9	40	25	14	31.008	26.839	54.8432	35.0213	0.635509	0.288565	0.691777	11.9303	5.21046	11.6791	12.2828	0.483311	0.589804	0.926048
Mus_musculus_Ala-TGC_tRNA_3	Mus_musculus_chr13.trna68-AlaTGC	42	30	11	19	28	6	47	28	16	31	28	12	36.176	20.3976	59.9448	27.1415	0.622317	0.547683	0.841924	9.37381	6.25255	20.7628	10.5281	1.00176	0.232201	0.718399
Mus_musculus_Ala-AGC_tRNA_11	Mus_musculus_chr13.trna66-AlaAGC,Mus_musculus_chr13.trna67-AlaAGC	36	29	7	23	30	8	27	29	7	45	30	15	31.008	24.6919	34.4364	39.399	0.406639	0.466334	0.787317	5.96515	8.33673	9.08373	13.1602	0.637204	0.375985	0.838361
Mus_musculus_Lys-CTT_tRNA_7	Mus_musculus_chr1.trna1268-LysCTT	29	28	12	39	28	21	10	28	7	22	29	9	24.9787	41.8688	12.7542	19.2617	-1.06208	0.114156	0.456623	10.226	21.8839	9.08373	7.89609	-0.919196	0.250454	0.751361
Mus_musculus_Cys-GCA_tRNA_5	Mus_musculus_chr6.trna1029-CysGCA	47	35	17	18	34	8	12	33	5	21	35	7	40.4827	19.3241	15.3051	18.3862	-0.827933	0.225165	0.620127	14.4868	8.33673	6.48838	6.1414	-0.853692	0.268326	0.751537
Mus_musculus_Ala-TGC_tRNA_5	Mus_musculus_chrX.trna375-AlaTGC	26	28	19	22	28	15	17	28	9	32	28	13	22.3947	23.6183	21.6822	28.0171	0.111183	0.836832	0.990055	16.1911	15.6314	11.6791	11.4055	-0.46312	0.508393	0.880516
Mus_musculus_Gln-TTG_tRNA_2	Mus_musculus_chrX.trna936-GlnTTG	26	29	21	30	29	20	12	29	9	25	29	16	22.3947	32.2068	15.3051	21.8883	-0.553893	0.457885	0.787317	17.8955	20.8418	11.6791	14.0375	-0.591024	0.39596	0.838361
Mus_musculus_Ile-TAT_tRNA_1	Mus_musculus_chr17.trna516-IleTAT	22	29	4	25	34	6	15	27	4	23	33	6	18.9493	26.839	19.1313	20.1373	-0.221603	0.804298	0.979145	3.40866	6.25255	5.1907	5.26406	0.113885	0.985234	1
Mus_musculus_Ala-CGC_tRNA_5	Mus_musculus_chr2.trna263-AlaCGC	27	28	9	35	28	18	11	28	3	10	28	7	23.256	37.5746	14.0296	8.75533	-1.41671	0.0298819	0.239127	7.66948	18.7576	3.89303	6.1414	-1.39706	0.213663	0.717909
Mus_musculus_Ala-AGC_tRNA_7	Mus_musculus_chr13.trna69-AlaAGC	18	28	8	15	30	5	22	30	6	24	30	9	15.504	16.1034	28.0593	21.0128	0.634641	0.373833	0.730278	6.81732	5.21046	7.78606	7.89609	0.382754	0.737787	0.978098
Mus_musculus_Thr-CGT_tRNA_3	Mus_musculus_chr16.trna50-ThrCGT	23	35	12	9	30	4	20	35	7	25	35	12	19.8107	9.66203	25.5084	21.8883	0.68541	0.370217	0.730278	10.226	4.16837	9.08373	10.5281	0.446224	0.653259	0.964638
Mus_musculus_Val-CAC_tRNA_7	Mus_musculus_chr13.trna964-ValCAC	11	28	7	22	29	7	5	29	2	35	28	15	9.47467	23.6183	6.37711	30.6437	0.16181	0.76378	0.976432	5.96515	7.29464	2.59535	13.1602	0.248798	0.744228	0.978098
Mus_musculus_Ser-GCT_tRNA_4	Mus_musculus_chr13.trna992-SerGCT	16	25	5	12	30	3	14	25	5	27	30	8	13.7813	12.8827	17.8559	23.6394	0.638053	0.349021	0.723896	4.26082	3.12627	6.48838	7.01875	0.870642	0.420172	0.838361
Mus_musculus_Ala-AGC_tRNA_12	Mus_musculus_chr13.trna102-AlaAGC	22	25	13	21	25	10	11	25	6	13	25	7	18.9493	22.5447	14.0296	11.3819	-0.70742	0.322167	0.698622	11.0781	10.4209	7.78606	6.1414	-0.626341	0.429161	0.838361
Mus_musculus_Asn-GTT_tRNA_1	Mus_musculus_chr1.trna814-AsnGTT	14	30	4	16	29	4	19	30	8	16	29	7	12.0587	17.1769	24.233	14.0085	0.387414	0.661462	0.933828	3.40866	4.16837	10.3814	6.1414	1.12476	0.27846	0.766907
Mus_musculus_Ile-TAT_tRNA_5	Mus_musculus_chr13.trna969-IleTAT	21	34	3	18	34	3	11	29	3	11	29	3	18.088	19.3241	14.0296	9.63087	-0.661023	0.354163	0.725602	2.55649	3.12627	3.89303	2.63203	0.199397	1	1
Mus_musculus_Ala-AGC_tRNA_9	Mus_musculus_chr19.trna8-AlaAGC	14	25	9	17	25	6	15	25	10	14	25	5	12.0587	18.2505	19.1313	12.2575	0.0504952	1	1	7.66948	6.25255	12.9768	4.38672	0.318686	0.94053	1
Mus_musculus_Thr-CGT_tRNA_4	Mus_musculus_chr11.trna550-ThrCGT	16	35	7	13	35	7	13	34	4	15	35	6	13.7813	13.9563	16.5805	13.133	0.0992747	0.979261	1	5.96515	7.29464	5.1907	5.26406	-0.342898	0.811397	0.982888
Mus_musculus_Ile-TAT_tRNA_2	Mus_musculus_chr7.trna156-IleTAT	10	29	5	28	28	7	6	29	3	12	29	4	8.61333	30.0597	7.65253	10.5064	-1.09065	0.439041	0.786676	4.26082	7.29464	3.89303	3.50937	-0.64251	0.625221	0.963643
Mus_musculus_Thr-AGT_tRNA_4	Mus_musculus_chr13.trna971-ThrAGT	20	35	10	10	35	6	5	35	2	17	35	4	17.2267	10.7356	6.37711	14.8841	-0.39526	0.725757	0.976432	8.52165	6.25255	2.59535	3.50937	-1.27508	0.22978	0.718399
Mus_musculus_Ile-TAT_tRNA_4	Mus_musculus_chr13.trna987-IleTAT	17	29	4	10	34	3	8	30	3	11	29	3	14.6427	10.7356	10.2034	9.63087	-0.3556	0.6861	0.952602	3.40866	3.12627	3.89303	2.63203	-0.00218149	1	1
Mus_musculus_Met-CAT_tRNA_1	Mus_musculus_chr15.trna355-MetCAT	6	26	3	1	25	1	6	26	4	25	25	10	5.168	1.07356	7.65253	21.8883	2.24273	0.101575	0.43752	2.55649	1.04209	5.1907	8.77343	1.95622	0.0802484	0.474578
Mus_musculus_Ala-AGC_tRNA_8	Mus_musculus_chr3.trna29-AlaAGC,Mus_musculus_chr5.trna110-AlaAGC	10	25	5	10	26	3	8	27	2	10	26	4	8.61333	10.7356	10.2034	8.75533	-0.0293927	1	1	4.26082	3.12627	2.59535	3.50937	-0.275081	0.96863	1
Mus_musculus_Phe-GAA_tRNA_1	Mus_musculus_chr19.trna108-PheGAA	11	33	4	9	25	3	7	33	2	10	33	3	9.47467	9.66203	8.92796	8.75533	-0.113956	0.968008	1	3.40866	3.12627	2.59535	2.63203	-0.322084	0.946233	1
Mus_musculus_Lys-CTT_tRNA_5	Mus_musculus_chr3.trna2-LysCTT	13	29	7	16	29	5	1	32	1	4	28	2	11.1973	17.1769	1.27542	3.50213	-2.57024	0.0242998	0.226798	5.96515	5.21046	1.29768	1.75469	-1.87236	0.15995	0.584166
Mus_musculus_Tyr-GTA_tRNA_10	Mus_musculus_chr13.trna959-TyrGTA	10	35	4	7	28	2	6	25	3	9	32	2	8.61333	7.51492	7.65253	7.8798	-0.0543153	1	1	3.40866	2.08418	3.89303	1.75469	0.0401148	1	1
Mus_musculus_Lys-CTT_tRNA_12	Mus_musculus_chrX.trna643-LysCTT	11	34	2	10	25	4	4	34	1	6	25	2	9.47467	10.7356	5.10169	5.2532	-0.964776	0.37907	0.731997	1.70433	4.16837	1.29768	1.75469	-0.944096	0.710063	0.978098
Mus_musculus_Lys-CTT_tRNA_8	Mus_musculus_chr5.trna1627-LysCTT	12	28	4	7	32	2	6	26	2	5	28	3	10.336	7.51492	7.65253	4.37767	-0.569338	0.55748	0.843753	3.40866	2.08418	2.59535	2.63203	-0.0714638	1	1
Mus_musculus_Ala-AGC_tRNA_2	Mus_musculus_chr13.trna963-AlaAGC	6	34	1	12	26	5	5	25	2	7	27	2	5.168	12.8827	6.37711	6.12873	-0.529453	0.701134	0.965496	0.852165	5.21046	2.59535	1.75469	-0.478914	0.920977	1
Mus_musculus_Lys-CTT_tRNA_2	Mus_musculus_chr16.trna267-LysCTT	9	29	3	7	29	3	3	31	1	10	26	3	7.752	7.51492	3.82627	8.75533	-0.279093	0.938763	1	2.55649	3.12627	1.29768	2.63203	-0.532172	0.921014	1
Mus_musculus_Cys-GCA_tRNA_8	Mus_musculus_chr6.trna1026-CysGCA	4	32	1	9	30	3	2	34	1	9	30	2	3.44533	9.66203	2.55084	7.8798	-0.32955	1	1	0.852165	3.12627	1.29768	1.75469	-0.382276	1	1
Mus_musculus_Lys-CTT_tRNA_1	Mus_musculus_chr3.trna1-LysCTT	9	29	3	7	32	2	1	28	1	4	29	3	7.752	7.51492	1.27542	3.50213	-1.67606	0.25051	0.657589	2.55649	2.08418	1.29768	2.63203	-0.239914	1	1
Mus_musculus_Lys-TTT_tRNA_2	Mus_musculus_chr10.trna885-LysTTT	5	33	1	4	27	2	0	35	0	11	27	3	4.30667	4.29424	0	9.63087	0.163177	0.863872	1	0.852165	2.08418	0	2.63203	-0.157847	1	1

## Sheet: mESC_60S
#To remove the redundancy in tRNA gene sequence we clustered tRNAs based on first 50bp similarity for every Anticodon-aminoacid pair.
#bowtie assigns reads randomly to a tRNA id if multiple tRNAs have exact same identical sequence. In this case we might split up reads. We used customized perl script to cluster the tRNA sequences Anticodon-aminoacid pairs.
#Clustered_tRNA_ID is the unique tRNA gene name generated, tRNA- list of all the tRNAs that are merged together. Raw read numbers are obtained using customized perl script and data is normalized using DESeq Release (3.3).
#tRNAs with less than 5 reads in all the samples are removed from the analysis.
																		DESeq Differential Expression							DESeq Differential Expression
		Stem						Differentiated						Normalized total reads mapping to tRNA cluster				tsRNA pool Stem Vs Diff			Normalized tsRNA (most represented size) Counts				tsRNA Stem Vs Diff
Clustered_tRNA_Id	tRNAs	Wnt3a	Most represented tsRNA size	Count	LIF	Most represented tsRNA size	Count	RA	Most represented tsRNA size	Count	Wnt3a+RA	Most represented tsRNA size	Count	Wnt	LIF	RA	Wnt+RA	Log2(FC)	pvalue	adj.pvalue	Wnt	LIF	RA	Wnt+RA	Log2(FC)	pvalue	adj.pvalue
Mus_musculus_Glu-CTC_tRNA_4	Mus_musculus_chr1.trna1002-GluCTC,Mus_musculus_chr1.trna709-GluCTC,Mus_musculus_chr1.trna996-GluCTC,Mus_musculus_chr1.trna999-GluCTC,Mus_musculus_chr10.trna81-GluCTC,Mus_musculus_chr11.trna1912-GluCTC,Mus_musculus_chr13.trna1001-GluCTC,Mus_musculus_chr3.trna303-GluCTC,Mus_musculus_chr3.trna745-GluCTC	376436	28	175858	392946	28	142760	169354	29	66890	225586	28	93775	267798	284208	263370	274152	-0.0383609	0.910157	0.992365	128702	105027	101289	111684	-0.134169	0.698013	0.88623
Mus_musculus_Met-CAT_tRNA_5	Mus_musculus_chr13.trna82-MetCAT,Mus_musculus_chr13.trna108-MetCAT,Mus_musculus_chr13.trna111-MetCAT,Mus_musculus_chr13.trna78-MetCAT,Mus_musculus_chr13.trna90-MetCAT,Mus_musculus_chr13.trna947-MetCAT,Mus_musculus_chr13.trna983-MetCAT,Mus_musculus_chr3.trna792-MetCAT	362361	31	285462	413955	31	339999	88832	31	67160	180887	31	138612	257785	299404	138146	219830	-0.638301	0.0542372	0.213165	208916	250134	101698	165084	-0.782993	0.020826	0.102172
Mus_musculus_Gly-GCC_tRNA_3	Mus_musculus_chr8.trna560-GlyGCC,Mus_musculus_chr1.trna1392-GlyGCC,Mus_musculus_chr1.trna699-GlyGCC,Mus_musculus_chr11.trna1819-GlyGCC,Mus_musculus_chr13.trna110-GlyGCC,Mus_musculus_chr13.trna77-GlyGCC,Mus_musculus_chr2.trna1747-GlyGCC,Mus_musculus_chr3.trna878-GlyGCC,Mus_musculus_chr8.trna886-GlyGCC,Mus_musculus_chr8.trna887-GlyGCC	171585	30	57546	218360	30	83976	129813	30	59636	210405	30	95545	122066	157935	201878	255703	0.708596	0.0106447	0.0691907	42115.1	61780.4	90304.3	113792	0.974117	0.00168702	0.0158392
Mus_musculus_Gly-CCC_tRNA_5	Mus_musculus_chr3.trna282-GlyCCC	168188	30	57263	210860	30	83354	128929	30	59882	208959	30	95575	119649	152510	200503	253946	0.739665	0.00780588	0.0562663	41908	61322.8	90676.8	113828	0.98626	0.00149061	0.0148184
Mus_musculus_Gly-GCC_tRNA_2	Mus_musculus_chr1.trna702-GlyGCC,Mus_musculus_chr1.trna704-GlyGCC,Mus_musculus_chr1.trna706-GlyGCC	134690	32	46289	164360	32	54109	76157	30	24609	113865	30	33176	95818.9	118878	118435	138379	0.258424	0.333592	0.522792	33876.7	39807.5	37264.4	39511.9	0.0593058	0.832197	0.956744
Mus_musculus_His-GTG_tRNA_2	Mus_musculus_chr2.trna1431-HisGTG,Mus_musculus_chr2.trna1432-HisGTG,Mus_musculus_chr2.trna586-HisGTG,Mus_musculus_chr3.trna291-HisGTG,Mus_musculus_chr3.trna295-HisGTG,Mus_musculus_chr3.trna747-HisGTG,Mus_musculus_chr3.trna751-HisGTG,Mus_musculus_chr4.trna1697-HisGTG	101218	29	29927	110288	29	33631	47561	29	14086	63867	29	17351	72006.8	79768.7	73964.2	77616.8	-0.00184952	0.985713	1	21902.1	24742	21329.8	20664.7	-0.151495	0.627227	0.85485
Mus_musculus_Gly-CCC_tRNA_3	Mus_musculus_chr3.trna752-GlyCCC	54877	32	21867	89271	32	32601	27257	30	11636	59421	30	21953	39039.7	64567.6	42388.5	72213.7	0.14551	0.701458	0.852852	16003.4	23984.3	17619.9	26145.6	0.130238	0.677764	0.874367
Mus_musculus_Gly-CCC_tRNA_4	Mus_musculus_chr4.trna67-GlyCCC	54806	32	21916	89603	32	32845	26865	30	11628	59512	30	22278	38989.1	64807.7	41778.9	72324.3	0.136576	0.71661	0.865051	16039.3	24163.8	17607.8	26532.6	0.134796	0.675013	0.874367
Mus_musculus_Val-CAC_tRNA_3	Mus_musculus_chr1.trna710-ValCAC,Mus_musculus_chr11.trna204-ValCAC,Mus_musculus_chr13.trna91-ValCAC,Mus_musculus_chr13.trna954-ValCAC,Mus_musculus_chr3.trna284-ValCAC	50488	33	18640	59895	33	24326	22288	30	9581	35742	30	13656	35917.3	43320.6	34661	43436.8	-0.0209079	1	1	13641.7	17896.4	14508.1	16264	-0.0354738	0.946011	1
Mus_musculus_Val-AAC_tRNA_3	Mus_musculus_chr11.trna208-ValAAC,Mus_musculus_chr3.trna48-ValAAC	49485	33	18620	58634	33	24066	22537	30	9852	35911	30	13702	35203.8	42408.6	35048.3	43642.2	0.0199032	0.870832	0.97464	13627.1	17705.1	14918.5	16318.8	-0.00437889	0.982686	1
Mus_musculus_Glu-TTC_tRNA_1	Mus_musculus_chr13.trna105-GluTTC,Mus_musculus_chr14.trna347-GluTTC,Mus_musculus_chr7.trna337-GluTTC,Mus_musculus_chr9.trna961-GluTTC	50381	30	27480	45380	30	26434	28223	30	17436	39364	30	25958	35841.2	32822.3	43890.8	47838.6	0.417842	0.137417	0.344564	20111.3	19447.3	26402.6	30915.4	0.535	0.0811022	0.25382
Mus_musculus_Val-AAC_tRNA_5	Mus_musculus_chr13.trna965-ValAAC,Mus_musculus_chr13.trna93-ValAAC,Mus_musculus_chr13.trna962-ValAAC	31827	30	9314	29842	30	10074	15787	30	5828	26292	30	9099	22641.8	21584	24551	31952.4	0.353449	0.181975	0.385663	6816.47	7411.36	8825.1	10836.7	0.466682	0.122448	0.32688
Mus_musculus_Val-CAC_tRNA_6	Mus_musculus_chr13.trna97-ValCAC	31935	29	9322	29418	30	9811	15739	30	5752	25980	30	9006	22718.7	21277.3	24476.4	31573.2	0.349332	0.187966	0.387352	6822.32	7217.87	8710.01	10726	0.469167	0.120376	0.32688
Mus_musculus_Lys-CTT_tRNA_4	Mus_musculus_chr11.trna2023-LysCTT,Mus_musculus_chr13.trna103-LysCTT,Mus_musculus_chr17.trna1000-LysCTT,Mus_musculus_chr17.trna82-LysCTT,Mus_musculus_chr17.trna84-LysCTT,Mus_musculus_chr3.trna292-LysCTT,Mus_musculus_chr3.trna748-LysCTT	25332	32	5692	52053	29	12832	5827	29	1784	5647	29	1291	18021.3	37648.7	9061.82	6862.74	-1.80565	0.0366083	0.163886	4165.7	9440.39	2701.44	1537.55	-1.68246	0.0703421	0.242609
Mus_musculus_Val-TAC_tRNA_1	Mus_musculus_chr19.trna109-ValTAC,Mus_musculus_chr19.trna110-ValTAC,Mus_musculus_chrX.trna459-ValTAC	18028	30	11995	21036	30	14824	16613	30	11537	22471	30	15508	12825.2	15214.8	25835.6	27308.8	0.922429	0.00135258	0.0175835	8778.56	10905.9	17470	18469.7	0.868522	0.00602985	0.0424602
Mus_musculus_Leu-CAG_tRNA_2	Mus_musculus_chr1.trna698-LeuCAG,Mus_musculus_chr8.trna1008-LeuCAG,Mus_musculus_chr8.trna414-LeuCAG,Mus_musculus_chr1.trna701-LeuCAG,Mus_musculus_chr1.trna703-LeuCAG,Mus_musculus_chr1.trna705-LeuCAG,Mus_musculus_chr1.trna993-LeuCAG,Mus_musculus_chr13.trna952-LeuCAG	32525	26	29940	29014	26	26562	4954	26	4374	10054	26	9395	23138.4	20985.1	7704.18	12218.5	-1.14714	0.000149444	0.00420934	21911.6	19541.4	6623.37	11189.3	-1.21858	0.000258853	0.00546827
Mus_musculus_Glu-TTC_tRNA_2	Mus_musculus_chr1.trna1547-GluTTC,Mus_musculus_chr14.trna359-GluTTC	23171	29	10074	19860	29	8860	11961	29	5183	15796	30	6425	16483.9	14364.3	18601.1	19196.7	0.293116	0.302919	0.504862	7372.68	6518.23	7848.4	7652.04	0.158169	0.622795	0.85485
Mus_musculus_His-GTG_tRNA_1	Mus_musculus_chr3.trna749-HisGTG	22533	29	6358	29164	29	8052	8011	29	2776	10605	29	3279	16030	21093.6	12458.3	12888.1	-0.550559	0.0588987	0.226225	4653.11	5923.79	4203.58	3905.22	-0.383356	0.220212	0.506479
Mus_musculus_Val-AAC_tRNA_2	Mus_musculus_chr13.trna95-ValAAC	20560	28	14022	16270	28	10786	11337	28	7851	18075	28	12935	14626.4	11767.7	17630.7	21966.3	0.585173	0.0345698	0.162286	10262	7935.17	11888.4	15405.3	0.584855	0.0531994	0.199793
Mus_musculus_Val-CAC_tRNA_2	Mus_musculus_chr13.trna98-ValCAC	18628	29	6549	18397	29	6057	10171	29	3979	16939	29	6265	13252	13306.1	15817.4	20585.8	0.454909	0.091907	0.277362	4792.9	4456.08	6025.23	7461.49	0.544173	0.0739012	0.243228
Mus_musculus_Gly-TTC_tRNA_1	Mus_musculus_chr1.trna1001-GlyTCC,Mus_musculus_chr1.trna1004-GlyTCC,Mus_musculus_chr1.trna708-GlyTCC,Mus_musculus_chr1.trna995-GlyTCC,Mus_musculus_chr1.trna998-GlyTCC,Mus_musculus_chr11.trna1824-GlyTCC,Mus_musculus_chr3.trna746-GlyTCC	22211	30	9170	18460	30	7445	9662	30	3975	13577	30	5716	15801	13351.7	15025.8	16500	0.112905	0.666972	0.822761	6711.08	5477.22	6019.18	6807.64	0.0736657	0.781716	0.938925
Mus_musculus_Gly-CCC_tRNA_2	Mus_musculus_chr3.trna287-GlyCCC,Mus_musculus_chr3.trna755-GlyCCC	13180	32	5368	21131	32	7918	5490	30	2310	11076	30	4019	9376.29	15283.5	8537.74	13460.5	-0.164773	0.828416	0.952396	3928.58	5825.2	3497.94	4786.55	-0.23555	0.603888	0.85485
Mus_musculus_Lys-CTT_tRNA_9	Mus_musculus_chr12.trna790-LysCTT,Mus_musculus_chr9.trna1035-LysCTT	14291	32	3957	23395	32	6975	3526	29	1171	4590	29	1748	10166.7	16921	5483.44	5578.18	-1.29208	0.0188113	0.10597	2895.94	5131.45	1773.2	2081.83	-1.05819	0.0747851	0.243228
Mus_musculus_Val-AAC_tRNA_4	Mus_musculus_chr13.trna974-ValAAC	10606	29	5551	9546	29	4179	6703	29	3457	13338	29	7272	7545.14	6904.39	10424.1	16209.5	0.882227	0.0316499	0.153639	4062.51	3074.45	5234.79	8660.8	0.961245	0.0497661	0.195592
Mus_musculus_Glu-CTC_tRNA_1	Mus_musculus_chr17.trna720-GluCTC	13870	26	6739	12205	26	5757	3157	26	1318	5135	26	2390	9867.16	8827.59	4909.59	6240.51	-0.745577	0.0128899	0.0777997	4931.95	4235.38	1995.79	2846.44	-0.920828	0.00569918	0.0418766
Mus_musculus_Lys-TTT_tRNA_5	Mus_musculus_chr1.trna1184-LysTTT,Mus_musculus_chr1.trna485-LysTTT,Mus_musculus_chr11.trna1816-LysTTT,Mus_musculus_chr13.trna1000-LysTTT,Mus_musculus_chr19.trna107-LysTTT,Mus_musculus_chr19.trna639-LysTTT	9182	32	2414	11241	32	3024	4066	28	784	4652	32	919	6532.1	8130.35	6323.21	5653.52	-0.291891	0.294697	0.498038	1766.69	2224.73	1187.18	1094.51	-0.806801	0.0115624	0.061064
Mus_musculus_Gly-GCC_tRNA_1	Mus_musculus_chr4.trna1314-GlyGCC	9068	27	5804	7724	27	4547	4070	27	2462	6814	27	3899	6451	5586.59	6329.43	8280.98	0.279451	0.281933	0.486191	4247.67	3345.19	3728.1	4643.63	0.140884	0.602399	0.85485
Mus_musculus_Arg-CCG_tRNA_2	Mus_musculus_chr11.trna945-ArgCCG	8244	33	7578	8528	33	7924	1684	33	1340	3771	33	3296	5864.81	6168.1	2618.86	4582.85	-0.740573	0.0306847	0.153639	5545.97	5829.62	2029.11	3925.47	-0.933871	0.00983965	0.0579148
Mus_musculus_Asp-GTC_tRNA_3	Mus_musculus_chr1.trna1000-AspGTC,Mus_musculus_chr1.trna1005-AspGTC,Mus_musculus_chr1.trna707-AspGTC,Mus_musculus_chr1.trna994-AspGTC,Mus_musculus_chr1.trna997-AspGTC,Mus_musculus_chr10.trna851-AspGTC,Mus_musculus_chr11.trna397-AspGTC,Mus_musculus_chr11.trna69-AspGTC,Mus_musculus_chr13.trna84-AspGTC,Mus_musculus_chr13.trna979-AspGTC,Mus_musculus_chr13.trna981-AspGTC,Mus_musculus_chr5.trna1314-Asp…	6053	33	1198	7463	33	1588	2086	29	448	3034	29	610	4306.12	5397.81	3244.03	3687.19	-0.485461	0.104945	0.295595	876.758	1168.28	678.388	726.498	-0.541674	0.101511	0.297952
Mus_musculus_Gln-CTG_tRNA_2	Mus_musculus_chr3.trna297-GlnCTG,Mus_musculus_chr3.trna753-GlnCTG,Mus_musculus_chr3.trna756-GlnCTG,Mus_musculus_chr11.trna1817-GlnCTG,Mus_musculus_chr13.trna64-GlnCTG,Mus_musculus_chr13.trna982-GlnCTG,Mus_musculus_chr9.trna342-GlnCTG	5555	29	3574	6713	29	4093	1935	29	1380	2536	29	1870	3951.84	4855.35	3009.2	3081.97	-0.531962	0.0687469	0.250814	2615.64	3011.18	2089.68	2227.13	-0.382356	0.241374	0.516358
Mus_musculus_Gln-CTG_tRNA_1	Mus_musculus_chr13.trna87-GlnCTG	5536	29	3588	6532	29	4082	2079	29	1444	2577	29	1889	3938.33	4724.44	3233.14	3131.8	-0.44468	0.123289	0.32556	2625.88	3003.09	2186.59	2249.76	-0.3435	0.288281	0.579214
Mus_musculus_Gly-CCC_tRNA_1	Mus_musculus_chr17.trna113-GlyCCC,Mus_musculus_chr6.trna317-GlyCCC	5193	27	1212	5156	27	1233	1984	27	650	2220	27	709	3694.32	3729.21	3085.4	2697.94	-0.360201	0.19686	0.387352	887.004	907.108	984.268	844.405	0.0275268	0.973448	1
Mus_musculus_Asp-GTC_tRNA_1	Mus_musculus_chr5.trna1609-AspGTC	3483	30	674	4372	30	840	1074	30	305	1597	30	426	2477.82	3162.16	1670.22	1940.82	-0.643276	0.0318188	0.153639	493.268	617.981	461.849	507.357	-0.197307	0.576051	0.85397
Mus_musculus_Lys-TTT_tRNA_3	Mus_musculus_chr13.trna83-LysTTT,Mus_musculus_chr7.trna1276-LysTTT	3144	28	1927	3672	28	2172	1014	28	542	1334	28	711	2236.65	2655.87	1576.92	1621.2	-0.613358	0.0368502	0.163886	1410.28	1597.92	820.728	846.786	-0.851201	0.0089854	0.056242
Mus_musculus_Leu-CAA_tRNA_2	Mus_musculus_chr13.trna85-LeuCAA	3029	26	2061	3476	26	2479	779	26	385	1058	26	700	2154.84	2514.11	1211.46	1285.78	-0.902767	0.00224455	0.0252886	1508.35	1823.78	582.989	833.686	-1.23393	0.000236965	0.00546827
Mus_musculus_Leu-CAA_tRNA_1	Mus_musculus_chr11.trna1911-LeuCAA	2833	26	2073	3302	26	2482	571	26	395	988	26	746	2015.4	2388.26	887.987	1200.71	-1.0761	0.000384725	0.00722429	1517.13	1825.99	598.132	888.471	-1.16917	0.000518442	0.00673975
Mus_musculus_Arg-TCT_tRNA_3	Mus_musculus_chr3.trna628-ArgTCT	1804	29	697	1776	29	570	1678	29	550	2355	29	1076	1283.37	1284.54	2609.53	2862	1.09135	0.000175858	0.00424573	510.101	419.344	832.842	1281.49	1.18576	0.00748866	0.0486763
Mus_musculus_Leu-CAA_tRNA_3	Mus_musculus_chr13.trna65-LeuCAA	2769	26	2066	3280	26	2435	539	26	376	904	26	735	1969.87	2372.35	838.222	1098.62	-1.16473	0.000115459	0.0040708	1512.01	1791.41	569.361	875.37	-1.19316	0.000411572	0.00668721
Mus_musculus_Leu-CAA_tRNA_4	Mus_musculus_chr13.trna998-LeuCAA	2619	26	2060	2917	26	2357	499	26	377	823	26	676	1863.16	2109.8	776.016	1000.18	-1.16142	0.000120438	0.0040708	1507.61	1734.02	570.875	805.102	-1.23627	0.000228733	0.00546827
Mus_musculus_Arg-TCT_tRNA_2	Mus_musculus_chr19.trna637-ArgTCT	1960	34	580	1933	34	650	1343	34	382	1190	29	705	1394.35	1398.09	2088.56	1446.19	0.340081	0.336357	0.522792	424.474	478.199	578.447	839.641	0.65167	0.0469029	0.188728
Mus_musculus_Ala-CGC_tRNA_3	Mus_musculus_chr4.trna626-AlaCGC	2333	28	1340	2094	28	999	877	28	449	904	28	477	1659.7	1514.54	1363.86	1098.62	-0.3663	0.183212	0.385663	980.681	734.956	679.902	568.097	-0.459127	0.144069	0.368904
Mus_musculus_Glu-TTC_tRNA_3	Mus_musculus_chr3.trna286-GluTTC,Mus_musculus_chr3.trna754-GluTTC	1409	31	438	1523	31	403	952	31	367	1256	31	642	1002.37	1101.55	1480.5	1526.4	0.515199	0.076651	0.254	320.551	296.484	555.733	764.609	1.09749	0.000683145	0.00824654
Mus_musculus_Arg-TCT_tRNA_5	Mus_musculus_chr13.trna985-ArgTCT	1517	29	560	1455	29	548	1084	29	384	1009	29	629	1079.2	1052.37	1685.78	1226.23	0.450098	0.159682	0.372205	409.837	403.159	581.475	749.126	0.710758	0.0253023	0.109643
Mus_musculus_Leu-TAG_tRNA_3	Mus_musculus_chr11.trna401-LeuTAG	1658	26	1209	1462	26	1082	549	26	400	1073	26	902	1179.51	1057.43	853.774	1304	-0.0519771	0.992263	1	884.809	796.018	605.703	1074.26	-0.000738413	0.887545	0.974712
Mus_musculus_Leu-AAG_tRNA_1	Mus_musculus_chr11.trna2021-LeuAAG,Mus_musculus_chr13.trna62-LeuAAG,Mus_musculus_chr14.trna188-LeuAAG	1680	26	1241	1346	26	961	543	26	412	1117	26	954	1195.16	973.53	844.443	1357.48	0.0219406	0.846687	0.960336	908.228	706.999	623.874	1136.19	0.123894	0.702691	0.88623
Mus_musculus_Arg-ACG_tRNA_1	Mus_musculus_chr13.trna973-ArgACG,Mus_musculus_chr9.trna783-ArgACG	1323	32	285	1070	32	222	1418	30	362	793	30	185	941.186	773.906	2205.19	963.724	0.885704	0.321104	0.521794	208.578	163.323	548.161	220.331	1.04711	0.294653	0.579214
Mus_musculus_Asn-GTT_tRNA_3	Mus_musculus_chr1.trna1006-AsnGTT,Mus_musculus_chr10.trna381-AsnGTT,Mus_musculus_chr11.trna1446-AsnGTT,Mus_musculus_chr2.trna1947-AsnGTT,Mus_musculus_chr3.trna289-AsnGTT,Mus_musculus_chr3.trna294-AsnGTT,Mus_musculus_chr3.trna298-AsnGTT,Mus_musculus_chr3.trna750-AsnGTT,Mus_musculus_chr5.trna1043-AsnGTT	1447	32	470	1657	33	558	633	32	212	662	32	242	1029.4	1198.47	984.406	804.521	-0.31657	0.252444	0.452604	343.97	410.516	321.023	288.217	-0.308484	0.347363	0.645102
Mus_musculus_Phe-GAA_tRNA_2	Mus_musculus_chr13.trna988-PheGAA,Mus_musculus_chr10.trna961-PheGAA,Mus_musculus_chr13.trna60-PheGAA,Mus_musculus_chr14.trna457-PheGAA,Mus_musculus_chr19.trna106-PheGAA,Mus_musculus_chr5.trna1315-PheGAA	1321	33	460	885	33	305	1116	33	513	841	33	306	939.763	640.099	1735.54	1022.06	0.803613	0.177925	0.385663	336.652	224.386	776.814	364.44	1.02445	0.226552	0.506479
Mus_musculus_Arg-ACG_tRNA_2	Mus_musculus_chr13.trna951-ArgACG,Mus_musculus_chr13.trna953-ArgACG,Mus_musculus_chr14.trna209-ArgACG	1308	31	339	1031	33	255	860	31	235	714	31	213	930.515	745.698	1337.42	867.716	0.395665	0.385528	0.561675	248.098	187.601	355.851	253.679	0.484364	0.197026	0.479835
Mus_musculus_Asp-GTC_tRNA_2	Mus_musculus_chr10.trna856-AspGTC	1219	28	271	1530	28	367	394	28	123	687	28	244	867.2	1106.61	612.726	834.903	-0.447292	0.164437	0.375539	198.332	269.999	186.254	290.599	0.0260167	0.858806	0.961181
Mus_musculus_Gln-CTG_tRNA_4	Mus_musculus_chr13.trna975-GlnCTG	1316	29	730	1658	29	925	365	29	204	438	29	252	936.206	1199.19	567.627	532.296	-0.957102	0.00124637	0.0175531	534.252	680.515	308.909	300.127	-0.996081	0.00290771	0.0245701
Mus_musculus_Pro-TGG_tRNA_4	Mus_musculus_chr11.trna207-ProTGG,Mus_musculus_chr14.trna192-ProTGG,Mus_musculus_chr17.trna996-ProTGG,Mus_musculus_chr3.trna92-ProTGG	1138	28	389	1094	28	335	642	28	192	868	28	255	809.577	791.264	998.402	1054.87	0.359095	0.215255	0.408975	284.69	246.457	290.738	303.7	0.162414	0.626928	0.85485
Mus_musculus_Pro-CGG_tRNA_1	Mus_musculus_chr1.trna1022-ProCGG,Mus_musculus_chr11.trna396-ProCGG,Mus_musculus_chr17.trna83-ProCGG	1142	28	396	1066	28	338	633	28	194	822	28	243	812.422	771.012	984.406	998.967	0.324899	0.268571	0.467923	289.813	248.664	293.766	289.408	0.115042	0.743207	0.91016
Mus_musculus_Thr-CGT_tRNA_1	Mus_musculus_chr13.trna75-ThrCGT	1313	35	559	1148	35	524	603	35	209	515	35	211	934.072	830.321	937.751	625.874	-0.174277	0.467743	0.653294	409.105	385.502	316.48	251.297	-0.484919	0.133627	0.347429
Mus_musculus_Pro-AGG_tRNA_2	Mus_musculus_chr1.trna672-ProAGG,Mus_musculus_chr13.trna957-ProAGG,Mus_musculus_chr14.trna705-ProAGG,Mus_musculus_chr3.trna93-ProAGG,Mus_musculus_chr6.trna46-ProAGG,Mus_musculus_chr7.trna977-ProAGG	1102	28	397	1037	28	318	565	28	176	773	28	233	783.966	750.037	878.656	939.418	0.245109	0.392193	0.566501	290.545	233.95	266.509	277.498	0.0526979	0.872138	0.96968
Mus_musculus_Arg-TCG_tRNA_4	Mus_musculus_chr7.trna387-ArgTCG	1215	33	299	836	33	217	877	30	206	523	30	144	864.355	604.659	1363.86	635.596	0.44476	0.601667	0.776196	218.824	159.645	311.937	171.501	0.353158	0.596169	0.85485
Mus_musculus_Gln-TTG_tRNA_3	Mus_musculus_chr13.trna113-GlnTTG,Mus_musculus_chr13.trna114-GlnTTG	1019	30	502	1229	30	671	528	30	320	619	30	329	724.92	888.906	821.116	752.264	-0.0366185	0.882425	0.981118	367.39	493.649	484.563	391.832	0.0255033	0.995752	1
Mus_musculus_Arg-TCT_tRNA_1	Mus_musculus_chr11.trna1818-ArgTCT	885	29	589	901	29	549	579	29	351	924	29	632	629.592	651.672	900.428	1122.93	0.659182	0.0207725	0.113244	431.061	403.895	531.505	752.699	0.621103	0.0457593	0.188618
Mus_musculus_Pro-TGG_tRNA_1	Mus_musculus_chr7.trna441-ProTGG	978	28	395	822	28	330	622	28	197	820	28	276	695.752	594.533	967.299	996.537	0.605985	0.0400174	0.173409	289.081	242.778	298.309	328.71	0.237464	0.468076	0.792046
Mus_musculus_Gln-TTG_tRNA_4	Mus_musculus_chr11.trna1493-GlnTTG	1040	29	895	850	29	706	570	29	480	754	29	651	739.859	614.785	886.432	916.328	0.412293	0.160775	0.372205	655.007	519.398	726.844	775.328	0.355119	0.268206	0.556147
Mus_musculus_Gln-TTG_tRNA_5	Mus_musculus_chr13.trna995-GlnTTG	970	29	830	829	29	688	588	29	489	696	29	608	690.061	599.596	914.424	845.841	0.448806	0.138872	0.344564	607.437	506.156	740.472	724.116	0.395273	0.230763	0.506479
Mus_musculus_Arg-CCT_tRNA_2	Mus_musculus_chr17.trna995-ArgCCT	925	33	238	628	33	196	644	32	109	859	33	156	658.048	454.217	1001.51	1043.93	0.878914	0.00304716	0.027844	174.181	144.196	165.054	185.793	0.140109	0.67458	0.874367
Mus_musculus_Asp-GTC_tRNA_4	Mus_musculus_chr2.trna510-AspGTC	1076	26	376	1094	28	391	316	28	198	472	28	253	765.47	791.264	491.425	573.616	-0.547612	0.07619	0.254	275.176	287.655	299.823	301.318	0.0949999	0.78184	0.938925
Mus_musculus_Thr-AGT_tRNA_6	Mus_musculus_chr11.trna1822-ThrAGT,Mus_musculus_chr11.trna395-ThrAGT,Mus_musculus_chr7.trna1213-ThrAGT	886	35	525	918	35	554	650	35	327	501	35	297	630.303	663.968	1010.84	608.86	0.32359	0.530016	0.710894	384.222	407.573	495.162	353.721	0.100439	0.850935	0.95872
Mus_musculus_Thr-AGT_tRNA_1	Mus_musculus_chr11.trna399-ThrAGT	885	35	501	910	35	523	635	35	327	491	35	278	629.592	658.181	987.516	596.707	0.298897	0.562604	0.737054	366.658	384.767	495.162	331.092	0.136959	0.783363	0.938925
Mus_musculus_Ser-AGA_tRNA_2	Mus_musculus_chr13.trna980-SerAGA	767	25	390	604	25	326	376	27	128	495	27	161	545.646	436.859	584.734	601.568	0.271935	0.360434	0.534328	285.422	239.835	193.825	191.748	-0.446022	0.201588	0.479835
Mus_musculus_Ser-TGA_tRNA_1	Mus_musculus_chr13.trna112-SerTGA,Mus_musculus_chr13.trna984-SerTGA	688	25	345	586	25	315	401	27	129	509	27	182	489.445	423.84	623.612	618.582	0.443754	0.14068	0.344564	252.489	231.743	195.339	216.758	-0.232711	0.530881	0.838357
Mus_musculus_Arg-TCG_tRNA_1	Mus_musculus_chr11.trna1023-ArgTCG	684	33	186	691	33	230	400	33	118	293	31	85	486.6	499.784	622.057	356.08	-0.0121122	0.862695	0.971969	136.124	169.209	178.682	101.233	-0.125393	0.683254	0.874772
Mus_musculus_Arg-CCG_tRNA_3	Mus_musculus_chr13.trna997-ArgCCG	684	33	216	669	33	215	397	32	115	302	31	93	486.6	483.872	617.392	367.017	0.0205723	0.928285	1	158.08	158.174	174.14	110.761	-0.150622	0.594004	0.85485
Mus_musculus_Arg-CCT_tRNA_3	Mus_musculus_chr11.trna1234-ArgCCT,Mus_musculus_chrX.trna321-ArgCCT,Mus_musculus_chr11.trna1022-ArgCCT	676	32	129	511	28	129	353	31	72	444	32	91	480.908	369.594	548.966	539.588	0.356025	0.241717	0.439249	94.4089	94.9042	109.027	108.379	0.199616	0.610777	0.85485
Mus_musculus_Arg-CCG_tRNA_1	Mus_musculus_chr17.trna994-ArgCCG	676	30	283	538	30	227	454	30	125	310	30	103	480.908	389.123	706.035	376.74	0.315594	0.649923	0.822424	207.114	167.002	189.282	122.671	-0.262156	0.395073	0.725732
Mus_musculus_Pro-TGG_tRNA_2	Mus_musculus_chrX.trna931-ProTGG	633	28	389	537	28	337	389	28	211	419	28	223	450.318	388.399	604.951	509.206	0.409696	0.197114	0.387352	284.69	247.928	319.508	265.588	0.135574	0.739356	0.91016
Mus_musculus_Arg-CCT_tRNA_1	Mus_musculus_chr6.trna107-ArgCCT	561	33	123	412	33	86	374	30	107	547	30	179	399.097	297.99	581.624	664.763	0.838341	0.00480648	0.0369225	90.0178	63.2695	162.026	213.185	1.29146	0.000368124	0.00668721
Mus_musculus_Val-CAC_tRNA_1	Mus_musculus_chr6.trna10-ValCAC	581	33	180	562	33	203	267	30	95	432	30	151	413.325	406.481	415.223	525.005	0.197728	0.458524	0.645755	131.733	149.345	143.855	179.838	0.20365	0.532666	0.838357
Mus_musculus_Thr-AGT_tRNA_5	Mus_musculus_chr13.trna996-ThrAGT	627	35	313	550	35	274	321	35	130	311	35	134	446.05	397.802	499.201	377.955	0.0558439	0.940322	1	229.07	201.579	196.854	159.591	-0.272834	0.408047	0.733617
Mus_musculus_Leu-TAG_tRNA_2	Mus_musculus_chr14.trna703-LeuTAG	593	26	409	505	26	327	148	26	94	287	26	219	421.862	365.254	230.161	348.788	-0.443141	0.196416	0.387352	299.327	240.571	142.34	260.825	-0.421318	0.404226	0.733617
Mus_musculus_His-GTG_tRNA_3	Mus_musculus_chr3.trna293-HisGTG	502	33	69	561	33	91	213	30	40	226	30	42	357.124	405.758	331.246	274.655	-0.332379	0.254422	0.452604	50.4978	66.9479	60.5703	50.0211	-0.0867537	0.829347	0.956744
Mus_musculus_Arg-ACG_tRNA_3	Mus_musculus_chr3.trna1040-ArgACG	467	25	107	431	25	129	321	30	89	274	25	83	332.225	311.732	499.201	332.989	0.369948	0.352456	0.531832	78.3081	94.9042	134.769	98.8513	0.431624	0.301363	0.585406
Mus_musculus_Leu-AAG_tRNA_2	Mus_musculus_chr7.trna559-LeuAAG,Mus_musculus_chr13.trna63-LeuAAG	584	26	401	478	26	312	153	26	98	268	26	221	415.459	345.726	237.937	325.697	-0.433488	0.196124	0.387352	293.473	229.536	148.397	263.206	-0.345578	0.508491	0.831248
Mus_musculus_Leu-TAG_tRNA_1	Mus_musculus_chr7.trna861-LeuTAG	533	26	409	395	26	283	137	26	97	399	26	324	379.178	285.694	213.055	484.9	0.0700574	0.804957	0.938191	299.327	208.201	146.883	385.877	0.0699993	0.822032	0.956744
Mus_musculus_Tyr-GTA_tRNA_7	Mus_musculus_chr3.trna28-TyrGTA	342	32	95	282	32	71	342	32	122	367	32	125	243.3	203.964	531.859	446.011	1.12852	0.00033716	0.00712251	69.5259	52.2341	184.74	148.872	1.45413	0.000173581	0.00546827
Mus_musculus_Tyr-GTA_tRNA_9	Mus_musculus_chr14.trna191-TyrGTA	357	32	90	290	32	77	293	32	107	369	32	150	253.971	209.75	455.657	448.442	0.963223	0.00184599	0.0222837	65.8667	56.6482	162.026	178.647	1.47543	9.01746e-05	0.00380988
Mus_musculus_Thr-TGT_tRNA_1	Mus_musculus_chr13.trna73-ThrTGT	461	35	185	362	35	168	215	35	78	177	35	66	327.957	261.826	334.356	215.106	-0.102164	0.684359	0.838092	135.393	123.596	118.112	78.6047	-0.396769	0.249884	0.527879
Mus_musculus_Ile-AAT_tRNA_3	Mus_musculus_chr11.trna1823-IleAAT,Mus_musculus_chr11.trna393-IleAAT,Mus_musculus_chr12.trna470-IleAAT,Mus_musculus_chr13.trna92-IleAAT,Mus_musculus_chr13.trna956-IleAAT,Mus_musculus_chr13.trna968-IleAAT,Mus_musculus_chr13.trna989-IleAAT,Mus_musculus_chr13.trna990-IleAAT	366	32	80	272	32	47	268	32	62	308	32	57	260.373	196.731	416.778	374.309	0.791313	0.0120307	0.0753034	58.5481	34.5775	93.884	67.8858	0.796692	0.0748393	0.243228
Mus_musculus_Tyr-GTA_tRNA_3	Mus_musculus_chr5.trna109-TyrGTA	288	32	73	256	32	64	285	32	110	380	32	148	204.884	185.159	443.216	461.81	1.21433	8.77589e-05	0.0040708	53.4252	47.0843	166.568	176.265	1.77018	4.04577e-06	0.000341867
Mus_musculus_Thr-CGT_tRNA_5	Mus_musculus_chr13.trna72-ThrCGT	404	35	163	388	35	174	213	35	72	199	35	80	287.407	280.631	331.246	241.842	0.0127693	0.950898	1	119.292	128.01	109.027	95.2784	-0.275551	0.451948	0.779379
Mus_musculus_Ser-AGA_tRNA_4	Mus_musculus_chr11.trna394-SerAGA,Mus_musculus_chr13.trna86-SerAGA,Mus_musculus_chr13.trna88-SerAGA,Mus_musculus_chr13.trna950-SerAGA,Mus_musculus_chr13.trna978-SerAGA,Mus_musculus_chr4.trna16-SerAGA	454	25	346	423	25	311	142	25	101	170	25	129	322.977	305.946	220.83	206.599	-0.557197	0.0728126	0.251129	253.221	228.8	152.94	153.636	-0.652848	0.0660884	0.236251
Mus_musculus_Ile-AAT_tRNA_2	Mus_musculus_chr13.trna100-IleAAT	324	32	64	250	30	44	265	31	52	295	31	52	230.495	180.819	412.113	358.51	0.905787	0.00430472	0.0363749	46.8385	32.3704	78.7414	61.9309	0.828604	0.0637193	0.234099
Mus_musculus_Leu-CAG_tRNA_1	Mus_musculus_chr8.trna168-LeuCAG	433	25	348	433	25	354	108	25	57	136	25	80	308.037	313.179	167.955	165.279	-0.898556	0.00470535	0.0369225	254.684	260.435	86.3127	95.2784	-1.50421	4.52021e-05	0.00254638
Mus_musculus_Thr-AGT_tRNA_2	Mus_musculus_chr13.trna81-ThrAGT,Mus_musculus_chr13.trna104-ThrAGT	348	35	158	319	35	127	223	35	64	164	35	48	247.568	230.725	346.797	199.307	0.191281	0.774978	0.909522	115.633	93.4328	96.9125	57.167	-0.440279	0.212181	0.498036
Mus_musculus_Trp-CCA_tRNA_1	Mus_musculus_chr11.trna1880-TrpCCA,Mus_musculus_chr11.trna1849-TrpCCA	266	32	54	250	29	54	183	29	58	207	29	75	189.233	180.819	284.591	251.565	0.534924	0.100166	0.286916	39.52	39.7273	87.827	89.3235	1.16054	0.00543922	0.0417831
Mus_musculus_Ser-TGA_tRNA_2	Mus_musculus_chr10.trna1095-SerTGA	338	25	322	307	25	275	99	25	87	142	25	134	240.454	222.046	153.959	172.571	-0.502237	0.129299	0.336177	235.656	202.315	131.74	159.591	-0.588174	0.11204	0.320927
Mus_musculus_Trp-CCA_tRNA_5	Mus_musculus_chr13.trna107-TrpCCA,Mus_musculus_chr13.trna109-TrpCCA	283	29	68	211	33	52	153	29	48	203	29	78	201.327	152.611	237.937	246.704	0.453417	0.152022	0.364927	49.7659	38.256	72.6844	92.8964	0.911601	0.0246713	0.109643
Mus_musculus_Trp-CCA_tRNA_2	Mus_musculus_chr11.trna1820-TrpCCA,Mus_musculus_chr11.trna398-TrpCCA	273	29	56	193	33	39	160	29	56	210	29	105	194.213	139.592	248.823	255.211	0.594513	0.0613416	0.230372	40.9837	28.692	84.7985	125.053	1.59064	0.000484514	0.00673975
Mus_musculus_Trp-CCA_tRNA_4	Mus_musculus_chr10.trna1282-TrpCCA	258	33	61	203	29	40	157	29	56	214	29	90	183.542	146.825	244.157	260.072	0.61001	0.0530484	0.213165	44.643	29.4277	84.7985	107.188	1.37403	0.000777405	0.00875876
Mus_musculus_Asn-GTT_tRNA_4	Mus_musculus_chr3.trna283-AsnGTT	268	33	91	308	33	108	111	33	44	109	33	47	190.656	222.769	172.621	132.466	-0.438403	0.153313	0.364927	66.5985	79.4547	66.6274	55.976	-0.252495	0.529103	0.838357
Mus_musculus_Arg-TCG_tRNA_2	Mus_musculus_chr13.trna74-ArgTCG,Mus_musculus_chr13.trna949-ArgTCG	238	32	67	255	32	51	135	32	51	128	32	47	169.314	184.435	209.944	155.557	0.0471492	0.974465	1	49.0341	37.5203	77.2272	55.976	0.621951	0.176575	0.44539
Mus_musculus_Met-CAT_tRNA_3	Mus_musculus_chr15.trna913-MetCAT,Mus_musculus_chr8.trna783-MetCAT	252	32	80	260	32	82	85	32	31	95	32	24	179.274	188.052	132.187	115.452	-0.568816	0.0794645	0.25826	58.5481	60.3267	46.942	28.5835	-0.654407	0.122189	0.32688
Mus_musculus_Thr-TGT_tRNA_2	Mus_musculus_chr11.trna206-ThrTGT,Mus_musculus_chr14.trna704-ThrTGT	246	30	66	226	30	57	76	30	23	142	30	37	175.005	163.46	118.191	172.571	-0.219171	0.596677	0.775681	48.3022	41.9344	34.8279	44.0662	-0.193794	0.74101	0.91016
Mus_musculus_Lys-TTT_tRNA_1	Mus_musculus_chr13.trna89-LysTTT	257	28	115	293	28	122	63	28	18	72	28	26	182.831	211.92	97.974	87.5008	-1.08972	0.00111558	0.017281	84.163	89.7544	27.2566	30.9655	-1.57876	0.000435262	0.00668721
Mus_musculus_Tyr-GTA_tRNA_1	Mus_musculus_chr3.trna27-TyrGTA	213	32	48	161	32	41	125	32	45	138	32	39	151.529	116.447	194.393	167.71	0.434294	0.205563	0.399312	35.1289	30.1633	68.1416	46.4482	0.811496	0.0909719	0.279532
Mus_musculus_Ser-GCT_tRNA_1	Mus_musculus_chr19.trna711-SerGCT	232	25	148	198	25	125	89	25	43	92	25	47	165.045	143.209	138.408	111.807	-0.300956	0.337185	0.522792	108.314	91.9614	65.1131	55.976	-0.725916	0.0671008	0.236251
Mus_musculus_Val-CAC_tRNA_4	Mus_musculus_chr17.trna392-ValCAC	190	33	58	215	33	69	73	29	25	94	30	29	135.167	155.504	113.525	114.237	-0.351856	0.30471	0.504862	42.4474	50.7627	37.8565	34.5384	-0.364599	0.440532	0.767525
Mus_musculus_Glu-CTC_tRNA_2	Mus_musculus_chr12.trna886-GluCTC	197	28	136	179	28	120	87	28	60	91	28	64	140.146	129.466	135.297	110.591	-0.132883	0.657526	0.822424	99.5318	88.283	90.8555	76.2227	-0.168787	0.647702	0.874367
Mus_musculus_Arg-TCG_tRNA_3	Mus_musculus_chr13.trna948-ArgTCG	177	32	58	156	32	46	108	32	45	111	32	39	125.918	112.831	167.955	134.897	0.343118	0.344856	0.52505	42.4474	33.8418	68.1416	46.4482	0.586928	0.226407	0.506479
Mus_musculus_Met-CAT_tRNA_7	Mus_musculus_chr15.trna876-MetCAT	199	31	80	186	31	100	81	31	29	80	31	31	141.569	134.529	125.967	97.2231	-0.306913	0.329617	0.522792	58.5481	73.5691	43.9135	36.9204	-0.708788	0.102256	0.297952
Mus_musculus_Tyr-GTA_tRNA_4	Mus_musculus_chr13.trna106-TyrGTA	152	32	23	168	32	24	100	32	30	123	32	34	108.133	121.51	155.514	149.481	0.409388	0.227008	0.421586	16.8326	17.6566	45.4277	40.4933	1.31687	0.0108442	0.0591185
Mus_musculus_Asn-GTT_tRNA_6	Mus_musculus_chr3.trna757-AsnGTT	208	33	82	189	33	81	59	33	18	80	33	14	147.972	136.699	91.7535	97.2231	-0.591088	0.0894137	0.276162	60.0118	59.591	27.2566	16.6737	-1.44496	0.00221279	0.0196822
Mus_musculus_Ala-TGC_tRNA_1	Mus_musculus_chr5.trna702-AlaTGC,Mus_musculus_chr11.trna2022-AlaTGC,Mus_musculus_chr5.trna1317-AlaTGC	174	28	58	141	28	59	100	29	34	118	28	40	123.784	101.982	155.514	143.404	0.404923	0.240843	0.439249	42.4474	43.4058	51.4848	47.6392	0.207362	0.676602	0.874367
Mus_musculus_Ala-CGC_tRNA_2	Mus_musculus_chr13.trna70-AlaCGC,Mus_musculus_chr13.trna955-AlaCGC	152	28	64	141	28	64	111	29	38	111	28	39	108.133	101.982	172.621	134.897	0.54949	0.121816	0.32556	46.8385	47.0843	57.5418	46.4482	0.146898	0.800277	0.939214
Mus_musculus_Leu-TAA_tRNA_2	Mus_musculus_chr10.trna1316-LeuTAA	188	25	132	212	25	116	42	25	27	60	25	37	133.744	153.335	65.316	72.9173	-1.05434	0.00313039	0.027844	96.6044	85.3402	40.885	44.0662	-1.09879	0.00993804	0.0579148
Mus_musculus_Ala-AGC_tRNA_1	Mus_musculus_chr4.trna645-AlaAGC,Mus_musculus_chr13.trna71-AlaAGC	170	28	67	150	28	55	66	28	23	107	27	39	120.938	108.491	102.639	130.036	0.0202648	0.905654	0.992365	49.0341	40.463	34.8279	46.4482	-0.139009	0.842323	0.95872
Mus_musculus_Ser-GCT_tRNA_3	Mus_musculus_chr11.trna1821-SerGCT,Mus_musculus_chr13.trna115-SerGCT,Mus_musculus_chr13.trna970-SerGCT,Mus_musculus_chr2.trna1509-SerGCT,Mus_musculus_chr13.trna976-SerGCT	187	25	140	163	25	113	70	25	47	64	25	50	133.032	117.894	108.86	77.7785	-0.427017	0.184844	0.385663	102.459	83.1331	71.1701	59.549	-0.505667	0.197372	0.479835
Mus_musculus_Cys-GCA_tRNA_10	Mus_musculus_chr11.trna1432-CysGCA,Mus_musculus_chr11.trna1433-CysGCA,Mus_musculus_chr11.trna791-CysGCA,Mus_musculus_chr6.trna157-CysGCA	172	26	40	202	26	42	48	25	11	46	25	13	122.361	146.102	74.6469	55.9033	-1.04012	0.00275775	0.0274153	29.2741	30.899	16.6568	15.4827	-0.904768	0.114938	0.323743
Mus_musculus_Ser-CGA_tRNA_3	Mus_musculus_chr11.trna400-SerCGA	193	25	173	145	25	129	50	25	34	78	25	59	137.301	104.875	77.7572	94.7925	-0.489043	0.182903	0.385663	126.61	94.9042	51.4848	70.2678	-0.863449	0.0372418	0.157346
Mus_musculus_Ser-CGA_tRNA_2	Mus_musculus_chr13.trna972-SerCGA	198	25	186	145	25	134	45	25	34	66	25	59	140.858	104.875	69.9814	80.2091	-0.710297	0.0493527	0.203429	136.124	98.5826	51.4848	70.2678	-0.946909	0.0211599	0.102172
Mus_musculus_Tyr-GTA_tRNA_8	Mus_musculus_chr13.trna961-TyrGTA	115	32	27	105	31	19	74	32	27	131	32	39	81.8113	75.944	115.081	159.203	0.797979	0.0153291	0.0893317	19.76	13.9781	40.885	46.4482	1.37215	0.0066844	0.0451865
Mus_musculus_Glu-CTC_tRNA_5	Mus_musculus_chr7.trna967-GluCTC	131	28	61	172	29	62	60	28	25	54	28	28	93.1938	124.404	93.3086	65.6256	-0.453231	0.172287	0.385663	44.643	45.6129	37.8565	33.3474	-0.342064	0.468666	0.792046
Mus_musculus_Met-CAT_tRNA_2	Mus_musculus_chr13.trna61-MetCAT,Mus_musculus_chr13.trna999-MetCAT	105	30	22	130	35	19	64	31	13	67	31	11	74.6973	94.0259	99.5292	81.4243	0.100961	0.838708	0.957714	16.1007	13.9781	19.6854	13.1008	0.124335	0.95341	1
Mus_musculus_Gly-ACC_tRNA_1	Mus_musculus_chr11.trna205-GlyACC	115	35	30	132	35	40	49	35	16	70	33	10	81.8113	95.4725	76.202	85.0702	-0.136563	0.749951	0.898877	21.9556	29.4277	24.2281	11.9098	-0.507783	0.336329	0.633798
Mus_musculus_Cys-GCA_tRNA_3	Mus_musculus_chr11.trna1442-CysGCA,Mus_musculus_chr17.trna458-CysGCA,Mus_musculus_chr9.trna593-CysGCA	131	26	32	162	26	37	32	26	7	38	26	9	93.1938	117.171	49.7646	46.181	-1.1326	0.00244279	0.025802	23.4193	27.2206	10.5998	10.7188	-1.24816	0.0518401	0.199113
Mus_musculus_Tyr-GTA_tRNA_6	Mus_musculus_chr13.trna101-TyrGTA	102	33	26	75	32	24	75	32	26	103	32	41	72.5631	54.2457	116.636	125.175	0.931222	0.00799048	0.0562663	19.0281	17.6566	39.3707	48.8302	1.26561	0.0106458	0.0591185
Mus_musculus_Tyr-GTA_tRNA_5	Mus_musculus_chr13.trna958-TyrGTA	96	33	24	80	32	21	88	32	36	89	32	31	68.2947	57.8621	136.853	108.161	0.957642	0.00860752	0.0581868	17.5644	15.4495	54.5133	36.9204	1.46965	0.00508795	0.0409459
Mus_musculus_Thr-TGT_tRNA_3	Mus_musculus_chr14.trna190-ThrTGT	114	30	33	134	30	39	45	30	9	50	29	16	81.0999	96.919	69.9814	60.7644	-0.445265	0.217797	0.408975	24.1511	28.692	13.6283	19.0557	-0.69313	0.269847	0.556147
Mus_musculus_Ala-TGC_tRNA_2	Mus_musculus_chrX.trna363-AlaTGC,Mus_musculus_chrX.trna371-AlaTGC,Mus_musculus_chrX.trna637-AlaTGC	100	25	38	95	26	33	52	25	22	91	26	27	71.1403	68.7112	80.8674	110.591	0.453137	0.176624	0.385663	27.8104	24.2778	33.3137	32.1564	0.329881	0.544594	0.838357
Mus_musculus_Tyr-GTA_tRNA_2	Mus_musculus_chr13.trna960-TyrGTA	84	32	25	77	32	19	61	32	23	86	32	33	59.7578	55.6923	94.8637	104.515	0.788241	0.0278736	0.147207	18.2963	13.9781	34.8279	39.3023	1.19967	0.0224695	0.105482
Mus_musculus_Leu-TAA_tRNA_1	Mus_musculus_chr19.trna638-LeuTAA	138	28	96	138	28	84	14	28	6	17	28	5	98.1736	99.8121	21.772	20.6599	-2.22217	1.25665e-07	2.12374e-05	70.2578	61.7981	9.08555	5.9549	-3.13423	2.8043e-08	4.73926e-06
Mus_musculus_Met-CAT_tRNA_8	Mus_musculus_chr13.trna99-MetCAT,Mus_musculus_chr13.trna994-MetCAT	101	25	36	112	25	34	44	28	9	42	25	9	71.8517	81.0069	68.4263	51.0421	-0.355569	0.315608	0.517843	26.3467	25.0135	13.6283	10.7188	-1.0769	0.0791124	0.252264
Mus_musculus_Ala-AGC_tRNA_7	Mus_musculus_chr13.trna69-AlaAGC	96	30	23	63	30	15	46	29	10	49	30	11	68.2947	45.5664	71.5366	59.5491	0.203236	0.652267	0.822424	16.8326	11.0354	15.1426	13.1008	0.0193041	1	1
Mus_musculus_Ser-CGA_tRNA_1	Mus_musculus_chr10.trna688-SerCGA	91	25	44	69	25	32	46	25	8	37	25	13	64.7377	49.9061	71.5366	44.9657	0.0232008	0.974789	1	32.2015	23.5421	12.1141	15.4827	-1.01431	0.0991594	0.297952
Mus_musculus_Arg-TCT_tRNA_4	Mus_musculus_chr1.trna730-ArgTCT	72	35	33	104	35	60	46	35	17	20	33	9	51.221	75.2207	71.5366	24.3058	-0.399737	0.507992	0.686805	24.1511	44.1415	25.7424	10.7188	-0.905367	0.201491	0.479835
Mus_musculus_Ala-AGC_tRNA_11	Mus_musculus_chr13.trna66-AlaAGC,Mus_musculus_chr13.trna67-AlaAGC	66	30	17	48	33	11	53	30	16	50	30	15	46.9526	34.7173	82.4226	60.7644	0.810025	0.0476032	0.201123	12.4415	8.09261	24.2281	17.8647	1.03555	0.123789	0.32688
Mus_musculus_Leu-CAG_tRNA_3	Mus_musculus_chr3.trna1026-LeuCAG	67	30	23	49	26	20	57	30	42	42	30	31	47.664	35.4405	88.6432	51.0421	0.749181	0.216477	0.408975	16.8326	14.7138	63.5988	36.9204	1.67192	0.0119683	0.0612922
Mus_musculus_Gln-TTG_tRNA_2	Mus_musculus_chrX.trna936-GlnTTG	76	29	39	74	29	37	18	31	10	45	29	23	54.0666	53.5224	27.9926	54.688	-0.379911	0.491352	0.669665	28.5422	27.2206	15.1426	27.3925	-0.390649	0.57278	0.85397
Mus_musculus_Gln-TTG_tRNA_1	Mus_musculus_chr11.trna630-GlnTTG	70	26	31	55	26	25	28	26	13	57	26	29	49.7982	39.7802	43.544	69.2715	0.332742	0.37178	0.546355	22.6874	18.3923	19.6854	34.5384	0.4005	0.419811	0.746821
Mus_musculus_Gln-CTG_tRNA_3	Mus_musculus_chr3.trna309-GlnCTG	64	29	24	77	29	39	31	29	14	25	29	8	45.5298	55.6923	48.2094	30.3822	-0.365076	0.336261	0.522792	17.5644	28.692	21.1996	9.52784	-0.590125	0.337525	0.633798
Mus_musculus_Ala-TGC_tRNA_3	Mus_musculus_chr13.trna68-AlaTGC	49	30	11	30	29	5	60	28	22	54	30	18	34.8587	21.6983	93.3086	65.6256	1.49065	0.0011248	0.017281	8.05037	3.67846	33.3137	21.4376	2.22283	0.000920079	0.00971833
Mus_musculus_Trp-CCA_tRNA_3	Mus_musculus_chr10.trna857-TrpCCA	44	32	15	38	32	10	40	29	15	34	29	10	31.3017	27.4845	62.2057	41.3198	0.816437	0.0699857	0.250814	10.9778	7.35691	22.7139	11.9098	0.917183	0.229843	0.506479
Mus_musculus_Ala-CGC_tRNA_5	Mus_musculus_chr2.trna263-AlaCGC	50	28	17	48	28	18	22	28	11	28	28	16	35.5701	34.7173	34.2132	34.0281	-0.0426224	0.966336	1	12.4415	13.2424	16.6568	19.0557	0.475564	0.473896	0.792955
Mus_musculus_Thr-CGT_tRNA_3	Mus_musculus_chr16.trna50-ThrCGT	34	35	14	41	35	18	37	35	18	26	35	7	24.1877	29.6543	57.5403	31.5975	0.727305	0.258654	0.455339	10.2459	13.2424	27.2566	8.33686	0.599667	0.66751	0.874367
Mus_musculus_Cys-GCA_tRNA_5	Mus_musculus_chr6.trna1029-CysGCA	54	35	18	69	34	21	9	35	2	6	35	3	38.4158	49.9061	13.9963	7.29173	-2.05273	6.37134e-05	0.0040708	13.1733	15.4495	3.02852	3.57294	-2.11631	0.0235188	0.107424
Mus_musculus_Ala-TGC_tRNA_5	Mus_musculus_chrX.trna375-AlaTGC	29	28	20	40	28	18	12	28	6	33	25	13	20.6307	28.931	18.6617	40.1045	0.245761	0.639274	0.818464	14.637	13.2424	9.08555	15.4827	-0.182407	0.918477	0.995017
Mus_musculus_Asn-GTT_tRNA_1	Mus_musculus_chr1.trna814-AsnGTT	44	30	17	21	33	4	24	30	9	24	29	7	31.3017	15.1888	37.3234	29.1669	0.516209	0.340738	0.523498	12.4415	2.94277	13.6283	8.33686	0.513765	0.666888	0.874367
Mus_musculus_Thr-CGT_tRNA_4	Mus_musculus_chr11.trna550-ThrCGT	34	33	7	24	35	14	26	33	7	24	35	9	24.1877	17.3586	40.4337	29.1669	0.74438	0.139573	0.344564	5.12296	10.2997	10.5998	10.7188	0.467064	0.606126	0.85485
Mus_musculus_Ile-TAT_tRNA_1	Mus_musculus_chr17.trna516-IleTAT	33	34	5	39	34	8	15	35	6	21	29	4	23.4763	28.2078	23.3271	25.5211	-0.0814138	0.937967	1	3.65926	5.88553	9.08555	4.76392	0.537045	0.708106	0.886444
Mus_musculus_Lys-CTT_tRNA_3	Mus_musculus_chr13.trna1041-LysCTT	41	26	9	27	25	6	9	31	2	18	27	8	29.1675	19.5285	13.9963	21.8752	-0.440965	0.480009	0.659525	6.58667	4.41415	3.02852	9.52784	0.190807	0.849635	0.95872
Mus_musculus_Ala-AGC_tRNA_4	Mus_musculus_chr13.trna94-AlaAGC,Mus_musculus_chr13.trna96-AlaAGC,Mus_musculus_chr13.trna966-AlaAGC	32	26	7	30	27	9	12	28	3	19	28	6	22.7649	21.6983	18.6617	23.0905	-0.0907587	0.952798	1	5.12296	6.62122	4.54277	7.14588	-0.00683806	1	1
Mus_musculus_Ile-TAT_tRNA_2	Mus_musculus_chr7.trna156-IleTAT	22	29	4	27	34	7	7	29	2	15	35	6	15.6509	19.5285	10.886	18.2293	-0.272948	0.761385	0.901951	2.92741	5.14984	3.02852	7.14588	0.333007	0.800109	0.939214
Mus_musculus_Ile-TAT_tRNA_5	Mus_musculus_chr13.trna969-IleTAT	26	29	9	28	31	5	8	30	2	6	34	2	18.4965	20.2517	12.4411	7.29173	-0.973528	0.107807	0.298678	6.58667	3.67846	3.02852	2.38196	-0.923924	0.536875	0.838357
Mus_musculus_Ala-AGC_tRNA_12	Mus_musculus_chr13.trna102-AlaAGC	21	25	9	27	25	12	6	25	3	13	25	6	14.9395	19.5285	9.33086	15.7988	-0.455866	0.546588	0.72527	6.58667	8.8283	4.54277	7.14588	-0.399223	0.791319	0.939214
Mus_musculus_Ile-TAT_tRNA_4	Mus_musculus_chr13.trna987-IleTAT	21	34	3	21	34	6	7	30	2	15	34	2	14.9395	15.1888	10.886	18.2293	-0.0493382	1	1	2.19556	4.41415	3.02852	2.38196	-0.28883	0.981426	1
Mus_musculus_Thr-AGT_tRNA_4	Mus_musculus_chr13.trna971-ThrAGT	20	35	9	25	35	9	10	35	4	7	34	2	14.2281	18.0819	15.5514	8.50702	-0.425435	0.475894	0.659231	6.58667	6.62122	6.05703	2.38196	-0.646257	0.566391	0.85397
Mus_musculus_Ala-AGC_tRNA_9	Mus_musculus_chr19.trna8-AlaAGC	17	25	7	27	25	21	8	25	5	8	25	4	12.0938	19.5285	12.4411	9.72231	-0.51276	0.435212	0.618075	5.12296	15.4495	7.57129	4.76392	-0.737934	0.511537	0.831248
Mus_musculus_Val-CAC_tRNA_7	Mus_musculus_chr13.trna964-ValCAC	13	28	8	11	28	6	8	29	4	18	28	12	9.24824	7.95604	12.4411	21.8752	0.996129	0.0963871	0.280852	5.85481	4.41415	6.05703	14.2918	0.986652	0.236424	0.512252
Mus_musculus_Ser-GCT_tRNA_4	Mus_musculus_chr13.trna992-SerGCT	16	25	8	24	28	5	2	28	1	6	25	3	11.3824	17.3586	3.11029	7.29173	-1.46625	0.0712371	0.250814	5.85481	3.67846	1.51426	3.57294	-0.9061	0.618077	0.85485
Mus_musculus_Tyr-GTA_tRNA_10	Mus_musculus_chr13.trna959-TyrGTA	16	27	5	11	25	3	3	35	1	15	35	4	11.3824	7.95604	4.66543	18.2293	0.243543	0.763189	0.901951	3.65926	2.20707	1.51426	4.76392	0.0978866	1	1
Mus_musculus_Lys-CTT_tRNA_7	Mus_musculus_chr1.trna1268-LysCTT	15	32	4	20	28	9	4	29	2	3	33	1	10.671	14.4655	6.22057	3.64587	-1.34919	0.0881559	0.276162	2.92741	6.62122	3.02852	1.19098	-1.17822	0.436833	0.767525
Mus_musculus_Lys-CTT_tRNA_12	Mus_musculus_chrX.trna643-LysCTT	18	25	7	17	25	11	3	25	2	4	25	2	12.8053	12.2957	4.66543	4.86115	-1.39771	0.0898754	0.276162	5.12296	8.09261	3.02852	2.38196	-1.28841	0.312598	0.60033
Mus_musculus_Phe-GAA_tRNA_1	Mus_musculus_chr19.trna108-PheGAA	10	34	3	11	35	4	8	34	2	9	34	3	7.11403	7.95604	12.4411	10.9376	0.633512	0.417993	0.598651	2.19556	2.94277	3.02852	3.57294	0.361487	0.916178	0.995017
Mus_musculus_Ala-AGC_tRNA_8	Mus_musculus_chr3.trna29-AlaAGC,Mus_musculus_chr5.trna110-AlaAGC	20	25	5	10	27	3	2	35	1	6	25	2	14.2281	7.23276	3.11029	7.29173	-1.04484	0.284982	0.486485	3.65926	2.20707	1.51426	2.38196	-0.590385	0.888199	0.974712
Mus_musculus_Ala-TGC_tRNA_4	Mus_musculus_chrX.trna366-AlaTGC,Mus_musculus_chrX.trna368-AlaTGC,Mus_musculus_chrX.trna372-AlaTGC	5	28	4	12	28	7	4	28	2	14	28	8	3.55701	8.67931	6.22057	17.014	0.925105	0.359768	0.534328	2.92741	5.14984	3.02852	9.52784	0.636482	0.545676	0.838357
Mus_musculus_Pro-AGG_tRNA_1	Mus_musculus_chr1.trna284-ProAGG	7	27	3	10	28	7	5	27	3	8	27	6	4.97982	7.23276	7.77572	9.72231	0.518824	0.549317	0.72527	2.19556	5.14984	4.54277	7.14588	0.670197	0.57558	0.85397
Mus_musculus_Leu-AAG_tRNA_3	Mus_musculus_chr16.trna4-LeuAAG,Mus_musculus_chr16.trna829-LeuAAG,Mus_musculus_chr19.trna2-LeuAAG	12	28	6	8	28	5	3	29	2	6	28	5	8.53684	5.78621	4.66543	7.29173	-0.260463	0.908758	0.992365	4.39111	3.67846	3.02852	5.9549	0.154772	0.960562	1
Mus_musculus_Ser-GGA_tRNA_1	Mus_musculus_chr11.trna832-SerGGA	11	33	3	6	33	3	3	33	2	9	34	2	7.82543	4.33966	4.66543	10.9376	0.359079	0.661832	0.822424	2.19556	2.20707	3.02852	2.38196	0.29739	1	1
Mus_musculus_Cys-GCA_tRNA_8	Mus_musculus_chr6.trna1026-CysGCA	14	25	10	10	30	3	2	28	1	2	28	1	9.95964	7.23276	3.11029	2.43058	-1.63359	0.112168	0.305748	7.31852	2.20707	1.51426	1.19098	-1.81605	0.294748	0.579214
Mus_musculus_Lys-CTT_tRNA_5	Mus_musculus_chr3.trna2-LysCTT	8	29	2	11	28	4	4	29	2	4	33	2	5.69122	7.95604	6.22057	4.86115	-0.300429	0.823554	0.952396	1.4637	2.94277	3.02852	2.38196	0.296132	1	1
Mus_musculus_Asn-GTT_tRNA_5	Mus_musculus_chr15.trna1013-AsnGTT	8	26	6	9	26	4	2	26	1	6	26	4	5.69122	6.50949	3.11029	7.29173	-0.230101	0.995836	1	4.39111	2.94277	1.51426	4.76392	-0.22423	1	1
Mus_musculus_Ala-AGC_tRNA_2	Mus_musculus_chr13.trna963-AlaAGC	7	30	2	8	30	2	5	30	4	4	25	3	4.97982	5.78621	7.77572	4.86115	0.231153	0.943053	1	1.4637	1.47138	6.05703	3.57294	1.71413	0.276639	0.563278
Mus_musculus_Lys-CTT_tRNA_2	Mus_musculus_chr16.trna267-LysCTT	11	28	4	7	28	3	2	35	1	0	35	0	7.82543	5.06293	3.11029	0	-2.05095	0.0938324	0.278205	2.92741	2.20707	1.51426	0	-1.76161	0.503539	0.831248

## Sheet: mESC_Monosomes
#To remove the redundancy in tRNA gene sequence we clustered tRNAs based on first 50bp similarity for every Anticodon-aminoacid pair.
#bowtie assigns reads randomly to a tRNA id if multiple tRNAs have exact same identical sequence. In this case we might split up reads. We used customized perl script to cluster the tRNA sequences Anticodon-aminoacid pairs.
#Clustered_tRNA_ID is the unique tRNA gene name generated, tRNA- list of all the tRNAs that are merged together. Raw read numbers are obtained using customized perl script and data is normalized using DESeq Release (3.3).
#tRNAs with less than 5 reads in all the samples are removed from the analysis.
																		DESeq Differential Expression							DESeq Differential Expression
		Stem						Differentiated						Normalized total reads mapping to tRNA cluster				tsRNA pool Stem Vs Diff			Normalized tsRNA (most represented size) Counts				tsRNA Stem Vs Diff
Clustered_tRNA_Id	tRNAs	Wnt3a	Most represented tsRNA size	Count	LIF	Most represented tsRNA size	Count	RA	Most represented tsRNA size	Count	Wnt3a+RA	Most represented tsRNA size	Count	Wnt	LIF	RA	Wnt+RA	Log2(FC)	pvalue	adj.pvalue	Wnt	LIF	RA	Wnt+RA	Log2(FC)	pvalue	adj.pvalue
Mus_musculus_Met-CAT_tRNA_5	Mus_musculus_chr13.trna82-MetCAT,Mus_musculus_chr13.trna108-MetCAT,Mus_musculus_chr13.trna111-MetCAT,Mus_musculus_chr13.trna78-MetCAT,Mus_musculus_chr13.trna90-MetCAT,Mus_musculus_chr13.trna947-MetCAT,Mus_musculus_chr13.trna983-MetCAT,Mus_musculus_chr3.trna792-MetCAT	72414	31	63947	65059	31	59553	20639	31	17536	29756	31	25209	68002.7	73431.3	23366.7	24263.1	-1.57019	1.56014e-08	2.34022e-06	60358.9	67114.7	19532.5	19727.1	-1.69908	1.6782e-06	8.39101e-05
Mus_musculus_Gly-GCC_tRNA_3	Mus_musculus_chr8.trna560-GlyGCC,Mus_musculus_chr1.trna1392-GlyGCC,Mus_musculus_chr1.trna699-GlyGCC,Mus_musculus_chr11.trna1819-GlyGCC,Mus_musculus_chr13.trna110-GlyGCC,Mus_musculus_chr13.trna77-GlyGCC,Mus_musculus_chr2.trna1747-GlyGCC,Mus_musculus_chr3.trna878-GlyGCC,Mus_musculus_chr8.trna886-GlyGCC,Mus_musculus_chr8.trna887-GlyGCC	37211	30	15503	40548	30	22372	34156	30	20202	56642	30	32381	34944.2	45766.1	38670.2	46186	0.0722681	0.681009	0.812917	14633.1	25212.7	22502	25339.5	0.263835	0.390673	0.844431
Mus_musculus_Gly-CCC_tRNA_5	Mus_musculus_chr3.trna282-GlyCCC	35599	30	15572	39474	30	22568	33687	30	19896	55750	30	32285	33430.4	44553.9	38139.2	45458.6	0.100284	0.603999	0.778385	14698.2	25433.6	22161.1	25264.4	0.240917	0.433368	0.844431
Mus_musculus_His-GTG_tRNA_2	Mus_musculus_chr2.trna1431-HisGTG,Mus_musculus_chr2.trna1432-HisGTG,Mus_musculus_chr2.trna586-HisGTG,Mus_musculus_chr3.trna291-HisGTG,Mus_musculus_chr3.trna295-HisGTG,Mus_musculus_chr3.trna747-HisGTG,Mus_musculus_chr3.trna751-HisGTG,Mus_musculus_chr4.trna1697-HisGTG	30912	29	8215	41373	29	11235	39586	30	20209	46560	30	20582	29028.9	46697.2	44817.9	37965.1	0.128543	0.68285	0.812917	7754.05	12661.6	22509.8	16106.3	0.919528	0.0235446	0.147154
Mus_musculus_Glu-CTC_tRNA_4	Mus_musculus_chr1.trna1002-GluCTC,Mus_musculus_chr1.trna709-GluCTC,Mus_musculus_chr1.trna996-GluCTC,Mus_musculus_chr1.trna999-GluCTC,Mus_musculus_chr10.trna81-GluCTC,Mus_musculus_chr11.trna1912-GluCTC,Mus_musculus_chr13.trna1001-GluCTC,Mus_musculus_chr3.trna303-GluCTC,Mus_musculus_chr3.trna745-GluCTC	40855	28	17919	26832	28	8737	30520	28	11128	35840	28	14279	38366.2	30285	34553.7	29224	-0.106233	0.600266	0.778385	16913.5	9846.38	12394.9	11173.9	-0.183194	0.581207	0.934091
Mus_musculus_Gly-CCC_tRNA_4	Mus_musculus_chr4.trna67-GlyCCC	20676	32	11286	27702	32	12744	14585	30	5792	25116	32	12310	19416.5	31266.9	16512.6	20479.6	-0.45429	0.342372	0.59716	10652.7	14362.2	6451.41	9633.1	-0.637116	0.103055	0.396365
Mus_musculus_Gly-CCC_tRNA_3	Mus_musculus_chr3.trna752-GlyCCC	20603	32	11188	27554	32	12404	14368	30	5567	25481	32	12384	19347.9	31099.9	16266.9	20777.2	-0.445544	0.361434	0.605339	10560.2	13979	6200.8	9691	-0.626807	0.117667	0.42024
Mus_musculus_Gly-GCC_tRNA_2	Mus_musculus_chr1.trna702-GlyGCC,Mus_musculus_chr1.trna704-GlyGCC,Mus_musculus_chr1.trna706-GlyGCC	20937	32	9664	15397	32	6260	12879	30	4266	19173	30	5706	19661.6	17378.4	14581.2	15633.7	-0.293826	0.275291	0.548465	9121.74	7054.86	4751.68	4465.19	-0.811561	0.0157776	0.107575
Mus_musculus_His-GTG_tRNA_1	Mus_musculus_chr3.trna749-HisGTG	12078	29	3728	14962	29	4817	9673	29	3250	8984	29	2688	11342.2	16887.4	10951.4	7325.56	-0.627183	0.124006	0.350961	3518.82	5428.64	3620.01	2103.47	-0.644584	0.166702	0.529189
Mus_musculus_Val-CAC_tRNA_3	Mus_musculus_chr1.trna710-ValCAC,Mus_musculus_chr11.trna204-ValCAC,Mus_musculus_chr13.trna91-ValCAC,Mus_musculus_chr13.trna954-ValCAC,Mus_musculus_chr3.trna284-ValCAC	11854	33	7267	12270	33	7567	6118	30	1923	8591	33	3004	11131.9	13849	6926.58	7005.11	-0.842454	0.00239824	0.0252981	6859.24	8527.82	2141.93	2350.76	-1.77607	8.16828e-07	7.94642e-05
Mus_musculus_Val-AAC_tRNA_3	Mus_musculus_chr11.trna208-ValAAC,Mus_musculus_chr3.trna48-ValAAC	11439	33	7051	12401	33	7772	6085	30	1946	8453	33	3042	10742.2	13996.9	6889.22	6892.59	-0.844023	0.00241194	0.0252981	6655.36	8758.85	2167.55	2380.49	-1.76094	1.05952e-06	7.94642e-05
Mus_musculus_Glu-TTC_tRNA_1	Mus_musculus_chr13.trna105-GluTTC,Mus_musculus_chr14.trna347-GluTTC,Mus_musculus_chr7.trna337-GluTTC,Mus_musculus_chr9.trna961-GluTTC	5277	30	3216	6058	30	3996	8349	30	5840	15380	30	11037	4955.53	6837.6	9452.44	12540.9	0.899118	0.00252981	0.0252981	3035.55	4503.39	6504.88	8636.92	1.0061	0.00216879	0.0300553
Mus_musculus_Val-CAC_tRNA_6	Mus_musculus_chr13.trna97-ValCAC	6258	28	1829	6242	29	1847	6028	29	2127	9113	29	3383	5876.77	7045.27	6824.69	7430.75	0.141678	0.544713	0.756546	1726.37	2081.52	2369.16	2647.34	0.397687	0.220987	0.596173
Mus_musculus_Val-AAC_tRNA_5	Mus_musculus_chr13.trna965-ValAAC,Mus_musculus_chr13.trna93-ValAAC,Mus_musculus_chr13.trna962-ValAAC	6060	28	1772	6180	29	1854	5930	29	2148	9112	29	3471	5690.84	6975.3	6713.74	7429.94	0.159181	0.494822	0.713685	1672.57	2089.41	2392.55	2716.2	0.441478	0.173136	0.530008
Mus_musculus_Gly-CCC_tRNA_2	Mus_musculus_chr3.trna287-GlyCCC,Mus_musculus_chr3.trna755-GlyCCC	6158	32	3381	7650	32	3402	3610	30	1308	5978	32	3126	5782.87	8634.47	4087.11	4874.47	-0.685979	0.0861858	0.287286	3191.29	3833.97	1456.91	2446.23	-0.847915	0.0255702	0.15207
Mus_musculus_Val-CAC_tRNA_2	Mus_musculus_chr13.trna98-ValCAC	4538	29	1717	4608	29	1912	4095	29	2000	5592	29	2724	4261.55	5201	4636.21	4559.72	-0.0412321	0.914831	0.959613	1620.66	2154.78	2227.7	2131.65	0.207469	0.521552	0.899689
Mus_musculus_Leu-CAG_tRNA_2	Mus_musculus_chr1.trna698-LeuCAG,Mus_musculus_chr8.trna1008-LeuCAG,Mus_musculus_chr8.trna414-LeuCAG,Mus_musculus_chr1.trna701-LeuCAG,Mus_musculus_chr1.trna703-LeuCAG,Mus_musculus_chr1.trna705-LeuCAG,Mus_musculus_chr1.trna993-LeuCAG,Mus_musculus_chr13.trna952-LeuCAG	5290	26	4298	5496	26	4730	1882	26	1474	3081	26	2530	4967.74	6203.27	2130.73	2512.25	-1.26664	7.77599e-06	0.000388799	4056.83	5330.59	1641.81	1979.83	-1.37408	0.000147845	0.00554418
Mus_musculus_Lys-CTT_tRNA_4	Mus_musculus_chr11.trna2023-LysCTT,Mus_musculus_chr13.trna103-LysCTT,Mus_musculus_chr17.trna1000-LysCTT,Mus_musculus_chr17.trna82-LysCTT,Mus_musculus_chr17.trna84-LysCTT,Mus_musculus_chr3.trna292-LysCTT,Mus_musculus_chr3.trna748-LysCTT	4020	28	887	6229	29	1335	1949	29	485	2407	28	536	3775.11	7030.6	2206.59	1962.67	-1.37393	0.0402123	0.182783	837.23	1504.51	540.217	419.443	-1.28699	0.0384416	0.192208
Mus_musculus_Glu-TTC_tRNA_2	Mus_musculus_chr1.trna1547-GluTTC,Mus_musculus_chr14.trna359-GluTTC	2486	29	1148	2438	29	1165	3303	29	1677	5666	29	2590	2334.56	2751.74	3739.54	4620.06	0.716818	0.00590891	0.0487014	1083.58	1312.93	1867.93	2026.78	0.700581	0.0377284	0.192208
Mus_musculus_Val-AAC_tRNA_2	Mus_musculus_chr13.trna95-ValAAC	3100	28	2088	3052	28	2126	2805	28	2065	3925	28	3208	2911.15	3444.76	3175.72	3200.45	0.00459172	0.949931	0.975956	1970.84	2395.95	2300.1	2510.4	0.139612	0.636678	0.967357
Mus_musculus_Val-TAC_tRNA_1	Mus_musculus_chr19.trna109-ValTAC,Mus_musculus_chr19.trna110-ValTAC,Mus_musculus_chrX.trna459-ValTAC	2658	30	1634	2912	30	2157	2734	30	1839	3719	30	2596	2496.08	3286.74	3095.34	3032.48	0.0835997	0.712267	0.83408	1542.31	2430.88	2048.37	2031.48	0.0382143	0.844324	0.999971
Mus_musculus_Lys-CTT_tRNA_9	Mus_musculus_chr12.trna790-LysCTT,Mus_musculus_chr9.trna1035-LysCTT	2739	29	770	3971	29	1431	1624	29	762	2527	29	1308	2572.14	4482.02	1838.64	2060.52	-0.855314	0.121706	0.350961	726.795	1612.7	848.753	1023.57	-0.321372	0.698802	0.967357
Mus_musculus_Val-AAC_tRNA_4	Mus_musculus_chr13.trna974-ValAAC	2242	29	892	1798	29	708	2132	29	975	2886	29	1428	2105.42	2029.38	2413.78	2353.25	0.20527	0.464077	0.682466	841.949	797.898	1086	1117.47	0.426218	0.222718	0.596173
Mus_musculus_Gly-TTC_tRNA_1	Mus_musculus_chr1.trna1001-GlyTCC,Mus_musculus_chr1.trna1004-GlyTCC,Mus_musculus_chr1.trna708-GlyTCC,Mus_musculus_chr1.trna995-GlyTCC,Mus_musculus_chr1.trna998-GlyTCC,Mus_musculus_chr11.trna1824-GlyTCC,Mus_musculus_chr3.trna746-GlyTCC	2552	30	1110	1398	30	495	2028	30	919	2499	30	1102	2396.54	1577.91	2296.03	2037.69	0.124853	0.782974	0.879461	1047.72	557.853	1023.63	862.362	0.232236	0.693136	0.967357
Mus_musculus_Lys-TTT_tRNA_5	Mus_musculus_chr1.trna1184-LysTTT,Mus_musculus_chr1.trna485-LysTTT,Mus_musculus_chr11.trna1816-LysTTT,Mus_musculus_chr13.trna1000-LysTTT,Mus_musculus_chr19.trna107-LysTTT,Mus_musculus_chr19.trna639-LysTTT	1994	28	855	2505	28	955	1424	28	607	1695	28	618	1872.53	2827.36	1612.2	1382.11	-0.650406	0.0886785	0.288873	807.025	1076.26	676.106	483.611	-0.699479	0.0412522	0.199608
Mus_musculus_Asp-GTC_tRNA_3	Mus_musculus_chr1.trna1000-AspGTC,Mus_musculus_chr1.trna1005-AspGTC,Mus_musculus_chr1.trna707-AspGTC,Mus_musculus_chr1.trna994-AspGTC,Mus_musculus_chr1.trna997-AspGTC,Mus_musculus_chr10.trna851-AspGTC,Mus_musculus_chr11.trna397-AspGTC,Mus_musculus_chr11.trna69-AspGTC,Mus_musculus_chr13.trna84-AspGTC,Mus_musculus_chr13.trna979-AspGTC,Mus_musculus_chr13.trna981-AspGTC,Mus_musculus_chr5.trna1314-Asp…	1584	33	345	1176	33	257	865	30	178	1235	30	232	1487.51	1327.34	979.323	1007.02	-0.50294	0.0669146	0.238981	325.642	289.633	198.265	181.55	-0.695933	0.0522347	0.238491
Mus_musculus_Glu-CTC_tRNA_1	Mus_musculus_chr17.trna720-GluCTC	1624	25	673	1345	26	619	739	26	273	988	26	453	1525.07	1518.09	836.67	805.616	-0.889862	0.0013339	0.0213629	635.237	697.597	304.081	354.492	-1.01708	0.00561931	0.0602069
Mus_musculus_Gly-GCC_tRNA_1	Mus_musculus_chr4.trna1314-GlyGCC	1198	27	600	1022	27	485	839	27	382	1375	27	679	1125.02	1153.52	949.886	1121.18	-0.137738	0.672842	0.812917	566.333	546.583	425.49	531.346	-0.218001	0.585305	0.934091
Mus_musculus_Arg-CCG_tRNA_2	Mus_musculus_chr11.trna945-ArgCCG	1465	33	1385	617	33	553	617	33	527	630	33	548	1375.75	696.401	698.546	513.703	-0.773447	0.18079	0.437395	1307.29	623.217	586.999	428.833	-0.926316	0.15651	0.510357
Mus_musculus_Lys-TTT_tRNA_3	Mus_musculus_chr13.trna83-LysTTT,Mus_musculus_chr7.trna1276-LysTTT	728	28	480	874	28	579	442	28	258	634	28	376	683.651	986.474	500.417	516.964	-0.715096	0.0388904	0.182299	453.067	652.518	287.373	294.236	-0.926689	0.0125066	0.0937995
Mus_musculus_Asp-GTC_tRNA_1	Mus_musculus_chr5.trna1609-AspGTC	703	30	148	562	30	122	583	30	172	758	30	208	660.174	634.323	660.052	618.074	-0.0183617	0.922957	0.960723	139.696	137.491	191.582	162.769	0.354321	0.381083	0.840625
Mus_musculus_Gln-CTG_tRNA_2	Mus_musculus_chr3.trna297-GlnCTG,Mus_musculus_chr3.trna753-GlnCTG,Mus_musculus_chr3.trna756-GlnCTG,Mus_musculus_chr11.trna1817-GlnCTG,Mus_musculus_chr13.trna64-GlnCTG,Mus_musculus_chr13.trna982-GlnCTG,Mus_musculus_chr9.trna342-GlnCTG	634	29	274	773	29	371	502	29	288	521	29	315	595.378	872.476	568.347	424.824	-0.563595	0.126606	0.351684	258.626	418.108	320.789	246.501	-0.254502	0.545565	0.912236
Mus_musculus_Leu-CAA_tRNA_2	Mus_musculus_chr13.trna85-LeuCAA	690	26	375	703	26	461	362	26	168	472	26	266	647.966	793.468	409.844	384.869	-0.858999	0.002937	0.0275343	353.958	519.535	187.127	208.156	-1.14391	0.00479789	0.0553603
Mus_musculus_Leu-CAA_tRNA_3	Mus_musculus_chr13.trna65-LeuCAA	637	26	386	726	26	466	298	26	180	439	26	316	598.195	819.428	337.385	357.961	-1.02767	0.00132022	0.0213629	364.341	525.17	200.493	247.283	-0.990235	0.01137	0.0897633
Mus_musculus_Leu-CAA_tRNA_1	Mus_musculus_chr11.trna1911-LeuCAA	615	26	393	678	26	468	266	26	166	465	26	327	577.535	765.251	301.156	379.162	-0.98095	0.00161955	0.021972	370.948	527.424	184.899	255.891	-1.02722	0.0112826	0.0897633
Mus_musculus_Gln-CTG_tRNA_1	Mus_musculus_chr13.trna87-GlnCTG	481	29	282	583	29	375	403	29	261	501	29	331	451.698	658.025	456.262	408.516	-0.359798	0.271944	0.548465	266.177	422.616	290.715	259.021	-0.32533	0.419268	0.844431
Mus_musculus_Glu-TTC_tRNA_3	Mus_musculus_chr3.trna286-GluTTC,Mus_musculus_chr3.trna754-GluTTC	288	31	106	282	31	111	489	31	213	774	31	473	270.456	318.29	553.629	631.121	1.00887	0.000376155	0.00940387	100.052	125.094	237.25	370.143	1.43177	0.00220406	0.0300553
Mus_musculus_Leu-CAA_tRNA_4	Mus_musculus_chr13.trna998-LeuCAA	578	26	364	610	26	458	240	26	167	396	26	307	542.789	688.5	271.72	322.899	-1.05013	0.000485129	0.0103956	343.576	516.155	186.013	240.24	-1.01217	0.0224164	0.146194
Mus_musculus_Gly-CCC_tRNA_1	Mus_musculus_chr17.trna113-GlyCCC,Mus_musculus_chr6.trna317-GlyCCC	502	27	148	377	27	120	333	27	125	303	27	105	471.419	425.516	377.011	247.067	-0.523278	0.0479013	0.205291	139.696	135.237	139.231	82.1669	-0.312435	0.3352	0.774402
Mus_musculus_Leu-AAG_tRNA_1	Mus_musculus_chr11.trna2021-LeuAAG,Mus_musculus_chr13.trna62-LeuAAG,Mus_musculus_chr14.trna188-LeuAAG	388	26	236	305	26	170	190	26	133	406	26	285	364.364	344.25	215.111	331.053	-0.375665	0.262153	0.548465	222.758	191.586	148.142	223.025	-0.158761	0.749192	0.967357
Mus_musculus_Leu-TAG_tRNA_3	Mus_musculus_chr11.trna401-LeuTAG	378	26	212	315	26	176	213	26	124	372	26	250	354.973	355.537	241.151	303.329	-0.383974	0.22697	0.523777	200.104	198.348	138.117	195.636	-0.255626	0.568718	0.934091
Mus_musculus_Asn-GTT_tRNA_3	Mus_musculus_chr1.trna1006-AsnGTT,Mus_musculus_chr10.trna381-AsnGTT,Mus_musculus_chr11.trna1446-AsnGTT,Mus_musculus_chr2.trna1947-AsnGTT,Mus_musculus_chr3.trna289-AsnGTT,Mus_musculus_chr3.trna294-AsnGTT,Mus_musculus_chr3.trna298-AsnGTT,Mus_musculus_chr3.trna750-AsnGTT,Mus_musculus_chr5.trna1043-AsnGTT	170	27	84	175	27	101	322	27	217	501	27	330	159.644	197.52	364.557	408.516	1.11402	0.000158951	0.00476853	79.2867	113.824	241.705	258.239	1.37234	0.000248614	0.00745841
Mus_musculus_Gln-CTG_tRNA_4	Mus_musculus_chr13.trna975-GlnCTG	354	29	100	345	29	118	202	29	85	185	29	82	332.435	389.398	228.697	150.849	-0.927387	0.00142419	0.0213629	94.3889	132.983	94.6772	64.1685	-0.517429	0.179947	0.539842
Mus_musculus_Ala-CGC_tRNA_3	Mus_musculus_chr4.trna626-AlaCGC	290	28	185	168	28	74	184	28	97	285	28	140	272.334	189.62	208.318	232.389	-0.0679252	0.799666	0.888518	174.619	83.3961	108.043	109.556	-0.245784	0.613565	0.967357
Mus_musculus_Ser-AGA_tRNA_2	Mus_musculus_chr13.trna980-SerAGA	156	25	72	155	25	91	181	27	60	346	27	115	146.497	174.947	204.922	282.129	0.599507	0.0372065	0.180031	67.96	102.555	66.831	89.9924	-0.120756	0.902576	0.999971
Mus_musculus_Asp-GTC_tRNA_4	Mus_musculus_chr2.trna510-AspGTC	239	28	134	173	28	81	178	28	121	225	28	143	224.441	195.263	201.525	183.465	-0.124548	0.646481	0.796824	126.481	91.285	134.776	111.904	0.179857	0.73632	0.967357
Mus_musculus_Ser-TGA_tRNA_1	Mus_musculus_chr13.trna112-SerTGA,Mus_musculus_chr13.trna984-SerTGA	163	25	66	139	25	74	183	27	47	303	27	92	153.07	156.888	207.186	247.067	0.551422	0.0668676	0.238981	62.2967	83.3961	52.3509	71.9939	-0.228584	0.698873	0.967357
Mus_musculus_Arg-TCT_tRNA_3	Mus_musculus_chr3.trna628-ArgTCT	125	29	62	82	29	26	219	29	84	342	29	146	117.385	92.5525	247.944	278.867	1.32733	3.24174e-05	0.00121565	58.5211	29.3013	93.5633	114.251	1.24263	0.00379532	0.0474415
Mus_musculus_His-GTG_tRNA_3	Mus_musculus_chr3.trna293-HisGTG	228	34	69	183	34	52	143	33	34	182	33	34	214.111	206.55	161.9	148.403	-0.438981	0.15153	0.380653	65.1283	58.6027	37.8709	26.6064	-0.940344	0.0308058	0.171143
Mus_musculus_Arg-ACG_tRNA_1	Mus_musculus_chr13.trna973-ArgACG,Mus_musculus_chr9.trna783-ArgACG	132	30	23	95	25	33	239	30	53	198	32	35	123.959	107.225	270.587	161.449	0.902112	0.0910196	0.288873	21.7094	37.1902	59.034	27.389	0.553157	0.504728	0.894539
Mus_musculus_Pro-CGG_tRNA_1	Mus_musculus_chr1.trna1022-ProCGG,Mus_musculus_chr11.trna396-ProCGG,Mus_musculus_chr17.trna83-ProCGG	141	29	27	127	35	27	137	29	34	218	28	53	132.411	143.343	155.107	177.757	0.271551	0.367239	0.605339	25.485	30.4283	37.8709	41.4747	0.504958	0.292134	0.730335
Mus_musculus_Leu-CAG_tRNA_1	Mus_musculus_chr8.trna168-LeuCAG	196	25	147	140	25	111	124	25	83	159	25	76	184.06	158.016	140.388	129.649	-0.34116	0.26465	0.548465	138.752	125.094	92.4495	59.4732	-0.796358	0.0319903	0.171376
Mus_musculus_Gln-TTG_tRNA_4	Mus_musculus_chr11.trna1493-GlnTTG	137	29	94	138	29	117	123	29	88	191	29	145	128.654	155.759	139.256	155.742	0.0527162	0.818549	0.897492	88.7256	131.856	98.0187	113.469	-0.0607412	0.979593	1
Mus_musculus_Asp-GTC_tRNA_2	Mus_musculus_chr10.trna856-AspGTC	138	28	38	159	26	30	107	28	36	162	28	49	129.593	179.461	121.142	132.095	-0.287376	0.438964	0.658446	35.8678	33.8092	40.0986	38.3446	0.170964	0.760199	0.967357
Mus_musculus_Gln-TTG_tRNA_5	Mus_musculus_chr13.trna995-GlnTTG	131	29	104	127	29	100	130	29	103	173	29	148	123.02	143.343	147.181	141.064	0.113905	0.72287	0.83408	98.1645	112.697	114.726	115.816	0.128735	0.732545	0.967357
Mus_musculus_Pro-TGG_tRNA_4	Mus_musculus_chr11.trna207-ProTGG,Mus_musculus_chr14.trna192-ProTGG,Mus_musculus_chr17.trna996-ProTGG,Mus_musculus_chr3.trna92-ProTGG	118	35	30	111	35	27	120	29	28	200	29	56	110.812	125.284	135.86	163.08	0.340482	0.263462	0.548465	28.3167	30.4283	31.1878	43.8224	0.35262	0.433332	0.844431
Mus_musculus_Ser-GCT_tRNA_1	Mus_musculus_chr19.trna711-SerGCT	164	25	116	155	25	114	76	25	29	133	25	70	154.009	174.947	86.0445	108.448	-0.758178	0.028881	0.144405	109.491	128.475	32.3016	54.778	-1.45035	0.00098273	0.0198384
Mus_musculus_Arg-ACG_tRNA_2	Mus_musculus_chr13.trna951-ArgACG,Mus_musculus_chr13.trna953-ArgACG,Mus_musculus_chr14.trna209-ArgACG	91	31	21	80	25	23	167	30	37	172	31	39	85.4564	90.2951	189.072	140.249	0.905955	0.00876586	0.0657439	19.8217	25.9204	41.2124	30.5191	0.649086	0.226546	0.596173
Mus_musculus_Gln-TTG_tRNA_3	Mus_musculus_chr13.trna113-GlnTTG,Mus_musculus_chr13.trna114-GlnTTG	126	30	74	144	30	82	85	30	55	118	30	72	118.324	162.531	96.234	96.2173	-0.545334	0.120587	0.350961	69.8478	92.4119	61.2617	56.343	-0.464359	0.284022	0.722091
Mus_musculus_Arg-TCG_tRNA_4	Mus_musculus_chr7.trna387-ArgTCG	91	30	26	53	29	14	158	30	47	168	30	50	85.4564	59.8205	178.882	136.987	1.12052	0.00175776	0.021972	24.5411	15.7776	52.3509	39.1271	1.18197	0.0263588	0.15207
Mus_musculus_Arg-CCT_tRNA_2	Mus_musculus_chr17.trna995-ArgCCT	84	33	17	64	34	17	107	35	27	212	35	43	78.8829	72.2361	121.142	172.865	0.960165	0.00433898	0.0382851	16.0461	19.1586	30.0739	33.6493	0.856052	0.106514	0.399427
Mus_musculus_Arg-CCT_tRNA_3	Mus_musculus_chr11.trna1234-ArgCCT,Mus_musculus_chrX.trna321-ArgCCT,Mus_musculus_chr11.trna1022-ArgCCT	107	28	25	54	28	12	138	28	26	154	28	24	100.482	60.9492	156.239	125.572	0.803809	0.0287591	0.144405	23.5972	13.5237	28.9601	18.781	0.362999	0.657202	0.967357
Mus_musculus_Pro-AGG_tRNA_2	Mus_musculus_chr1.trna672-ProAGG,Mus_musculus_chr13.trna957-ProAGG,Mus_musculus_chr14.trna705-ProAGG,Mus_musculus_chr3.trna93-ProAGG,Mus_musculus_chr6.trna46-ProAGG,Mus_musculus_chr7.trna977-ProAGG	76	29	18	87	28	19	100	29	35	177	29	48	71.3702	98.1959	113.216	144.326	0.602963	0.0576805	0.223751	16.99	21.4125	38.9847	37.562	0.99514	0.0541328	0.238821
Mus_musculus_Pro-TGG_tRNA_1	Mus_musculus_chr7.trna441-ProTGG	75	29	23	83	29	25	105	29	40	167	29	57	70.4311	93.6812	118.877	136.172	0.636093	0.051679	0.20951	21.7094	28.1744	44.554	44.6049	0.837806	0.0835366	0.348069
Mus_musculus_Ser-GCT_tRNA_3	Mus_musculus_chr11.trna1821-SerGCT,Mus_musculus_chr13.trna115-SerGCT,Mus_musculus_chr13.trna970-SerGCT,Mus_musculus_chr2.trna1509-SerGCT,Mus_musculus_chr13.trna976-SerGCT	130	25	101	118	25	86	65	25	45	110	25	85	122.081	133.185	73.5907	89.6941	-0.64461	0.0736994	0.257091	95.3328	96.9198	50.1232	66.5161	-0.720949	0.0987675	0.39549
Mus_musculus_Leu-TAG_tRNA_2	Mus_musculus_chr14.trna703-LeuTAG	131	26	64	83	26	46	74	26	39	129	26	70	123.02	93.6812	83.7802	105.187	-0.197571	0.589745	0.778385	60.4089	51.8408	43.4401	54.778	-0.192652	0.709091	0.967357
Mus_musculus_Met-CAT_tRNA_8	Mus_musculus_chr13.trna99-MetCAT,Mus_musculus_chr13.trna994-MetCAT	100	25	40	139	25	93	50	25	21	116	25	79	93.9082	156.888	56.6082	94.5865	-0.730105	0.241863	0.548465	37.7556	104.809	23.3908	61.8208	-0.742489	0.585364	0.934091
Mus_musculus_Leu-AAG_tRNA_2	Mus_musculus_chr7.trna559-LeuAAG,Mus_musculus_chr13.trna63-LeuAAG	133	26	74	85	26	45	75	26	46	103	26	70	124.898	95.9385	84.9124	83.9863	-0.38682	0.246757	0.548465	69.8478	50.7139	51.2371	54.778	-0.185502	0.663998	0.967357
Mus_musculus_Gln-CTG_tRNA_3	Mus_musculus_chr3.trna309-GlnCTG	177	27	39	123	28	33	55	28	16	36	32	7	166.217	138.829	62.2691	29.3544	-1.73524	3.86996e-07	2.90247e-05	36.8117	37.1902	17.8216	5.4778	-1.66727	0.00140058	0.023343
Mus_musculus_Arg-TCT_tRNA_2	Mus_musculus_chr19.trna637-ArgTCT	95	29	52	69	29	30	87	29	37	138	29	76	89.2128	77.8795	98.4983	112.525	0.33676	0.332892	0.594451	49.0822	33.8092	41.2124	59.4732	0.280562	0.524652	0.899689
Mus_musculus_Val-CAC_tRNA_1	Mus_musculus_chr6.trna10-ValCAC	114	33	50	89	33	38	66	30	17	79	33	23	107.055	100.453	74.7229	64.4167	-0.576638	0.0955814	0.292596	47.1944	42.825	18.9354	17.9985	-1.28529	0.0107168	0.0897633
Mus_musculus_Arg-TCT_tRNA_1	Mus_musculus_chr11.trna1818-ArgTCT	74	29	49	53	29	25	97	29	50	122	29	74	69.492	59.8205	109.82	99.479	0.694703	0.0618821	0.232058	46.2506	28.1744	55.6925	57.9081	0.610112	0.203486	0.571427
Mus_musculus_Ser-AGA_tRNA_4	Mus_musculus_chr11.trna394-SerAGA,Mus_musculus_chr13.trna86-SerAGA,Mus_musculus_chr13.trna88-SerAGA,Mus_musculus_chr13.trna950-SerAGA,Mus_musculus_chr13.trna978-SerAGA,Mus_musculus_chr4.trna16-SerAGA	99	25	66	79	25	65	71	25	58	87	25	70	92.9691	89.1664	80.3837	70.9399	-0.267375	0.437551	0.658446	62.2967	73.2534	64.6033	54.778	-0.18325	0.667594	0.967357
Mus_musculus_Arg-ACG_tRNA_3	Mus_musculus_chr3.trna1040-ArgACG	78	25	17	62	25	28	101	30	19	93	25	18	73.2484	69.9787	114.349	75.8323	0.409069	0.323993	0.58553	16.0461	31.5553	21.1631	14.0858	-0.433426	0.506906	0.894539
Mus_musculus_Arg-TCT_tRNA_5	Mus_musculus_chr13.trna985-ArgTCT	62	29	26	49	29	21	89	29	39	127	29	79	58.2231	55.3057	100.763	103.556	0.847762	0.0207402	0.129626	24.5411	23.6665	43.4401	61.8208	1.12664	0.0157718	0.107575
Mus_musculus_Leu-TAA_tRNA_2	Mus_musculus_chr10.trna1316-LeuTAA	91	25	60	91	25	59	63	25	49	65	25	53	85.4564	102.711	71.3264	53.0011	-0.597869	0.0924393	0.288873	56.6333	66.4915	54.5786	41.4747	-0.358214	0.396334	0.844431
Mus_musculus_Phe-GAA_tRNA_2	Mus_musculus_chr13.trna988-PheGAA,Mus_musculus_chr10.trna961-PheGAA,Mus_musculus_chr13.trna60-PheGAA,Mus_musculus_chr14.trna457-PheGAA,Mus_musculus_chr19.trna106-PheGAA,Mus_musculus_chr5.trna1315-PheGAA	78	30	16	45	25	15	73	30	18	94	30	30	73.2484	50.791	82.648	76.6477	0.36091	0.387852	0.612398	15.1022	16.9046	20.0493	23.4763	0.443482	0.444734	0.844431
Mus_musculus_Arg-CCT_tRNA_1	Mus_musculus_chr6.trna107-ArgCCT	59	29	17	36	33	7	73	30	14	117	29	22	55.4058	40.6328	82.648	95.4019	0.890596	0.0196036	0.129626	16.0461	7.88882	15.5939	17.2159	0.45501	0.547341	0.912236
Mus_musculus_Arg-CCG_tRNA_1	Mus_musculus_chr17.trna994-ArgCCG	57	30	28	31	30	12	82	30	26	100	30	50	53.5277	34.9893	92.8375	81.5401	0.978189	0.0149818	0.107013	26.4289	13.5237	28.9601	39.1271	0.769094	0.149786	0.499287
Mus_musculus_Leu-TAG_tRNA_1	Mus_musculus_chr7.trna861-LeuTAG	88	26	37	36	25	18	48	26	15	81	25	30	82.6392	40.6328	54.3439	66.0475	-0.0341124	0.928699	0.960723	34.9239	20.2855	16.7077	23.4763	-0.458294	0.418679	0.844431
Mus_musculus_Met-CAT_tRNA_3	Mus_musculus_chr15.trna913-MetCAT,Mus_musculus_chr8.trna783-MetCAT	75	25	55	84	25	67	35	25	16	57	25	30	70.4311	94.8098	39.6258	46.4779	-0.940425	0.0203217	0.129626	51.9139	75.5073	17.8216	23.4763	-1.62547	0.00105805	0.0198384
Mus_musculus_Ile-AAT_tRNA_3	Mus_musculus_chr11.trna1823-IleAAT,Mus_musculus_chr11.trna393-IleAAT,Mus_musculus_chr12.trna470-IleAAT,Mus_musculus_chr13.trna92-IleAAT,Mus_musculus_chr13.trna956-IleAAT,Mus_musculus_chr13.trna968-IleAAT,Mus_musculus_chr13.trna989-IleAAT,Mus_musculus_chr13.trna990-IleAAT	41	34	8	42	27	7	69	31	16	85	34	16	38.5023	47.4049	78.1194	69.3091	0.779163	0.0492793	0.20533	7.55111	7.88882	17.8216	12.5207	0.974662	0.205714	0.571427
Mus_musculus_Thr-CGT_tRNA_1	Mus_musculus_chr13.trna75-ThrCGT	59	35	31	36	35	13	46	35	22	88	35	38	55.4058	40.6328	52.0796	71.7553	0.366731	0.346783	0.597901	29.2606	14.6507	24.5047	29.7366	0.304801	0.622127	0.967357
Mus_musculus_Ile-AAT_tRNA_2	Mus_musculus_chr13.trna100-IleAAT	43	31	8	31	34	9	64	30	14	88	30	15	40.3805	34.9893	72.4585	71.7553	0.93615	0.0218357	0.131014	7.55111	10.1428	15.5939	11.7381	0.627341	0.423081	0.844431
Mus_musculus_Thr-AGT_tRNA_1	Mus_musculus_chr11.trna399-ThrAGT	58	35	28	38	35	19	51	35	22	74	35	46	54.4667	42.8902	57.7404	60.3397	0.278411	0.518762	0.734098	26.4289	21.4125	24.5047	35.9969	0.338714	0.496823	0.894539
Mus_musculus_Arg-TCG_tRNA_1	Mus_musculus_chr11.trna1023-ArgTCG	53	30	16	38	30	14	62	32	16	64	31	17	49.7713	42.8902	70.1942	52.1857	0.401325	0.383805	0.612398	15.1022	15.7776	17.8216	13.3032	0.011398	1	1
Mus_musculus_Lys-TTT_tRNA_1	Mus_musculus_chr13.trna89-LysTTT	68	28	41	76	28	42	32	28	17	40	28	18	63.8576	85.7803	36.2293	32.616	-1.12004	0.00616885	0.0487014	38.6994	47.3329	18.9354	14.0858	-1.38149	0.0070478	0.070478
Mus_musculus_Pro-TGG_tRNA_2	Mus_musculus_chrX.trna931-ProTGG	34	27	16	36	28	20	50	27	24	93	28	49	31.9288	40.6328	56.6082	75.8323	0.868067	0.0257393	0.137889	15.1022	22.5395	26.7324	38.3446	0.789814	0.111102	0.406472
Mus_musculus_Thr-AGT_tRNA_6	Mus_musculus_chr11.trna1822-ThrAGT,Mus_musculus_chr11.trna395-ThrAGT,Mus_musculus_chr7.trna1213-ThrAGT	54	35	29	34	35	19	53	35	26	59	35	30	50.7104	38.3754	60.0047	48.1087	0.279278	0.584244	0.778385	27.3728	21.4125	28.9601	23.4763	0.104121	0.945952	1
Mus_musculus_Leu-CAG_tRNA_3	Mus_musculus_chr3.trna1026-LeuCAG	45	30	36	24	30	17	38	30	32	85	30	66	42.2587	27.0885	43.0223	69.3091	0.695851	0.152261	0.380653	33.98	19.1586	35.6432	51.6478	0.716073	0.140879	0.480268
Mus_musculus_Arg-CCG_tRNA_3	Mus_musculus_chr13.trna997-ArgCCG	47	30	16	28	30	10	63	33	16	52	33	18	44.1368	31.6033	71.3264	42.4009	0.586448	0.315533	0.584642	15.1022	11.2697	17.8216	14.0858	0.274883	0.771349	0.967357
Mus_musculus_Thr-TGT_tRNA_2	Mus_musculus_chr11.trna206-ThrTGT,Mus_musculus_chr14.trna704-ThrTGT	53	28	14	35	28	8	43	30	9	42	30	11	49.7713	39.5041	48.6831	34.2469	-0.10637	0.729501	0.835307	13.2144	9.0158	10.0246	8.60797	-0.254694	0.743246	0.967357
Mus_musculus_Tyr-GTA_tRNA_4	Mus_musculus_chr13.trna106-TyrGTA	42	26	9	17	27	5	31	29	6	70	29	13	39.4414	19.1877	35.0971	57.0781	0.652761	0.271988	0.548465	8.495	5.63487	6.6831	10.173	0.254526	0.808403	0.970084
Mus_musculus_Asn-GTT_tRNA_6	Mus_musculus_chr3.trna757-AsnGTT	51	26	26	42	26	16	18	33	4	45	27	10	47.8932	47.4049	20.379	36.6931	-0.739664	0.132699	0.361906	24.5411	18.0316	4.4554	7.82542	-1.79352	0.0105372	0.0897633
Mus_musculus_Met-CAT_tRNA_7	Mus_musculus_chr15.trna876-MetCAT	43	31	20	40	31	24	30	31	11	39	31	10	40.3805	45.1475	33.9649	31.8006	-0.379065	0.410961	0.62959	18.8778	27.0474	12.2523	7.82542	-1.19369	0.0524681	0.238491
Mus_musculus_Val-CAC_tRNA_4	Mus_musculus_chr17.trna392-ValCAC	38	33	25	62	33	28	18	33	4	27	33	7	35.6851	69.9787	20.379	22.0158	-1.31752	0.0755678	0.257617	23.5972	31.5553	4.4554	5.4778	-2.4731	0.000312039	0.00780096
Mus_musculus_Thr-TGT_tRNA_1	Mus_musculus_chr13.trna73-ThrTGT	27	35	14	23	35	11	39	34	11	48	34	23	25.3552	25.9598	44.1544	39.1393	0.698825	0.145961	0.380653	13.2144	12.3967	12.2523	17.9985	0.240201	0.709845	0.967357
Mus_musculus_Ser-CGA_tRNA_3	Mus_musculus_chr11.trna400-SerCGA	43	25	34	29	25	25	22	25	14	37	25	21	40.3805	32.732	24.9076	30.1698	-0.408655	0.410215	0.62959	32.0922	28.1744	15.5939	16.4334	-0.912058	0.100191	0.39549
Mus_musculus_Thr-CGT_tRNA_5	Mus_musculus_chr13.trna72-ThrCGT	28	35	12	15	35	8	37	34	14	44	34	17	26.2943	16.9303	41.8901	35.8777	0.847319	0.10221	0.306629	11.3267	9.0158	15.5939	13.3032	0.50643	0.527818	0.899689
Mus_musculus_Tyr-GTA_tRNA_7	Mus_musculus_chr3.trna28-TyrGTA	28	25	9	26	33	6	22	32	5	40	31	12	26.2943	29.3459	24.9076	32.616	0.0480285	0.898922	0.949565	8.495	6.76185	5.56925	9.39051	-0.0283708	1	1
Mus_musculus_Tyr-GTA_tRNA_3	Mus_musculus_chr5.trna109-TyrGTA	34	33	8	14	25	4	23	31	9	38	32	12	31.9288	15.8016	26.0398	30.9852	0.256687	0.677718	0.812917	7.55111	4.5079	10.0246	9.39051	0.687071	0.478514	0.87533
Mus_musculus_Ser-CGA_tRNA_1	Mus_musculus_chr10.trna688-SerCGA	31	25	11	32	25	16	20	25	6	26	25	9	29.1115	36.118	22.6433	21.2004	-0.573156	0.270584	0.548465	10.3828	18.0316	6.6831	7.04288	-1.04971	0.18546	0.545469
Mus_musculus_Met-CAT_tRNA_2	Mus_musculus_chr13.trna61-MetCAT,Mus_musculus_chr13.trna999-MetCAT	32	25	11	29	25	21	16	29	3	32	26	7	30.0506	32.732	18.1146	26.0928	-0.506074	0.377223	0.612398	10.3828	23.6665	3.34155	5.4778	-1.94888	0.0744012	0.318862
Mus_musculus_Ser-CGA_tRNA_2	Mus_musculus_chr13.trna972-SerCGA	43	25	39	22	25	20	26	25	22	17	25	13	40.3805	24.8311	29.4363	13.8618	-0.590826	0.256023	0.548465	36.8117	22.5395	24.5047	10.173	-0.775267	0.16934	0.529189
Mus_musculus_Tyr-GTA_tRNA_9	Mus_musculus_chr14.trna191-TyrGTA	31	25	8	19	25	6	24	32	7	34	32	11	29.1115	21.4451	27.172	27.7236	0.118791	0.880359	0.940638	7.55111	6.76185	7.79694	8.60797	0.196805	0.88784	0.999971
Mus_musculus_Thr-AGT_tRNA_5	Mus_musculus_chr13.trna996-ThrAGT	14	35	5	14	34	4	29	35	12	41	35	13	13.1471	15.8016	32.8328	33.4315	1.19473	0.0251218	0.137889	4.71944	4.5079	13.3662	10.173	1.35108	0.126632	0.441738
Mus_musculus_Thr-AGT_tRNA_2	Mus_musculus_chr13.trna81-ThrAGT,Mus_musculus_chr13.trna104-ThrAGT	20	33	6	14	34	5	17	35	5	45	35	22	18.7816	15.8016	19.2468	36.6931	0.693802	0.210616	0.501468	5.66333	5.63487	5.56925	17.2159	1.012	0.312877	0.757603
Mus_musculus_Trp-CCA_tRNA_1	Mus_musculus_chr11.trna1880-TrpCCA,Mus_musculus_chr11.trna1849-TrpCCA	16	29	6	11	32	4	31	29	9	37	29	15	15.0253	12.4156	35.0971	30.1698	1.25003	0.0255183	0.137889	5.66333	4.5079	10.0246	11.7381	1.09737	0.20323	0.571427
Mus_musculus_Tyr-GTA_tRNA_8	Mus_musculus_chr13.trna961-TyrGTA	18	28	5	17	27	5	18	31	3	37	25	9	16.9035	19.1877	20.379	30.1698	0.486031	0.340707	0.59716	4.71944	5.63487	3.34155	7.04288	0.00418901	1	1
Mus_musculus_Trp-CCA_tRNA_2	Mus_musculus_chr11.trna1820-TrpCCA,Mus_musculus_chr11.trna398-TrpCCA	20	29	9	10	31	3	26	29	9	31	29	14	18.7816	11.2869	29.4363	25.2774	0.863649	0.149426	0.380653	8.495	3.38092	10.0246	10.9556	0.820991	0.371472	0.831653
Mus_musculus_Ser-TGA_tRNA_2	Mus_musculus_chr10.trna1095-SerTGA	17	25	15	34	25	28	12	25	11	24	25	21	15.9644	38.3754	13.586	19.5696	-0.712756	0.461707	0.682466	14.1583	31.5553	12.2523	16.4334	-0.672291	0.443396	0.844431
Mus_musculus_Trp-CCA_tRNA_5	Mus_musculus_chr13.trna107-TrpCCA,Mus_musculus_chr13.trna109-TrpCCA	20	33	4	14	29	5	23	29	8	26	29	11	18.7816	15.8016	26.0398	21.2004	0.449941	0.483789	0.704547	3.77556	5.63487	8.91079	8.60797	0.896568	0.340483	0.774402
Mus_musculus_Asn-GTT_tRNA_4	Mus_musculus_chr3.trna283-AsnGTT	23	34	6	19	30	4	21	33	6	20	32	7	21.5989	21.4451	23.7755	16.308	-0.102803	0.836028	0.908726	5.66333	4.5079	6.6831	5.4778	0.257754	0.918686	0.999971
Mus_musculus_Trp-CCA_tRNA_4	Mus_musculus_chr10.trna1282-TrpCCA	15	29	4	9	30	4	23	29	7	35	29	11	14.0862	10.1582	26.0398	28.539	1.17069	0.0460551	0.203184	3.77556	4.5079	7.79694	8.60797	0.985823	0.313142	0.757603
Mus_musculus_Lys-CTT_tRNA_3	Mus_musculus_chr13.trna1041-LysCTT	26	27	5	17	31	3	10	30	4	25	26	9	24.4161	19.1877	11.3216	20.385	-0.459668	0.500164	0.71452	4.71944	3.38092	4.4554	7.04288	0.505358	0.678071	0.967357
Mus_musculus_Tyr-GTA_tRNA_1	Mus_musculus_chr3.trna27-TyrGTA	18	25	6	13	25	5	22	25	8	21	32	4	16.9035	14.673	24.9076	17.1234	0.412608	0.569912	0.778385	5.66333	5.63487	8.91079	3.13017	0.0918567	1	1
Mus_musculus_Arg-TCG_tRNA_2	Mus_musculus_chr13.trna74-ArgTCG,Mus_musculus_chr13.trna949-ArgTCG	19	30	5	10	30	4	16	30	5	23	30	8	17.8426	11.2869	18.1146	18.7542	0.339925	0.644413	0.796824	4.71944	4.5079	5.56925	6.26034	0.358412	0.798446	0.970084
Mus_musculus_Glu-CTC_tRNA_2	Mus_musculus_chr12.trna886-GluCTC	33	28	23	10	28	4	11	28	7	13	28	8	30.9897	11.2869	12.4538	10.6002	-0.87484	0.315845	0.584642	21.7094	4.5079	7.79694	6.26034	-0.899204	0.476045	0.87533
Mus_musculus_Thr-TGT_tRNA_3	Mus_musculus_chr14.trna190-ThrTGT	15	29	9	15	29	5	16	29	7	20	29	12	14.0862	16.9303	18.1146	16.308	0.15032	0.85581	0.923536	8.495	5.63487	7.79694	9.39051	0.282607	0.806858	0.970084
Mus_musculus_Gly-ACC_tRNA_1	Mus_musculus_chr11.trna205-GlyACC	14	33	7	11	33	6	19	35	6	21	33	10	13.1471	12.4156	21.5111	17.1234	0.595851	0.384547	0.612398	6.60722	6.76185	6.6831	7.82542	0.118001	0.962482	1
Mus_musculus_Ala-AGC_tRNA_1	Mus_musculus_chr4.trna645-AlaAGC,Mus_musculus_chr13.trna71-AlaAGC	19	27	8	12	27	6	19	27	7	15	27	6	17.8426	13.5443	21.5111	12.231	0.104393	1	1	7.55111	6.76185	7.79694	4.69525	-0.196295	0.849397	0.999971
Mus_musculus_Glu-CTC_tRNA_5	Mus_musculus_chr7.trna967-GluCTC	17	28	9	13	30	4	8	30	4	25	29	11	15.9644	14.673	9.05732	20.385	-0.0573982	1	1	8.495	4.5079	4.4554	8.60797	0.00669273	1	1
Mus_musculus_Arg-TCG_tRNA_3	Mus_musculus_chr13.trna948-ArgTCG	13	31	3	4	30	2	18	30	6	26	30	8	12.2081	4.51475	20.379	21.2004	1.31405	0.0581752	0.223751	2.83167	2.25395	6.6831	6.26034	1.34773	0.264187	0.683242
Mus_musculus_Ala-TGC_tRNA_1	Mus_musculus_chr5.trna702-AlaTGC,Mus_musculus_chr11.trna2022-AlaTGC,Mus_musculus_chr5.trna1317-AlaTGC	12	27	4	14	27	5	13	29	4	16	27	4	11.269	15.8016	14.7181	13.0464	0.0365167	1	1	3.77556	5.63487	4.4554	3.13017	-0.311004	0.877053	0.999971
Mus_musculus_Ala-CGC_tRNA_2	Mus_musculus_chr13.trna70-AlaCGC,Mus_musculus_chr13.trna955-AlaCGC	12	27	3	9	27	4	14	29	5	16	27	7	11.269	10.1582	15.8503	13.0464	0.431464	0.60077	0.778385	2.83167	4.5079	5.56925	5.4778	0.589893	0.642434	0.967357
Mus_musculus_Gln-TTG_tRNA_2	Mus_musculus_chrX.trna936-GlnTTG	12	31	7	16	31	10	12	31	6	11	29	5	11.269	18.059	13.586	8.96941	-0.378806	0.60502	0.778385	6.60722	11.2697	6.6831	3.91271	-0.754609	0.409198	0.844431
Mus_musculus_Gln-TTG_tRNA_1	Mus_musculus_chr11.trna630-GlnTTG	9	25	4	11	26	5	8	26	3	20	25	9	8.45174	12.4156	9.05732	16.308	0.281614	0.648083	0.796824	3.77556	5.63487	3.34155	7.04288	0.142089	0.90457	0.999971
Mus_musculus_Ala-TGC_tRNA_3	Mus_musculus_chr13.trna68-AlaTGC	11	31	3	4	34	1	19	30	4	12	35	3	10.3299	4.51475	21.5111	9.78481	1.07603	0.307497	0.583855	2.83167	1.12697	4.4554	2.34763	0.781171	0.769402	0.967357
Mus_musculus_Leu-TAA_tRNA_1	Mus_musculus_chr19.trna638-LeuTAA	9	25	4	21	25	8	12	25	7	4	25	3	8.45174	23.7025	13.586	3.2616	-0.932465	0.411332	0.62959	3.77556	9.0158	7.79694	2.34763	-0.334461	0.773886	0.967357
Mus_musculus_Tyr-GTA_tRNA_5	Mus_musculus_chr13.trna958-TyrGTA	10	25	4	5	26	3	16	25	5	13	25	3	9.39082	5.64344	18.1146	10.6002	0.933543	0.277889	0.548465	3.77556	3.38092	5.56925	2.34763	0.14568	1	1
Mus_musculus_Cys-GCA_tRNA_10	Mus_musculus_chr11.trna1432-CysGCA,Mus_musculus_chr11.trna1433-CysGCA,Mus_musculus_chr11.trna791-CysGCA,Mus_musculus_chr6.trna157-CysGCA	11	29	3	14	31	4	8	29	2	11	29	3	10.3299	15.8016	9.05732	8.96941	-0.535654	0.52703	0.738828	2.83167	4.5079	2.2277	2.34763	-0.681821	0.739556	0.967357
Mus_musculus_Ala-AGC_tRNA_4	Mus_musculus_chr13.trna94-AlaAGC,Mus_musculus_chr13.trna96-AlaAGC,Mus_musculus_chr13.trna966-AlaAGC	5	26	2	10	25	3	15	27	4	12	27	4	4.69541	11.2869	16.9825	9.78481	0.743996	0.3531	0.601876	1.88778	3.38092	4.4554	3.13017	0.525809	0.803688	0.970084
Mus_musculus_Tyr-GTA_tRNA_6	Mus_musculus_chr13.trna101-TyrGTA	11	33	3	7	34	1	5	32	3	18	32	7	10.3299	7.90082	5.66082	14.6772	0.15781	0.819709	0.897492	2.83167	1.12697	3.34155	5.4778	1.15567	0.434407	0.844431
Mus_musculus_Ala-AGC_tRNA_7	Mus_musculus_chr13.trna69-AlaAGC	13	34	3	7	33	4	12	29	4	5	33	2	12.2081	7.90082	13.586	4.07701	-0.187104	0.745066	0.846666	2.83167	4.5079	4.4554	1.56508	-0.285816	0.89236	0.999971
Mus_musculus_Cys-GCA_tRNA_3	Mus_musculus_chr11.trna1442-CysGCA,Mus_musculus_chr17.trna458-CysGCA,Mus_musculus_chr9.trna593-CysGCA	11	32	2	10	28	3	8	31	4	8	29	4	10.3299	11.2869	9.05732	6.52321	-0.472408	0.572066	0.778385	1.88778	3.38092	4.4554	3.13017	0.525809	0.803688	0.970084
Mus_musculus_Thr-CGT_tRNA_4	Mus_musculus_chr11.trna550-ThrCGT	8	31	4	2	31	1	9	35	1	17	35	5	7.51265	2.25738	10.1895	13.8618	1.29968	0.143824	0.380653	3.77556	1.12697	1.11385	3.91271	0.0360449	1	1
Mus_musculus_Ile-TAT_tRNA_1	Mus_musculus_chr17.trna516-IleTAT	7	35	2	13	34	2	6	34	2	10	35	1	6.57357	14.673	6.79299	8.15401	-0.507371	0.642945	0.796824	1.88778	2.25395	2.2277	0.782542	-0.460354	0.919973	0.999971
Mus_musculus_Trp-CCA_tRNA_3	Mus_musculus_chr10.trna857-TrpCCA	7	26	3	3	33	1	15	26	7	10	26	4	6.57357	3.38607	16.9825	8.15401	1.33562	0.169105	0.415831	2.83167	1.12697	7.79694	3.13017	1.46483	0.340737	0.774402
Mus_musculus_Ile-TAT_tRNA_5	Mus_musculus_chr13.trna969-IleTAT	11	29	3	8	33	2	8	31	2	8	30	2	10.3299	9.02951	9.05732	6.52321	-0.313291	0.719336	0.83408	2.83167	2.25395	2.2277	1.56508	-0.423166	0.908332	0.999971
Mus_musculus_Tyr-GTA_tRNA_2	Mus_musculus_chr13.trna960-TyrGTA	8	31	2	5	34	1	5	25	2	15	32	4	7.51265	5.64344	5.66082	12.231	0.44357	0.607141	0.778385	1.88778	1.12697	2.2277	3.13017	0.829619	0.731002	0.967357
Mus_musculus_Ala-TGC_tRNA_2	Mus_musculus_chrX.trna363-AlaTGC,Mus_musculus_chrX.trna371-AlaTGC,Mus_musculus_chrX.trna637-AlaTGC	9	27	4	7	25	5	6	25	3	10	25	5	8.45174	7.90082	6.79299	8.15401	-0.12966	0.977333	0.997278	3.77556	5.63487	3.34155	3.91271	-0.375432	0.876083	0.999971
Mus_musculus_Ala-AGC_tRNA_11	Mus_musculus_chr13.trna66-AlaAGC,Mus_musculus_chr13.trna67-AlaAGC	10	34	2	2	32	1	11	30	5	6	29	3	9.39082	2.25738	12.4538	4.89241	0.574515	0.785652	0.879461	1.88778	1.12697	5.56925	2.34763	1.39289	0.464672	0.87126
Mus_musculus_Ile-TAT_tRNA_2	Mus_musculus_chr7.trna156-IleTAT	7	34	3	9	31	2	4	34	1	8	35	2	6.57357	10.1582	4.52866	6.52321	-0.5983	0.621026	0.78944	2.83167	2.25395	1.11385	1.56508	-0.924764	0.723176	0.967357
Mus_musculus_Ala-CGC_tRNA_5	Mus_musculus_chr2.trna263-AlaCGC	7	25	4	8	30	2	4	31	2	8	28	3	6.57357	9.02951	4.52866	6.52321	-0.49754	0.707103	0.83408	3.77556	2.25395	2.2277	2.34763	-0.398165	0.898168	0.999971
Mus_musculus_Tyr-GTA_tRNA_10	Mus_musculus_chr13.trna959-TyrGTA	2	27	2	6	25	3	8	28	3	10	27	4	1.87816	6.77213	9.05732	8.15401	0.992537	0.302186	0.583855	1.88778	3.38092	3.34155	3.13017	0.296701	0.946287	1
Mus_musculus_Ala-AGC_tRNA_12	Mus_musculus_chr13.trna102-AlaAGC	7	25	5	9	25	7	4	25	2	5	25	4	6.57357	10.1582	4.52866	4.07701	-0.959231	0.36589	0.605339	4.71944	7.88882	2.2277	3.13017	-1.23464	0.329788	0.774402
Mus_musculus_Ser-GCT_tRNA_4	Mus_musculus_chr13.trna992-SerGCT	7	26	4	3	27	3	5	30	2	8	26	4	6.57357	3.38607	5.66082	6.52321	0.290827	0.8842	0.940638	3.77556	3.38092	2.2277	3.13017	-0.417591	0.889708	0.999971
Mus_musculus_Ile-TAT_tRNA_4	Mus_musculus_chr13.trna987-IleTAT	4	30	2	2	32	1	10	35	2	5	26	2	3.75633	2.25738	11.3216	4.07701	1.35648	0.319604	0.584642	1.88778	1.12697	2.2277	1.56508	0.331217	1	1
Mus_musculus_Thr-CGT_tRNA_3	Mus_musculus_chr16.trna50-ThrCGT	5	35	2	1	35	1	6	31	3	9	35	3	4.69541	1.12869	6.79299	7.33861	1.27882	0.304055	0.583855	1.88778	1.12697	3.34155	2.34763	0.91618	0.726704	0.967357
Mus_musculus_Ala-AGC_tRNA_8	Mus_musculus_chr3.trna29-AlaAGC,Mus_musculus_chr5.trna110-AlaAGC	3	35	1	2	27	1	6	34	2	9	25	3	2.81725	2.25738	6.79299	7.33861	1.47755	0.220627	0.517095	0.943889	1.12697	2.2277	2.34763	1.14364	0.67153	0.967357

## Sheet: mESC_Polysome
#To remove the redundancy in tRNA gene sequence we clustered tRNAs based on first 50bp similarity for every Anticodon-aminoacid pair.
#bowtie assigns reads randomly to a tRNA id if multiple tRNAs have exact same identical sequence. In this case we might split up reads. We used customized perl script to cluster the tRNA sequences Anticodon-aminoacid pairs.
#Clustered_tRNA_ID is the unique tRNA gene name generated, tRNA- list of all the tRNAs that are merged together. Raw read numbers are obtained using customized perl script and data is normalized using DESeq Release (3.3).
#tRNAs with less than 5 reads in all the samples are removed from the analysis.
																		DESeq Differential Expression							DESeq Differential Expression
		Stem						Differentiated						Normalized total reads mapping to tRNA cluster				tsRNA pool Stem Vs Diff			Normalized tsRNA (most represented size) Counts				tsRNA Stem Vs Diff
Clustered_tRNA_Id	tRNAs	Wnt3a	Most represented tsRNA size	Count	LIF	Most represented tsRNA size	Count	RA	Most represented tsRNA size	Count	Wnt3a+RA	Most represented tsRNA size	Count	Wnt	LIF	RA	Wnt+RA	Log2(FC)	pvalue	adj.pvalue	Wnt	LIF	RA	Wnt+RA	Log2(FC)	pvalue	adj.pvalue
Mus_musculus_His-GTG_tRNA_2	Mus_musculus_chr2.trna1431-HisGTG,Mus_musculus_chr2.trna1432-HisGTG,Mus_musculus_chr2.trna586-HisGTG,Mus_musculus_chr3.trna291-HisGTG,Mus_musculus_chr3.trna295-HisGTG,Mus_musculus_chr3.trna747-HisGTG,Mus_musculus_chr3.trna751-HisGTG,Mus_musculus_chr4.trna1697-HisGTG	106807	29	35760	110668	29	38393	113824	30	34838	94109	30	29952	97253.9	110147	121503	95386.6	0.0645414	0.767681	0.890065	33102.8	37927.8	36017.9	30496.4	-0.0947756	0.716847	0.886669
Mus_musculus_Glu-CTC_tRNA_4	Mus_musculus_chr1.trna1002-GluCTC,Mus_musculus_chr1.trna709-GluCTC,Mus_musculus_chr1.trna996-GluCTC,Mus_musculus_chr1.trna999-GluCTC,Mus_musculus_chr10.trna81-GluCTC,Mus_musculus_chr11.trna1912-GluCTC,Mus_musculus_chr13.trna1001-GluCTC,Mus_musculus_chr3.trna303-GluCTC,Mus_musculus_chr3.trna745-GluCTC	92037	28	29456	79474	30	23727	71806	30	22872	69435	28	23312	83805	79099.8	76650.5	70377.7	-0.147936	0.482403	0.67117	27267.2	23439.5	23646.6	23735.7	-0.0978272	0.692075	0.871905
Mus_musculus_Gly-GCC_tRNA_3	Mus_musculus_chr8.trna560-GlyGCC,Mus_musculus_chr1.trna1392-GlyGCC,Mus_musculus_chr1.trna699-GlyGCC,Mus_musculus_chr11.trna1819-GlyGCC,Mus_musculus_chr13.trna110-GlyGCC,Mus_musculus_chr13.trna77-GlyGCC,Mus_musculus_chr2.trna1747-GlyGCC,Mus_musculus_chr3.trna878-GlyGCC,Mus_musculus_chr8.trna886-GlyGCC,Mus_musculus_chr8.trna887-GlyGCC	72808	30	39200	58711	30	33689	62691	30	42425	82207	30	47167	66295.9	58434.6	66920.6	83323.1	0.26849	0.212365	0.419486	36287.2	33280.8	43861.8	48024.3	0.401424	0.11792	0.358848
Mus_musculus_Gly-CCC_tRNA_5	Mus_musculus_chr3.trna282-GlyCCC	70036	30	39556	56409	30	33667	61779	30	42195	81099	30	47350	63771.8	56143.4	65947	82200	0.305015	0.156745	0.362263	36616.7	33259	43624	48210.6	0.394247	0.124797	0.358848
Mus_musculus_Met-CAT_tRNA_5	Mus_musculus_chr13.trna82-MetCAT,Mus_musculus_chr13.trna108-MetCAT,Mus_musculus_chr13.trna111-MetCAT,Mus_musculus_chr13.trna78-MetCAT,Mus_musculus_chr13.trna90-MetCAT,Mus_musculus_chr13.trna947-MetCAT,Mus_musculus_chr13.trna983-MetCAT,Mus_musculus_chr3.trna792-MetCAT	57324	31	52742	63460	31	59071	21858	31	19548	28071	31	25008	52196.8	63161.2	23332.7	28452.1	-1.15552	1.52084e-07	4.86668e-06	48822.9	58355.2	20210	25462.5	-1.23061	2.2563e-06	5.15726e-05
Mus_musculus_Gly-GCC_tRNA_2	Mus_musculus_chr1.trna702-GlyGCC,Mus_musculus_chr1.trna704-GlyGCC,Mus_musculus_chr1.trna706-GlyGCC	34340	32	11507	26296	32	8211	21326	30	9060	29723	32	9189	31268.6	26172.2	22764.8	30126.5	-0.119043	0.612471	0.765588	10652	8111.5	9366.84	9356.02	-0.00312476	0.971411	1
Mus_musculus_Gly-CCC_tRNA_4	Mus_musculus_chr4.trna67-GlyCCC	18402	32	7721	22883	32	7796	16336	30	8078	33634	32	15304	16756.1	22775.3	17438.1	34090.6	0.382381	0.476745	0.669676	7147.28	7701.53	8351.58	15582.2	0.688699	0.204984	0.461925
Mus_musculus_Gly-CCC_tRNA_3	Mus_musculus_chr3.trna752-GlyCCC	18524	32	7837	22893	32	7845	15968	30	7835	33459	32	15216	16867.2	22785.2	17045.3	33913.2	0.361917	0.505436	0.691194	7254.66	7749.94	8100.35	15492.6	0.652949	0.241617	0.4891
Mus_musculus_Glu-TTC_tRNA_1	Mus_musculus_chr13.trna105-GluTTC,Mus_musculus_chr14.trna347-GluTTC,Mus_musculus_chr7.trna337-GluTTC,Mus_musculus_chr9.trna961-GluTTC	16490	30	10179	15216	30	10041	20651	30	15147	18943	30	13786	15015.1	15144.4	22044.3	19200.2	0.451589	0.0378665	0.158312	9422.63	9919.33	15660	14036.6	0.618562	0.0158723	0.110416
Mus_musculus_His-GTG_tRNA_1	Mus_musculus_chr3.trna749-HisGTG	15667	29	5691	18682	29	6413	13574	29	4832	12586	29	4194	14265.7	18594	14489.8	12756.9	-0.270242	0.23889	0.429466	5268.12	6335.29	4995.65	4270.23	-0.324549	0.210573	0.461925
Mus_musculus_Val-CAC_tRNA_3	Mus_musculus_chr1.trna710-ValCAC,Mus_musculus_chr11.trna204-ValCAC,Mus_musculus_chr13.trna91-ValCAC,Mus_musculus_chr13.trna954-ValCAC,Mus_musculus_chr3.trna284-ValCAC	16514	33	8554	18420	33	9455	8777	30	2962	10700	33	4505	15037	18333.3	9369.16	10845.3	-0.723176	0.00100251	0.011981	7918.38	9340.43	3062.32	4586.88	-1.17395	6.7981e-06	0.000135962
Mus_musculus_Val-AAC_tRNA_3	Mus_musculus_chr11.trna208-ValAAC,Mus_musculus_chr3.trna48-ValAAC	15901	33	8561	18100	33	9653	8606	30	3085	10585	33	4503	14478.8	18014.8	9186.62	10728.7	-0.706275	0.00133244	0.0142127	7924.86	9536.03	3189.48	4584.85	-1.16734	7.66011e-06	0.00013618
Mus_musculus_Leu-CAG_tRNA_2	Mus_musculus_chr1.trna698-LeuCAG,Mus_musculus_chr8.trna1008-LeuCAG,Mus_musculus_chr8.trna414-LeuCAG,Mus_musculus_chr1.trna701-LeuCAG,Mus_musculus_chr1.trna703-LeuCAG,Mus_musculus_chr1.trna705-LeuCAG,Mus_musculus_chr1.trna993-LeuCAG,Mus_musculus_chr13.trna952-LeuCAG	18399	26	17161	18554	26	17410	6427	26	5800	6055	26	5498	16753.4	18466.6	6860.61	6137.2	-1.43813	7.04231e-11	1.12677e-08	15885.8	17199	5996.43	5597.93	-1.51275	7.36548e-09	1.17848e-06
Mus_musculus_Val-AAC_tRNA_5	Mus_musculus_chr13.trna965-ValAAC,Mus_musculus_chr13.trna93-ValAAC,Mus_musculus_chr13.trna962-ValAAC	9737	30	2804	9811	30	2727	10084	29	3542	9692	29	3214	8866.1	9764.81	10764.3	9823.58	0.1441	0.502156	0.691194	2595.64	2693.95	3661.96	3272.42	0.390608	0.129112	0.358848
Mus_musculus_Val-CAC_tRNA_6	Mus_musculus_chr13.trna97-ValCAC	9887	29	2875	9633	30	2692	9970	30	3456	9662	29	3213	9002.68	9587.64	10642.6	9793.17	0.136548	0.527273	0.691506	2661.37	2659.38	3573.05	3271.4	0.363305	0.158843	0.397109
Mus_musculus_Lys-CTT_tRNA_4	Mus_musculus_chr11.trna2023-LysCTT,Mus_musculus_chr13.trna103-LysCTT,Mus_musculus_chr17.trna1000-LysCTT,Mus_musculus_chr17.trna82-LysCTT,Mus_musculus_chr17.trna84-LysCTT,Mus_musculus_chr3.trna292-LysCTT,Mus_musculus_chr3.trna748-LysCTT	10445	28	3213	13672	28	3314	5978	28	1480	4956	28	1467	9510.78	13607.6	6381.32	5023.28	-1.01943	0.00568349	0.0395373	2974.25	3273.84	1530.12	1493.66	-1.04706	6.00782e-05	0.000844211
Mus_musculus_Lys-CTT_tRNA_9	Mus_musculus_chr12.trna790-LysCTT,Mus_musculus_chr9.trna1035-LysCTT	9312	29	3116	10137	28	3280	6810	29	3418	6190	29	3239	8479.11	10089.3	7269.45	6274.04	-0.455249	0.0369284	0.158312	2884.46	3240.25	3533.76	3297.87	0.157588	0.534475	0.770415
Mus_musculus_Glu-TTC_tRNA_2	Mus_musculus_chr1.trna1547-GluTTC,Mus_musculus_chr14.trna359-GluTTC	7194	29	2838	5988	29	2409	7521	30	3195	6877	29	2709	6550.55	5959.81	8028.42	6970.36	0.261722	0.237958	0.429466	2627.12	2379.81	3303.21	2758.24	0.275737	0.290141	0.546147
Mus_musculus_Glu-CTC_tRNA_1	Mus_musculus_chr17.trna720-GluCTC	8325	26	4283	6745	26	3361	3780	26	1904	3384	26	1705	7580.39	6713.24	4035.02	3429.94	-0.937165	1.64284e-05	0.000375506	3964.74	3320.27	1968.48	1735.99	-0.975664	0.000160355	0.00185816
Mus_musculus_Val-CAC_tRNA_2	Mus_musculus_chr13.trna98-ValCAC	5514	29	1999	5833	29	2074	4649	29	2008	4473	29	1719	5020.82	5805.54	4962.65	4533.73	-0.189098	0.391338	0.598195	1850.46	2048.87	2076.01	1750.24	-0.0272945	0.920942	1
Mus_musculus_Gly-CCC_tRNA_2	Mus_musculus_chr3.trna287-GlyCCC,Mus_musculus_chr3.trna755-GlyCCC	4037	32	1728	5240	32	1906	3203	30	1488	6696	32	3285	3675.92	5215.33	3419.1	6786.91	0.19896	0.694467	0.835448	1599.6	1882.9	1538.39	3344.71	0.487674	0.439296	0.694622
Mus_musculus_Val-TAC_tRNA_1	Mus_musculus_chr19.trna109-ValTAC,Mus_musculus_chr19.trna110-ValTAC,Mus_musculus_chrX.trna459-ValTAC	4643	30	3499	5861	30	4510	4344	30	3238	3451	30	2452	4227.72	5833.4	4637.08	3497.85	-0.30659	0.335817	0.548273	3239	4455.35	3347.66	2496.57	-0.396786	0.218908	0.467005
Mus_musculus_Val-AAC_tRNA_2	Mus_musculus_chr13.trna95-ValAAC	4648	28	2953	3974	28	2444	3945	28	2777	3916	28	2759	4232.27	3955.29	4211.16	3969.16	-0.00127638	0.984125	1	2733.57	2414.38	2871.05	2809.15	0.141941	0.589622	0.786163
Mus_musculus_Gly-TTC_tRNA_1	Mus_musculus_chr1.trna1001-GlyTCC,Mus_musculus_chr1.trna1004-GlyTCC,Mus_musculus_chr1.trna708-GlyTCC,Mus_musculus_chr1.trna995-GlyTCC,Mus_musculus_chr1.trna998-GlyTCC,Mus_musculus_chr11.trna1824-GlyTCC,Mus_musculus_chr3.trna746-GlyTCC	3867	30	1397	3211	30	1151	3626	30	1472	3952	30	1640	3521.13	3195.88	3870.63	4005.65	0.229697	0.297585	0.501196	1293.19	1137.05	1521.85	1669.81	0.393205	0.132325	0.358848
Mus_musculus_Val-AAC_tRNA_4	Mus_musculus_chr13.trna974-ValAAC	3072	29	1442	2753	29	1162	3170	29	1644	3788	29	2002	2797.23	2740.04	3383.87	3839.43	0.383482	0.0782915	0.236352	1334.85	1147.92	1699.68	2038.39	0.590342	0.023582	0.13332
Mus_musculus_Lys-TTT_tRNA_5	Mus_musculus_chr1.trna1184-LysTTT,Mus_musculus_chr1.trna485-LysTTT,Mus_musculus_chr11.trna1816-LysTTT,Mus_musculus_chr13.trna1000-LysTTT,Mus_musculus_chr19.trna107-LysTTT,Mus_musculus_chr19.trna639-LysTTT	2607	28	654	2777	28	597	2008	28	579	1923	28	653	2373.82	2763.92	2143.47	1949.11	-0.328126	0.139222	0.332471	605.403	589.766	598.609	664.869	0.0801859	0.764331	0.905874
Mus_musculus_Gly-GCC_tRNA_1	Mus_musculus_chr4.trna1314-GlyGCC	2619	27	1147	1753	27	672	1588	27	560	1890	27	744	2384.75	1744.75	1695.14	1915.66	-0.193649	0.429043	0.635619	1061.77	663.857	578.966	757.523	-0.368673	0.363051	0.620283
Mus_musculus_Leu-CAA_tRNA_2	Mus_musculus_chr13.trna85-LeuCAA	2544	26	1884	2633	26	1964	1163	26	717	989	26	648	2316.46	2620.6	1241.46	1002.43	-1.13765	3.70399e-07	9.87732e-06	1744.01	1940.2	741.283	659.778	-1.39483	1.42006e-07	1.13605e-05
Mus_musculus_Leu-CAA_tRNA_3	Mus_musculus_chr13.trna65-LeuCAA	2411	26	1834	2423	26	1850	1003	26	713	912	26	697	2195.35	2411.59	1070.67	924.381	-1.20739	7.77309e-08	3.10923e-06	1697.72	1827.58	737.148	709.668	-1.28487	1.17029e-06	3.12078e-05
Mus_musculus_Leu-CAA_tRNA_1	Mus_musculus_chr11.trna1911-LeuCAA	2414	26	1878	2378	26	1908	980	26	725	897	26	687	2198.09	2366.8	1046.12	909.178	-1.22319	5.30723e-08	2.83052e-06	1738.45	1884.88	749.554	699.487	-1.32222	5.76227e-07	1.84393e-05
Mus_musculus_Leu-CAA_tRNA_4	Mus_musculus_chr13.trna998-LeuCAA	2269	26	1907	2319	26	1928	969	26	791	816	26	635	2066.06	2308.08	1034.38	827.078	-1.23257	4.35108e-08	2.83052e-06	1765.3	1904.64	817.789	646.542	-1.32551	5.27888e-07	1.84393e-05
Mus_musculus_Asp-GTC_tRNA_3	Mus_musculus_chr1.trna1000-AspGTC,Mus_musculus_chr1.trna1005-AspGTC,Mus_musculus_chr1.trna707-AspGTC,Mus_musculus_chr1.trna994-AspGTC,Mus_musculus_chr1.trna997-AspGTC,Mus_musculus_chr10.trna851-AspGTC,Mus_musculus_chr11.trna397-AspGTC,Mus_musculus_chr11.trna69-AspGTC,Mus_musculus_chr13.trna84-AspGTC,Mus_musculus_chr13.trna979-AspGTC,Mus_musculus_chr13.trna981-AspGTC,Mus_musculus_chr5.trna1314-Asp…	1710	30	250	1582	30	265	1285	30	292	1206	30	234	1557.05	1574.55	1371.69	1222.37	-0.271686	0.219291	0.427885	231.423	261.789	301.889	238.253	0.131132	0.636525	0.828
Mus_musculus_Lys-TTT_tRNA_3	Mus_musculus_chr13.trna83-LysTTT,Mus_musculus_chr7.trna1276-LysTTT	1304	28	837	1160	28	682	867	28	530	979	28	595	1187.37	1154.54	925.494	992.291	-0.288242	0.20125	0.406941	774.805	673.736	547.95	605.815	-0.328252	0.210753	0.461925
Mus_musculus_Gly-CCC_tRNA_1	Mus_musculus_chr17.trna113-GlyCCC,Mus_musculus_chr6.trna317-GlyCCC	1234	27	360	1144	27	375	889	27	324	748	27	268	1123.63	1138.61	948.978	758.155	-0.406178	0.0694718	0.226847	333.25	370.456	334.973	272.871	-0.21127	0.442822	0.694622
Mus_musculus_Asp-GTC_tRNA_1	Mus_musculus_chr5.trna1609-AspGTC	1050	30	201	1004	30	215	909	30	249	856	30	237	956.086	999.273	970.327	867.621	-0.0893367	0.691803	0.835448	186.064	212.395	257.433	241.308	0.323859	0.24455	0.4891
Mus_musculus_Leu-TAG_tRNA_3	Mus_musculus_chr11.trna401-LeuTAG	982	26	642	871	26	584	695	26	473	672	26	409	894.168	866.899	741.889	681.123	-0.307501	0.174445	0.376685	594.295	576.923	489.019	416.434	-0.371298	0.16181	0.398302
Mus_musculus_Glu-TTC_tRNA_3	Mus_musculus_chr3.trna286-GluTTC,Mus_musculus_chr3.trna754-GluTTC	714	31	272	511	31	118	900	31	387	949	31	531	650.138	508.594	960.72	961.884	0.730514	0.00162351	0.0158388	251.789	116.57	400.107	540.651	1.35271	0.00245022	0.0230609
Mus_musculus_Leu-AAG_tRNA_1	Mus_musculus_chr11.trna2021-LeuAAG,Mus_musculus_chr13.trna62-LeuAAG,Mus_musculus_chr14.trna188-LeuAAG	1003	26	681	842	26	567	607	26	409	621	26	420	913.289	838.035	647.952	629.431	-0.455255	0.045359	0.169715	630.397	560.129	422.852	427.634	-0.485241	0.0674717	0.263304
Mus_musculus_Gln-CTG_tRNA_2	Mus_musculus_chr3.trna297-GlnCTG,Mus_musculus_chr3.trna753-GlnCTG,Mus_musculus_chr3.trna756-GlnCTG,Mus_musculus_chr11.trna1817-GlnCTG,Mus_musculus_chr13.trna64-GlnCTG,Mus_musculus_chr13.trna982-GlnCTG,Mus_musculus_chr9.trna342-GlnCTG	806	29	452	1017	29	608	575	29	308	495	29	287	733.91	1012.21	613.793	501.72	-0.646446	0.0361308	0.158312	418.413	600.632	318.431	292.216	-0.738807	0.026757	0.138101
Mus_musculus_Gln-CTG_tRNA_1	Mus_musculus_chr13.trna87-GlnCTG	755	29	430	968	29	614	559	29	295	447	29	249	687.471	963.442	596.714	453.069	-0.653174	0.053785	0.187078	398.048	606.56	304.991	253.526	-0.84696	0.0372769	0.173346
Mus_musculus_Ser-AGA_tRNA_2	Mus_musculus_chr13.trna980-SerAGA	441	25	260	341	25	232	380	25	170	417	25	156	401.556	339.394	405.637	422.661	0.160774	0.518211	0.691506	240.68	229.189	175.757	158.835	-0.489852	0.0824376	0.293112
Mus_musculus_Ser-TGA_tRNA_1	Mus_musculus_chr13.trna112-SerTGA,Mus_musculus_chr13.trna984-SerTGA	373	25	229	339	25	206	439	25	220	398	25	161	339.638	337.404	468.618	403.403	0.365118	0.133283	0.328082	211.984	203.504	227.451	163.926	-0.0862455	0.760093	0.905874
Mus_musculus_Ala-CGC_tRNA_3	Mus_musculus_chr4.trna626-AlaCGC	386	28	128	361	28	117	312	28	121	274	28	116	351.475	359.3	333.05	277.72	-0.218766	0.367847	0.575485	118.489	115.582	125.098	118.108	0.055235	0.870064	0.987307
Mus_musculus_Leu-CAG_tRNA_1	Mus_musculus_chr8.trna168-LeuCAG	390	25	267	415	25	315	214	25	101	242	25	125	355.118	413.046	228.438	245.285	-0.697369	0.00525038	0.0381846	247.16	311.183	104.421	127.272	-1.26894	1.14028e-05	0.000182445
Mus_musculus_Asp-GTC_tRNA_4	Mus_musculus_chr2.trna510-AspGTC	370	26	138	323	26	118	238	28	119	271	28	138	336.906	321.479	254.057	274.679	-0.316384	0.203471	0.406941	127.746	116.57	123.03	140.508	0.109267	0.727247	0.888241
Mus_musculus_Arg-TCT_tRNA_3	Mus_musculus_chr3.trna628-ArgTCT	237	29	117	195	29	66	342	29	123	408	29	164	215.802	194.082	365.074	413.539	0.92569	0.000212006	0.00362521	108.306	65.2002	127.166	166.981	0.761547	0.0417683	0.185637
Mus_musculus_Gln-CTG_tRNA_4	Mus_musculus_chr13.trna975-GlnCTG	328	29	159	431	29	239	210	29	104	165	29	65	298.663	428.971	224.168	167.24	-0.894539	0.0172262	0.0861308	147.185	236.104	107.522	66.1814	-1.1418	0.0300248	0.150124
Mus_musculus_Asn-GTT_tRNA_3	Mus_musculus_chr1.trna1006-AsnGTT,Mus_musculus_chr10.trna381-AsnGTT,Mus_musculus_chr11.trna1446-AsnGTT,Mus_musculus_chr2.trna1947-AsnGTT,Mus_musculus_chr3.trna289-AsnGTT,Mus_musculus_chr3.trna294-AsnGTT,Mus_musculus_chr3.trna298-AsnGTT,Mus_musculus_chr3.trna750-AsnGTT,Mus_musculus_chr5.trna1043-AsnGTT	233	27	69	186	27	63	325	27	155	384	27	207	212.16	185.124	346.927	389.213	0.889809	0.000403603	0.00587059	63.8728	62.2366	160.249	210.762	1.55679	3.54636e-07	1.84393e-05
Mus_musculus_Arg-CCG_tRNA_2	Mus_musculus_chr11.trna945-ArgCCG	269	33	205	294	33	235	172	33	79	336	33	236	244.94	292.616	183.604	340.562	-0.036391	0.970458	1	189.767	232.152	81.6755	240.289	-0.390064	0.560489	0.772211
Mus_musculus_His-GTG_tRNA_3	Mus_musculus_chr3.trna293-HisGTG	270	29	52	274	29	61	270	30	64	232	30	52	245.851	272.71	288.216	235.15	0.0133071	0.968825	1	48.136	60.2608	66.1675	52.9451	0.136004	0.703553	0.879441
Mus_musculus_Gln-TTG_tRNA_4	Mus_musculus_chr11.trna1493-GlnTTG	290	29	236	281	29	236	234	29	190	190	29	156	264.062	279.677	249.787	192.579	-0.297671	0.238398	0.429466	218.464	233.14	196.435	158.835	-0.346141	0.222178	0.467743
Mus_musculus_Gln-TTG_tRNA_5	Mus_musculus_chr13.trna995-GlnTTG	273	29	234	274	29	222	237	29	196	210	29	166	248.582	272.71	252.99	212.851	-0.162256	0.526664	0.691506	216.612	219.31	202.638	169.017	-0.230105	0.417063	0.687939
Mus_musculus_Leu-TAG_tRNA_2	Mus_musculus_chr14.trna703-LeuTAG	278	26	188	258	26	178	177	26	119	188	26	122	253.135	256.785	188.942	190.552	-0.426195	0.10004	0.271294	174.03	175.843	123.03	124.217	-0.500876	0.0864999	0.300869
Mus_musculus_Ser-AGA_tRNA_4	Mus_musculus_chr11.trna394-SerAGA,Mus_musculus_chr13.trna86-SerAGA,Mus_musculus_chr13.trna88-SerAGA,Mus_musculus_chr13.trna950-SerAGA,Mus_musculus_chr13.trna978-SerAGA,Mus_musculus_chr4.trna16-SerAGA	272	25	222	243	25	199	197	25	167	186	25	142	247.672	241.856	210.291	188.525	-0.295666	0.249645	0.439333	205.504	196.589	172.656	144.581	-0.341967	0.230035	0.477994
Mus_musculus_Asp-GTC_tRNA_2	Mus_musculus_chr10.trna856-AspGTC	264	26	57	233	26	58	185	30	41	181	28	34	240.387	231.903	197.481	183.457	-0.310115	0.23075	0.429466	52.7645	57.2972	42.3886	34.618	-0.515259	0.155737	0.395522
Mus_musculus_Arg-ACG_tRNA_1	Mus_musculus_chr13.trna973-ArgACG,Mus_musculus_chr9.trna783-ArgACG	204	30	40	155	25	39	310	32	62	194	33	31	185.754	154.27	330.915	196.634	0.633667	0.185562	0.385583	37.0277	38.5274	64.0998	31.5634	0.340435	0.563073	0.772211
Mus_musculus_Met-CAT_tRNA_8	Mus_musculus_chr13.trna99-MetCAT,Mus_musculus_chr13.trna994-MetCAT	264	25	216	309	25	255	137	25	93	151	25	102	240.387	307.545	146.243	153.05	-0.872439	0.000973102	0.011981	199.95	251.91	96.1497	103.854	-1.17585	6.33158e-05	0.000844211
Mus_musculus_Arg-CCT_tRNA_2	Mus_musculus_chr17.trna995-ArgCCT	191	33	47	130	34	28	232	35	55	299	34	80	173.917	129.388	247.652	303.059	0.86053	0.00104834	0.011981	43.5076	27.6607	56.8627	81.4541	0.95867	0.0225092	0.13332
Mus_musculus_Leu-AAG_tRNA_2	Mus_musculus_chr7.trna559-LeuAAG,Mus_musculus_chr13.trna63-LeuAAG	262	26	184	240	26	163	160	26	120	155	26	111	238.566	238.87	170.795	157.104	-0.542056	0.0386791	0.158312	170.328	161.025	124.064	113.018	-0.482982	0.0989149	0.329716
Mus_musculus_Arg-TCG_tRNA_4	Mus_musculus_chr7.trna387-ArgTCG	135	29	31	107	29	40	316	30	96	220	29	61	122.925	106.496	337.319	222.987	1.28822	0.00329078	0.0250726	28.6965	39.5153	99.2513	62.1087	1.24219	0.0136817	0.099503
Mus_musculus_Arg-TCT_tRNA_2	Mus_musculus_chr19.trna637-ArgTCT	142	29	88	138	29	81	227	29	113	230	29	116	129.299	137.35	242.315	233.123	0.834311	0.00176089	0.0158388	81.461	80.0185	116.827	118.108	0.540914	0.0798665	0.290424
Mus_musculus_Arg-TCT_tRNA_5	Mus_musculus_chr13.trna985-ArgTCT	162	29	95	148	29	77	215	29	110	179	29	117	147.51	147.303	229.505	181.43	0.479109	0.0774221	0.236352	87.9409	76.0669	113.725	119.127	0.505649	0.103463	0.334276
Mus_musculus_Ser-GCT_tRNA_1	Mus_musculus_chr19.trna711-SerGCT	215	25	91	152	25	75	157	25	52	179	25	59	195.77	151.284	167.592	181.43	0.00815856	1	1	84.2381	74.0912	53.7611	60.0724	-0.476003	0.149291	0.385268
Mus_musculus_Arg-TCT_tRNA_1	Mus_musculus_chr11.trna1818-ArgTCT	163	29	107	132	29	70	171	29	104	221	29	129	148.421	131.378	182.537	224	0.538994	0.0457657	0.169715	99.0492	69.1518	107.522	131.345	0.506021	0.104461	0.334276
Mus_musculus_Arg-CCT_tRNA_3	Mus_musculus_chr11.trna1234-ArgCCT,Mus_musculus_chrX.trna321-ArgCCT,Mus_musculus_chr11.trna1022-ArgCCT	152	32	26	108	28	25	195	32	47	229	33	40	138.405	107.491	208.156	232.109	0.840322	0.00204986	0.0172619	24.068	24.6971	48.5918	40.727	0.873116	0.0260421	0.138101
Mus_musculus_Leu-TAG_tRNA_1	Mus_musculus_chr7.trna861-LeuTAG	181	26	82	118	26	54	177	26	85	196	26	77	164.811	117.444	188.942	198.661	0.457577	0.0984425	0.271294	75.9068	53.3456	87.8787	78.3995	0.363408	0.278407	0.535382
Mus_musculus_Val-CAC_tRNA_1	Mus_musculus_chr6.trna10-ValCAC	175	33	65	177	33	65	128	30	31	141	33	32	159.348	176.167	136.636	142.914	-0.263268	0.350362	0.563659	60.1701	64.2123	32.0499	32.5816	-0.944473	0.00905052	0.0762149
Mus_musculus_Gln-TTG_tRNA_3	Mus_musculus_chr13.trna113-GlnTTG,Mus_musculus_chr13.trna114-GlnTTG	159	30	67	201	30	97	126	30	61	113	30	57	144.779	200.054	134.501	114.534	-0.469547	0.111596	0.295679	62.0214	95.8246	63.0659	58.036	-0.382296	0.308461	0.548375
Mus_musculus_Arg-ACG_tRNA_2	Mus_musculus_chr13.trna951-ArgACG,Mus_musculus_chr13.trna953-ArgACG,Mus_musculus_chr14.trna209-ArgACG	131	25	27	116	25	36	189	30	38	129	25	23	119.283	115.454	201.751	130.751	0.502321	0.180953	0.380954	24.9937	35.5638	39.287	23.418	0.0502756	0.94279	1
Mus_musculus_Leu-TAA_tRNA_2	Mus_musculus_chr10.trna1316-LeuTAA	160	25	83	145	25	63	148	25	62	104	25	53	145.689	144.317	157.985	105.412	-0.138846	0.610483	0.765588	76.8325	62.2366	64.0998	53.9633	-0.236244	0.479865	0.731222
Mus_musculus_Arg-ACG_tRNA_3	Mus_musculus_chr3.trna1040-ArgACG	138	25	31	107	25	39	149	35	30	145	34	25	125.657	106.496	159.053	146.969	0.398554	0.16732	0.371823	28.6965	38.5274	31.016	25.4544	-0.251479	0.568087	0.772211
Mus_musculus_Pro-CGG_tRNA_1	Mus_musculus_chr1.trna1022-ProCGG,Mus_musculus_chr11.trna396-ProCGG,Mus_musculus_chr17.trna83-ProCGG	147	28	32	149	28	45	117	28	32	124	28	29	133.852	148.298	124.894	125.683	-0.17121	0.561996	0.731052	29.6222	44.4547	33.0838	29.5271	-0.242611	0.574332	0.772211
Mus_musculus_Arg-CCG_tRNA_1	Mus_musculus_chr17.trna994-ArgCCG	141	30	77	92	30	52	164	30	72	128	30	68	128.389	91.5668	175.065	129.738	0.470662	0.164814	0.371412	71.2784	51.3699	74.4385	69.236	0.228276	0.517574	0.764085
Mus_musculus_Pro-TGG_tRNA_4	Mus_musculus_chr11.trna207-ProTGG,Mus_musculus_chr14.trna192-ProTGG,Mus_musculus_chr17.trna996-ProTGG,Mus_musculus_chr3.trna92-ProTGG	132	28	41	132	28	30	127	29	35	126	28	33	120.194	131.378	135.568	127.711	0.0656198	0.827002	0.918891	37.9534	29.6365	36.1854	33.5998	0.0461129	0.959074	1
Mus_musculus_Pro-AGG_tRNA_2	Mus_musculus_chr1.trna672-ProAGG,Mus_musculus_chr13.trna957-ProAGG,Mus_musculus_chr14.trna705-ProAGG,Mus_musculus_chr3.trna93-ProAGG,Mus_musculus_chr6.trna46-ProAGG,Mus_musculus_chr7.trna977-ProAGG	140	28	46	126	28	39	118	28	38	115	28	26	127.478	125.407	125.961	116.561	-0.0603628	0.842364	0.923139	42.5819	38.5274	39.287	26.4726	-0.302667	0.439392	0.694622
Mus_musculus_Ser-GCT_tRNA_3	Mus_musculus_chr11.trna1821-SerGCT,Mus_musculus_chr13.trna115-SerGCT,Mus_musculus_chr13.trna970-SerGCT,Mus_musculus_chr2.trna1509-SerGCT,Mus_musculus_chr13.trna976-SerGCT	145	25	82	131	25	68	101	25	52	78	25	46	132.031	130.383	107.814	79.0589	-0.489786	0.0934832	0.267043	75.9068	67.176	53.7611	46.8361	-0.508261	0.1317	0.358848
Mus_musculus_Arg-CCT_tRNA_1	Mus_musculus_chr6.trna107-ArgCCT	101	29	19	74	29	13	130	32	21	147	25	32	91.9663	73.6516	138.771	148.996	0.797039	0.00725564	0.0446501	17.5882	12.8425	21.7112	32.5816	0.835237	0.0722478	0.27523
Mus_musculus_Ile-AAT_tRNA_3	Mus_musculus_chr11.trna1823-IleAAT,Mus_musculus_chr11.trna393-IleAAT,Mus_musculus_chr12.trna470-IleAAT,Mus_musculus_chr13.trna92-IleAAT,Mus_musculus_chr13.trna956-IleAAT,Mus_musculus_chr13.trna968-IleAAT,Mus_musculus_chr13.trna989-IleAAT,Mus_musculus_chr13.trna990-IleAAT	89	30	19	82	31	12	123	30	23	147	35	22	81.0396	81.6139	131.298	148.996	0.785139	0.00787584	0.0466716	17.5882	11.8546	23.779	22.3999	0.649318	0.188179	0.430124
Mus_musculus_Ile-AAT_tRNA_2	Mus_musculus_chr13.trna100-IleAAT	91	30	14	66	34	13	145	35	23	122	30	20	82.8608	65.6892	154.783	123.656	0.906413	0.00282479	0.0225983	12.9597	12.8425	23.779	20.3635	0.774675	0.121209	0.358848
Mus_musculus_Pro-TGG_tRNA_1	Mus_musculus_chr7.trna441-ProTGG	96	28	34	111	28	41	105	28	43	95	29	26	87.4135	110.477	112.084	96.2897	0.0744682	0.809529	0.907691	31.4736	40.5032	44.4563	26.4726	-0.0211577	1	1
Mus_musculus_Phe-GAA_tRNA_2	Mus_musculus_chr13.trna988-PheGAA,Mus_musculus_chr10.trna961-PheGAA,Mus_musculus_chr13.trna60-PheGAA,Mus_musculus_chr14.trna457-PheGAA,Mus_musculus_chr19.trna106-PheGAA,Mus_musculus_chr5.trna1315-PheGAA	79	30	26	74	29	15	97	30	28	100	30	28	71.9341	73.6516	103.544	101.358	0.493065	0.116926	0.296954	24.068	14.8182	28.9483	28.5089	0.563228	0.214821	0.464477
Mus_musculus_Asn-GTT_tRNA_6	Mus_musculus_chr3.trna757-AsnGTT	105	26	54	99	26	49	60	26	15	64	26	18	95.6086	98.5339	64.048	64.8689	-0.590674	0.06735	0.2245	49.9874	48.4062	15.508	18.3272	-1.54004	0.000162589	0.00185816
Mus_musculus_Lys-TTT_tRNA_1	Mus_musculus_chr13.trna89-LysTTT	95	28	41	97	28	42	55	28	27	79	28	44	86.503	96.5433	58.7107	80.0725	-0.399376	0.228465	0.429466	37.9534	41.4911	27.9144	44.7997	-0.127711	0.776931	0.914037
Mus_musculus_Tyr-GTA_tRNA_4	Mus_musculus_chr13.trna106-TyrGTA	74	25	12	64	29	14	79	28	12	105	29	21	67.3813	63.6987	84.3299	106.426	0.541277	0.0910299	0.267043	11.1083	13.8304	12.4064	21.3817	0.438131	0.42546	0.694622
Mus_musculus_Leu-CAG_tRNA_3	Mus_musculus_chr3.trna1026-LeuCAG	86	30	58	45	30	23	91	30	72	97	30	76	78.308	44.7881	97.1395	98.3169	0.667062	0.0437352	0.169715	53.6902	22.7213	74.4385	77.3814	0.990498	0.0166513	0.111009
Mus_musculus_Arg-CCG_tRNA_3	Mus_musculus_chr13.trna997-ArgCCG	72	31	17	44	31	11	104	33	29	93	30	23	65.5602	43.7928	111.017	94.2626	0.908594	0.00593085	0.039539	15.7368	10.8667	29.9822	23.418	1.00523	0.0349752	0.169577
Mus_musculus_Met-CAT_tRNA_3	Mus_musculus_chr15.trna913-MetCAT,Mus_musculus_chr8.trna783-MetCAT	92	25	29	58	25	21	69	30	14	69	25	14	83.7713	57.7269	73.6552	69.9368	0.021191	1	1	26.8451	20.7455	14.4741	14.2545	-0.72819	0.129448	0.358848
Mus_musculus_Thr-TGT_tRNA_2	Mus_musculus_chr11.trna206-ThrTGT,Mus_musculus_chr14.trna704-ThrTGT	94	30	28	67	30	21	62	30	14	51	28	13	85.5924	66.6845	66.1829	51.6924	-0.369436	0.2639	0.458956	25.9194	20.7455	14.4741	13.2363	-0.75191	0.121294	0.358848
Mus_musculus_Arg-TCG_tRNA_1	Mus_musculus_chr11.trna1023-ArgTCG	74	30	15	47	30	14	76	33	21	76	33	22	67.3813	46.7787	81.1275	77.0318	0.470321	0.176571	0.376685	13.8854	13.8304	21.7112	22.3999	0.670435	0.176524	0.418698
Mus_musculus_Tyr-GTA_tRNA_7	Mus_musculus_chr3.trna28-TyrGTA	80	25	25	50	25	20	73	25	22	68	25	23	72.8446	49.7646	77.9251	68.9232	0.260259	0.477144	0.669676	23.1423	19.7576	22.7451	23.418	0.105764	0.869802	0.987307
Mus_musculus_Tyr-GTA_tRNA_9	Mus_musculus_chr14.trna191-TyrGTA	69	25	20	61	25	26	57	31	15	70	25	15	62.8285	60.7128	60.8456	70.9503	0.0933128	0.802886	0.907691	18.5139	25.6849	15.508	15.2726	-0.521984	0.300178	0.548375
Mus_musculus_Glu-CTC_tRNA_2	Mus_musculus_chr12.trna886-GluCTC	83	25	27	50	26	20	48	28	21	50	28	27	75.5763	49.7646	51.2384	50.6788	-0.298459	0.392566	0.598195	24.9937	19.7576	21.7112	27.4907	0.136784	0.808135	0.936968
Mus_musculus_Pro-TGG_tRNA_2	Mus_musculus_chrX.trna931-ProTGG	45	28	26	59	28	35	59	28	35	45	28	24	40.9751	58.7222	62.9805	45.6109	0.123284	0.749841	0.875727	24.068	34.5759	36.1854	24.4362	0.0478504	0.939211	1
Mus_musculus_Tyr-GTA_tRNA_1	Mus_musculus_chr3.trna27-TyrGTA	53	25	22	49	25	20	43	25	16	61	25	19	48.2596	48.7693	45.9011	61.8281	0.150924	0.691515	0.835448	20.3653	19.7576	16.5419	19.3453	-0.160956	0.786383	0.918403
Mus_musculus_Tyr-GTA_tRNA_3	Mus_musculus_chr5.trna109-TyrGTA	62	33	14	33	25	9	40	31	10	59	32	19	56.4546	32.8446	42.6987	59.801	0.1989	0.692817	0.835448	12.9597	8.89094	10.3387	19.3453	0.44201	0.494306	0.739149
Mus_musculus_Met-CAT_tRNA_2	Mus_musculus_chr13.trna61-MetCAT,Mus_musculus_chr13.trna999-MetCAT	49	25	16	34	25	13	60	30	10	50	25	14	44.6173	33.8399	64.048	50.6788	0.548224	0.15849	0.362263	14.8111	12.8425	10.3387	14.2545	-0.16921	0.823831	0.948294
Mus_musculus_Gln-CTG_tRNA_3	Mus_musculus_chr3.trna309-GlnCTG	76	29	15	55	29	10	25	29	5	33	28	9	69.2024	54.741	26.6867	33.448	-1.04341	0.00695557	0.0445156	13.8854	9.87882	5.16934	9.16358	-0.729459	0.271008	0.528796
Mus_musculus_Val-CAC_tRNA_4	Mus_musculus_chr17.trna392-ValCAC	66	33	27	59	33	30	27	29	9	33	33	11	60.0968	58.7222	28.8216	33.448	-0.932165	0.0168483	0.0861308	24.9937	29.6365	9.30481	11.1999	-1.41374	0.00423443	0.0376394
Mus_musculus_Thr-CGT_tRNA_1	Mus_musculus_chr13.trna75-ThrCGT	37	35	16	37	35	12	52	35	13	54	35	24	33.6906	36.8258	55.5083	54.7331	0.644635	0.095134	0.267043	14.8111	11.8546	13.4403	24.4362	0.506319	0.370653	0.624258
Mus_musculus_Tyr-GTA_tRNA_8	Mus_musculus_chr13.trna961-TyrGTA	36	28	8	27	28	9	58	29	15	59	31	10	32.7801	26.8729	61.9131	59.801	1.02883	0.00843756	0.0482146	7.40555	8.89094	15.508	10.1818	0.656633	0.301969	0.548375
Mus_musculus_Met-CAT_tRNA_7	Mus_musculus_chr15.trna876-MetCAT	47	31	13	47	31	20	42	25	10	40	25	13	42.7962	46.7787	44.8336	40.543	-0.0692533	0.891376	0.957183	12.034	19.7576	10.3387	13.2363	-0.431393	0.473832	0.731222
Mus_musculus_Thr-AGT_tRNA_1	Mus_musculus_chr11.trna399-ThrAGT	34	35	12	29	35	14	44	35	18	68	35	28	30.959	28.8635	46.9685	68.9232	0.954019	0.0143437	0.0764996	11.1083	13.8304	18.6096	28.5089	0.91791	0.0598862	0.252153
Mus_musculus_Thr-AGT_tRNA_6	Mus_musculus_chr11.trna1822-ThrAGT,Mus_musculus_chr11.trna395-ThrAGT,Mus_musculus_chr7.trna1213-ThrAGT	25	35	12	20	35	9	59	35	26	58	35	33	22.7639	19.9058	62.9805	58.7874	1.51285	0.000226576	0.00362521	11.1083	8.89094	26.8806	33.5998	1.59652	0.000922132	0.00983608
Mus_musculus_Lys-CTT_tRNA_3	Mus_musculus_chr13.trna1041-LysCTT	54	27	15	26	25	8	33	26	8	45	26	10	49.1701	25.8776	35.2264	45.6109	0.107214	0.874765	0.945692	13.8854	7.90306	8.27094	10.1818	-0.239732	0.75477	0.905874
Mus_musculus_Ser-TGA_tRNA_2	Mus_musculus_chr10.trna1095-SerTGA	51	25	47	52	25	48	32	25	28	20	25	17	46.4384	51.7552	34.1589	20.2715	-0.851215	0.0385353	0.158312	43.5076	47.4183	28.9483	17.309	-0.975011	0.01352	0.099503
Mus_musculus_Trp-CCA_tRNA_2	Mus_musculus_chr11.trna1820-TrpCCA,Mus_musculus_chr11.trna398-TrpCCA	32	29	8	25	30	6	45	29	9	49	29	12	29.1378	24.8823	48.036	49.6652	0.85488	0.0395781	0.158312	7.40555	5.92729	9.30481	12.2181	0.69089	0.326649	0.574327
Mus_musculus_Glu-CTC_tRNA_5	Mus_musculus_chr7.trna967-GluCTC	44	28	12	34	28	11	37	28	13	35	28	13	40.0645	33.8399	39.4963	35.4752	0.0206797	1	1	11.1083	10.8667	13.4403	13.2363	0.279708	0.679528	0.862892
Mus_musculus_Trp-CCA_tRNA_4	Mus_musculus_chr10.trna1282-TrpCCA	32	30	7	30	30	7	49	29	14	38	29	11	29.1378	29.8587	52.3059	38.5159	0.622406	0.138423	0.332471	6.47985	6.91518	14.4741	11.1999	0.938615	0.146331	0.385268
Mus_musculus_Trp-CCA_tRNA_5	Mus_musculus_chr13.trna107-TrpCCA,Mus_musculus_chr13.trna109-TrpCCA	38	29	12	21	29	10	56	29	20	30	29	11	34.6012	20.9011	59.7781	30.4073	0.700346	0.318517	0.525388	11.1083	9.87882	20.6774	11.1999	0.603023	0.304617	0.548375
Mus_musculus_Ser-CGA_tRNA_1	Mus_musculus_chr10.trna688-SerCGA	41	25	20	42	25	27	29	25	12	30	27	9	37.3329	41.8022	30.9565	30.4073	-0.36693	0.404826	0.611058	18.5139	26.6728	12.4064	9.16358	-1.06687	0.0379194	0.173346
Mus_musculus_Trp-CCA_tRNA_1	Mus_musculus_chr11.trna1880-TrpCCA,Mus_musculus_chr11.trna1849-TrpCCA	38	29	13	27	33	5	41	29	12	34	29	19	34.6012	26.8729	43.7661	34.4616	0.347702	0.44449	0.646531	12.034	4.93941	12.4064	19.3453	0.903559	0.168736	0.409057
Mus_musculus_Thr-CGT_tRNA_5	Mus_musculus_chr13.trna72-ThrCGT	29	35	10	19	34	4	45	34	15	43	35	19	26.4062	18.9105	48.036	43.5838	1.01562	0.0198166	0.0960804	9.25693	3.95153	15.508	19.3453	1.39984	0.0183642	0.11301
Mus_musculus_Asn-GTT_tRNA_4	Mus_musculus_chr3.trna283-AsnGTT	32	34	5	28	33	6	37	32	10	39	33	7	29.1378	27.8682	39.4963	39.5295	0.471209	0.281355	0.484051	4.62847	5.92729	10.3387	7.12723	0.726511	0.355639	0.618502
Mus_musculus_Ala-TGC_tRNA_1	Mus_musculus_chr5.trna702-AlaTGC,Mus_musculus_chr11.trna2022-AlaTGC,Mus_musculus_chr5.trna1317-AlaTGC	35	28	15	41	27	13	31	27	12	27	29	8	31.8695	40.807	33.0915	27.3666	-0.265555	0.567855	0.732717	13.8854	12.8425	12.4064	8.14541	-0.379079	0.552631	0.772211
Mus_musculus_Thr-AGT_tRNA_5	Mus_musculus_chr13.trna996-ThrAGT	29	35	8	26	35	7	39	35	11	36	35	12	26.4062	25.8776	41.6312	36.4887	0.579328	0.191375	0.392563	7.40555	6.91518	11.3725	12.2181	0.720111	0.281076	0.535382
Mus_musculus_Ala-CGC_tRNA_2	Mus_musculus_chr13.trna70-AlaCGC,Mus_musculus_chr13.trna955-AlaCGC	44	28	15	41	27	15	23	28	8	19	28	9	40.0645	40.807	24.5517	19.2579	-0.884382	0.0477323	0.169715	13.8854	14.8182	8.27094	9.16358	-0.719286	0.237414	0.487004
Mus_musculus_Arg-TCG_tRNA_2	Mus_musculus_chr13.trna74-ArgTCG,Mus_musculus_chr13.trna949-ArgTCG	26	30	6	24	30	10	33	30	9	40	32	10	23.6745	23.887	35.2264	40.543	0.671822	0.133249	0.328082	5.55416	9.87882	9.30481	10.1818	0.336463	0.661197	0.846332
Mus_musculus_Ala-AGC_tRNA_1	Mus_musculus_chr4.trna645-AlaAGC,Mus_musculus_chr13.trna71-AlaAGC	39	27	14	47	27	19	19	28	6	17	28	5	35.5118	46.7787	20.2819	17.2308	-1.13335	0.0138785	0.0764996	12.9597	18.7698	6.20321	5.09088	-1.49026	0.017727	0.11301
Mus_musculus_Gly-ACC_tRNA_1	Mus_musculus_chr11.trna205-GlyACC	23	33	11	24	33	8	38	35	11	33	33	14	20.9428	23.887	40.5637	33.448	0.723295	0.112728	0.295679	10.1826	7.90306	11.3725	14.2545	0.502817	0.438612	0.694622
Mus_musculus_Thr-TGT_tRNA_1	Mus_musculus_chr13.trna73-ThrTGT	25	35	7	16	35	6	25	29	9	48	34	19	22.7639	15.9247	26.6867	48.6517	0.961475	0.116056	0.296954	6.47985	5.92729	9.30481	19.3453	1.20737	0.122435	0.358848
Mus_musculus_Cys-GCA_tRNA_10	Mus_musculus_chr11.trna1432-CysGCA,Mus_musculus_chr11.trna1433-CysGCA,Mus_musculus_chr11.trna791-CysGCA,Mus_musculus_chr6.trna157-CysGCA	40	25	15	39	25	9	19	26	5	15	25	4	36.4223	38.8164	20.2819	15.2036	-1.08424	0.0214177	0.100789	13.8854	8.89094	5.16934	4.0727	-1.30125	0.0662646	0.263304
Mus_musculus_Thr-TGT_tRNA_3	Mus_musculus_chr14.trna190-ThrTGT	24	29	7	29	29	12	34	29	22	24	29	12	21.8534	28.8635	36.2939	24.3258	0.257322	0.60416	0.765588	6.47985	11.8546	22.7451	12.2181	0.931281	0.177947	0.418698
Mus_musculus_Ser-CGA_tRNA_3	Mus_musculus_chr11.trna400-SerCGA	32	25	26	27	25	20	21	25	13	28	25	10	29.1378	26.8729	22.4168	28.3801	-0.140962	0.805679	0.907691	24.068	19.7576	13.4403	10.1818	-0.891643	0.0768604	0.285992
Mus_musculus_Thr-AGT_tRNA_2	Mus_musculus_chr13.trna81-ThrAGT,Mus_musculus_chr13.trna104-ThrAGT	15	35	3	25	35	5	35	35	15	29	35	11	13.6584	24.8823	37.3613	29.3937	0.792496	0.0930601	0.267043	2.77708	4.93941	15.508	11.1999	1.79125	0.00994975	0.079598
Mus_musculus_Tyr-GTA_tRNA_5	Mus_musculus_chr13.trna958-TyrGTA	22	25	7	26	25	8	22	31	4	28	25	10	20.0323	25.8776	23.4843	28.3801	0.175941	0.737049	0.87354	6.47985	7.90306	4.13547	10.1818	-0.00660347	1	1
Mus_musculus_Cys-GCA_tRNA_3	Mus_musculus_chr11.trna1442-CysGCA,Mus_musculus_chr17.trna458-CysGCA,Mus_musculus_chr9.trna593-CysGCA	37	25	10	37	26	9	11	27	4	11	25	4	33.6906	36.8258	11.7421	11.1493	-1.62315	0.00178187	0.0158388	9.25693	8.89094	4.13547	4.0727	-1.14467	0.149118	0.385268
Mus_musculus_Arg-TCG_tRNA_3	Mus_musculus_chr13.trna948-ArgTCG	21	26	5	13	30	3	22	33	6	38	30	10	19.1217	12.9388	23.4843	38.5159	0.951475	0.071588	0.229082	4.62847	2.96365	6.20321	10.1818	1.1098	0.184551	0.427943
Mus_musculus_Leu-TAA_tRNA_1	Mus_musculus_chr19.trna638-LeuTAA	40	28	17	35	28	11	9	33	2	8	25	3	36.4223	34.8352	9.6072	8.10861	-2.008	0.000209183	0.00362521	15.7368	10.8667	2.06774	3.05453	-2.37676	0.00186675	0.0186675
Mus_musculus_Gln-TTG_tRNA_2	Mus_musculus_chrX.trna936-GlnTTG	25	29	11	15	31	10	18	31	12	31	29	14	22.7639	14.9294	19.2144	31.4209	0.425834	0.427554	0.635619	10.1826	9.87882	12.4064	14.2545	0.410298	0.520533	0.764085
Mus_musculus_Tyr-GTA_tRNA_6	Mus_musculus_chr13.trna101-TyrGTA	23	25	6	12	32	2	21	32	5	28	25	9	20.9428	11.9435	22.4168	28.3801	0.627254	0.249871	0.439333	5.55416	1.97576	5.16934	9.16358	0.928625	0.306993	0.548375
Mus_musculus_Ile-TAT_tRNA_2	Mus_musculus_chr7.trna156-IleTAT	23	33	6	20	33	4	15	29	5	21	28	5	20.9428	19.9058	16.012	21.2851	-0.131225	0.860915	0.93705	5.55416	3.95153	5.16934	5.09088	0.110198	1	1
Mus_musculus_Ile-TAT_tRNA_1	Mus_musculus_chr17.trna516-IleTAT	23	30	4	25	34	4	16	35	2	13	27	3	20.9428	24.8823	17.0795	13.1765	-0.598919	0.288408	0.490908	3.70277	3.95153	2.06774	3.05453	-0.57949	0.720418	0.886669
Mus_musculus_Gln-TTG_tRNA_1	Mus_musculus_chr11.trna630-GlnTTG	20	25	8	17	26	12	24	26	9	15	26	5	18.2112	16.92	25.6192	15.2036	0.216627	0.749766	0.875727	7.40555	11.8546	9.30481	5.09088	-0.419981	0.601434	0.795284
Mus_musculus_Tyr-GTA_tRNA_2	Mus_musculus_chr13.trna960-TyrGTA	14	32	3	17	30	5	16	32	4	23	25	9	12.7478	16.92	17.0795	23.3123	0.445163	0.439886	0.645704	2.77708	4.93941	4.13547	9.16358	0.785307	0.390047	0.650078
Mus_musculus_Ser-CGA_tRNA_2	Mus_musculus_chr13.trna972-SerCGA	24	25	18	20	25	18	7	25	6	10	25	10	21.8534	19.9058	7.47227	10.1358	-1.24586	0.0476861	0.169715	16.6625	17.7819	6.20321	10.1818	-1.0719	0.0624073	0.25603
Mus_musculus_Ala-AGC_tRNA_4	Mus_musculus_chr13.trna94-AlaAGC,Mus_musculus_chr13.trna96-AlaAGC,Mus_musculus_chr13.trna966-AlaAGC	10	27	5	17	27	4	17	25	6	16	28	6	9.10558	16.92	18.1469	16.2172	0.400977	0.522513	0.691506	4.62847	3.95153	6.20321	6.10905	0.521047	0.61965	0.812656
Mus_musculus_Ser-GCT_tRNA_4	Mus_musculus_chr13.trna992-SerGCT	10	25	5	15	29	5	16	25	4	18	30	5	9.10558	14.9294	17.0795	18.2444	0.555508	0.370468	0.575485	4.62847	4.93941	4.13547	5.09088	-0.052439	1	1
Mus_musculus_Ile-TAT_tRNA_5	Mus_musculus_chr13.trna969-IleTAT	14	33	3	17	27	3	7	29	3	16	28	3	12.7478	16.92	7.47227	16.2172	-0.324649	0.68501	0.835448	2.77708	2.96365	3.1016	3.05453	0.10079	1	1
Mus_musculus_Trp-CCA_tRNA_3	Mus_musculus_chr10.trna857-TrpCCA	10	32	3	11	29	3	13	26	5	20	26	7	9.10558	10.9482	13.8771	20.2715	0.767952	0.233849	0.429466	2.77708	2.96365	5.16934	7.12723	1.09895	0.264599	0.522665
Mus_musculus_Ala-AGC_tRNA_12	Mus_musculus_chr13.trna102-AlaAGC	14	25	9	11	25	4	11	25	5	12	25	3	12.7478	10.9482	11.7421	12.1629	0.0126708	1	1	8.33124	3.95153	5.16934	3.05453	-0.578747	0.556752	0.772211
Mus_musculus_Ala-TGC_tRNA_3	Mus_musculus_chr13.trna68-AlaTGC	12	30	4	5	35	1	12	28	5	16	33	3	10.9267	4.97646	12.8096	16.2172	0.868074	0.238155	0.429466	3.70277	0.987882	5.16934	3.05453	0.810027	0.564066	0.772211
Mus_musculus_Ala-TGC_tRNA_2	Mus_musculus_chrX.trna363-AlaTGC,Mus_musculus_chrX.trna371-AlaTGC,Mus_musculus_chrX.trna637-AlaTGC	11	25	5	15	25	6	9	25	3	7	27	4	10.0161	14.9294	9.6072	7.09503	-0.578739	0.465951	0.665644	4.62847	5.92729	3.1016	4.0727	-0.557119	0.643121	0.829834
Mus_musculus_Lys-CTT_tRNA_7	Mus_musculus_chr1.trna1268-LysCTT	10	28	7	26	28	11	3	28	2	2	28	2	9.10558	25.8776	3.2024	2.02715	-2.7419	0.0614847	0.20931	6.47985	10.8667	2.06774	2.03635	-2.07952	0.0241643	0.13332
Mus_musculus_Ala-AGC_tRNA_7	Mus_musculus_chr13.trna69-AlaAGC	10	30	4	12	32	4	9	28	3	8	28	3	9.10558	11.9435	9.6072	8.10861	-0.248719	0.811249	0.907691	3.70277	3.95153	3.1016	3.05453	-0.314247	0.911538	1
Mus_musculus_Ile-TAT_tRNA_4	Mus_musculus_chr13.trna987-IleTAT	13	28	3	6	33	2	7	26	2	11	33	2	11.8373	5.97175	7.47227	11.1493	0.0643709	1	1	2.77708	1.97576	2.06774	2.03635	-0.21173	1	1
Mus_musculus_Ala-AGC_tRNA_9	Mus_musculus_chr19.trna8-AlaAGC	9	25	6	7	25	7	10	25	7	10	25	7	8.19502	6.96704	10.6747	10.1358	0.456841	0.611223	0.765588	5.55416	6.91518	7.23707	7.12723	0.204103	0.88	0.991549
Mus_musculus_Cys-GCA_tRNA_8	Mus_musculus_chr6.trna1026-CysGCA	14	25	7	7	25	4	9	28	3	6	25	3	12.7478	6.96704	9.6072	6.08146	-0.329561	0.708896	0.846442	6.47985	3.95153	3.1016	3.05453	-0.760835	0.490388	0.739149
Mus_musculus_Tyr-GTA_tRNA_10	Mus_musculus_chr13.trna959-TyrGTA	4	28	1	6	28	2	14	27	5	11	27	7	3.64223	5.97175	14.9445	11.1493	1.44051	0.0740852	0.232424	0.925693	1.97576	5.16934	7.12723	2.08341	0.0564581	0.244143
Mus_musculus_Val-CAC_tRNA_7	Mus_musculus_chr13.trna964-ValCAC	7	29	2	6	28	4	13	28	6	6	28	2	6.3739	5.97175	13.8771	6.08146	0.693002	0.448693	0.646765	1.85139	3.95153	6.20321	2.03635	0.505789	0.751294	0.905874
Mus_musculus_Ala-CGC_tRNA_5	Mus_musculus_chr2.trna263-AlaCGC	9	26	3	11	28	6	6	28	2	6	28	3	8.19502	10.9482	6.4048	6.08146	-0.616493	0.510006	0.691506	2.77708	5.92729	2.06774	3.05453	-0.764959	0.573167	0.772211
Mus_musculus_Thr-CGT_tRNA_4	Mus_musculus_chr11.trna550-ThrCGT	4	35	1	4	35	1	6	31	3	17	31	6	3.64223	3.98117	6.4048	17.2308	1.63246	0.148427	0.349241	0.925693	0.987882	3.1016	6.10905	2.26703	0.0924392	0.314687
Mus_musculus_Ala-AGC_tRNA_2	Mus_musculus_chr13.trna963-AlaAGC	10	27	4	6	31	2	6	29	3	8	27	2	9.10558	5.97175	6.4048	8.10861	-0.0549942	1	1	3.70277	1.97576	3.1016	2.03635	-0.144325	1	1
Mus_musculus_Ala-AGC_tRNA_11	Mus_musculus_chr13.trna66-AlaAGC,Mus_musculus_chr13.trna67-AlaAGC	12	35	2	5	32	2	7	32	2	6	33	3	10.9267	4.97646	7.47227	6.08146	-0.230623	0.841497	0.923139	1.85139	1.97576	2.06774	3.05453	0.42051	0.926362	1
Mus_musculus_Cys-GCA_tRNA_5	Mus_musculus_chr6.trna1029-CysGCA	6	29	2	4	29	2	5	34	1	13	35	3	5.46335	3.98117	5.33733	13.1765	0.971055	0.304846	0.508077	1.85139	1.97576	1.03387	3.05453	0.0952637	1	1
Mus_musculus_Lys-CTT_tRNA_2	Mus_musculus_chr16.trna267-LysCTT	5	25	2	8	25	5	6	32	1	7	28	2	4.55279	7.96233	6.4048	7.09503	0.109269	0.983095	1	1.85139	4.93941	1.03387	2.03635	-1.14524	0.475893	0.731222
Mus_musculus_Arg-TCT_tRNA_4	Mus_musculus_chr1.trna730-ArgTCT	4	33	1	4	32	2	11	35	4	7	32	3	3.64223	3.98117	11.7421	7.09503	1.30508	0.175297	0.376685	0.925693	1.97576	4.13547	3.05453	1.30921	0.364416	0.620283
Mus_musculus_Asn-GTT_tRNA_1	Mus_musculus_chr1.trna814-AsnGTT	8	29	3	5	30	1	2	28	1	10	29	4	7.28446	4.97646	2.13493	10.1358	0.00114978	1	1	2.77708	0.987882	1.03387	4.0727	0.439719	0.928225	1
Mus_musculus_Thr-CGT_tRNA_3	Mus_musculus_chr16.trna50-ThrCGT	1	26	1	5	33	2	3	34	2	12	35	2	0.910558	4.97646	3.2024	12.1629	1.38407	0.368446	0.575485	0.925693	1.97576	2.06774	2.03635	0.500283	0.934462	1
Mus_musculus_Ala-TGC_tRNA_5	Mus_musculus_chrX.trna375-AlaTGC	7	25	4	7	28	4	1	25	1	5	28	3	6.3739	6.96704	1.06747	5.06788	-1.12064	0.352287	0.563659	3.70277	3.95153	1.03387	3.05453	-0.904736	0.529624	0.770362
Mus_musculus_Phe-GAA_tRNA_1	Mus_musculus_chr19.trna108-PheGAA	5	31	1	4	33	2	6	30	2	5	28	2	4.55279	3.98117	6.4048	5.06788	0.426916	0.776153	0.893414	0.925693	1.97576	2.06774	2.03635	0.500283	0.934462	1

## Sheet: Keratinocytes_Set_1
#To remove the redundancy in tRNA gene sequence we clustered tRNAs based on first 50bp similarity for every Anticodon-aminoacid pair.
#bowtie assigns reads randomly to a tRNA id if multiple tRNAs have exact same identical sequence. In this case we might split up reads. We used customized perl script to cluster the tRNA sequences Anticodon-aminoacid pairs.
#Clustered_tRNA_ID is the unique tRNA gene name generated, tRNA- list of all the tRNAs that are merged together. Raw read numbers are obtained using customized perl script and data is normalized using DESeq Release (3.3).
#tRNAs with less than 5 reads in all the samples are removed from the analysis.
		Raw count Data						Normalized total reads mapping to tRNA cluster		Normalized tsRNA (most represented size) Counts		Log2(FC)
Clustered_tRNA_Id	tRNAs	CD34+α6+_Bulge Stem Cells	Most represented tsRNA size	Count	CD34-α6+_Basal Epithelial	Most represented tsRNA size	Count	CD34+α6+_stem	CD34-α6+_non stem	CD34+α6+_stem	CD34-α6+_non stem	tsRNA pool: non stem/stem	tsRNA: non stem/stem
Mus_musculus_Thr-TGT_tRNA_2	Mus_musculus_chr11.trna206-ThrTGT,Mus_musculus_chr14.trna704-ThrTGT	18	25	4	114	34	30	23.2379	88.304	5.26831	22.7777	1.926	2.11221
Mus_musculus_Thr-TGT_tRNA_1	Mus_musculus_chr13.trna73-ThrTGT	1	27	1	5	25	2	1.29099	3.87298	1.31708	1.51851	1.58496	0.205319
Mus_musculus_Ser-CGA_tRNA_2	Mus_musculus_chr13.trna972-SerCGA	1	32	1	5	34	2	1.29099	3.87298	1.31708	1.51851	1.58496	0.205319
Mus_musculus_Ala-TGC_tRNA_5	Mus_musculus_chrX.trna375-AlaTGC	1	32	1	5	33	3	1.29099	3.87298	1.31708	2.27777	1.58496	0.790281
Mus_musculus_Ser-GCT_tRNA_4	Mus_musculus_chr13.trna992-SerGCT	5	35	4	23	33	10	6.45497	17.8157	5.26831	7.59257	1.46467	0.527247
Mus_musculus_Arg-CCG_tRNA_3	Mus_musculus_chr13.trna997-ArgCCG	2	35	1	9	34	2	2.58199	6.97137	1.31708	1.51851	1.43296	0.205319
Mus_musculus_Thr-TGT_tRNA_3	Mus_musculus_chr14.trna190-ThrTGT	6	31	3	26	30	6	7.74597	20.1395	3.95123	4.55554	1.37851	0.205319
Mus_musculus_Arg-TCT_tRNA_2	Mus_musculus_chr19.trna637-ArgTCT	2	35	1	8	27	3	2.58199	6.19677	1.31708	2.27777	1.26303	0.790281
Mus_musculus_Leu-TAA_tRNA_1	Mus_musculus_chr19.trna638-LeuTAA	3	33	1	12	33	8	3.87298	9.29516	1.31708	6.07405	1.26303	2.20532
Mus_musculus_Ile-AAT_tRNA_4	Mus_musculus_chr4.trna62-IleAAT	4	34	2	16	35	4	5.16398	12.3935	2.63416	3.03703	1.26303	0.205319
Mus_musculus_Cys-GCA_tRNA_9	Mus_musculus_chr6.trna1034-CysGCA	1	30	1	4	25	2	1.29099	3.09839	1.31708	1.51851	1.26303	0.205319
Mus_musculus_Phe-GAA_tRNA_1	Mus_musculus_chr19.trna108-PheGAA	1	33	1	4	30	1	1.29099	3.09839	1.31708	0.759257	1.26303	-0.794681
Mus_musculus_Val-AAC_tRNA_2	Mus_musculus_chr13.trna95-ValAAC	45	33	43	177	33	169	58.0948	137.104	56.6343	128.314	1.23879	1.17993
Mus_musculus_Lys-CTT_tRNA_3	Mus_musculus_chr13.trna1041-LysCTT	7	35	2	26	29	7	9.03696	20.1395	2.63416	5.3148	1.15612	1.01267
Mus_musculus_Ser-TGA_tRNA_1	Mus_musculus_chr13.trna112-SerTGA,Mus_musculus_chr13.trna984-SerTGA	4	32	3	14	32	9	5.16398	10.8444	3.95123	6.83331	1.07039	0.790281
Mus_musculus_His-GTG_tRNA_1	Mus_musculus_chr3.trna749-HisGTG	4	35	1	14	35	4	5.16398	10.8444	1.31708	3.03703	1.07039	1.20532
Mus_musculus_Asp-GTC_tRNA_4	Mus_musculus_chr2.trna510-AspGTC	2	28	1	7	28	4	2.58199	5.42218	1.31708	3.03703	1.07039	1.20532
Mus_musculus_Gln-CTG_tRNA_4	Mus_musculus_chr13.trna975-GlnCTG	41	34	7	142	29	24	52.9308	109.993	9.21954	18.2222	1.05523	0.982926
Mus_musculus_Ile-AAT_tRNA_1	Mus_musculus_chr16.trna315-IleAAT	3	35	1	10	35	3	3.87298	7.74597	1.31708	2.27777	1	0.790281
Mus_musculus_Ser-GCT_tRNA_3	Mus_musculus_chr11.trna1821-SerGCT,Mus_musculus_chr13.trna115-SerGCT,Mus_musculus_chr13.trna970-SerGCT,Mus_musculus_chr2.trna1509-SerGCT,Mus_musculus_chr13.trna976-SerGCT	46	33	20	142	33	97	59.3857	109.993	26.3416	73.6479	0.88922	1.4833
Mus_musculus_Gln-CTG_tRNA_3	Mus_musculus_chr3.trna309-GlnCTG	54	33	8	166	29	25	69.7137	128.583	10.5366	18.9814	0.883186	0.849175
Mus_musculus_Leu-TAG_tRNA_2	Mus_musculus_chr14.trna703-LeuTAG	8	35	3	24	35	10	10.328	18.5903	3.95123	7.59257	0.847997	0.942285
Mus_musculus_Tyr-GTA_tRNA_5	Mus_musculus_chr13.trna958-TyrGTA	2	34	1	6	26	3	2.58199	4.64758	1.31708	2.27777	0.847997	0.790281
Mus_musculus_Thr-CGT_tRNA_5	Mus_musculus_chr13.trna72-ThrCGT	2	27	1	6	27	4	2.58199	4.64758	1.31708	3.03703	0.847997	1.20532
Mus_musculus_Arg-TCT_tRNA_3	Mus_musculus_chr3.trna628-ArgTCT	10	33	4	30	33	14	12.9099	23.2379	5.26831	10.6296	0.847997	1.01267
Mus_musculus_Lys-CTT_tRNA_8	Mus_musculus_chr5.trna1627-LysCTT	1	25	1	3	25	3	1.29099	2.32379	1.31708	2.27777	0.847997	0.790281
Mus_musculus_Gly-CCC_tRNA_2	Mus_musculus_chr3.trna287-GlyCCC,Mus_musculus_chr3.trna755-GlyCCC	699	32	430	2033	32	1281	902.405	1574.76	566.343	972.608	0.80328	0.780181
Mus_musculus_Asn-GTT_tRNA_3	Mus_musculus_chr1.trna1006-AsnGTT,Mus_musculus_chr10.trna381-AsnGTT,Mus_musculus_chr11.trna1446-AsnGTT,Mus_musculus_chr2.trna1947-AsnGTT,Mus_musculus_chr3.trna289-AsnGTT,Mus_musculus_chr3.trna294-AsnGTT,Mus_musculus_chr3.trna298-AsnGTT,Mus_musculus_chr3.trna750-AsnGTT,Mus_musculus_chr5.trna1043-AsnGTT	5	25	2	14	25	4	6.45497	10.8444	2.63416	3.03703	0.748461	0.205319
Mus_musculus_Lys-TTT_tRNA_3	Mus_musculus_chr13.trna83-LysTTT,Mus_musculus_chr7.trna1276-LysTTT	16	26	6	44	26	10	20.6559	34.0823	7.90247	7.59257	0.722466	-0.0577155
Mus_musculus_Val-CAC_tRNA_2	Mus_musculus_chr13.trna98-ValCAC	123	33	101	328	33	256	158.792	254.068	133.025	194.37	0.678072	0.547107
Mus_musculus_Met-CAT_tRNA_8	Mus_musculus_chr13.trna99-MetCAT,Mus_musculus_chr13.trna994-MetCAT	5	27	3	13	25	5	6.45497	10.0698	3.95123	3.79628	0.641546	-0.0577155
Mus_musculus_Val-CAC_tRNA_6	Mus_musculus_chr13.trna97-ValCAC	220	33	190	560	33	492	284.019	433.774	250.245	373.554	0.610958	0.577978
Mus_musculus_Met-CAT_tRNA_6	Mus_musculus_chr11.trna1132-MetCAT	2	29	1	5	27	3	2.58199	3.87298	1.31708	2.27777	0.584963	0.790281
Mus_musculus_Lys-CTT_tRNA_10	Mus_musculus_chr9.trna1514-LysCTT	2	30	1	5	28	3	2.58199	3.87298	1.31708	2.27777	0.584963	0.790281
Mus_musculus_Tyr-GTA_tRNA_2	Mus_musculus_chr13.trna960-TyrGTA	2	27	1	5	25	2	2.58199	3.87298	1.31708	1.51851	0.584963	0.205319
Mus_musculus_Ser-GCT_tRNA_1	Mus_musculus_chr19.trna711-SerGCT	51	33	22	127	33	76	65.8407	98.3738	28.9757	57.7035	0.579294	0.993815
Mus_musculus_Leu-TAG_tRNA_1	Mus_musculus_chr7.trna861-LeuTAG	38	35	19	94	34	36	49.0578	72.8121	25.0245	27.3332	0.569696	0.127316
Mus_musculus_Gln-TTG_tRNA_3	Mus_musculus_chr13.trna113-GlnTTG,Mus_musculus_chr13.trna114-GlnTTG	198	33	84	479	33	183	255.617	371.032	110.635	138.944	0.53756	0.328701
Mus_musculus_Val-AAC_tRNA_5	Mus_musculus_chr13.trna965-ValAAC,Mus_musculus_chr13.trna93-ValAAC,Mus_musculus_chr13.trna962-ValAAC	212	33	198	510	33	466	273.691	395.044	260.781	353.814	0.529467	0.440148
Mus_musculus_Leu-CAA_tRNA_2	Mus_musculus_chr13.trna85-LeuCAA	5	25	2	12	26	5	6.45497	9.29516	2.63416	3.79628	0.526069	0.527247
Mus_musculus_Leu-AAG_tRNA_2	Mus_musculus_chr7.trna559-LeuAAG,Mus_musculus_chr13.trna63-LeuAAG	18	35	6	43	35	24	23.2379	33.3077	7.90247	18.2222	0.519374	1.20532
Mus_musculus_Gln-TTG_tRNA_5	Mus_musculus_chr13.trna995-GlnTTG	88	25	16	207	32	37	113.608	160.342	21.0732	28.0925	0.49709	0.414772
Mus_musculus_Lys-CTT_tRNA_9	Mus_musculus_chr12.trna790-LysCTT,Mus_musculus_chr9.trna1035-LysCTT	1235	33	498	2888	33	1131	1594.38	2237.04	655.905	858.719	0.488594	0.3887
Mus_musculus_Gln-TTG_tRNA_1	Mus_musculus_chr11.trna630-GlnTTG	60	26	14	139	25	40	77.4597	107.669	18.4391	30.3703	0.475085	0.719892
Mus_musculus_Gly-CCC_tRNA_4	Mus_musculus_chr4.trna67-GlyCCC	95	32	62	216	32	153	122.644	167.313	81.6588	116.166	0.448066	0.50851
Mus_musculus_Gly-CCC_tRNA_3	Mus_musculus_chr3.trna752-GlyCCC	93	32	58	207	32	131	120.062	160.342	76.3905	99.4626	0.417363	0.380761
Mus_musculus_Thr-AGT_tRNA_2	Mus_musculus_chr13.trna81-ThrAGT,Mus_musculus_chr13.trna104-ThrAGT	5	26	2	11	27	3	6.45497	8.52056	2.63416	2.27777	0.400538	-0.209719
Mus_musculus_Gly-ACC_tRNA_1	Mus_musculus_chr11.trna205-GlyACC	603	33	547	1317	33	1231	778.47	1020.14	720.442	934.645	0.39006	0.375537
Mus_musculus_Tyr-GTA_tRNA_9	Mus_musculus_chr14.trna191-TyrGTA	6	33	2	13	26	4	7.74597	10.0698	2.63416	3.03703	0.378512	0.205319
Mus_musculus_Val-CAC_tRNA_1	Mus_musculus_chr6.trna10-ValCAC	99	33	71	212	33	141	127.808	164.214	93.5125	107.055	0.361598	0.195123
Mus_musculus_Gly-GCC_tRNA_2	Mus_musculus_chr1.trna702-GlyGCC,Mus_musculus_chr1.trna704-GlyGCC,Mus_musculus_chr1.trna706-GlyGCC	47380	32	38201	101180	32	88330	61167.3	78373.7	50313.7	67065.1	0.357608	0.414612
Mus_musculus_Leu-CAA_tRNA_1	Mus_musculus_chr11.trna1911-LeuCAA	9	32	3	19	25	5	11.619	14.7173	3.95123	3.79628	0.341037	-0.0577155
Mus_musculus_Val-AAC_tRNA_4	Mus_musculus_chr13.trna974-ValAAC	3567	33	3154	7453	33	6802	4604.98	5773.07	4154.06	5164.46	0.326144	0.314095
Mus_musculus_Gln-TTG_tRNA_4	Mus_musculus_chr11.trna1493-GlnTTG	117	25	19	239	32	39	151.046	185.129	25.0245	29.611	0.293536	0.242794
Mus_musculus_Tyr-GTA_tRNA_3	Mus_musculus_chr5.trna109-TyrGTA	7	33	2	14	31	3	9.03696	10.8444	2.63416	2.27777	0.263034	-0.209719
Mus_musculus_Met-CAT_tRNA_2	Mus_musculus_chr13.trna61-MetCAT,Mus_musculus_chr13.trna999-MetCAT	6	35	2	12	35	3	7.74597	9.29516	2.63416	2.27777	0.263034	-0.209719
Mus_musculus_Tyr-GTA_tRNA_1	Mus_musculus_chr3.trna27-TyrGTA	2	29	1	4	25	2	2.58199	3.09839	1.31708	1.51851	0.263034	0.205319
Mus_musculus_Asn-GTT_tRNA_6	Mus_musculus_chr3.trna757-AsnGTT	2	27	1	4	26	2	2.58199	3.09839	1.31708	1.51851	0.263034	0.205319
Mus_musculus_Tyr-GTA_tRNA_6	Mus_musculus_chr13.trna101-TyrGTA	2	31	1	4	33	1	2.58199	3.09839	1.31708	0.759257	0.263034	-0.794681
Mus_musculus_Tyr-GTA_tRNA_8	Mus_musculus_chr13.trna961-TyrGTA	2	31	2	4	27	2	2.58199	3.09839	2.63416	1.51851	0.263034	-0.794681
Mus_musculus_Thr-AGT_tRNA_6	Mus_musculus_chr11.trna1822-ThrAGT,Mus_musculus_chr11.trna395-ThrAGT,Mus_musculus_chr7.trna1213-ThrAGT	3	35	2	6	35	2	3.87298	4.64758	2.63416	1.51851	0.263034	-0.794681
Mus_musculus_Ala-AGC_tRNA_14	Mus_musculus_chr10.trna979-AlaAGC	1	25	1	2	26	2	1.29099	1.54919	1.31708	1.51851	0.263034	0.205319
Mus_musculus_Lys-TTT_tRNA_2	Mus_musculus_chr10.trna885-LysTTT	1	35	1	2	35	1	1.29099	1.54919	1.31708	0.759257	0.263034	-0.794681
Mus_musculus_Ile-TAT_tRNA_1	Mus_musculus_chr17.trna516-IleTAT	1	35	1	2	33	1	1.29099	1.54919	1.31708	0.759257	0.263034	-0.794681
Mus_musculus_Ser-CGA_tRNA_1	Mus_musculus_chr10.trna688-SerCGA	1	35	1	2	32	1	1.29099	1.54919	1.31708	0.759257	0.263034	-0.794681
Mus_musculus_Arg-TCG_tRNA_2	Mus_musculus_chr13.trna74-ArgTCG,Mus_musculus_chr13.trna949-ArgTCG	11	33	4	22	35	4	14.2009	17.0411	5.26831	3.03703	0.263034	-0.794681
Mus_musculus_Gly-CCC_tRNA_5	Mus_musculus_chr3.trna282-GlyCCC	212005	32	150824	421907	32	357560	273697	326808	198647	271480	0.255861	0.450638
Mus_musculus_Gly-GCC_tRNA_3	Mus_musculus_chr8.trna560-GlyGCC,Mus_musculus_chr1.trna1392-GlyGCC,Mus_musculus_chr1.trna699-GlyGCC,Mus_musculus_chr11.trna1819-GlyGCC,Mus_musculus_chr13.trna110-GlyGCC,Mus_musculus_chr13.trna77-GlyGCC,Mus_musculus_chr2.trna1747-GlyGCC,Mus_musculus_chr3.trna878-GlyGCC,Mus_musculus_chr8.trna886-GlyGCC,Mus_musculus_chr8.trna887-GlyGCC	224397	32	151143	440019	32	358073	289695	340837	199067	271869	0.234547	0.449658
Mus_musculus_Val-AAC_tRNA_3	Mus_musculus_chr11.trna208-ValAAC,Mus_musculus_chr3.trna48-ValAAC	46630	33	42072	90946	33	84645	60199.1	70446.5	55412.1	64267.3	0.226786	0.213883
Mus_musculus_Val-CAC_tRNA_3	Mus_musculus_chr1.trna710-ValCAC,Mus_musculus_chr11.trna204-ValCAC,Mus_musculus_chr13.trna91-ValCAC,Mus_musculus_chr13.trna954-ValCAC,Mus_musculus_chr3.trna284-ValCAC	49276	33	42301	95143	33	85364	63615	73697.5	55713.7	64813.2	0.212247	0.218255
Mus_musculus_Gly-TTC_tRNA_1	Mus_musculus_chr1.trna1001-GlyTCC,Mus_musculus_chr1.trna1004-GlyTCC,Mus_musculus_chr1.trna708-GlyTCC,Mus_musculus_chr1.trna995-GlyTCC,Mus_musculus_chr1.trna998-GlyTCC,Mus_musculus_chr11.trna1824-GlyTCC,Mus_musculus_chr3.trna746-GlyTCC	341	33	71	657	33	156	440.229	508.91	93.5125	118.444	0.209156	0.340974
Mus_musculus_Leu-CAA_tRNA_3	Mus_musculus_chr13.trna65-LeuCAA	12	29	3	23	26	6	15.4919	17.8157	3.95123	4.55554	0.201634	0.205319
Mus_musculus_Pro-AGG_tRNA_2	Mus_musculus_chr1.trna672-ProAGG,Mus_musculus_chr13.trna957-ProAGG,Mus_musculus_chr14.trna705-ProAGG,Mus_musculus_chr3.trna93-ProAGG,Mus_musculus_chr6.trna46-ProAGG,Mus_musculus_chr7.trna977-ProAGG	193	27	38	369	27	90	249.162	285.826	50.049	68.3331	0.198054	0.449244
Mus_musculus_Leu-CAA_tRNA_4	Mus_musculus_chr13.trna998-LeuCAA	10	27	3	19	25	9	12.9099	14.7173	3.95123	6.83331	0.189034	0.790281
Mus_musculus_Gln-CTG_tRNA_1	Mus_musculus_chr13.trna87-GlnCTG	841	34	241	1532	34	566	1085.73	1186.68	317.416	429.739	0.128273	0.437088
Mus_musculus_Gln-CTG_tRNA_2	Mus_musculus_chr3.trna297-GlnCTG,Mus_musculus_chr3.trna753-GlnCTG,Mus_musculus_chr3.trna756-GlnCTG,Mus_musculus_chr11.trna1817-GlnCTG,Mus_musculus_chr13.trna64-GlnCTG,Mus_musculus_chr13.trna982-GlnCTG,Mus_musculus_chr9.trna342-GlnCTG	952	34	274	1734	34	596	1229.03	1343.15	360.879	452.517	0.128105	0.326455
Mus_musculus_Ala-AGC_tRNA_4	Mus_musculus_chr13.trna94-AlaAGC,Mus_musculus_chr13.trna96-AlaAGC,Mus_musculus_chr13.trna966-AlaAGC	59	33	49	103	33	85	76.1687	79.7835	64.5368	64.5368	0.0668919	0
Mus_musculus_Lys-CTT_tRNA_4	Mus_musculus_chr11.trna2023-LysCTT,Mus_musculus_chr13.trna103-LysCTT,Mus_musculus_chr17.trna1000-LysCTT,Mus_musculus_chr17.trna82-LysCTT,Mus_musculus_chr17.trna84-LysCTT,Mus_musculus_chr3.trna292-LysCTT,Mus_musculus_chr3.trna748-LysCTT	6216	33	2318	10851	33	4279	8024.82	8405.15	3052.99	3248.86	0.066804	0.089712
Mus_musculus_Leu-TAA_tRNA_2	Mus_musculus_chr10.trna1316-LeuTAA	27	33	16	47	33	17	34.8569	36.406	21.0732	12.9074	0.0627358	-0.707218
Mus_musculus_Trp-CCA_tRNA_2	Mus_musculus_chr11.trna1820-TrpCCA,Mus_musculus_chr11.trna398-TrpCCA	7	35	4	12	35	7	9.03696	9.29516	5.26831	5.3148	0.040642	0.0126738
Mus_musculus_Arg-CCT_tRNA_2	Mus_musculus_chr17.trna995-ArgCCT	104	28	35	174	28	65	134.263	134.78	46.0977	49.3517	0.00553818	0.0984037
Mus_musculus_His-GTG_tRNA_2	Mus_musculus_chr2.trna1431-HisGTG,Mus_musculus_chr2.trna1432-HisGTG,Mus_musculus_chr2.trna586-HisGTG,Mus_musculus_chr3.trna291-HisGTG,Mus_musculus_chr3.trna295-HisGTG,Mus_musculus_chr3.trna747-HisGTG,Mus_musculus_chr3.trna751-HisGTG,Mus_musculus_chr4.trna1697-HisGTG	4779	33	1554	7985	33	4821	6169.66	6185.15	2046.74	3660.38	0.00361805	0.838665
Mus_musculus_Gly-GCC_tRNA_1	Mus_musculus_chr4.trna1314-GlyGCC	754	32	278	1257	32	726	973.41	973.668	366.148	551.22	0.000382627	0.590204
Mus_musculus_Thr-CGT_tRNA_3	Mus_musculus_chr16.trna50-ThrCGT	15	27	5	25	26	11	19.3649	19.3649	6.58539	8.35182	0	0.342822
Mus_musculus_His-GTG_tRNA_3	Mus_musculus_chr3.trna293-HisGTG	9	34	2	15	35	7	11.619	11.619	2.63416	5.3148	0	1.01267
Mus_musculus_Val-CAC_tRNA_4	Mus_musculus_chr17.trna392-ValCAC	747	33	639	1239	33	1087	964.373	959.725	841.613	825.312	-0.00696955	-0.028217
Mus_musculus_Ile-AAT_tRNA_2	Mus_musculus_chr13.trna100-IleAAT	32	28	12	53	28	21	41.3118	41.0536	15.8049	15.9444	-0.00904514	0.0126738
Mus_musculus_Leu-CAG_tRNA_2	Mus_musculus_chr1.trna698-LeuCAG,Mus_musculus_chr8.trna1008-LeuCAG,Mus_musculus_chr8.trna414-LeuCAG,Mus_musculus_chr1.trna701-LeuCAG,Mus_musculus_chr1.trna703-LeuCAG,Mus_musculus_chr1.trna705-LeuCAG,Mus_musculus_chr1.trna993-LeuCAG,Mus_musculus_chr13.trna952-LeuCAG	121	35	45	197	26	53	156.21	152.596	59.2685	40.2406	-0.033777	-0.558614
Mus_musculus_Asp-GTC_tRNA_1	Mus_musculus_chr5.trna1609-AspGTC	326	33	160	530	33	241	420.864	410.536	210.732	182.981	-0.0358452	-0.20372
Mus_musculus_Leu-CAG_tRNA_1	Mus_musculus_chr8.trna168-LeuCAG	8	35	5	13	25	8	10.328	10.0698	6.58539	6.07405	-0.0365259	-0.116609
Mus_musculus_Arg-TCG_tRNA_1	Mus_musculus_chr11.trna1023-ArgTCG	13	33	6	21	33	6	16.7829	16.2665	7.90247	4.55554	-0.0450879	-0.794681
Mus_musculus_Met-CAT_tRNA_5	Mus_musculus_chr13.trna82-MetCAT,Mus_musculus_chr13.trna108-MetCAT,Mus_musculus_chr13.trna111-MetCAT,Mus_musculus_chr13.trna78-MetCAT,Mus_musculus_chr13.trna90-MetCAT,Mus_musculus_chr13.trna947-MetCAT,Mus_musculus_chr13.trna983-MetCAT,Mus_musculus_chr3.trna792-MetCAT	1426	31	693	2286	31	1453	1840.96	1770.73	912.735	1103.2	-0.0561142	0.273426
Mus_musculus_Pro-TGG_tRNA_4	Mus_musculus_chr11.trna207-ProTGG,Mus_musculus_chr14.trna192-ProTGG,Mus_musculus_chr17.trna996-ProTGG,Mus_musculus_chr3.trna92-ProTGG	282	35	65	450	27	91	364.06	348.569	85.6101	69.0924	-0.0627358	-0.309254
Mus_musculus_Ile-AAT_tRNA_3	Mus_musculus_chr11.trna1823-IleAAT,Mus_musculus_chr11.trna393-IleAAT,Mus_musculus_chr12.trna470-IleAAT,Mus_musculus_chr13.trna92-IleAAT,Mus_musculus_chr13.trna956-IleAAT,Mus_musculus_chr13.trna968-IleAAT,Mus_musculus_chr13.trna989-IleAAT,Mus_musculus_chr13.trna990-IleAAT	38	28	12	59	28	19	49.0578	45.7012	15.8049	14.4259	-0.10225	-0.131716
Mus_musculus_Arg-CCG_tRNA_1	Mus_musculus_chr17.trna994-ArgCCG	13	34	3	20	33	7	16.7829	15.4919	3.95123	5.3148	-0.115477	0.427711
Mus_musculus_Lys-TTT_tRNA_5	Mus_musculus_chr1.trna1184-LysTTT,Mus_musculus_chr1.trna485-LysTTT,Mus_musculus_chr11.trna1816-LysTTT,Mus_musculus_chr13.trna1000-LysTTT,Mus_musculus_chr19.trna107-LysTTT,Mus_musculus_chr19.trna639-LysTTT	4542	32	1407	6871	32	2064	5863.7	5322.25	1853.13	1567.11	-0.139773	-0.24186
Mus_musculus_Cys-GCA_tRNA_12	Mus_musculus_chr6.trna174-CysGCA	2	35	1	3	26	2	2.58199	2.32379	1.31708	1.51851	-0.152003	0.205319
Mus_musculus_Arg-TCG_tRNA_3	Mus_musculus_chr13.trna948-ArgTCG	16	30	4	24	35	5	20.6559	18.5903	5.26831	3.79628	-0.152003	-0.472753
Mus_musculus_Ala-CGC_tRNA_3	Mus_musculus_chr4.trna626-AlaCGC	41	33	14	61	33	33	52.9308	47.2504	18.4391	25.0555	-0.16378	0.442358
Mus_musculus_Ala-AGC_tRNA_2	Mus_musculus_chr13.trna963-AlaAGC	68	33	57	100	33	78	87.7876	77.4597	75.0734	59.222	-0.180572	-0.342169
Mus_musculus_Trp-CCA_tRNA_5	Mus_musculus_chr13.trna107-TrpCCA,Mus_musculus_chr13.trna109-TrpCCA	9	35	3	13	32	7	11.619	10.0698	3.95123	5.3148	-0.206451	0.427711
Mus_musculus_Pro-CGG_tRNA_1	Mus_musculus_chr1.trna1022-ProCGG,Mus_musculus_chr11.trna396-ProCGG,Mus_musculus_chr17.trna83-ProCGG	327	33	59	472	27	99	422.155	365.61	77.7076	75.1664	-0.207469	-0.0479675
Mus_musculus_Pro-TGG_tRNA_2	Mus_musculus_chrX.trna931-ProTGG	12	25	4	17	25	7	15.4919	13.1681	5.26831	5.3148	-0.234465	0.0126738
Mus_musculus_Arg-ACG_tRNA_3	Mus_musculus_chr3.trna1040-ArgACG	11	31	3	15	27	8	14.2009	11.619	3.95123	6.07405	-0.289507	0.620356
Mus_musculus_Leu-AAG_tRNA_1	Mus_musculus_chr11.trna2021-LeuAAG,Mus_musculus_chr13.trna62-LeuAAG,Mus_musculus_chr14.trna188-LeuAAG	69	34	48	94	34	62	89.0786	72.8121	63.2197	47.0739	-0.290901	-0.425447
Mus_musculus_Ala-AGC_tRNA_8	Mus_musculus_chr3.trna29-AlaAGC,Mus_musculus_chr5.trna110-AlaAGC	77	33	57	104	33	81	99.4066	80.5581	75.0734	61.4998	-0.303312	-0.287721
Mus_musculus_Ala-AGC_tRNA_1	Mus_musculus_chr4.trna645-AlaAGC,Mus_musculus_chr13.trna71-AlaAGC	3	30	1	4	26	3	3.87298	3.09839	1.31708	2.27777	-0.321928	0.790281
Mus_musculus_Cys-GCA_tRNA_7	Mus_musculus_chr6.trna1033-CysGCA	3	28	2	4	31	1	3.87298	3.09839	2.63416	0.759257	-0.321928	-1.79468
Mus_musculus_Val-TAC_tRNA_1	Mus_musculus_chr19.trna109-ValTAC,Mus_musculus_chr19.trna110-ValTAC,Mus_musculus_chrX.trna459-ValTAC	1472	34	498	1941	34	535	1900.34	1503.49	655.905	406.202	-0.337943	-0.691288
Mus_musculus_Ala-TGC_tRNA_1	Mus_musculus_chr5.trna702-AlaTGC,Mus_musculus_chr11.trna2022-AlaTGC,Mus_musculus_chr5.trna1317-AlaTGC	176	25	64	230	25	133	227.215	178.157	84.293	100.981	-0.350907	0.260601
Mus_musculus_Tyr-GTA_tRNA_7	Mus_musculus_chr3.trna28-TyrGTA	7	31	2	9	26	4	9.03696	6.97137	2.63416	3.03703	-0.374396	0.205319
Mus_musculus_Glu-TTC_tRNA_1	Mus_musculus_chr13.trna105-GluTTC,Mus_musculus_chr14.trna347-GluTTC,Mus_musculus_chr7.trna337-GluTTC,Mus_musculus_chr9.trna961-GluTTC	5140	33	1754	6586	33	2417	6635.71	5101.49	2310.15	1835.12	-0.379331	-0.332112
Mus_musculus_Phe-GAA_tRNA_2	Mus_musculus_chr13.trna988-PheGAA,Mus_musculus_chr10.trna961-PheGAA,Mus_musculus_chr13.trna60-PheGAA,Mus_musculus_chr14.trna457-PheGAA,Mus_musculus_chr19.trna106-PheGAA,Mus_musculus_chr5.trna1315-PheGAA	4	33	3	5	32	2	5.16398	3.87298	3.95123	1.51851	-0.415037	-1.37964
Mus_musculus_Leu-TAG_tRNA_3	Mus_musculus_chr11.trna401-LeuTAG	64	34	43	80	34	63	82.6236	61.9677	56.6343	47.8332	-0.415037	-0.243666
Mus_musculus_Cys-GCA_tRNA_5	Mus_musculus_chr6.trna1029-CysGCA	125	32	79	156	32	90	161.374	120.837	104.049	68.3331	-0.417348	-0.606609
Mus_musculus_Ala-AGC_tRNA_11	Mus_musculus_chr13.trna66-AlaAGC,Mus_musculus_chr13.trna67-AlaAGC	57	32	21	71	32	22	73.5867	54.9964	27.6586	16.7036	-0.420108	-0.727567
Mus_musculus_Arg-CCT_tRNA_1	Mus_musculus_chr6.trna107-ArgCCT	214	34	48	266	28	69	276.273	206.043	63.2197	52.3887	-0.42315	-0.271119
Mus_musculus_Asp-GTC_tRNA_3	Mus_musculus_chr1.trna1000-AspGTC,Mus_musculus_chr1.trna1005-AspGTC,Mus_musculus_chr1.trna707-AspGTC,Mus_musculus_chr1.trna994-AspGTC,Mus_musculus_chr1.trna997-AspGTC,Mus_musculus_chr10.trna851-AspGTC,Mus_musculus_chr11.trna397-AspGTC,Mus_musculus_chr11.trna69-AspGTC,Mus_musculus_chr13.trna84-AspGTC,Mus_musculus_chr13.trna979-AspGTC,Mus_musculus_chr13.trna981-AspGTC,Mus_musculus_chr5.trna1314-Asp…	909	33	263	1125	33	351	1173.51	871.421	346.391	266.499	-0.429393	-0.378273
Mus_musculus_Ala-CGC_tRNA_5	Mus_musculus_chr2.trna263-AlaCGC	228	30	152	278	30	192	294.347	215.338	200.196	145.777	-0.450915	-0.457646
Mus_musculus_Arg-CCT_tRNA_3	Mus_musculus_chr11.trna1234-ArgCCT,Mus_musculus_chrX.trna321-ArgCCT,Mus_musculus_chr11.trna1022-ArgCCT	88	27	27	107	27	28	113.608	82.8818	35.5611	21.2592	-0.45493	-0.742214
Mus_musculus_Pro-TGG_tRNA_1	Mus_musculus_chr7.trna441-ProTGG	72	28	14	87	28	36	92.9516	67.3899	18.4391	27.3332	-0.463947	0.567889
Mus_musculus_Thr-AGT_tRNA_1	Mus_musculus_chr11.trna399-ThrAGT	5	34	2	6	35	2	6.45497	4.64758	2.63416	1.51851	-0.473931	-0.794681
Mus_musculus_Arg-TCT_tRNA_1	Mus_musculus_chr11.trna1818-ArgTCT	5	26	3	6	26	2	6.45497	4.64758	3.95123	1.51851	-0.473931	-1.37964
Mus_musculus_Glu-CTC_tRNA_4	Mus_musculus_chr1.trna1002-GluCTC,Mus_musculus_chr1.trna709-GluCTC,Mus_musculus_chr1.trna996-GluCTC,Mus_musculus_chr1.trna999-GluCTC,Mus_musculus_chr10.trna81-GluCTC,Mus_musculus_chr11.trna1912-GluCTC,Mus_musculus_chr13.trna1001-GluCTC,Mus_musculus_chr3.trna303-GluCTC,Mus_musculus_chr3.trna745-GluCTC	28017	33	11516	33387	33	13727	36169.8	25861.5	15167.5	10422.3	-0.483982	-0.541304
Mus_musculus_Asp-GTC_tRNA_2	Mus_musculus_chr10.trna856-AspGTC	366	33	135	427	33	183	472.504	330.753	177.806	138.944	-0.514573	-0.355797
Mus_musculus_Glu-TTC_tRNA_2	Mus_musculus_chr1.trna1547-GluTTC,Mus_musculus_chr14.trna359-GluTTC	2634	33	1035	2977	33	1369	3400.48	2305.97	1363.18	1039.42	-0.560362	-0.391189
Mus_musculus_Ala-CGC_tRNA_2	Mus_musculus_chr13.trna70-AlaCGC,Mus_musculus_chr13.trna955-AlaCGC	16	27	8	18	25	7	20.6559	13.9427	10.5366	5.3148	-0.567041	-0.987326
Mus_musculus_Glu-CTC_tRNA_5	Mus_musculus_chr7.trna967-GluCTC	10	33	6	11	34	5	12.9099	8.52056	7.90247	3.79628	-0.599462	-1.05772
Mus_musculus_Cys-GCA_tRNA_3	Mus_musculus_chr11.trna1442-CysGCA,Mus_musculus_chr17.trna458-CysGCA,Mus_musculus_chr9.trna593-CysGCA	2151	32	1520	2326	32	1653	2776.93	1801.71	2001.96	1255.05	-0.624122	-0.673666
Mus_musculus_Cys-GCA_tRNA_10	Mus_musculus_chr11.trna1432-CysGCA,Mus_musculus_chr11.trna1433-CysGCA,Mus_musculus_chr11.trna791-CysGCA,Mus_musculus_chr6.trna157-CysGCA	2161	32	1467	2326	32	1649	2789.84	1801.71	1932.15	1252.01	-0.630814	-0.625959
Mus_musculus_Gly-CCC_tRNA_1	Mus_musculus_chr17.trna113-GlyCCC,Mus_musculus_chr6.trna317-GlyCCC	901	34	173	963	32	188	1163.19	745.937	227.854	142.74	-0.640957	-0.67472
Mus_musculus_Thr-CGT_tRNA_4	Mus_musculus_chr11.trna550-ThrCGT	17	34	4	18	26	10	21.9469	13.9427	5.26831	7.59257	-0.654503	0.527247
Mus_musculus_Glu-CTC_tRNA_1	Mus_musculus_chr17.trna720-GluCTC	203	33	65	209	33	69	262.072	161.891	85.6101	52.3887	-0.694942	-0.708524
Mus_musculus_Lys-CTT_tRNA_6	Mus_musculus_chr16.trna76-LysCTT	2	35	1	2	33	1	2.58199	1.54919	1.31708	0.759257	-0.736966	-0.794681
Mus_musculus_Thr-AGT_tRNA_5	Mus_musculus_chr13.trna996-ThrAGT	1	28	1	1	28	1	1.29099	0.774597	1.31708	0.759257	-0.736966	-0.794681
Mus_musculus_His-ATG_tRNA_1	Mus_musculus_chr1.trna717-HisATG	1	25	1	1	33	1	1.29099	0.774597	1.31708	0.759257	-0.736966	-0.794681
Mus_musculus_Thr-AGT_tRNA_4	Mus_musculus_chr13.trna971-ThrAGT	1	31	1	1	29	1	1.29099	0.774597	1.31708	0.759257	-0.736966	-0.794681
Mus_musculus_Ala-AGC_tRNA_7	Mus_musculus_chr13.trna69-AlaAGC	66	32	28	65	32	31	85.2056	50.3488	36.8782	23.537	-0.758992	-0.64784
Mus_musculus_Cys-GCA_tRNA_2	Mus_musculus_chr6.trna175-CysGCA	105	32	74	102	32	79	135.554	79.0089	97.4638	59.9813	-0.778786	-0.700354
Mus_musculus_Glu-TTC_tRNA_3	Mus_musculus_chr3.trna286-GluTTC,Mus_musculus_chr3.trna754-GluTTC	64	35	14	62	34	23	82.6236	48.025	18.4391	17.4629	-0.782769	-0.0784741
Mus_musculus_Met-CAT_tRNA_3	Mus_musculus_chr15.trna913-MetCAT,Mus_musculus_chr8.trna783-MetCAT	59	27	18	57	27	10	76.1687	44.152	23.7074	7.59257	-0.786719	-1.64268
Mus_musculus_Cys-GCA_tRNA_13	Mus_musculus_chr6.trna162-CysGCA,Mus_musculus_chr6.trna179-CysGCA,Mus_musculus_chr11.trna1444-CysGCA,Mus_musculus_chr6.trna1005-CysGCA,Mus_musculus_chr6.trna1006-CysGCA,Mus_musculus_chr6.trna1008-CysGCA,Mus_musculus_chr6.trna1009-CysGCA,Mus_musculus_chr6.trna1010-CysGCA,Mus_musculus_chr6.trna1011-CysGCA,Mus_musculus_chr6.trna1012-CysGCA,Mus_musculus_chr6.trna1013-CysGCA,Mus_musculus_chr6.trna1016…	108	32	82	103	32	84	139.427	79.7835	108	63.7776	-0.805353	-0.759916
Mus_musculus_Arg-CCG_tRNA_2	Mus_musculus_chr11.trna945-ArgCCG	628	33	353	596	33	353	810.745	461.66	464.928	268.018	-0.812418	-0.794681
Mus_musculus_Cys-GCA_tRNA_8	Mus_musculus_chr6.trna1026-CysGCA	66	32	24	58	32	21	85.2056	44.9266	31.6099	15.9444	-0.923379	-0.987326
Mus_musculus_Trp-CCA_tRNA_1	Mus_musculus_chr11.trna1880-TrpCCA,Mus_musculus_chr11.trna1849-TrpCCA	81	32	55	69	32	48	104.571	53.4472	72.4393	36.4443	-0.968291	-0.991078
Mus_musculus_Ala-TGC_tRNA_2	Mus_musculus_chrX.trna363-AlaTGC,Mus_musculus_chrX.trna371-AlaTGC,Mus_musculus_chrX.trna637-AlaTGC	19	25	8	15	25	9	24.5289	11.619	10.5366	6.83331	-1.078	-0.624756
Mus_musculus_Trp-CCA_tRNA_4	Mus_musculus_chr10.trna1282-TrpCCA	9	35	2	7	35	4	11.619	5.42218	2.63416	3.03703	-1.09954	0.205319
Mus_musculus_Cys-GCA_tRNA_15	Mus_musculus_chr6.trna180-CysGCA	127	32	101	97	32	70	163.956	75.1359	133.025	53.148	-1.12574	-1.32361
Mus_musculus_Ser-AGA_tRNA_2	Mus_musculus_chr13.trna980-SerAGA	12	32	6	9	32	6	15.4919	6.97137	7.90247	4.55554	-1.152	-0.794681
Mus_musculus_Met-CAT_tRNA_7	Mus_musculus_chr15.trna876-MetCAT	23	28	7	17	30	3	29.6929	13.1681	9.21954	2.27777	-1.17306	-2.01707
Mus_musculus_Ile-GAT_tRNA_1	Mus_musculus_chr2.trna1506-IleGAT	7	25	5	5	25	3	9.03696	3.87298	6.58539	2.27777	-1.22239	-1.53165
Mus_musculus_Ala-AGC_tRNA_12	Mus_musculus_chr13.trna102-AlaAGC	53	33	25	37	33	29	68.4227	28.6601	32.9269	22.0184	-1.25543	-0.580556
Mus_musculus_Met-CAT_tRNA_1	Mus_musculus_chr15.trna355-MetCAT	3	27	3	2	27	2	3.87298	1.54919	3.95123	1.51851	-1.32193	-1.37964
Mus_musculus_Lys-CTT_tRNA_1	Mus_musculus_chr3.trna1-LysCTT	3	33	1	2	33	1	3.87298	1.54919	1.31708	0.759257	-1.32193	-0.794681
Mus_musculus_Ser-TGA_tRNA_2	Mus_musculus_chr10.trna1095-SerTGA	6	34	3	4	33	3	7.74597	3.09839	3.95123	2.27777	-1.32193	-0.794681
Mus_musculus_Cys-GCA_tRNA_20	Mus_musculus_chr6.trna1023-CysGCA	128	32	103	85	32	67	165.247	65.8407	135.659	50.8702	-1.32757	-1.41509
Mus_musculus_Ala-AGC_tRNA_9	Mus_musculus_chr19.trna8-AlaAGC	43	33	21	27	33	22	55.5128	20.9141	27.6586	16.7036	-1.40834	-0.727567
Mus_musculus_Arg-TCG_tRNA_4	Mus_musculus_chr7.trna387-ArgTCG	161	31	46	98	31	37	207.85	75.9105	60.5856	28.0925	-1.45317	-1.10879
Mus_musculus_Trp-CCA_tRNA_3	Mus_musculus_chr10.trna857-TrpCCA	59	31	13	31	35	7	76.1687	24.0125	17.122	5.3148	-1.66541	-1.68777
Mus_musculus_Lys-CTT_tRNA_5	Mus_musculus_chr3.trna2-LysCTT	6	34	2	3	34	1	7.74597	2.32379	2.63416	0.759257	-1.73697	-1.79468
Mus_musculus_Cys-GCA_tRNA_6	Mus_musculus_chr6.trna176-CysGCA	6	27	2	3	31	1	7.74597	2.32379	2.63416	0.759257	-1.73697	-1.79468
Mus_musculus_Ser-AGA_tRNA_4	Mus_musculus_chr11.trna394-SerAGA,Mus_musculus_chr13.trna86-SerAGA,Mus_musculus_chr13.trna88-SerAGA,Mus_musculus_chr13.trna950-SerAGA,Mus_musculus_chr13.trna978-SerAGA,Mus_musculus_chr4.trna16-SerAGA	16	32	11	8	33	3	20.6559	6.19677	14.4879	2.27777	-1.73697	-2.66915
Mus_musculus_Cys-GCA_tRNA_4	Mus_musculus_chr6.trna177-CysGCA	2	26	1	1	25	1	2.58199	0.774597	1.31708	0.759257	-1.73697	-0.794681
Mus_musculus_Arg-ACG_tRNA_2	Mus_musculus_chr13.trna951-ArgACG,Mus_musculus_chr13.trna953-ArgACG,Mus_musculus_chr14.trna209-ArgACG	65	25	37	27	25	14	83.9146	20.9141	48.7319	10.6296	-2.00445	-2.19678
Mus_musculus_Arg-ACG_tRNA_1	Mus_musculus_chr13.trna973-ArgACG,Mus_musculus_chr9.trna783-ArgACG	166	25	91	66	25	35	214.305	51.1234	119.854	26.574	-2.06761	-2.17319
Mus_musculus_Cys-GCA_tRNA_11	Mus_musculus_chr6.trna1014-CysGCA	4	25	3	1	29	1	5.16398	0.774597	3.95123	0.759257	-2.73697	-2.37964
Mus_musculus_Ile-TAT_tRNA_3	Mus_musculus_chr1.trna583-IleTAT	4	31	3	1	33	1	5.16398	0.774597	3.95123	0.759257	-2.73697	-2.37964
Mus_musculus_Tyr-GTA_tRNA_4	Mus_musculus_chr13.trna106-TyrGTA	0	35	0	6	25	3	0	4.64758	0	2.27777	Inf	Inf
Mus_musculus_Thr-AGT_tRNA_3	Mus_musculus_chr14.trna628-ThrAGT	0	35	0	4	27	2	0	3.09839	0	1.51851	Inf	Inf
Mus_musculus_Ala-TGC_tRNA_3	Mus_musculus_chr13.trna68-AlaTGC	0	35	0	3	25	2	0	2.32379	0	1.51851	Inf	Inf
Mus_musculus_Cys-GCA_tRNA_14	Mus_musculus_chr6.trna1015-CysGCA	0	35	0	2	32	1	0	1.54919	0	0.759257	Inf	Inf
Mus_musculus_Asn-GTT_tRNA_4	Mus_musculus_chr3.trna283-AsnGTT	0	35	0	2	34	1	0	1.54919	0	0.759257	Inf	Inf
Mus_musculus_Pro-AGG_tRNA_1	Mus_musculus_chr1.trna284-ProAGG	0	35	0	2	27	1	0	1.54919	0	0.759257	Inf	Inf
Mus_musculus_Lys-TTT_tRNA_1	Mus_musculus_chr13.trna89-LysTTT	0	35	0	1	32	1	0	0.774597	0	0.759257	Inf	Inf
Mus_musculus_Glu-CTC_tRNA_2	Mus_musculus_chr12.trna886-GluCTC	0	35	0	1	25	1	0	0.774597	0	0.759257	Inf	Inf
Mus_musculus_Arg-TCT_tRNA_5	Mus_musculus_chr13.trna985-ArgTCT	0	35	0	1	27	1	0	0.774597	0	0.759257	Inf	Inf
Mus_musculus_Ile-TAT_tRNA_5	Mus_musculus_chr13.trna969-IleTAT	0	35	0	1	26	1	0	0.774597	0	0.759257	Inf	Inf
Mus_musculus_Leu-CAG_tRNA_3	Mus_musculus_chr3.trna1026-LeuCAG	0	35	0	1	34	1	0	0.774597	0	0.759257	Inf	Inf
Mus_musculus_Tyr-GTA_tRNA_10	Mus_musculus_chr13.trna959-TyrGTA	0	35	0	1	25	1	0	0.774597	0	0.759257	Inf	Inf
Mus_musculus_Pro-TGG_tRNA_5	Mus_musculus_chr11.trna372-ProTGG	3	25	3	0	35	0	3.87298	0	3.95123	0	negative inf	negative inf
Mus_musculus_Thr-CGT_tRNA_1	Mus_musculus_chr13.trna75-ThrCGT	1	28	1	0	35	0	1.29099	0	1.31708	0	negative inf	negative inf
Mus_musculus_Lys-CTT_tRNA_11	Mus_musculus_chr11.trna1752-LysCTT	1	34	1	0	35	0	1.29099	0	1.31708	0	negative inf	negative inf
Mus_musculus_Ile-TAT_tRNA_2	Mus_musculus_chr7.trna156-IleTAT	1	28	1	0	35	0	1.29099	0	1.31708	0	negative inf	negative inf
Mus_musculus_Lys-CTT_tRNA_12	Mus_musculus_chrX.trna643-LysCTT	1	25	1	0	35	0	1.29099	0	1.31708	0	negative inf	negative inf
Mus_musculus_Sec-TCA_tRNA_1	Mus_musculus_chr5.trna13-SeCTCA	1	33	1	0	35	0	1.29099	0	1.31708	0	negative inf	negative inf
Mus_musculus_Ser-CGA_tRNA_3	Mus_musculus_chr11.trna400-SerCGA	1	29	1	0	35	0	1.29099	0	1.31708	0	negative inf	negative inf
Mus_musculus_Cys-GCA_tRNA_18	Mus_musculus_chr6.trna182-CysGCA	1	32	1	0	35	0	1.29099	0	1.31708	0	negative inf	negative inf
Mus_musculus_Cys-GCA_tRNA_19	Mus_musculus_chr6.trna1018-CysGCA	1	30	1	0	35	0	1.29099	0	1.31708	0	negative inf	negative inf

## Sheet: MDAMB231
#To remove the redundancy in tRNA gene sequence we clustered tRNAs based on first 50bp similarity for every Anticodon-aminoacid pair.
#bowtie assigns reads randomly to a tRNA id if multiple tRNAs have exact same identical sequence. In this case we might split up reads. We used customized perl script to cluster the tRNA sequences Anticodon-aminoacid pairs.
#Clustered_tRNA_ID is the unique tRNA gene name generated, tRNA- list of all the tRNAs that are merged together. Raw read numbers are obtained using customized perl script and data is normalized using DESeq Release (3.3).
#tRNAs with less than 5 reads in all the samples are removed from the analysis.
																		DESeq Differential Expression							DESeq Differential Expression
		MDA-MB-231 - CD44+CD24-						MDA-MB-231 - CD24+						Normalized total reads mapping to tRNA cluster				tsRNA pool CD44+CD24- Vs CD24+			Normalized tsRNA (most represented size) Counts				tsRNA CD44+CD24- Vs CD24+
Clustered_tRNA_Id	tRNAs	CD44+Cd24-_R1	Most represented tsRNA size	Count	CD44+Cd24-_R2	Most represented tsRNA size	Count	Cd24+_R1	Most represented tsRNA size	Count	Cd24+_R2	Most represented tsRNA size	Count	CD44+Cd24-_R1	CD44+Cd24-_R2	Cd24+_R1	Cd24+_R2	Log2(FC)	pvalue	adj.pvalue	CD44+Cd24-_R1	CD44+Cd24-_R2	Cd24+_R1	Cd24+_R2	Log2(FC)	pvalue	adj.pvalue
Homo_sapiens_Val-CAC_tRNA_1	Homo_sapiens_tRNA-Val-CAC-1-6,Homo_sapiens_tRNA-Val-CAC-4-1,Homo_sapiens_tRNA-Val-CAC-1-5,Homo_sapiens_tRNA-Val-CAC-1-2,Homo_sapiens_tRNA-Val-CAC-1-3,Homo_sapiens_tRNA-Val-CAC-1-4,Homo_sapiens_tRNA-Val-CAC-1-1	41244	33	21982	42649	33	18198	113500	33	84927	54044	33	30728	38967.1	29083.3	130267	70033.8	1.55749	0.0321968	0.350776	21251.6	12654.3	98200	38638.4	2.01287	0.100392	0.577846
Homo_sapiens_Val-CAC_tRNA_7	Homo_sapiens_tRNA-Val-CAC-5-1	41286	33	21769	42294	33	17987	113665	33	85122	54008	33	31019	39006.8	28841.2	130456	69987.2	1.56282	0.03155	0.350776	21045.6	12507.5	98425.5	39004.3	2.03417	0.09729	0.577846
Homo_sapiens_Val-AAC_tRNA_7	Homo_sapiens_tRNA-Val-AAC-1-2,Homo_sapiens_tRNA-Val-AAC-3-1,Homo_sapiens_tRNA-Val-AAC-1-5,Homo_sapiens_tRNA-Val-AAC-1-1,Homo_sapiens_tRNA-Val-AAC-1-3,Homo_sapiens_tRNA-Val-AAC-1-4	36232	33	21651	36189	33	17985	107725	33	84305	49802	33	31520	34231.8	24678.1	123639	64536.8	1.6755	0.021613	0.340527	20931.6	12506.2	97480.8	39634.3	2.03584	0.0971128	0.577846
Homo_sapiens_Val-AAC_tRNA_3	Homo_sapiens_tRNA-Val-AAC-4-1	36194	33	21718	35755	33	17761	107406	33	84153	49157	33	30837	34195.9	24382.1	123272	63700.9	1.6744	0.0222121	0.340527	20996.3	12350.4	97305	38775.5	2.02884	0.0974454	0.577846
Homo_sapiens_Glu-CTC_tRNA_2	Homo_sapiens_tRNA-Glu-CTC-1-2,Homo_sapiens_tRNA-Glu-CTC-1-1,Homo_sapiens_tRNA-Glu-CTC-1-4,Homo_sapiens_tRNA-Glu-CTC-1-6,Homo_sapiens_tRNA-Glu-CTC-1-7,Homo_sapiens_tRNA-Glu-CTC-1-3,Homo_sapiens_tRNA-Glu-CTC-1-5,Homo_sapiens_tRNA-Glu-CTC-2-1	27602	33	8089	36039	33	11221	57545	33	20790	42839	33	13079	26078.2	24575.8	66045.8	55513.6	1.26291	0.0886241	0.423647	7820.21	7802.7	24039.2	16446	1.37373	0.203423	0.619242
Homo_sapiens_Gly-GCC_tRNA_5	Homo_sapiens_tRNA-Gly-GCC-2-1,Homo_sapiens_tRNA-Gly-GCC-2-6,Homo_sapiens_tRNA-Gly-GCC-2-2,Homo_sapiens_tRNA-Gly-GCC-2-3,Homo_sapiens_tRNA-Gly-GCC-3-1,Homo_sapiens_tRNA-Gly-GCC-2-5,Homo_sapiens_tRNA-Gly-GCC-2-4	19705	32	7474	15340	32	3748	65367	32	32475	23484	32	7660	18617.2	10460.7	75023.3	30432.1	1.85864	0.0654244	0.406865	7225.65	2606.23	37550.4	9631.94	2.26271	0.142313	0.577846
Homo_sapiens_Gly-GCC_tRNA_4	Homo_sapiens_tRNA-Gly-GCC-5-1	19407	32	7437	14942	32	3832	64931	32	32535	23764	32	7792	18335.6	10189.3	74522.9	30795	1.88446	0.0583847	0.406865	7189.88	2664.64	37619.8	9797.92	2.26657	0.138416	0.577846
Homo_sapiens_Gly-CCC_tRNA_10	Homo_sapiens_tRNA-Gly-CCC-1-1,Homo_sapiens_tRNA-Gly-CCC-1-2	14526	32	7406	10151	32	3641	58669	32	32453	18419	32	7784	13724.1	6922.19	67335.8	23868.6	2.14322	0.0742946	0.411736	7159.91	2531.83	37525	9787.86	2.2874	0.135679	0.577846
Homo_sapiens_Val-AAC_tRNA_5	Homo_sapiens_tRNA-Val-AAC-2-1	17802	33	10319	15099	33	6704	47039	33	36831	18641	33	11440	16819.2	10296.3	53987.8	24156.3	1.52702	0.0727562	0.411736	9976.11	4661.73	42587.2	14385	1.96056	0.106071	0.577846
Homo_sapiens_Val-CAC_tRNA_10	Homo_sapiens_tRNA-Val-CAC-2-1	11635	33	10225	11704	33	9906	44476	33	39927	18314	33	15609	10992.7	7981.21	51046.2	23732.5	1.97861	0.0263209	0.340527	9885.24	6888.29	46167.1	19627.3	1.97178	0.0772797	0.577846
Homo_sapiens_Lys-CTT_tRNA_13	Homo_sapiens_tRNA-Lys-CTT-2-1,Homo_sapiens_tRNA-Lys-CTT-2-5,Homo_sapiens_tRNA-Lys-CTT-2-3,Homo_sapiens_tRNA-Lys-CTT-2-4,Homo_sapiens_tRNA-Lys-CTT-2-2	15782	33	7729	21014	33	12744	13071	33	6648	11962	33	5719	14910.7	14329.9	15001.9	15501.2	0.0609796	0.931464	1	7472.18	8861.74	7687	7191.26	-0.134665	0.885307	1
Homo_sapiens_His-GTG_tRNA_1	Homo_sapiens_tRNA-His-GTG-1-1,Homo_sapiens_tRNA-His-GTG-1-2,Homo_sapiens_tRNA-His-GTG-1-8,Homo_sapiens_tRNA-His-GTG-1-4,Homo_sapiens_tRNA-His-GTG-1-9,Homo_sapiens_tRNA-His-GTG-1-7,Homo_sapiens_tRNA-His-GTG-1-5,Homo_sapiens_tRNA-His-GTG-1-6,Homo_sapiens_tRNA-His-GTG-1-3	6137	30	1572	4554	30	1411	23294	30	6121	9945	30	4362	5798.2	3105.47	26735.1	12887.4	2.15385	0.0143478	0.27	1519.76	981.161	7077.63	5484.92	2.3286	0.0200466	0.319203
Homo_sapiens_Glu-TTC_tRNA_5	Homo_sapiens_tRNA-Glu-TTC-2-2,Homo_sapiens_tRNA-Glu-TTC-2-1	10539	33	7044	10920	33	7501	11921	33	6124	9542	33	6532	9957.18	7446.58	13682	12365.2	0.581728	0.406976	0.772882	6809.94	5215.94	7081.1	8213.56	0.346886	0.717517	0.929631
Homo_sapiens_Lys-CTT_tRNA_16	Homo_sapiens_tRNA-Lys-CTT-1-2,Homo_sapiens_tRNA-Lys-CTT-1-1	4379	33	1493	5982	33	1899	4232	33	1678	3268	33	1077	4137.25	4079.25	4857.17	4234.89	0.146082	0.833718	0.981186	1443.39	1320.5	1940.25	1354.26	0.253362	0.770321	0.937979
Homo_sapiens_Lys-CTT_tRNA_17	Homo_sapiens_tRNA-Lys-CTT-4-1	4205	33	1538	5277	33	2015	4087	33	1672	2975	33	1016	3972.86	3598.5	4690.75	3855.2	0.174689	0.792253	0.978903	1486.89	1401.16	1933.31	1277.55	0.152863	0.853877	0.980992
Homo_sapiens_Leu-CAG_tRNA_3	Homo_sapiens_tRNA-Leu-CAG-1-4,Homo_sapiens_tRNA-Leu-CAG-1-7,Homo_sapiens_tRNA-Leu-CAG-1-3,Homo_sapiens_tRNA-Leu-CAG-1-2,Homo_sapiens_tRNA-Leu-CAG-1-5,Homo_sapiens_tRNA-Leu-CAG-1-6,Homo_sapiens_tRNA-Leu-CAG-1-1,Homo_sapiens_tRNA-Leu-CAG-2-2,Homo_sapiens_tRNA-Leu-CAG-2-1	4068	26	2657	7338	26	5239	2260	26	1432	2072	26	1452	3843.42	5003.94	2593.86	2685.04	-0.745012	0.301094	0.656067	2568.71	3643.02	1655.8	1825.79	-0.835247	0.36641	0.699865
Homo_sapiens_Lys-TTT_tRNA_10	Homo_sapiens_tRNA-Lys-TTT-5-1	3687	33	1942	2957	33	1162	4372	33	2308	3098	33	1567	3483.45	2016.44	5017.85	4014.6	0.715712	0.294137	0.656067	1877.47	808.015	2668.71	1970.4	0.788665	0.354908	0.699865
Homo_sapiens_Lys-TTT_tRNA_13	Homo_sapiens_tRNA-Lys-TTT-3-3,Homo_sapiens_tRNA-Lys-TTT-3-2,Homo_sapiens_tRNA-Lys-TTT-3-1,Homo_sapiens_tRNA-Lys-TTT-3-5,Homo_sapiens_tRNA-Lys-TTT-3-4	3714	33	1933	2914	33	1064	4341	33	2251	3113	33	1551	3508.96	1987.12	4982.27	4034.03	0.714132	0.294241	0.656067	1868.77	739.869	2602.8	1950.28	0.803546	0.342901	0.689132
Homo_sapiens_Glu-TTC_tRNA_4	Homo_sapiens_tRNA-Glu-TTC-1-1,Homo_sapiens_tRNA-Glu-TTC-1-2	3295	33	1929	3228	33	1813	3616	33	1993	2726	33	1613	3113.1	2201.24	4150.17	3532.53	0.531724	0.439527	0.80132	1864.9	1260.7	2304.48	2028.24	0.47114	0.58832	0.876131
Homo_sapiens_Lys-CTT_tRNA_4	Homo_sapiens_tRNA-Lys-CTT-3-1	2891	32	997	5168	32	1502	2239	32	1096	2387	32	978	2731.4	3524.17	2569.75	3093.23	-0.143577	0.813388	0.978903	963.871	1044.44	1267.29	1229.77	0.314248	0.742333	0.936163
Homo_sapiens_Gly-GCC_tRNA_2	Homo_sapiens_tRNA-Gly-GCC-1-4,Homo_sapiens_tRNA-Gly-GCC-1-5,Homo_sapiens_tRNA-Gly-GCC-1-1,Homo_sapiens_tRNA-Gly-GCC-1-2,Homo_sapiens_tRNA-Gly-GCC-1-3	1393	32	584	1687	32	464	4900	32	3035	1910	32	784	1316.1	1150.4	5623.85	2475.11	1.71527	0.0577355	0.406865	564.594	322.65	3509.33	985.828	2.34097	0.115745	0.577846
Homo_sapiens_Asp-GTC_tRNA_2	Homo_sapiens_tRNA-Asp-GTC-2-2,Homo_sapiens_tRNA-Asp-GTC-2-4,Homo_sapiens_tRNA-Asp-GTC-2-8,Homo_sapiens_tRNA-Asp-GTC-2-7,Homo_sapiens_tRNA-Asp-GTC-2-11,Homo_sapiens_tRNA-Asp-GTC-2-5,Homo_sapiens_tRNA-Asp-GTC-2-1,Homo_sapiens_tRNA-Asp-GTC-2-3,Homo_sapiens_tRNA-Asp-GTC-2-9,Homo_sapiens_tRNA-Asp-GTC-2-10,Homo_sapiens_tRNA-Asp-GTC-2-6	920	35	365	1462	35	767	2897	35	1070	1190	35	496	869.21	996.969	3324.96	1542.08	1.38296	0.0852121	0.423647	352.872	533.346	1237.23	623.687	1.07028	0.261629	0.665636
Homo_sapiens_Gln-CTG_tRNA_5	Homo_sapiens_tRNA-Gln-CTG-1-5,Homo_sapiens_tRNA-Gln-CTG-1-2,Homo_sapiens_tRNA-Gln-CTG-1-4,Homo_sapiens_tRNA-Gln-CTG-1-1,Homo_sapiens_tRNA-Gln-CTG-1-3,Homo_sapiens_tRNA-Gln-CTG-2-1	1588	33	475	2608	33	1046	883	34	127	948	33	196	1500.33	1778.45	1013.44	1228.48	-0.548424	0.441307	0.80132	459.216	727.353	146.848	246.457	-1.59307	0.083589	0.577846
Homo_sapiens_Tyr-GTA_tRNA_17	Homo_sapiens_tRNA-Tyr-GTA-chr21-2,Homo_sapiens_tRNA-Tyr-GTA-chr1-127	768	32	452	1511	32	1130	1021	32	399	2228	32	1291	725.602	1030.38	1171.83	2887.19	1.20885	0.223291	0.608175	436.981	785.763	461.358	1623.35	0.769721	0.55382	0.849191
Homo_sapiens_Tyr-GTA_tRNA_6	Homo_sapiens_tRNA-Tyr-GTA-chr14-8	755	32	472	1453	32	1079	806	32	408	1938	32	1231	713.319	990.832	925.066	2511.39	1.01187	0.336642	0.695221	456.316	750.3	471.765	1547.9	0.74315	0.538453	0.849191
Homo_sapiens_Val-CAC_tRNA_5	Homo_sapiens_tRNA-Val-CAC-3-1	563	33	333	462	33	176	1985	33	1364	734	33	437	531.919	315.048	2278.23	951.166	1.93089	0.0520982	0.406865	321.935	122.384	1577.18	549.498	2.25893	0.0700478	0.577846
Homo_sapiens_Gln-CTG_tRNA_6	Homo_sapiens_tRNA-Gln-CTG-5-1	942	33	426	1748	33	1073	405	33	100	627	33	251	889.996	1192	464.828	812.509	-0.704827	0.31045	0.669407	411.845	746.128	115.629	315.616	-1.42502	0.112956	0.577846
Homo_sapiens_Val-TAC_tRNA_2	Homo_sapiens_tRNA-Val-TAC-1-1,Homo_sapiens_tRNA-Val-TAC-1-2	675	31	277	627	31	273	1584	31	624	563	31	275	637.736	427.565	1817.99	729.573	1.25786	0.157171	0.582578	267.796	189.835	721.523	345.794	1.22173	0.175721	0.600834
Homo_sapiens_Glu-TTC_tRNA_7	Homo_sapiens_tRNA-Glu-TTC-3-1,Homo_sapiens_tRNA-Glu-TTC-4-2,Homo_sapiens_tRNA-Glu-TTC-4-1	308	33	71	354	32	83	1833	33	370	582	33	142	290.996	241.4	2103.78	754.195	2.42442	0.0546114	0.406865	68.6408	57.7154	427.826	178.556	2.26273	0.0341946	0.399962
Homo_sapiens_Pro-TGG_tRNA_4	Homo_sapiens_tRNA-Pro-TGG-3-4,Homo_sapiens_tRNA-Pro-TGG-3-1,Homo_sapiens_tRNA-Pro-TGG-3-2,Homo_sapiens_tRNA-Pro-TGG-3-3,Homo_sapiens_tRNA-Pro-TGG-3-5	604	31	295	1494	31	855	241	31	118	408	31	230	570.655	1018.79	276.601	528.714	-0.980899	0.158724	0.582578	285.198	594.538	136.442	289.21	-1.0474	0.231982	0.638095
Homo_sapiens_Pro-CGG_tRNA_1	Homo_sapiens_tRNA-Pro-CGG-2-1	602	31	311	1427	31	817	279	31	139	391	31	194	568.766	973.102	320.215	506.684	-0.898896	0.198366	0.601123	300.666	568.114	160.724	243.942	-1.10226	0.217599	0.638095
Homo_sapiens_Pro-AGG_tRNA_1	Homo_sapiens_tRNA-Pro-AGG-2-4,Homo_sapiens_tRNA-Pro-AGG-2-8,Homo_sapiens_tRNA-Pro-AGG-2-6,Homo_sapiens_tRNA-Pro-AGG-2-7,Homo_sapiens_tRNA-Pro-AGG-2-1,Homo_sapiens_tRNA-Pro-AGG-2-2,Homo_sapiens_tRNA-Pro-AGG-2-3,Homo_sapiens_tRNA-Pro-AGG-2-5	554	31	280	1434	31	800	285	31	142	391	31	204	523.416	977.875	327.101	506.684	-0.848456	0.219846	0.606776	270.696	556.293	164.193	256.516	-0.975044	0.267884	0.665636
Homo_sapiens_Pro-CGG_tRNA_2	Homo_sapiens_tRNA-Pro-CGG-1-2,Homo_sapiens_tRNA-Pro-CGG-1-3,Homo_sapiens_tRNA-Pro-CGG-1-1	593	31	281	1461	31	820	257	31	110	352	31	176	560.263	996.287	294.965	456.145	-1.05126	0.136974	0.534973	271.663	570.2	127.192	221.308	-1.27243	0.156481	0.577846
Homo_sapiens_Pro-AGG_tRNA_2	Homo_sapiens_tRNA-Pro-AGG-1-1	586	31	306	1359	31	738	235	31	121	391	31	227	553.649	926.731	269.715	506.684	-0.931097	0.181388	0.598751	295.832	513.18	139.911	285.437	-0.927517	0.291727	0.686418
Homo_sapiens_Met-CAT_tRNA_7	Homo_sapiens_tRNA-iMet-CAT-1-7,Homo_sapiens_tRNA-iMet-CAT-1-6,Homo_sapiens_tRNA-iMet-CAT-1-1,Homo_sapiens_tRNA-iMet-CAT-1-8,Homo_sapiens_tRNA-iMet-CAT-2-1,Homo_sapiens_tRNA-iMet-CAT-1-5,Homo_sapiens_tRNA-iMet-CAT-1-3,Homo_sapiens_tRNA-iMet-CAT-1-4,Homo_sapiens_tRNA-iMet-CAT-1-2	353	31	214	395	31	203	1030	31	788	476	31	362	333.512	269.359	1182.16	616.833	1.57726	0.0320177	0.350776	206.889	141.159	911.154	455.191	1.97296	0.0347793	0.399962
Homo_sapiens_iMet-CAT_tRNA_2	Homo_sapiens_tRNA-iMet-CAT-1-7,Homo_sapiens_tRNA-iMet-CAT-1-6,Homo_sapiens_tRNA-iMet-CAT-1-1,Homo_sapiens_tRNA-iMet-CAT-1-8,Homo_sapiens_tRNA-iMet-CAT-2-1,Homo_sapiens_tRNA-iMet-CAT-1-5,Homo_sapiens_tRNA-iMet-CAT-1-3,Homo_sapiens_tRNA-iMet-CAT-1-4,Homo_sapiens_tRNA-iMet-CAT-1-2	358	31	239	390	31	230	1002	31	742	482	31	357	338.236	265.949	1150.02	624.608	1.55445	0.0343227	0.35524	231.058	159.934	857.965	448.904	1.7409	0.0600695	0.540626
Homo_sapiens_Lys-CTT_tRNA_15	Homo_sapiens_tRNA-Lys-CTT-6-1	538	30	149	1042	30	386	250	30	57	305	27	84	508.299	710.562	286.931	395.239	-0.83733	0.240489	0.630141	144.049	268.411	65.9084	105.624	-1.26577	0.146994	0.577846
Homo_sapiens_Asp-GTC_tRNA_4	Homo_sapiens_tRNA-Asp-GTC-3-1	83	35	37	48	35	15	1437	35	734	192	35	60	78.4179	32.7322	1649.28	248.806	4.09396	0.103304	0.454978	35.7705	10.4305	848.715	75.446	4.32215	0.147578	0.577846
Homo_sapiens_Asp-GTC_tRNA_3	Homo_sapiens_tRNA-Asp-GTC-1-1	164	33	56	374	33	116	675	35	265	241	35	65	154.946	255.039	774.714	312.304	1.40673	0.153062	0.582578	54.1392	80.6624	306.416	81.7332	1.52577	0.268449	0.665636
Homo_sapiens_Ala-TGC_tRNA_7	Homo_sapiens_tRNA-Ala-TGC-4-1	437	25	223	315	25	170	303	25	166	148	25	54	412.875	214.805	347.76	191.788	-0.218276	0.865601	0.987269	215.59	118.212	191.944	67.9014	-0.361342	0.766996	0.937979
Homo_sapiens_Gln-TTG_tRNA_10	Homo_sapiens_tRNA-Gln-TTG-3-3,Homo_sapiens_tRNA-Gln-TTG-3-2,Homo_sapiens_tRNA-Gln-TTG-3-1	336	33	129	380	33	107	235	33	53	190	33	73	317.451	259.13	269.715	246.215	-0.160348	0.858273	0.987014	124.713	74.4042	61.2832	91.7926	-0.379374	0.682585	0.929631
Homo_sapiens_Gln-CTG_tRNA_1	Homo_sapiens_tRNA-Gln-CTG-6-1	294	27	50	418	26	67	216	29	33	181	26	40	277.769	285.043	247.908	234.552	-0.222244	0.771098	0.978903	48.3386	46.5895	38.1575	50.2973	-0.101894	0.905071	1
Homo_sapiens_Lys-TTT_tRNA_2	Homo_sapiens_tRNA-Lys-TTT-4-1	258	25	39	409	30	78	194	32	41	179	32	51	243.757	278.906	222.658	231.96	-0.201223	0.777972	0.978903	37.7041	54.2385	47.4078	64.1291	0.278715	0.776225	0.939641
Homo_sapiens_Leu-TAA_tRNA_7	Homo_sapiens_nmt-tRNA-Leu-TAA-4-1	72	30	41	64	30	42	180	30	107	694	30	273	68.0251	43.643	206.59	899.332	3.30796	0.0999714	0.449871	39.6376	29.2054	123.723	343.279	2.76205	0.0423045	0.460896
Homo_sapiens_Gln-CTG_tRNA_10	Homo_sapiens_tRNA-Gln-CTG-3-1,Homo_sapiens_tRNA-Gln-CTG-3-2	287	26	46	352	27	70	175	26	31	172	26	38	271.156	240.036	200.852	222.889	-0.270684	0.727735	0.941507	44.4715	48.6756	35.8449	47.7825	-0.155536	0.837916	0.968986
Homo_sapiens_Gln-CTG_tRNA_8	Homo_sapiens_tRNA-Gln-CTG-4-2,Homo_sapiens_tRNA-Gln-CTG-4-1	258	26	43	375	27	69	178	27	32	145	26	38	243.757	255.721	204.295	187.901	-0.348846	0.646501	0.887455	41.5712	47.9802	37.0012	47.7825	-0.0789301	0.912672	1
Homo_sapiens_Gln-TTG_tRNA_9	Homo_sapiens_tRNA-Gln-TTG-1-1	261	32	61	305	32	64	169	32	44	133	32	34	246.591	207.986	193.965	172.35	-0.311438	0.704066	0.922416	58.973	44.5034	50.8766	42.7527	-0.14427	0.900991	1
Homo_sapiens_Gly-TCC_tRNA_2	Homo_sapiens_tRNA-Gly-TCC-2-2,Homo_sapiens_tRNA-Gly-TCC-2-3,Homo_sapiens_tRNA-Gly-TCC-2-4,Homo_sapiens_tRNA-Gly-TCC-2-1,Homo_sapiens_tRNA-Gly-TCC-2-6,Homo_sapiens_tRNA-Gly-TCC-2-5	216	32	72	212	30	43	273	32	59	147	26	34	204.075	144.567	313.329	190.492	0.531162	0.43544	0.80132	69.6075	29.9007	68.2209	42.7527	0.157329	0.756797	0.936163
Homo_sapiens_Val-TAC_tRNA_6	Homo_sapiens_tRNA-Val-TAC-2-1	132	31	39	104	31	44	504	31	118	97	34	27	124.713	70.9198	578.453	125.699	1.84774	0.235691	0.625487	37.7041	30.5961	136.442	33.9507	1.3189	0.313849	0.686418
Homo_sapiens_Ile-AAT_tRNA_9	Homo_sapiens_tRNA-Ile-AAT-5-3,Homo_sapiens_tRNA-Ile-AAT-5-5,Homo_sapiens_tRNA-Ile-AAT-2-1,Homo_sapiens_tRNA-Ile-AAT-5-1,Homo_sapiens_tRNA-Ile-AAT-5-4,Homo_sapiens_tRNA-Ile-AAT-4-1,Homo_sapiens_tRNA-Ile-AAT-5-2	240	27	100	290	27	117	140	27	57	163	27	62	226.75	197.757	160.681	211.226	-0.190846	0.80232	0.978903	96.6771	81.3578	65.9084	77.9609	-0.307402	0.723087	0.929683
Homo_sapiens_Gly-CCC_tRNA_3	Homo_sapiens_tRNA-Gly-CCC-2-2,Homo_sapiens_tRNA-Gly-CCC-2-1	131	35	33	124	35	44	342	34	68	210	29	66	123.768	84.5583	392.522	272.132	1.67376	0.0250265	0.340527	31.9035	30.5961	78.6275	82.9906	1.37067	0.0857249	0.577846
Homo_sapiens_Glu-TTC_tRNA_10	Homo_sapiens_tRNA-Glu-TTC-9-1	112	33	35	86	33	15	503	29	135	94	31	29	105.817	58.6452	577.305	121.812	2.08778	0.20907	0.603294	33.837	10.4305	156.099	36.4656	2.12102	0.183602	0.600834
Homo_sapiens_Ile-AAT_tRNA_10	Homo_sapiens_tRNA-Ile-AAT-8-1	238	27	109	298	28	100	121	27	47	124	28	43	224.861	203.213	138.875	160.688	-0.515003	0.500267	0.823618	105.378	69.5366	54.3455	54.0696	-0.690085	0.422447	0.735103
Homo_sapiens_Lys-CTT_tRNA_19	Homo_sapiens_tRNA-Lys-CTT-7-1	209	27	49	312	27	73	104	28	20	131	26	26	197.462	212.76	119.363	169.759	-0.504725	0.487786	0.823618	47.3718	50.7617	23.1257	32.6933	-0.813989	0.293934	0.686418
Homo_sapiens_Lys-CTT_tRNA_6	Homo_sapiens_tRNA-Lys-CTT-11-1	221	27	67	313	28	53	88	26	18	124	26	29	208.799	213.441	101	160.688	-0.690223	0.348256	0.706754	64.7737	36.8544	20.8132	36.4656	-0.827227	0.316357	0.686418
Homo_sapiens_Ile-AAT_tRNA_8	Homo_sapiens_tRNA-Ile-AAT-7-2,Homo_sapiens_tRNA-Ile-AAT-7-1	229	27	114	263	28	109	102	27	37	146	27	59	216.358	179.345	117.068	189.197	-0.369641	0.621502	0.887248	110.212	75.7949	42.7826	74.1886	-0.669202	0.425164	0.735103
Homo_sapiens_Ile-AAT_tRNA_2	Homo_sapiens_tRNA-Ile-AAT-3-1	214	27	104	262	28	109	128	27	54	127	27	62	202.186	178.663	146.909	164.575	-0.290063	0.710706	0.925259	100.544	75.7949	62.4395	77.9609	-0.328806	0.710493	0.929631
Homo_sapiens_Glu-TTC_tRNA_8	Homo_sapiens_tRNA-Glu-TTC-8-1	120	33	58	165	33	58	240	33	118	192	33	85	113.375	112.517	275.454	248.806	1.21465	0.111081	0.479038	56.0727	40.3312	136.442	106.882	1.33571	0.100539	0.577846
Homo_sapiens_Val-AAC_tRNA_6	Homo_sapiens_tRNA-Val-AAC-5-1	95	33	38	124	33	49	314	33	205	158	33	92	89.7554	84.5583	360.385	204.747	1.6969	0.0254564	0.340527	36.7373	34.0729	237.039	115.684	2.3165	0.0102054	0.211253
Homo_sapiens_Arg-TCT_tRNA_7	Homo_sapiens_tRNA-Arg-TCT-1-1	242	33	195	98	33	64	255	33	170	89	33	67	228.64	66.8283	292.67	115.332	0.465572	0.555785	0.845937	188.52	44.5034	196.569	84.248	0.269152	0.701351	0.929631
Homo_sapiens_Leu-CAA_tRNA_10	Homo_sapiens_tRNA-Leu-CAA-1-2	181	25	79	267	26	125	110	25	52	95	26	56	171.008	182.073	126.25	123.107	-0.501785	0.509214	0.829979	76.3749	86.9207	60.1269	70.4163	-0.322959	0.680408	0.929631
Homo_sapiens_Leu-CAA_tRNA_2	Homo_sapiens_tRNA-Leu-CAA-2-1	160	25	87	288	25	143	82	25	40	76	26	44	151.167	196.393	94.1134	98.4859	-0.851661	0.254661	0.6508	84.1091	99.4373	46.2515	55.3271	-0.853549	0.282161	0.686104
Homo_sapiens_Leu-CAA_tRNA_9	Homo_sapiens_tRNA-Leu-CAA-1-1	153	26	78	247	25	132	108	26	46	73	26	42	144.553	168.435	123.954	94.5983	-0.518128	0.501332	0.823618	75.4082	91.7883	53.1892	52.8122	-0.657461	0.40448	0.728064
Homo_sapiens_Gly-CCC_tRNA_1	Homo_sapiens_tRNA-Gly-CCC-4-1	57	32	22	50	32	15	292	32	169	180	25	72	53.8532	34.0961	335.135	233.256	2.69214	0.000626089	0.0324001	21.269	10.4305	195.412	90.5352	3.17322	0.00319518	0.0900471
Homo_sapiens_Arg-TCG_tRNA_3	Homo_sapiens_tRNA-Arg-TCG-3-1	228	33	112	234	33	60	51	33	19	62	33	23	215.413	159.57	58.5339	80.3438	-1.43301	0.0668281	0.406865	108.278	41.722	21.9695	28.921	-1.5595	0.156309	0.577846
Homo_sapiens_Leu-CAA_tRNA_3	Homo_sapiens_tRNA-Leu-CAA-3-1	154	25	79	249	25	123	91	25	42	73	26	35	145.498	169.798	104.443	94.5983	-0.663643	0.382756	0.754575	76.3749	85.53	48.5641	44.0102	-0.806465	0.311258	0.686418
Homo_sapiens_Leu-CAA_tRNA_1	Homo_sapiens_tRNA-Leu-CAA-4-1	143	25	83	207	25	107	114	26	50	94	26	49	135.105	141.158	130.841	121.812	-0.128892	0.871637	0.987269	80.242	74.4042	57.8143	61.6142	-0.372823	0.652873	0.919351
Homo_sapiens_Pro-TGG_tRNA_3	Homo_sapiens_tRNA-Pro-TGG-2-1	81	31	37	319	31	219	58	28	14	88	31	43	76.5283	217.533	66.568	114.036	-0.703284	0.40484	0.772882	35.7705	152.285	16.188	54.0696	-1.42043	0.310649	0.686418
Homo_sapiens_Leu-TAA_tRNA_4	Homo_sapiens_nmt-tRNA-Leu-TAA-1-1	52	35	14	32	33	9	190	35	75	269	35	100	49.1293	21.8215	218.068	348.588	2.99758	0.000191028	0.0197714	13.5348	6.25829	86.7215	125.743	3.42416	6.76163e-05	0.00466552
Homo_sapiens_Gln-TTG_tRNA_4	Homo_sapiens_tRNA-Gln-TTG-2-1	132	32	29	189	32	55	91	32	45	92	32	34	124.713	128.883	104.443	119.22	-0.181207	0.808911	0.978903	28.0364	38.2451	52.0329	42.7527	0.516063	0.53532	0.849191
Homo_sapiens_Lys-TTT_tRNA_3	Homo_sapiens_tRNA-Lys-TTT-6-1	135	25	33	204	25	84	93	28	19	67	25	13	127.547	139.112	106.738	86.8231	-0.462205	0.553615	0.845937	31.9035	58.4107	21.9695	16.3466	-1.237	0.110597	0.577846
Homo_sapiens_Val-CAC_tRNA_6	Homo_sapiens_tRNA-Val-CAC-7-1	59	33	45	81	33	39	228	33	173	125	33	83	55.7428	55.2356	261.681	161.983	1.93264	0.0128629	0.27	43.5047	27.1193	200.038	104.367	2.10776	0.0125478	0.236127
Homo_sapiens_Gly-TCC_tRNA_3	Homo_sapiens_tRNA-Gly-TCC-1-1	113	32	23	109	25	27	138	31	31	119	26	31	106.762	74.3294	158.386	154.208	0.787575	0.284476	0.656067	22.2357	18.7749	35.8449	38.9804	0.867529	0.270113	0.665636
Homo_sapiens_Arg-CCG_tRNA_1	Homo_sapiens_tRNA-Arg-CCG-2-1	42	33	8	53	33	23	227	33	169	147	33	102	39.6813	36.1418	260.533	190.492	2.5725	0.00128015	0.0383511	7.73417	15.9934	195.412	128.258	3.76989	6.29496e-05	0.00466552
Homo_sapiens_Val-TAC_tRNA_7	Homo_sapiens_tRNA-Val-TAC-4-1	61	33	35	65	33	31	204	33	166	72	33	41	57.6324	44.3249	234.136	93.3024	1.68326	0.0909167	0.423647	33.837	21.5563	191.944	51.5548	2.13613	0.151534	0.577846
Homo_sapiens_Gly-TCC_tRNA_1	Homo_sapiens_tRNA-Gly-TCC-3-1	111	33	18	94	25	26	91	31	18	82	26	24	104.872	64.1006	104.443	106.261	0.318427	0.641934	0.887455	17.4019	18.0795	20.8132	30.1784	0.523196	0.547111	0.849191
Homo_sapiens_Arg-CCG_tRNA_2	Homo_sapiens_tRNA-Arg-CCG-1-1,Homo_sapiens_tRNA-Arg-CCG-1-2,Homo_sapiens_tRNA-Arg-CCG-1-3	105	26	44	176	26	74	34	30	6	32	30	8	99.2033	120.018	39.0226	41.4677	-1.4455	0.0660684	0.406865	42.5379	51.4571	6.93772	10.0595	-2.46729	0.00348008	0.0900471
Homo_sapiens_Arg-TCG_tRNA_4	Homo_sapiens_tRNA-Arg-TCG-1-1	112	29	32	125	29	32	42	27	9	24	29	5	105.817	85.2402	48.2044	31.1008	-1.26852	0.123232	0.500178	30.9367	22.2517	10.4066	6.28717	-1.6718	0.0595057	0.540626
Homo_sapiens_Gln-TTG_tRNA_13	Homo_sapiens_nmt-tRNA-Gln-TTG-9-1	5	30	3	4	29	2	158	29	55	127	29	38	4.72397	2.72769	181.34	164.575	5.53672	1.00125e-08	2.07259e-06	2.90031	1.39073	63.5958	47.7825	4.69799	1.15424e-06	0.000238927
Homo_sapiens_Met-CAT_tRNA_3	Homo_sapiens_tRNA-Met-CAT-3-2,Homo_sapiens_tRNA-Met-CAT-3-1	58	25	21	74	25	16	98	35	25	64	27	28	54.798	50.4622	112.477	82.9355	0.892562	0.243912	0.631123	20.3022	11.1259	28.9072	35.2081	1.02862	0.182167	0.600834
Homo_sapiens_Leu-TAG_tRNA_2	Homo_sapiens_tRNA-Leu-TAG-1-1	40	26	27	28	26	19	169	26	122	45	26	33	37.7917	19.0938	193.965	58.314	2.14889	0.117089	0.484747	26.1028	13.212	141.067	41.4953	2.21525	0.118763	0.577846
Homo_sapiens_Leu-AAG_tRNA_5	Homo_sapiens_tRNA-Leu-AAG-1-3,Homo_sapiens_tRNA-Leu-AAG-2-4,Homo_sapiens_tRNA-Leu-AAG-1-2,Homo_sapiens_tRNA-Leu-AAG-3-1,Homo_sapiens_tRNA-Leu-AAG-1-1,Homo_sapiens_tRNA-Leu-AAG-2-1,Homo_sapiens_tRNA-Leu-AAG-2-2,Homo_sapiens_tRNA-Leu-AAG-2-3	39	26	23	34	26	15	160	26	124	44	26	32	36.847	23.1853	183.636	57.0181	2.00315	0.125708	0.500414	22.2357	10.4305	143.38	40.2379	2.49083	0.104524	0.577846
Homo_sapiens_Val-CAC_tRNA_2	Homo_sapiens_tRNA-Val-CAC-6-1	60	33	21	53	25	18	89	33	55	65	33	32	56.6876	36.1418	102.147	84.2314	1.00558	0.180211	0.598751	20.3022	12.5166	63.5958	40.2379	1.66168	0.0309706	0.399962
Homo_sapiens_Asn-GTT_tRNA_18	Homo_sapiens_tRNA-Asn-GTT-2-4,Homo_sapiens_tRNA-Asn-GTT-2-6,Homo_sapiens_tRNA-Asn-GTT-2-1,Homo_sapiens_tRNA-Asn-GTT-2-3,Homo_sapiens_tRNA-Asn-GTT-1-1,Homo_sapiens_tRNA-Asn-GTT-2-5,Homo_sapiens_tRNA-Asn-GTT-2-2	76	27	31	104	27	35	41	25	8	44	25	15	71.8043	70.9198	47.0567	57.0181	-0.455608	0.564081	0.852298	29.9699	24.3378	9.2503	18.8615	-0.949982	0.253008	0.662945
Homo_sapiens_Asn-GTT_tRNA_14	Homo_sapiens_tRNA-Asn-GTT-3-2,Homo_sapiens_tRNA-Asn-GTT-3-1	85	27	28	74	27	34	45	32	12	48	27	13	80.3075	50.4622	51.6476	62.2016	-0.199904	0.843725	0.981186	27.0696	23.6424	13.8754	16.3466	-0.746725	0.378671	0.699865
Homo_sapiens_Ala-AGC_tRNA_19	Homo_sapiens_tRNA-Ala-AGC-6-1	65	28	39	141	28	72	10	29	4	20	28	8	61.4116	96.1509	11.4772	25.9173	-2.07502	0.0106348	0.27	37.7041	50.0663	4.62515	10.0595	-2.57943	0.00246615	0.0850821
Homo_sapiens_Arg-CCT_tRNA_4	Homo_sapiens_tRNA-Arg-CCT-4-1	73	27	25	78	27	23	55	29	10	20	25	8	68.9699	53.1899	63.1248	25.9173	-0.456209	0.634136	0.887455	24.1693	15.9934	11.5629	10.0595	-0.893334	0.330366	0.686418
Homo_sapiens_Asn-GTT_tRNA_2	Homo_sapiens_tRNA-Asn-GTT-6-1	66	26	23	78	27	37	32	27	10	42	25	14	62.3564	53.1899	36.7272	54.4264	-0.342099	0.673816	0.898672	22.2357	25.7285	11.5629	17.6041	-0.717626	0.377329	0.699865
Homo_sapiens_Arg-ACG_tRNA_1	Homo_sapiens_tRNA-Arg-ACG-2-1,Homo_sapiens_tRNA-Arg-ACG-2-2,Homo_sapiens_tRNA-Arg-ACG-2-3,Homo_sapiens_tRNA-Arg-ACG-2-4	44	26	9	71	25	17	63	35	20	35	35	6	41.5709	48.4164	72.3066	45.3553	0.386854	0.626431	0.887455	8.70094	11.8212	23.1257	7.5446	0.579661	0.572087	0.864395
Homo_sapiens_Arg-CCT_tRNA_1	Homo_sapiens_tRNA-Arg-CCT-3-1	62	28	20	63	27	24	60	31	12	22	33	6	58.5772	42.9611	68.8634	28.5091	-0.0604369	1	1	19.3354	16.6888	13.8754	7.5446	-0.750005	0.420369	0.735103
Homo_sapiens_Arg-TCG_tRNA_1	Homo_sapiens_tRNA-Arg-TCG-4-1,Homo_sapiens_tRNA-Arg-TCG-5-1,Homo_sapiens_tRNA-Arg-TCG-2-1	50	26	15	119	26	38	14	33	3	22	26	6	47.2397	81.1487	16.0681	28.5091	-1.52614	0.0551289	0.406865	14.5016	26.4239	3.46886	7.5446	-1.89373	0.0308802	0.399962
Homo_sapiens_Arg-CCT_tRNA_2	Homo_sapiens_tRNA-Arg-CCT-1-1,Homo_sapiens_tRNA-Arg-CCT-2-1	48	27	24	49	27	26	82	32	39	23	29	7	45.3501	33.4142	94.1134	29.8049	0.653777	0.463258	0.817887	23.2025	18.0795	45.0952	8.80203	0.384697	0.718556	0.929631
Homo_sapiens_Leu-TAA_tRNA_9	Homo_sapiens_tRNA-Leu-TAA-1-1	53	25	35	69	25	51	39	25	20	37	25	17	50.0741	47.0526	44.7612	47.9471	-0.0671684	0.951361	1	33.837	35.4637	23.1257	21.3764	-0.638995	0.429698	0.735103
Homo_sapiens_Val-CAC_tRNA_4	Homo_sapiens_tRNA-Val-CAC-8-1	31	32	10	33	27	7	103	32	36	28	30	8	29.2886	22.5034	118.216	36.2843	1.5768	0.192913	0.601123	9.66771	4.86756	41.6263	10.0595	1.83021	0.227214	0.638095
Homo_sapiens_Thr-CGT_tRNA_6	Homo_sapiens_tRNA-Thr-CGT-3-1	46	27	21	72	27	28	48	35	13	21	27	6	43.4605	49.0983	55.0908	27.2132	-0.169409	0.872803	0.987269	20.3022	19.4702	15.0317	7.5446	-0.816958	0.363887	0.699865
Homo_sapiens_Ala-TGC_tRNA_8	Homo_sapiens_tRNA-Ala-TGC-3-2,Homo_sapiens_tRNA-Ala-TGC-3-1	34	25	18	85	25	23	26	25	6	31	25	9	32.123	57.9633	29.8408	40.1719	-0.363691	0.610247	0.887248	17.4019	15.9934	6.93772	11.3169	-0.871383	0.32757	0.686418
Homo_sapiens_Arg-ACG_tRNA_2	Homo_sapiens_tRNA-Arg-ACG-1-1,Homo_sapiens_tRNA-Arg-ACG-1-2,Homo_sapiens_tRNA-Arg-ACG-1-3	34	33	11	50	30	14	45	33	13	46	27	9	32.123	34.0961	51.6476	59.6099	0.748584	0.368725	0.733905	10.6345	9.73512	15.0317	11.3169	0.37131	0.690835	0.929631
Homo_sapiens_Phe-GAA_tRNA_1	Homo_sapiens_tRNA-Phe-GAA-1-2,Homo_sapiens_tRNA-Phe-GAA-1-3,Homo_sapiens_tRNA-Phe-GAA-1-4,Homo_sapiens_tRNA-Phe-GAA-1-5,Homo_sapiens_tRNA-Phe-GAA-1-1,Homo_sapiens_tRNA-Phe-GAA-2-1,Homo_sapiens_tRNA-Phe-GAA-1-6	37	26	8	85	34	36	19	35	3	23	33	5	34.9574	57.9633	21.8068	29.8049	-0.848302	0.279455	0.656067	7.73417	25.0332	3.46886	6.28717	-1.74789	0.185243	0.600834
Homo_sapiens_Met-CAT_tRNA_5	Homo_sapiens_tRNA-Met-CAT-1-1	33	25	8	37	27	12	67	35	14	22	29	6	31.1782	25.2311	76.8975	28.5091	0.90196	0.300967	0.656067	7.73417	8.34439	16.188	7.5446	0.561733	0.543159	0.849191
Homo_sapiens_Thr-TGT_tRNA_5	Homo_sapiens_tRNA-Thr-TGT-4-1	28	33	12	41	33	12	60	33	16	29	33	12	26.4542	27.9588	68.8634	37.5801	0.968066	0.226772	0.609635	11.6013	8.34439	18.5006	15.0892	0.751949	0.367732	0.699865
Homo_sapiens_Phe-GAA_tRNA_2	Homo_sapiens_tRNA-Phe-GAA-3-1	32	34	6	99	34	58	14	35	2	12	35	6	30.2334	67.5102	16.0681	15.5504	-1.62823	0.0666106	0.406865	5.80063	40.3312	2.31257	7.5446	-2.22652	0.285048	0.686104
Homo_sapiens_Ala-CGC_tRNA_1	Homo_sapiens_tRNA-Ala-CGC-3-1	37	28	21	59	28	47	36	28	14	21	28	9	34.9574	40.2334	41.3181	27.2132	-0.133792	0.898017	1	20.3022	32.6822	16.188	11.3169	-0.945878	0.241414	0.640677
Homo_sapiens_Met-CAT_tRNA_2	Homo_sapiens_tRNA-Met-CAT-6-1	36	27	8	31	35	10	63	35	28	22	34	6	34.0126	21.1396	72.3066	28.5091	0.870231	0.290945	0.656067	7.73417	6.95366	32.376	7.5446	1.44251	0.319691	0.686418
Homo_sapiens_Gly-CCC_tRNA_9	Homo_sapiens_tRNA-Gly-CCC-3-1	26	32	17	28	31	16	73	32	35	23	32	11	24.5646	19.0938	83.7839	29.8049	1.37949	0.182047	0.598751	16.4351	11.1259	40.47	13.8318	0.978374	0.318033	0.686418
Homo_sapiens_Thr-CGT_tRNA_3	Homo_sapiens_tRNA-Thr-CGT-1-1	29	27	15	85	27	38	6	27	2	28	28	12	27.399	57.9633	6.88634	36.2843	-0.98355	0.288597	0.656067	14.5016	26.4239	2.31257	15.0892	-1.23376	0.171087	0.600834
Homo_sapiens_Tyr-GTA_tRNA_24	Homo_sapiens_tRNA-Tyr-GTA-1-1	41	25	13	56	25	23	23	26	5	21	26	8	38.7365	38.1876	26.3977	27.2132	-0.520911	0.544036	0.840414	12.568	15.9934	5.78143	10.0595	-0.850414	0.332562	0.686418
Homo_sapiens_Thr-TGT_tRNA_3	Homo_sapiens_tRNA-Thr-TGT-6-1	29	33	15	27	26	7	52	33	18	29	33	13	27.399	18.4119	59.6816	37.5801	1.08618	0.167323	0.597169	14.5016	4.86756	20.8132	16.3466	0.939983	0.222308	0.638095
Homo_sapiens_Thr-CGT_tRNA_5	Homo_sapiens_tRNA-Thr-CGT-4-1	43	26	20	71	26	26	14	27	6	9	27	3	40.6261	48.4164	16.0681	11.6628	-1.683	0.0536676	0.406865	19.3354	18.0795	6.93772	3.7723	-1.80465	0.0528115	0.540626
Homo_sapiens_Cys-GCA_tRNA_2	Homo_sapiens_tRNA-Cys-GCA-2-4,Homo_sapiens_tRNA-Cys-GCA-2-2,Homo_sapiens_tRNA-Cys-GCA-2-3,Homo_sapiens_tRNA-Cys-GCA-2-1	39	27	17	47	27	17	21	27	6	28	28	7	36.847	32.0503	24.1022	36.2843	-0.190221	0.831373	0.981186	16.4351	11.8212	6.93772	8.80203	-0.844161	0.378055	0.699865
Homo_sapiens_Ala-AGC_tRNA_20	Homo_sapiens_tRNA-Ala-AGC-1-1	47	26	28	59	28	17	6	27	2	18	28	7	44.4053	40.2334	6.88634	23.3256	-1.4862	0.0787488	0.411736	27.0696	11.8212	2.31257	8.80203	-1.80697	0.111555	0.577846
Homo_sapiens_Thr-AGT_tRNA_5	Homo_sapiens_tRNA-Thr-AGT-6-1	30	28	13	46	28	25	41	35	12	12	25	6	28.3438	31.3684	47.0567	15.5504	0.0683003	0.914503	1	12.568	17.3841	13.8754	7.5446	-0.483699	0.597051	0.876521
Homo_sapiens_Thr-AGT_tRNA_7	Homo_sapiens_tRNA-Thr-AGT-2-2,Homo_sapiens_tRNA-Thr-AGT-2-1	23	27	9	58	28	25	30	35	13	16	27	6	21.7303	39.5514	34.4317	20.7339	-0.151688	0.853518	0.987014	8.70094	17.3841	15.0317	7.5446	-0.208414	0.818652	0.958887
Homo_sapiens_SeC-TCA_tRNA_1	Homo_sapiens_tRNA-SeC-TCA-1-1	19	33	6	20	33	12	48	33	13	38	35	8	17.9511	13.6384	55.0908	49.2429	1.72369	0.0384094	0.378607	5.80063	8.34439	15.0317	10.0595	0.826887	0.383362	0.702264
Homo_sapiens_Cys-GCA_tRNA_12	Homo_sapiens_tRNA-Cys-GCA-4-1	25	29	7	27	31	7	35	27	8	38	32	9	23.6198	18.4119	40.1703	49.2429	1.08901	0.19013	0.601123	6.7674	4.86756	9.2503	11.3169	0.821879	0.371426	0.699865
Homo_sapiens_Tyr-GTA_tRNA_1	Homo_sapiens_tRNA-Tyr-GTA-2-1	34	26	9	71	25	24	9	25	5	11	30	3	32.123	48.4164	10.3295	14.2545	-1.71197	0.0470647	0.406865	8.70094	16.6888	5.78143	3.7723	-1.41011	0.123214	0.577846
Homo_sapiens_Pro-TGG_tRNA_2	Homo_sapiens_tRNA-Pro-TGG-1-1	26	35	8	57	25	23	13	32	3	28	25	7	24.5646	38.8695	14.9204	36.2843	-0.308984	0.658831	0.897223	7.73417	15.9934	3.46886	8.80203	-0.951325	0.266626	0.665636
Homo_sapiens_Val-TAC_tRNA_3	Homo_sapiens_tRNA-Val-TAC-3-1	21	33	7	39	31	11	46	31	17	13	31	4	19.8407	26.5949	52.7953	16.8463	0.584717	0.54067	0.840414	6.7674	7.64902	19.6569	5.02973	0.776015	0.523985	0.849191
Homo_sapiens_His-GTG_tRNA_2	Homo_sapiens_tRNA-His-GTG-2-1	15	33	3	12	29	4	75	33	35	14	34	4	14.1719	8.18306	86.0793	18.1421	2.22099	0.198912	0.601123	2.90031	2.78146	40.47	5.02973	3.00145	0.234276	0.638095
Homo_sapiens_Trp-CCA_tRNA_6	Homo_sapiens_tRNA-Trp-CCA-4-1	23	34	9	36	34	13	37	34	14	16	35	7	21.7303	24.5492	42.4658	20.7339	0.449546	0.588436	0.876304	8.70094	9.03976	16.188	8.80203	0.494291	0.593044	0.876521
Homo_sapiens_Ile-AAT_tRNA_5	Homo_sapiens_tRNA-Ile-AAT-6-1	21	30	5	45	30	26	23	34	12	16	34	6	19.8407	30.6865	26.3977	20.7339	-0.100366	0.909064	1	4.83386	18.0795	13.8754	7.5446	-0.0972282	0.906338	1
Homo_sapiens_Thr-AGT_tRNA_1	Homo_sapiens_tRNA-Thr-AGT-1-1,Homo_sapiens_tRNA-Thr-AGT-1-3,Homo_sapiens_tRNA-Thr-AGT-1-2	24	28	7	54	28	21	21	32	4	6	28	2	22.675	36.8238	24.1022	7.7752	-0.900327	0.316982	0.676446	6.7674	14.6027	4.62515	2.51487	-1.58159	0.0947676	0.577846
Homo_sapiens_Gly-GCC_tRNA_3	Homo_sapiens_tRNA-Gly-GCC-4-1	20	32	10	14	32	4	47	32	23	23	32	10	18.8959	9.5469	53.943	29.8049	1.55799	0.0548564	0.406865	9.66771	2.78146	26.5946	12.5743	1.65366	0.0667512	0.575729
Homo_sapiens_Undet-NNN_tRNA_3	Homo_sapiens_tRNA-Und-NNN-4-1	23	33	9	31	33	17	24	33	12	24	33	6	21.7303	21.1396	27.5454	31.1008	0.452075	0.615719	0.887248	8.70094	11.8212	13.8754	7.5446	0.0617787	1	1
Homo_sapiens_Tyr-GTA_tRNA_4	Homo_sapiens_tRNA-Tyr-GTA-3-1	29	25	10	42	25	15	16	25	6	12	25	5	27.399	28.6407	18.3636	15.5504	-0.724569	0.423324	0.79662	9.66771	10.4305	6.93772	6.28717	-0.603811	0.545947	0.849191
Homo_sapiens_Thr-AGT_tRNA_3	Homo_sapiens_tRNA-Thr-AGT-3-1	22	27	13	47	28	19	9	27	4	20	28	6	20.7855	32.0503	10.3295	25.9173	-0.543659	0.489887	0.823618	12.568	13.212	4.62515	7.5446	-1.08295	0.240011	0.640677
Homo_sapiens_Ala-CGC_tRNA_2	Homo_sapiens_tRNA-Ala-CGC-2-1	14	30	4	37	28	7	20	28	9	25	28	8	13.2271	25.2311	22.9545	32.3967	0.525322	0.620544	0.887248	3.86709	4.86756	10.4066	10.0595	1.22841	0.196587	0.619242
Homo_sapiens_Ser-GCT_tRNA_1	Homo_sapiens_tRNA-Ser-GCT-1-1,Homo_sapiens_tRNA-Ser-GCT-5-1,Homo_sapiens_tRNA-Ser-GCT-2-1,Homo_sapiens_tRNA-Ser-GCT-4-1,Homo_sapiens_tRNA-Ser-GCT-4-2,Homo_sapiens_tRNA-Ser-GCT-4-3	16	32	5	40	35	11	19	32	4	19	33	11	15.1167	27.2769	21.8068	24.6215	0.131157	0.962952	1	4.83386	7.64902	4.62515	13.8318	0.56421	0.677426	0.929631
Homo_sapiens_Thr-AGT_tRNA_2	Homo_sapiens_tRNA-Thr-AGT-5-1	28	28	12	38	28	20	20	34	5	7	27	4	26.4542	25.913	22.9545	9.07107	-0.709441	0.466235	0.817887	11.6013	13.9073	5.78143	5.02973	-1.23846	0.184116	0.600834
Homo_sapiens_Ala-TGC_tRNA_4	Homo_sapiens_tRNA-Ala-TGC-2-1	22	28	5	36	28	11	12	28	6	20	28	6	20.7855	24.5492	13.7727	25.9173	-0.191837	0.812861	0.978903	4.83386	7.64902	6.93772	7.5446	0.214342	0.942969	1
Homo_sapiens_Thr-TGT_tRNA_6	Homo_sapiens_tRNA-Thr-TGT-1-1	22	27	12	42	28	14	11	28	5	15	27	8	20.7855	28.6407	12.625	19.438	-0.624367	0.462733	0.817887	11.6013	9.73512	5.78143	10.0595	-0.429661	0.68226	0.929631
Homo_sapiens_Ala-CGC_tRNA_3	Homo_sapiens_tRNA-Ala-CGC-1-1	22	30	8	33	30	9	16	30	4	18	25	6	20.7855	22.5034	18.3636	23.3256	-0.0543228	0.964706	1	7.73417	6.25829	4.62515	7.5446	-0.201351	0.927432	1
Homo_sapiens_Thr-CGT_tRNA_2	Homo_sapiens_tRNA-Thr-CGT-2-1	43	26	30	37	26	29	1	27	1	4	27	2	40.6261	25.2311	1.14772	5.18347	-3.37879	0.0012969	0.0383511	29.0031	20.1656	1.15629	2.51487	-3.74344	0.000451964	0.0233892
Homo_sapiens_Lys-TTT_tRNA_6	Homo_sapiens_tRNA-Lys-TTT-2-1,Homo_sapiens_tRNA-Lys-TTT-1-1	16	33	4	12	25	4	31	30	7	23	28	7	15.1167	8.18306	35.5794	29.8049	1.48863	0.0795625	0.411736	3.86709	2.78146	8.09401	8.80203	1.34557	0.142797	0.577846
Homo_sapiens_Thr-AGT_tRNA_4	Homo_sapiens_tRNA-Thr-AGT-4-1	20	28	11	42	28	30	9	27	4	11	27	7	18.8959	28.6407	10.3295	14.2545	-0.951315	0.280532	0.656067	10.6345	20.861	4.62515	8.80203	-1.22999	0.149875	0.577846
Homo_sapiens_Glu-TTC_tRNA_2	Homo_sapiens_tRNA-Glu-TTC-10-1	15	34	5	22	33	9	26	33	11	18	33	6	14.1719	15.0023	29.8408	23.3256	0.865824	0.330577	0.695221	4.83386	6.25829	12.7192	7.5446	0.869363	0.362796	0.699865
Homo_sapiens_Thr-TGT_tRNA_1	Homo_sapiens_tRNA-Thr-TGT-5-1	14	33	3	21	26	10	28	32	9	17	32	10	13.2271	14.3204	32.1363	22.0297	0.975468	0.270538	0.656067	2.90031	6.95366	10.4066	12.5743	1.22166	0.221457	0.638095
Homo_sapiens_Cys-GCA_tRNA_7	Homo_sapiens_tRNA-Cys-GCA-chr5-2	20	27	12	21	27	8	22	26	8	16	26	6	18.8959	14.3204	25.2499	20.7339	0.469238	0.585315	0.876304	11.6013	5.56293	9.2503	7.5446	-0.0313783	1	1
Homo_sapiens_Tyr-GTA_tRNA_3	Homo_sapiens_tRNA-Tyr-GTA-8-1	21	29	6	38	25	9	9	28	3	8	32	4	19.8407	25.913	10.3295	10.3669	-1.1445	0.216352	0.606776	5.80063	6.25829	3.46886	5.02973	-0.504805	0.650827	0.919351
Homo_sapiens_Ser-GCT_tRNA_2	Homo_sapiens_tRNA-Ser-GCT-3-1	21	35	4	35	32	7	7	32	4	11	32	5	19.8407	23.8673	8.03407	14.2545	-0.971588	0.283734	0.656067	3.86709	4.86756	4.62515	6.28717	0.321136	0.857775	0.980992
Homo_sapiens_Gly-CCC_tRNA_6	Homo_sapiens_tRNA-Gly-CCC-chr1-16,Homo_sapiens_tRNA-Gly-CCC-chr1-19	8	31	4	12	30	5	40	32	23	13	32	5	7.55835	8.18306	45.909	16.8463	1.99517	0.0920971	0.423647	3.86709	3.47683	26.5946	6.28717	2.16267	0.202543	0.619242
Homo_sapiens_Ala-AGC_tRNA_17	Homo_sapiens_tRNA-Ala-AGC-4-1	11	30	4	30	28	11	15	31	3	17	28	9	10.3927	20.4576	17.2159	22.0297	0.347243	0.790579	0.978903	3.86709	7.64902	3.46886	11.3169	0.360555	0.882032	1
Homo_sapiens_Arg-TCT_tRNA_3	Homo_sapiens_tRNA-Arg-TCT-3-1	33	33	16	21	33	10	13	33	7	6	33	3	31.1782	14.3204	14.9204	7.7752	-1.00341	0.339214	0.695221	15.4683	6.95366	8.09401	3.7723	-0.918044	0.403774	0.728064
Homo_sapiens_Ser-ACT_tRNA_1	Homo_sapiens_tRNA-Ser-ACT-1-1	20	29	12	26	29	17	13	29	4	14	29	9	18.8959	17.73	14.9204	18.1421	-0.147664	0.902755	1	11.6013	11.8212	4.62515	11.3169	-0.555057	0.550157	0.849191
Homo_sapiens_Cys-ACA_tRNA_1	Homo_sapiens_tRNA-Cys-ACA-1-1	19	27	16	15	27	9	23	26	11	15	28	6	17.9511	10.2288	26.3977	19.438	0.701804	0.400322	0.772882	15.4683	6.25829	12.7192	7.5446	-0.100563	1	1
Homo_sapiens_Arg-TCT_tRNA_1	Homo_sapiens_tRNA-Arg-TCT-2-1	22	33	5	29	33	8	12	33	3	9	34	3	20.7855	19.7757	13.7727	11.6628	-0.673257	0.492391	0.823618	4.83386	5.56293	3.46886	3.7723	-0.521844	0.649457	0.919351
Homo_sapiens_Lys-CTT_tRNA_9	Homo_sapiens_tRNA-Lys-CTT-16-1	23	25	17	20	25	17	11	25	6	17	25	13	21.7303	13.6384	12.625	22.0297	-0.0294214	1	1	16.4351	11.8212	6.93772	16.3466	-0.279213	0.794493	0.947429
Homo_sapiens_Arg-TCT_tRNA_6	Homo_sapiens_tRNA-Arg-TCT-5-1	30	33	14	21	33	4	13	32	5	6	33	3	28.3438	14.3204	14.9204	7.7752	-0.910611	0.392311	0.766116	13.5348	2.78146	5.78143	3.7723	-0.772174	0.706858	0.929631
Homo_sapiens_Ser-TGA_tRNA_2	Homo_sapiens_nmt-tRNA-Ser-TGA-1-1	2	25	2	2	25	2	17	25	15	46	25	41	1.88959	1.36384	19.5113	59.6099	4.60403	0.0142191	0.27	1.93354	1.39073	17.3443	51.5548	4.37337	0.0151099	0.260646
Homo_sapiens_Lys-TTT_tRNA_11	Homo_sapiens_tRNA-Lys-TTT-14-1	7	32	2	11	27	4	42	30	18	6	28	2	6.61356	7.50114	48.2044	7.7752	1.9877	0.300189	0.656067	1.93354	2.78146	20.8132	2.51487	2.30673	0.331823	0.686418
Homo_sapiens_Tyr-GTA_tRNA_21	Homo_sapiens_tRNA-Tyr-GTA-5-2	25	25	9	25	25	9	5	30	2	6	32	3	23.6198	17.048	5.73862	7.7752	-1.58945	0.114916	0.484747	8.70094	6.25829	2.31257	3.7723	-1.29774	0.199419	0.619242
Homo_sapiens_Arg-TCT_tRNA_2	Homo_sapiens_tRNA-Arg-TCT-3-2	25	33	11	22	33	11	6	27	2	6	33	4	23.6198	15.0023	6.88634	7.7752	-1.39739	0.17229	0.598751	10.6345	7.64902	2.31257	5.02973	-1.31624	0.185765	0.600834
Homo_sapiens_Trp-CCA_tRNA_5	Homo_sapiens_tRNA-Trp-CCA-2-1	11	32	4	12	32	4	23	34	7	12	32	8	10.3927	8.18306	26.3977	15.5504	1.17518	0.19422	0.601123	3.86709	2.78146	8.09401	10.0595	1.44913	0.116264	0.577846
Homo_sapiens_Trp-CCA_tRNA_1	Homo_sapiens_tRNA-Trp-CCA-3-1,Homo_sapiens_tRNA-Trp-CCA-3-2,Homo_sapiens_tRNA-Trp-CCA-3-3	14	32	9	25	32	18	7	34	3	9	34	4	13.2271	17.048	8.03407	11.6628	-0.620168	0.522011	0.837645	8.70094	12.5166	3.46886	5.02973	-1.31996	0.156157	0.577846
Homo_sapiens_Asp-GTC_tRNA_7	Homo_sapiens_tRNA-Asp-GTC-5-1	13	27	4	21	25	6	8	29	2	12	33	2	12.2823	14.3204	9.18179	15.5504	-0.105181	0.9255	1	3.86709	4.1722	2.31257	2.51487	-0.735808	0.549704	0.849191
Homo_sapiens_Tyr-GTA_tRNA_5	Homo_sapiens_tRNA-Tyr-GTA-5-1	21	35	4	14	25	6	4	34	1	15	30	5	19.8407	9.5469	4.5909	19.438	-0.290435	0.826893	0.981186	3.86709	4.1722	1.15629	6.28717	-0.111094	1	1
Homo_sapiens_Ile-AAT_tRNA_3	Homo_sapiens_tRNA-Ile-AAT-1-1	10	27	3	6	33	2	23	33	6	13	29	3	9.44794	4.09153	26.3977	16.8463	1.67533	0.0651043	0.406865	2.90031	1.39073	6.93772	3.7723	1.31956	0.121611	0.577846
Homo_sapiens_Trp-CCA_tRNA_2	Homo_sapiens_tRNA-Trp-CCA-1-1	12	34	3	22	32	8	7	35	4	11	34	4	11.3375	15.0023	8.03407	14.2545	-0.240938	0.803503	0.978903	2.90031	5.56293	4.62515	5.02973	0.190048	1	1
Homo_sapiens_Ser-AGA_tRNA_3	Homo_sapiens_tRNA-Ser-AGA-4-1	10	29	3	15	32	8	8	32	3	16	32	11	9.44794	10.2288	9.18179	20.7339	0.604409	0.593024	0.876828	2.90031	5.56293	3.46886	13.8318	1.03154	0.530286	0.849191
Homo_sapiens_Phe-GAA_tRNA_6	Homo_sapiens_tRNA-Phe-GAA-5-1	17	30	5	22	29	8	8	29	4	2	28	2	16.0615	15.0023	9.18179	2.59173	-1.39969	0.202335	0.601123	4.83386	5.56293	4.62515	2.51487	-0.542138	0.648973	0.919351
Homo_sapiens_Gly-CCC_tRNA_8	Homo_sapiens_tRNA-Gly-CCC-5-1	9	32	5	6	30	3	24	32	14	9	30	6	8.50314	4.09153	27.5454	11.6628	1.63834	0.0894174	0.423647	4.83386	2.0861	16.188	7.5446	1.77804	0.0552845	0.540626
Homo_sapiens_Ser-TGA_tRNA_4	Homo_sapiens_nmt-tRNA-Ser-TGA-2-1	0	35	0	1	25	1	15	25	14	32	25	31	0	0.681921	17.2159	41.4677	6.42721	0.000830666	0.0343896	0	0.695366	16.188	38.9804	6.30993	0.00095831	0.039674
Homo_sapiens_Gly-CCC_tRNA_2	Homo_sapiens_tRNA-Gly-CCC-6-1	14	27	5	19	25	6	7	26	3	8	25	3	13.2271	12.9565	8.03407	10.3669	-0.50888	0.637503	0.887455	4.83386	4.1722	3.46886	3.7723	-0.314674	0.890397	1
Homo_sapiens_Cys-GCA_tRNA_27	Homo_sapiens_tRNA-Cys-GCA-21-1,Homo_sapiens_tRNA-Cys-GCA-23-1	12	30	5	22	26	11	4	27	3	10	27	4	11.3375	15.0023	4.5909	12.9587	-0.585809	0.540381	0.840414	4.83386	7.64902	3.46886	5.02973	-0.554655	0.571753	0.864395
Homo_sapiens_Cys-GCA_tRNA_9	Homo_sapiens_tRNA-Cys-GCA-1-1	16	25	6	12	29	6	12	26	8	7	26	4	15.1167	8.18306	13.7727	9.07107	-0.0285149	1	1	5.80063	4.1722	9.2503	5.02973	0.517925	0.584144	0.876131
Homo_sapiens_Thr-CGT_tRNA_7	Homo_sapiens_tRNA-Thr-CGT-chr1-118	11	26	7	18	31	8	11	30	3	6	27	3	10.3927	12.2746	12.625	7.7752	-0.152033	0.938688	1	6.7674	5.56293	3.46886	3.7723	-0.767918	0.480038	0.801354
Homo_sapiens_Cys-GCA_tRNA_17	Homo_sapiens_tRNA-Cys-GCA-5-1	12	30	4	16	27	5	6	26	3	12	27	5	11.3375	10.9107	6.88634	15.5504	0.0121706	1	1	3.86709	3.47683	3.46886	6.28717	0.409745	0.759785	0.936163
Homo_sapiens_Cys-GCA_tRNA_6	Homo_sapiens_tRNA-Cys-GCA-13-1,Homo_sapiens_tRNA-Cys-GCA-8-1	10	27	6	19	27	8	4	26	2	13	27	8	9.44794	12.9565	4.5909	16.8463	-0.0636707	0.931015	1	5.80063	5.56293	2.31257	10.0595	0.122669	1	1
Homo_sapiens_Tyr-GTA_tRNA_30	Homo_sapiens_tRNA-Tyr-GTA-5-5	10	25	5	22	25	10	3	34	1	10	25	6	9.44794	15.0023	3.44317	12.9587	-0.575989	0.538483	0.840414	4.83386	6.95366	1.15629	7.5446	-0.438025	0.708701	0.929631
Homo_sapiens_Leu-TAG_tRNA_3	Homo_sapiens_tRNA-Leu-TAG-3-1	15	26	7	8	34	6	16	29	3	5	27	5	14.1719	5.45537	18.3636	6.47934	0.339975	0.681602	0.898672	6.7674	4.1722	3.46886	6.28717	-0.165193	1	1
Homo_sapiens_Ile-TAT_tRNA_3	Homo_sapiens_tRNA-Ile-TAT-1-1	8	25	4	8	26	5	25	26	6	2	25	2	7.55835	5.45537	28.6931	2.59173	1.26543	0.498394	0.823618	3.86709	3.47683	6.93772	2.51487	0.36416	0.754948	0.936163
Homo_sapiens_Arg-CCT_tRNA_3	Homo_sapiens_tRNA-Arg-CCT-5-1	11	27	7	26	27	21	4	27	2	2	26	1	10.3927	17.73	4.5909	2.59173	-1.96915	0.0790168	0.411736	6.7674	14.6027	2.31257	1.25743	-2.58159	0.0254913	0.376907
Homo_sapiens_Cys-GCA_tRNA_22	Homo_sapiens_tRNA-Cys-GCA-17-1	12	27	5	16	26	6	3	27	2	10	27	3	11.3375	10.9107	3.44317	12.9587	-0.439835	0.674266	0.898672	4.83386	4.1722	2.31257	3.7723	-0.565667	0.650476	0.919351
Homo_sapiens_Ala-AGC_tRNA_6	Homo_sapiens_tRNA-Ala-AGC-8-2,Homo_sapiens_tRNA-Ala-AGC-8-1	8	30	3	28	30	14	3	33	1	2	29	2	7.55835	19.0938	3.44317	2.59173	-2.14285	0.0768652	0.411736	2.90031	9.73512	1.15629	2.51487	-1.78317	0.233841	0.638095
Homo_sapiens_Tyr-GTA_tRNA_15	Homo_sapiens_tRNA-Tyr-GTA-5-4	15	25	10	11	31	3	10	30	2	4	33	1	14.1719	7.50114	11.4772	5.18347	-0.379452	0.838218	0.981186	9.66771	2.0861	2.31257	1.25743	-1.71913	0.425862	0.735103
Homo_sapiens_Cys-GCA_tRNA_24	Homo_sapiens_tRNA-Cys-GCA-7-1	14	27	5	17	27	6	6	27	3	3	30	1	13.2271	11.5927	6.88634	3.8876	-1.20394	0.295307	0.656067	4.83386	4.1722	3.46886	1.25743	-0.930185	0.426637	0.735103
Homo_sapiens_Tyr-GTA_tRNA_16	Homo_sapiens_tRNA-Tyr-GTA-4-1	16	25	9	7	25	3	5	31	2	12	26	7	15.1167	4.77345	5.73862	15.5504	0.0980558	0.94007	1	8.70094	2.0861	2.31257	8.80203	0.0431581	1	1
Homo_sapiens_Lys-CTT_tRNA_3	Homo_sapiens_tRNA-Lys-CTT-5-1	7	35	3	11	35	6	8	31	2	13	35	4	6.61356	7.50114	9.18179	16.8463	0.88287	0.430734	0.80132	2.90031	4.1722	2.31257	5.02973	0.0540114	1	1
Homo_sapiens_Ser-GCT_tRNA_3	Homo_sapiens_tRNA-Ser-GCT-6-1	13	26	6	13	32	3	5	34	2	7	33	2	12.2823	8.86498	5.73862	9.07107	-0.513932	0.676499	0.898672	5.80063	2.0861	2.31257	2.51487	-0.708168	0.704846	0.929631
Homo_sapiens_Cys-GCA_tRNA_19	Homo_sapiens_tRNA-Cys-GCA-25-1	10	30	2	15	27	5	5	26	3	8	27	4	9.44794	10.2288	5.73862	10.3669	-0.288934	0.810274	0.978903	1.93354	3.47683	3.46886	5.02973	0.651496	0.624561	0.910451
Homo_sapiens_Ala-AGC_tRNA_12	Homo_sapiens_tRNA-Ala-AGC-2-2,Homo_sapiens_tRNA-Ala-AGC-2-1,Homo_sapiens_tRNA-Ala-AGC-7-1	4	35	1	14	35	3	10	35	3	9	33	3	3.77917	9.5469	11.4772	11.6628	0.79614	0.520625	0.837645	0.966771	2.0861	3.46886	3.7723	1.24606	0.338235	0.686418
Homo_sapiens_Met-CAT_tRNA_6	Homo_sapiens_tRNA-Met-CAT-2-1	12	27	6	14	27	7	5	27	3	6	27	2	11.3375	9.5469	5.73862	7.7752	-0.627992	0.597702	0.877477	5.80063	4.86756	3.46886	2.51487	-0.834199	0.447388	0.752921
Homo_sapiens_Cys-GCA_tRNA_4	Homo_sapiens_tRNA-Cys-GCA-11-1	6	30	3	21	27	12	3	31	1	4	29	1	5.66876	14.3204	3.44317	5.18347	-1.21234	0.270763	0.656067	2.90031	8.34439	1.15629	1.25743	-2.21992	0.137481	0.577846
Homo_sapiens_Met-CAT_tRNA_9	Homo_sapiens_tRNA-Met-CAT-4-1,Homo_sapiens_tRNA-Met-CAT-4-3,Homo_sapiens_tRNA-Met-CAT-4-2	6	27	3	14	26	5	7	27	3	6	27	3	5.66876	9.5469	8.03407	7.7752	0.0552136	1	1	2.90031	3.47683	3.46886	3.7723	0.183311	1	1
Homo_sapiens_Ile-TAT_tRNA_1	Homo_sapiens_tRNA-Ile-TAT-2-1	8	30	2	1	32	1	20	31	6	3	31	2	7.55835	0.681921	22.9545	3.8876	1.70373	0.333358	0.695221	1.93354	0.695366	6.93772	2.51487	1.84625	0.159117	0.577846
Homo_sapiens_Ser-AGA_tRNA_5	Homo_sapiens_tRNA-Ser-AGA-2-5,Homo_sapiens_tRNA-Ser-AGA-2-3,Homo_sapiens_tRNA-Ser-AGA-2-2,Homo_sapiens_tRNA-Ser-AGA-2-1,Homo_sapiens_tRNA-Ser-AGA-2-6,Homo_sapiens_tRNA-Ser-AGA-2-4	8	33	2	12	25	6	7	32	4	5	32	3	7.55835	8.18306	8.03407	6.47934	-0.117179	0.989694	1	1.93354	4.1722	4.62515	3.7723	0.459785	0.791007	0.947429
Homo_sapiens_Asn-GTT_tRNA_13	Homo_sapiens_tRNA-Asn-GTT-4-1	10	25	3	16	25	7	4	28	2	2	34	1	9.44794	10.9107	4.5909	2.59173	-1.50306	0.219082	0.606776	2.90031	4.86756	2.31257	1.25743	-1.12159	0.33088	0.686418
Homo_sapiens_Tyr-GTA_tRNA_19	Homo_sapiens_tRNA-Tyr-GTA-6-1	12	25	8	9	30	3	5	30	2	5	31	3	11.3375	6.13729	5.73862	6.47934	-0.516275	0.733442	0.942997	7.73417	2.0861	2.31257	3.7723	-0.690535	0.741915	0.936163
Homo_sapiens_Tyr-GTA_tRNA_22	Homo_sapiens_tRNA-Tyr-GTA-5-3	11	25	5	8	25	3	4	31	2	8	25	4	10.3927	5.45537	4.5909	10.3669	-0.083409	1	1	4.83386	2.0861	2.31257	5.02973	0.0854711	1	1
Homo_sapiens_Cys-GCA_tRNA_1	Homo_sapiens_tRNA-Cys-GCA-24-1	9	27	4	14	27	5	2	29	1	6	30	2	8.50314	9.5469	2.29545	7.7752	-0.841846	0.46168	0.817887	3.86709	3.47683	1.15629	2.51487	-1.00032	0.443418	0.752357
Homo_sapiens_Lys-CTT_tRNA_12	Homo_sapiens_tRNA-Lys-CTT-8-1	5	33	3	13	33	3	1	34	1	12	34	6	4.72397	8.86498	1.14772	15.5504	0.297253	0.975603	1	2.90031	2.0861	1.15629	7.5446	0.803161	0.700723	0.929631
Homo_sapiens_Ser-TGA_tRNA_6	Homo_sapiens_tRNA-Ser-TGA-2-1,Homo_sapiens_tRNA-Ser-TGA-4-1	12	26	5	6	25	5	4	33	1	8	25	4	11.3375	4.09153	4.5909	10.3669	-0.0447484	1	1	4.83386	3.47683	1.15629	5.02973	-0.425956	0.807284	0.954902
Homo_sapiens_Glu-CTC_tRNA_1	Homo_sapiens_tRNA-Glu-CTC-3-1	7	27	4	9	27	5	4	33	2	9	34	6	6.61356	6.13729	4.5909	11.6628	0.350175	0.839735	0.981186	3.86709	3.47683	2.31257	7.5446	0.424625	0.796389	0.947429
Homo_sapiens_Ile-GAT_tRNA_1	Homo_sapiens_tRNA-Ile-GAT-1-3,Homo_sapiens_tRNA-Ile-GAT-1-1,Homo_sapiens_tRNA-Ile-GAT-1-2	6	27	3	9	28	6	6	28	3	7	28	5	5.66876	6.13729	6.88634	9.07107	0.4347	0.769334	0.978903	2.90031	4.1722	3.46886	6.28717	0.464072	0.755452	0.936163
Homo_sapiens_Thr-TGT_tRNA_4	Homo_sapiens_tRNA-Thr-TGT-2-1	7	25	4	2	28	1	11	30	3	7	33	3	6.61356	1.36384	12.625	9.07107	1.44344	0.16042	0.582578	3.86709	0.695366	3.46886	3.7723	0.666412	0.500593	0.828983
Homo_sapiens_Leu-TAA_tRNA_2	Homo_sapiens_tRNA-Leu-TAA-3-1	8	33	2	12	25	3	5	33	2	2	27	2	7.55835	8.18306	5.73862	2.59173	-0.918115	0.498329	0.823618	1.93354	2.0861	2.31257	2.51487	0.264192	1	1
Homo_sapiens_Cys-GCA_tRNA_16	Homo_sapiens_tRNA-Cys-GCA-6-1	6	29	2	15	29	5	3	25	2	3	29	2	5.66876	10.2288	3.44317	3.8876	-1.11677	0.364972	0.733487	1.93354	3.47683	2.31257	2.51487	-0.164469	1	1
Homo_sapiens_Ser-AGA_tRNA_2	Homo_sapiens_tRNA-Ser-AGA-3-1,Homo_sapiens_tRNA-Ser-AGA-1-1	11	25	3	9	33	4	2	32	1	5	25	5	10.3927	6.13729	2.29545	6.47934	-0.913653	0.482983	0.823618	2.90031	2.78146	1.15629	6.28717	0.38963	0.91639	1
Homo_sapiens_Gln-TTG_tRNA_8	Homo_sapiens_nmt-tRNA-Gln-TTG-7-1	0	35	0	1	26	1	12	34	5	12	35	3	0	0.681921	13.7727	15.5504	5.42629	0.0006072	0.0324001	0	0.695366	5.78143	3.7723	3.78022	0.007848	0.180504
Homo_sapiens_Lys-CTT_tRNA_8	Homo_sapiens_tRNA-Lys-CTT-chr15-5	3	35	1	15	35	7	6	29	3	1	31	1	2.83438	10.2288	6.88634	1.29587	-0.674946	0.677328	0.898672	0.966771	4.86756	3.46886	1.25743	-0.303858	0.918573	1
Homo_sapiens_Met-CAT_tRNA_4	Homo_sapiens_tRNA-Met-CAT-5-1	8	27	6	9	27	3	4	27	4	3	27	1	7.55835	6.13729	4.5909	3.8876	-0.691836	0.647371	0.887455	5.80063	2.0861	4.62515	1.25743	-0.422977	0.962587	1
Homo_sapiens_Ser-TGA_tRNA_3	Homo_sapiens_tRNA-Ser-TGA-1-1	7	33	3	8	30	4	7	25	3	1	25	1	6.61356	5.45537	8.03407	1.29587	-0.371359	0.901863	1	2.90031	2.78146	3.46886	1.25743	-0.265633	1	1
Homo_sapiens_Ala-CGC_tRNA_5	Homo_sapiens_tRNA-Ala-CGC-4-1	3	31	1	10	29	4	6	28	2	4	31	3	2.83438	6.81921	6.88634	5.18347	0.322265	0.90937	1	0.966771	2.78146	2.31257	3.7723	0.699016	0.7424	0.936163
Homo_sapiens_Thr-TGT_tRNA_2	Homo_sapiens_tRNA-Thr-TGT-3-1	8	31	3	2	28	1	9	28	3	3	32	3	7.55835	1.36384	10.3295	3.8876	0.672159	0.534438	0.840414	2.90031	0.695366	3.46886	3.7723	1.00996	0.338235	0.686418
Homo_sapiens_Gln-TTG_tRNA_7	Homo_sapiens_tRNA-Gln-TTG-4-1	7	27	5	11	29	4	1	27	1	2	29	1	6.61356	7.50114	1.14772	2.59173	-1.9163	0.182229	0.598751	4.83386	2.78146	1.15629	1.25743	-1.65765	0.233308	0.638095
Homo_sapiens_Ala-AGC_tRNA_18	Homo_sapiens_tRNA-Ala-AGC-3-1	10	30	3	7	29	3	3	33	1	0	35	0	9.44794	4.77345	3.44317	0	-2.04625	0.203278	0.601123	2.90031	2.0861	1.15629	0	-2.1085	0.312807	0.686418
Homo_sapiens_Tyr-GTA_tRNA_11	Homo_sapiens_tRNA-Tyr-GTA-7-1	7	30	2	10	33	3	2	26	1	1	25	1	6.61356	6.81921	2.29545	1.29587	-1.90317	0.209842	0.603294	1.93354	2.0861	1.15629	1.25743	-0.735808	0.832359	0.967968
Homo_sapiens_Ser-TGA_tRNA_1	Homo_sapiens_tRNA-Ser-TGA-3-1	8	25	4	4	32	2	2	33	1	6	25	5	7.55835	2.72769	2.29545	7.7752	-0.0305302	1	1	3.86709	1.39073	1.15629	6.28717	0.501508	0.819918	0.958887

## Sheet: HS578T
#To remove the redundancy in tRNA gene sequence we clustered tRNAs based on first 50bp similarity for every Anticodon-aminoacid pair.
#bowtie assigns reads randomly to a tRNA id if multiple tRNAs have exact same identical sequence. In this case we might split up reads. We used customized perl script to cluster the tRNA sequences Anticodon-aminoacid pairs.
#Clustered_tRNA_ID is the unique tRNA gene name generated, tRNA- list of all the tRNAs that are merged together. Raw read numbers are obtained using customized perl script and data is normalized using DESeq Release (3.3).
#tRNAs with less than 5 reads in all the samples are removed from the analysis.
																		DESeq Differential Expression							DESeq Differential Expression
		HS578T - CD44+CD24-						HS578T - CD24+						Normalized total reads mapping to tRNA cluster				tsRNA pool CD44+CD24- Vs CD24+			Normalized tsRNA (most represented size) Counts				tsRNA CD44+CD24- Vs CD24+
Clustered_tRNA_Id	tRNAs	CD44+Cd24-_R1	Most represented tsRNA size	Count	CD44+Cd24-_R2	Most represented tsRNA size	Count	Cd24+_R1	Most represented tsRNA size	Count	Cd24+_R2	Most represented tsRNA size	Count	CD44+Cd24-_R1	CD44+Cd24-_R2	Cd24+_R1	Cd24+_R2	Log2(FC)	pvalue	adj.pvalue	CD44+Cd24-_R1	CD44+Cd24-_R2	Cd24+_R1	Cd24+_R2	Log2(FC)	pvalue	adj.pvalue
Homo_sapiens_Val-CAC_tRNA_1	Homo_sapiens_tRNA-Val-CAC-1-6,Homo_sapiens_tRNA-Val-CAC-4-1,Homo_sapiens_tRNA-Val-CAC-1-5,Homo_sapiens_tRNA-Val-CAC-1-2,Homo_sapiens_tRNA-Val-CAC-1-3,Homo_sapiens_tRNA-Val-CAC-1-4,Homo_sapiens_tRNA-Val-CAC-1-1	13071	33	6783	22492	33	10603	32227	33	20969	32234	33	20880	19249	17390.1	43383.3	21530.8	0.825149	0.300521	0.847455	9389.3	8260.67	27453.6	15601.2	1.28651	0.386968	1
Homo_sapiens_Val-CAC_tRNA_7	Homo_sapiens_tRNA-Val-CAC-5-1	13017	33	6745	21963	33	10526	32366	33	21092	32239	33	20898	19169.5	16981.1	43570.4	21534.2	0.848741	0.288127	0.847455	9336.69	8200.68	27614.7	15614.6	1.30158	0.381431	1
Homo_sapiens_Glu-CTC_tRNA_2	Homo_sapiens_tRNA-Glu-CTC-1-2,Homo_sapiens_tRNA-Glu-CTC-1-1,Homo_sapiens_tRNA-Glu-CTC-1-4,Homo_sapiens_tRNA-Glu-CTC-1-6,Homo_sapiens_tRNA-Glu-CTC-1-7,Homo_sapiens_tRNA-Glu-CTC-1-3,Homo_sapiens_tRNA-Glu-CTC-1-5,Homo_sapiens_tRNA-Glu-CTC-2-1	13485	34	3411	28698	33	6824	22618	34	7231	31108	34	12788	19858.7	22188.3	30447.9	20778.7	0.284888	0.779845	0.990429	4721.64	5316.49	9467.17	9554.96	0.922188	0.51538	1
Homo_sapiens_Val-AAC_tRNA_7	Homo_sapiens_tRNA-Val-AAC-1-2,Homo_sapiens_tRNA-Val-AAC-3-1,Homo_sapiens_tRNA-Val-AAC-1-5,Homo_sapiens_tRNA-Val-AAC-1-1,Homo_sapiens_tRNA-Val-AAC-1-3,Homo_sapiens_tRNA-Val-AAC-1-4	9534	33	6728	15054	33	10520	26834	33	20989	28821	33	20780	14040.3	11639.2	36123.3	19251.1	1.1086	0.134328	0.847455	9313.16	8196	27479.8	15526.4	1.29644	0.383604	1
Homo_sapiens_Val-AAC_tRNA_3	Homo_sapiens_tRNA-Val-AAC-4-1	9485	33	6698	15106	33	10562	27000	33	21054	28272	33	20522	13968.1	11679.5	36346.8	18884.4	1.10666	0.138549	0.847455	9271.64	8228.73	27564.9	15333.7	1.29355	0.386525	1
Homo_sapiens_His-GTG_tRNA_1	Homo_sapiens_tRNA-His-GTG-1-1,Homo_sapiens_tRNA-His-GTG-1-2,Homo_sapiens_tRNA-His-GTG-1-8,Homo_sapiens_tRNA-His-GTG-1-4,Homo_sapiens_tRNA-His-GTG-1-9,Homo_sapiens_tRNA-His-GTG-1-7,Homo_sapiens_tRNA-His-GTG-1-5,Homo_sapiens_tRNA-His-GTG-1-6,Homo_sapiens_tRNA-His-GTG-1-3	2983	29	1200	4022	29	1273	9992	30	4593	50537	31	19868	4392.92	3109.68	13451	33756.4	2.65355	0.0205639	0.847455	1661.09	991.779	6013.38	14845	2.975	0.0299305	1
Homo_sapiens_Gly-GCC_tRNA_5	Homo_sapiens_tRNA-Gly-GCC-2-1,Homo_sapiens_tRNA-Gly-GCC-2-6,Homo_sapiens_tRNA-Gly-GCC-2-2,Homo_sapiens_tRNA-Gly-GCC-2-3,Homo_sapiens_tRNA-Gly-GCC-3-1,Homo_sapiens_tRNA-Gly-GCC-2-5,Homo_sapiens_tRNA-Gly-GCC-2-4	5219	32	2248	11811	32	5767	12619	32	5908	21345	32	7558	7685.76	9131.87	16987.4	14257.5	0.893646	0.368068	0.847455	3111.77	4493	7735.04	5647.2	0.815343	0.621276	1
Homo_sapiens_Gly-GCC_tRNA_4	Homo_sapiens_tRNA-Gly-GCC-5-1	4877	32	2215	10988	32	5568	12294	32	5810	21338	32	7830	7182.12	8495.55	16549.9	14252.8	0.974346	0.327845	0.847455	3066.09	4337.96	7606.73	5850.43	0.861988	0.590801	1
Homo_sapiens_Gly-GCC_tRNA_2	Homo_sapiens_tRNA-Gly-GCC-1-4,Homo_sapiens_tRNA-Gly-GCC-1-5,Homo_sapiens_tRNA-Gly-GCC-1-1,Homo_sapiens_tRNA-Gly-GCC-1-2,Homo_sapiens_tRNA-Gly-GCC-1-3	3604	32	1878	8311	32	4545	11128	32	6043	19335	32	10579	5307.43	6425.79	14980.3	12914.9	1.24942	0.242644	0.847455	2599.6	3540.95	7911.79	7904.44	1.36496	0.349855	1
Homo_sapiens_Gly-CCC_tRNA_10	Homo_sapiens_tRNA-Gly-CCC-1-1,Homo_sapiens_tRNA-Gly-CCC-1-2	4358	32	2230	10761	32	5563	9919	32	5785	16850	32	7534	6417.81	8320.04	13352.7	11255	0.739587	0.520296	0.884112	3086.85	4334.07	7574	5629.27	0.831226	0.608794	1
Homo_sapiens_Lys-CTT_tRNA_13	Homo_sapiens_tRNA-Lys-CTT-2-1,Homo_sapiens_tRNA-Lys-CTT-2-5,Homo_sapiens_tRNA-Lys-CTT-2-3,Homo_sapiens_tRNA-Lys-CTT-2-4,Homo_sapiens_tRNA-Lys-CTT-2-2	5653	34	2775	7963	34	3490	11914	34	6056	14622	34	9741	8324.89	6156.72	16038.4	9766.82	0.833438	0.422225	0.864711	3841.26	2719.02	7928.81	7278.3	1.21292	0.3627	1
Homo_sapiens_Val-AAC_tRNA_5	Homo_sapiens_tRNA-Val-AAC-2-1	3305	33	1985	4095	33	2078	10234	33	7259	18716	33	12739	4867.11	3166.12	13776.8	12501.4	1.70982	0.100956	0.847455	2747.72	1618.94	9503.83	9518.35	2.12308	0.119098	1
Homo_sapiens_Glu-TTC_tRNA_5	Homo_sapiens_tRNA-Glu-TTC-2-2,Homo_sapiens_tRNA-Glu-TTC-2-1	2022	33	1345	3616	33	2372	2614	33	1887	26821	33	17167	2977.7	2795.77	3518.91	17915.2	1.8924	0.228626	0.847455	1861.8	1848	2470.55	12826.9	2.04388	0.216098	1
Homo_sapiens_Val-CAC_tRNA_10	Homo_sapiens_tRNA-Val-CAC-2-1	3941	33	3552	7038	33	6235	12203	33	11273	9301	33	8458	5803.72	5441.55	16427.4	6212.64	1.00956	0.451442	0.864711	4916.82	4857.61	14759.2	6319.66	1.10871	0.493198	1
Homo_sapiens_Gln-CTG_tRNA_5	Homo_sapiens_tRNA-Gln-CTG-1-5,Homo_sapiens_tRNA-Gln-CTG-1-2,Homo_sapiens_tRNA-Gln-CTG-1-4,Homo_sapiens_tRNA-Gln-CTG-1-1,Homo_sapiens_tRNA-Gln-CTG-1-3,Homo_sapiens_tRNA-Gln-CTG-2-1	1452	34	224	2343	28	322	972	28	155	17533	34	13792	2138.29	1811.53	1308.48	11711.2	1.72084	0.332281	0.847455	310.07	250.866	202.933	10305.1	4.22752	0.223141	1
Homo_sapiens_Asp-GTC_tRNA_2	Homo_sapiens_tRNA-Asp-GTC-2-2,Homo_sapiens_tRNA-Asp-GTC-2-4,Homo_sapiens_tRNA-Asp-GTC-2-8,Homo_sapiens_tRNA-Asp-GTC-2-7,Homo_sapiens_tRNA-Asp-GTC-2-11,Homo_sapiens_tRNA-Asp-GTC-2-5,Homo_sapiens_tRNA-Asp-GTC-2-1,Homo_sapiens_tRNA-Asp-GTC-2-3,Homo_sapiens_tRNA-Asp-GTC-2-9,Homo_sapiens_tRNA-Asp-GTC-2-10,Homo_sapiens_tRNA-Asp-GTC-2-6	629	32	219	1210	32	301	1243	32	486	16126	32	8019	926.297	935.531	1673.3	10771.4	2.74074	0.189096	0.847455	303.148	234.505	636.295	5991.65	3.62381	0.16677	1
Homo_sapiens_Tyr-GTA_tRNA_17	Homo_sapiens_tRNA-Tyr-GTA-chr21-2,Homo_sapiens_tRNA-Tyr-GTA-chr1-127	1876	32	1258	4358	32	2913	7162	32	3374	4264	32	2344	2762.69	3369.46	9641.33	2848.15	1.02625	0.602941	0.915462	1741.37	2269.48	4417.4	1751.39	0.621079	0.77645	1
Homo_sapiens_Gln-CTG_tRNA_6	Homo_sapiens_tRNA-Gln-CTG-5-1	467	25	110	764	25	167	274	25	87	16114	34	13515	687.728	590.699	368.853	10763.4	3.1223	0.28618	0.847455	152.266	130.108	113.905	10098.2	5.17652	0.179217	1
Homo_sapiens_Tyr-GTA_tRNA_6	Homo_sapiens_tRNA-Tyr-GTA-chr14-8	1904	32	1287	4332	32	2933	6214	32	3297	3744	32	2383	2803.93	3349.36	8365.15	2500.82	0.820388	0.715498	0.95682	1781.52	2285.06	4316.59	1780.53	0.584313	0.79131	1
Homo_sapiens_Glu-TTC_tRNA_4	Homo_sapiens_tRNA-Glu-TTC-1-1,Homo_sapiens_tRNA-Glu-TTC-1-2	180	33	97	211	33	137	157	33	98	14109	33	10640	265.077	163.138	211.35	9424.16	4.49195	0.202371	0.847455	134.271	106.735	128.306	7950.02	5.06691	0.178756	1
Homo_sapiens_Gly-CCC_tRNA_9	Homo_sapiens_tRNA-Gly-CCC-3-1	10	31	6	30	31	17	19	31	9	10796	31	6108	14.7265	23.195	25.5774	7211.23	7.57619	0.0992042	0.847455	8.30544	13.2445	11.7832	4563.79	7.73012	0.0927643	1
Homo_sapiens_Lys-CTT_tRNA_16	Homo_sapiens_tRNA-Lys-CTT-1-2,Homo_sapiens_tRNA-Lys-CTT-1-1	1801	30	328	2286	33	445	2739	33	665	3148	34	1009	2652.24	1767.46	3687.18	2102.72	0.389589	0.822581	0.993871	454.031	346.694	870.65	753.907	1.02067	0.45064	1
Homo_sapiens_Lys-CTT_tRNA_17	Homo_sapiens_tRNA-Lys-CTT-4-1	1476	34	264	1890	33	439	2550	33	681	3045	34	1011	2173.63	1461.28	3432.75	2033.92	0.588741	0.729931	0.959326	365.439	342.02	891.598	755.401	1.21912	0.389194	1
Homo_sapiens_Lys-TTT_tRNA_13	Homo_sapiens_tRNA-Lys-TTT-3-3,Homo_sapiens_tRNA-Lys-TTT-3-2,Homo_sapiens_tRNA-Lys-TTT-3-1,Homo_sapiens_tRNA-Lys-TTT-3-5,Homo_sapiens_tRNA-Lys-TTT-3-4	822	25	137	1305	25	264	1630	32	534	2442	32	1178	1210.52	1008.98	2194.27	1631.14	0.78538	0.645543	0.915462	189.641	205.679	699.139	880.18	1.99821	0.155728	1
Homo_sapiens_Lys-TTT_tRNA_10	Homo_sapiens_tRNA-Lys-TTT-5-1	804	25	175	1259	25	235	1655	32	514	2312	32	1178	1184.01	973.417	2227.92	1544.31	0.806107	0.641652	0.915462	242.242	183.086	672.954	880.18	1.86854	0.165223	1
Homo_sapiens_Asp-GTC_tRNA_4	Homo_sapiens_tRNA-Asp-GTC-3-1	34	32	19	33	33	13	40	33	10	5228	32	3037	50.0701	25.5145	53.8471	3492.06	5.55192	0.153627	0.847455	26.3005	10.1281	13.0925	2269.19	5.96926	0.140664	1
Homo_sapiens_Lys-CTT_tRNA_4	Homo_sapiens_tRNA-Lys-CTT-3-1	1179	32	616	1143	32	531	1619	32	1016	1284	32	869	1736.26	883.729	2179.46	857.653	0.213143	0.918768	0.997306	852.691	413.696	1330.2	649.301	0.644416	0.635528	1
Homo_sapiens_Leu-CAG_tRNA_3	Homo_sapiens_tRNA-Leu-CAG-1-4,Homo_sapiens_tRNA-Leu-CAG-1-7,Homo_sapiens_tRNA-Leu-CAG-1-3,Homo_sapiens_tRNA-Leu-CAG-1-2,Homo_sapiens_tRNA-Leu-CAG-1-5,Homo_sapiens_tRNA-Leu-CAG-1-6,Homo_sapiens_tRNA-Leu-CAG-1-1,Homo_sapiens_tRNA-Leu-CAG-2-2,Homo_sapiens_tRNA-Leu-CAG-2-1	1277	26	1057	2188	26	1644	807	26	610	687	26	458	1880.57	1691.69	1086.37	458.884	-1.209	0.405039	0.864711	1463.14	1280.82	798.641	342.209	-1.26615	0.315206	1
Homo_sapiens_Gln-TTG_tRNA_10	Homo_sapiens_tRNA-Gln-TTG-3-3,Homo_sapiens_tRNA-Gln-TTG-3-2,Homo_sapiens_tRNA-Gln-TTG-3-1	184	33	29	317	32	41	111	33	16	3991	33	2530	270.968	245.094	149.426	2665.8	2.44764	0.318578	0.847455	40.1429	31.9426	20.948	1890.37	4.72871	0.203638	1
Homo_sapiens_Leu-TAA_tRNA_7	Homo_sapiens_nmt-tRNA-Leu-TAA-4-1	37	30	24	107	30	57	2817	30	1173	566	30	224	54.4881	82.7288	3792.18	378.062	4.9256	0.162593	0.847455	33.2217	44.408	1535.75	167.369	4.45542	0.173148	1
Homo_sapiens_Pro-TGG_tRNA_4	Homo_sapiens_tRNA-Pro-TGG-3-4,Homo_sapiens_tRNA-Pro-TGG-3-1,Homo_sapiens_tRNA-Pro-TGG-3-2,Homo_sapiens_tRNA-Pro-TGG-3-3,Homo_sapiens_tRNA-Pro-TGG-3-5	982	31	389	1661	31	635	331	31	126	519	31	104	1446.14	1284.23	445.585	346.668	-1.78506	0.247536	0.847455	538.469	494.721	164.965	77.7069	-2.09002	0.12212	1
Homo_sapiens_Pro-CGG_tRNA_2	Homo_sapiens_tRNA-Pro-CGG-1-2,Homo_sapiens_tRNA-Pro-CGG-1-3,Homo_sapiens_tRNA-Pro-CGG-1-1	991	31	377	1574	31	628	326	31	128	568	31	119	1459.4	1216.96	438.854	379.398	-1.70966	0.276809	0.847455	521.858	489.267	167.584	88.9146	-1.97894	0.143705	1
Homo_sapiens_Pro-AGG_tRNA_1	Homo_sapiens_tRNA-Pro-AGG-2-4,Homo_sapiens_tRNA-Pro-AGG-2-8,Homo_sapiens_tRNA-Pro-AGG-2-6,Homo_sapiens_tRNA-Pro-AGG-2-7,Homo_sapiens_tRNA-Pro-AGG-2-1,Homo_sapiens_tRNA-Pro-AGG-2-2,Homo_sapiens_tRNA-Pro-AGG-2-3,Homo_sapiens_tRNA-Pro-AGG-2-5	894	31	367	1511	31	641	254	31	104	424	31	103	1316.55	1168.25	341.929	283.212	-1.99088	0.190567	0.847455	508.016	499.395	136.162	76.9597	-2.2409	0.10338	1
Homo_sapiens_Pro-CGG_tRNA_1	Homo_sapiens_tRNA-Pro-CGG-2-1	935	31	369	1433	31	619	289	31	114	396	31	102	1376.93	1107.95	389.045	264.51	-1.92679	0.200254	0.847455	510.784	482.255	149.254	76.2126	-2.13894	0.116226	1
Homo_sapiens_Pro-AGG_tRNA_2	Homo_sapiens_tRNA-Pro-AGG-1-1	864	31	361	1527	31	581	292	31	140	358	31	105	1272.37	1180.63	393.084	239.127	-1.95607	0.179291	0.847455	499.71	452.65	183.295	78.4541	-1.86332	0.159119	1
Homo_sapiens_Ala-TGC_tRNA_7	Homo_sapiens_tRNA-Ala-TGC-4-1	454	25	277	906	25	548	1233	25	790	430	25	273	668.583	700.489	1659.84	287.22	0.508097	0.927053	0.997306	383.434	426.94	1034.31	203.981	0.611685	0.825917	1
Homo_sapiens_Gln-TTG_tRNA_9	Homo_sapiens_tRNA-Gln-TTG-1-1	181	31	27	349	32	61	103	25	23	2364	32	1746	266.55	269.835	138.656	1579.04	1.67914	0.371574	0.847455	37.3745	47.5244	30.1127	1304.58	3.97462	0.244539	1
Homo_sapiens_Gln-TTG_tRNA_4	Homo_sapiens_tRNA-Gln-TTG-2-1	112	25	20	213	31	28	54	25	13	2242	32	1733	164.937	164.684	72.6936	1497.55	2.25211	0.349095	0.847455	27.6848	21.8145	17.0202	1294.87	4.72809	0.201626	1
Homo_sapiens_Asp-GTC_tRNA_3	Homo_sapiens_tRNA-Asp-GTC-1-1	123	30	42	141	30	42	103	30	28	1974	32	678	181.136	109.016	138.656	1318.54	2.32831	0.261474	0.847455	58.1381	32.7217	36.659	506.589	2.5799	0.274642	1
Homo_sapiens_Val-CAC_tRNA_5	Homo_sapiens_tRNA-Val-CAC-3-1	239	33	137	440	33	195	965	33	603	505	33	311	351.963	340.193	1299.06	337.317	1.24134	0.483854	0.866492	189.641	151.922	789.477	232.374	1.58096	0.318326	1
Homo_sapiens_iMet-CAT_tRNA_2	Homo_sapiens_tRNA-iMet-CAT-1-7,Homo_sapiens_tRNA-iMet-CAT-1-6,Homo_sapiens_tRNA-iMet-CAT-1-1,Homo_sapiens_tRNA-iMet-CAT-1-8,Homo_sapiens_tRNA-iMet-CAT-2-1,Homo_sapiens_tRNA-iMet-CAT-1-5,Homo_sapiens_tRNA-iMet-CAT-1-3,Homo_sapiens_tRNA-iMet-CAT-1-4,Homo_sapiens_tRNA-iMet-CAT-1-2	210	31	88	292	31	115	307	31	171	1201	31	823	309.257	225.765	413.277	802.212	1.18387	0.271825	0.847455	121.813	89.5951	223.881	614.931	1.98832	0.123166	1
Homo_sapiens_Met-CAT_tRNA_7	Homo_sapiens_tRNA-iMet-CAT-1-7,Homo_sapiens_tRNA-iMet-CAT-1-6,Homo_sapiens_tRNA-iMet-CAT-1-1,Homo_sapiens_tRNA-iMet-CAT-1-8,Homo_sapiens_tRNA-iMet-CAT-2-1,Homo_sapiens_tRNA-iMet-CAT-1-5,Homo_sapiens_tRNA-iMet-CAT-1-3,Homo_sapiens_tRNA-iMet-CAT-1-4,Homo_sapiens_tRNA-iMet-CAT-1-2	198	31	96	323	31	133	283	31	159	1200	31	827	291.585	249.733	380.968	801.544	1.12731	0.297268	0.847455	132.887	103.619	208.17	617.919	1.80442	0.155157	1
Homo_sapiens_Glu-TTC_tRNA_7	Homo_sapiens_tRNA-Glu-TTC-3-1,Homo_sapiens_tRNA-Glu-TTC-4-2,Homo_sapiens_tRNA-Glu-TTC-4-1	280	33	78	587	33	176	429	32	133	506	32	128	412.342	453.849	577.51	337.985	0.0798668	0.960081	0.997306	107.971	137.119	174.13	95.6393	0.138414	0.987372	1
Homo_sapiens_Val-TAC_tRNA_2	Homo_sapiens_tRNA-Val-TAC-1-1,Homo_sapiens_tRNA-Val-TAC-1-2	254	31	140	489	31	263	341	31	159	481	32	246	374.053	378.078	459.047	321.286	0.0531035	0.981528	0.997306	193.794	204.9	208.17	183.807	-0.0245106	0.966818	1
Homo_sapiens_Gln-CTG_tRNA_1	Homo_sapiens_tRNA-Gln-CTG-6-1	305	29	44	572	29	85	296	28	53	365	27	51	449.158	442.251	398.469	243.803	-0.472905	0.628153	0.915462	60.9065	66.2225	69.3902	38.1063	-0.242004	0.793328	1
Homo_sapiens_Gln-CTG_tRNA_8	Homo_sapiens_tRNA-Gln-CTG-4-2,Homo_sapiens_tRNA-Gln-CTG-4-1	304	28	56	595	28	85	293	27	46	343	28	63	447.686	460.034	394.43	229.108	-0.541769	0.575138	0.914898	77.5174	66.2225	60.2254	47.0725	-0.421839	0.759332	1
Homo_sapiens_Gln-CTG_tRNA_10	Homo_sapiens_tRNA-Gln-CTG-3-1,Homo_sapiens_tRNA-Gln-CTG-3-2	301	27	52	544	27	81	286	26	52	396	34	56	443.268	420.603	385.007	264.51	-0.411449	0.685666	0.950678	71.9804	63.1061	68.0809	41.8422	-0.29739	0.799065	1
Homo_sapiens_Lys-CTT_tRNA_15	Homo_sapiens_tRNA-Lys-CTT-6-1	360	30	130	556	30	239	312	27	79	270	30	67	530.154	429.881	420.007	180.347	-0.677271	0.498026	0.866492	179.951	186.202	103.431	50.0612	-1.25429	0.31987	1
Homo_sapiens_Ala-TGC_tRNA_8	Homo_sapiens_tRNA-Ala-TGC-3-2,Homo_sapiens_tRNA-Ala-TGC-3-1	68	25	39	77	25	28	33	27	10	1244	25	951	100.14	59.5338	44.4239	830.934	2.45474	0.307168	0.847455	53.9853	21.8145	13.0925	710.57	3.25505	0.277291	1
Homo_sapiens_Gly-CCC_tRNA_3	Homo_sapiens_tRNA-Gly-CCC-2-2,Homo_sapiens_tRNA-Gly-CCC-2-1	92	35	55	209	35	141	373	29	124	738	30	232	135.484	161.592	502.124	492.95	1.74397	0.142296	0.847455	76.1332	109.851	162.347	173.346	0.85196	0.571431	1
Homo_sapiens_Val-AAC_tRNA_6	Homo_sapiens_tRNA-Val-AAC-5-1	39	33	26	43	33	21	79	33	49	1141	33	662	57.4334	33.2462	106.348	762.135	3.25965	0.154223	0.847455	35.9902	16.3608	64.1532	494.634	3.41601	0.14898	1
Homo_sapiens_Pro-TGG_tRNA_3	Homo_sapiens_tRNA-Pro-TGG-2-1	348	31	239	697	31	522	106	31	55	98	31	51	512.482	538.897	142.695	65.4595	-2.33656	0.0327152	0.847455	330.833	406.684	72.0087	38.1063	-2.74367	0.0488345	1
Homo_sapiens_Glu-TTC_tRNA_8	Homo_sapiens_tRNA-Glu-TTC-8-1	199	32	64	453	33	148	309	32	121	241	33	94	293.057	350.244	415.969	160.977	-0.15706	0.709827	0.954886	88.5913	115.305	158.419	70.2351	0.165331	0.977565	1
Homo_sapiens_Gln-TTG_tRNA_13	Homo_sapiens_nmt-tRNA-Gln-TTG-9-1	9	31	2	46	31	11	819	29	188	269	29	54	13.2539	35.5657	1102.52	179.68	4.71502	0.118701	0.847455	2.76848	8.56997	246.139	40.3478	4.65917	0.118359	1
Homo_sapiens_Leu-TAA_tRNA_4	Homo_sapiens_nmt-tRNA-Leu-TAA-1-1	25	34	9	18	32	10	877	32	253	218	35	51	36.8163	13.917	1180.6	145.614	4.70824	0.129234	0.847455	12.4582	7.79088	331.24	38.1063	4.18905	0.175723	1
Homo_sapiens_Ile-AAT_tRNA_10	Homo_sapiens_tRNA-Ile-AAT-8-1	205	27	86	436	27	190	228	27	111	144	28	48	301.893	337.101	306.929	96.1853	-0.664615	0.369347	0.847455	119.045	148.027	145.327	35.8647	-0.559711	0.539345	1
Homo_sapiens_Ile-AAT_tRNA_9	Homo_sapiens_tRNA-Ile-AAT-5-3,Homo_sapiens_tRNA-Ile-AAT-5-5,Homo_sapiens_tRNA-Ile-AAT-2-1,Homo_sapiens_tRNA-Ile-AAT-5-1,Homo_sapiens_tRNA-Ile-AAT-5-4,Homo_sapiens_tRNA-Ile-AAT-4-1,Homo_sapiens_tRNA-Ile-AAT-5-2	194	27	95	362	27	187	189	27	92	189	28	49	285.694	279.886	254.428	126.243	-0.571188	0.477567	0.866492	131.503	145.689	120.451	36.6119	-0.819545	0.448654	1
Homo_sapiens_Gly-CCC_tRNA_2	Homo_sapiens_tRNA-Gly-CCC-6-1	105	35	39	231	35	87	85	35	26	495	34	87	154.628	178.601	114.425	330.637	0.41749	0.541909	0.906129	53.9853	67.7806	34.0405	65.0048	-0.297951	0.87618	1
Homo_sapiens_Ile-AAT_tRNA_8	Homo_sapiens_tRNA-Ile-AAT-7-2,Homo_sapiens_tRNA-Ile-AAT-7-1	200	27	103	340	27	181	186	27	113	174	28	52	294.53	262.877	250.389	116.224	-0.604472	0.458621	0.864711	142.577	141.015	147.945	38.8535	-0.602331	0.545331	1
Homo_sapiens_Lys-CTT_tRNA_19	Homo_sapiens_tRNA-Lys-CTT-7-1	158	27	43	262	27	48	186	27	36	255	26	52	232.679	202.57	250.389	170.328	-0.048988	0.919175	0.997306	59.5223	37.3962	47.1329	38.8535	-0.172664	0.944208	1
Homo_sapiens_Ile-AAT_tRNA_2	Homo_sapiens_tRNA-Ile-AAT-3-1	180	27	91	355	27	189	187	27	112	135	28	57	265.077	274.474	251.735	90.1737	-0.658147	0.368693	0.847455	125.966	147.248	146.636	42.5894	-0.529924	0.571126	1
Homo_sapiens_Lys-CTT_tRNA_6	Homo_sapiens_tRNA-Lys-CTT-11-1	136	27	32	232	30	48	182	27	56	265	27	47	200.28	179.375	245.004	177.008	0.152595	0.915113	0.997306	44.2957	37.3962	73.3179	35.1176	0.408572	0.838716	1
Homo_sapiens_Lys-TTT_tRNA_2	Homo_sapiens_tRNA-Lys-TTT-4-1	155	30	32	291	25	55	180	30	39	161	28	32	228.261	224.991	242.312	107.541	-0.373567	0.565702	0.914898	44.2957	42.8498	51.0607	23.9098	-0.217103	0.80814	1
Homo_sapiens_Arg-CCG_tRNA_2	Homo_sapiens_tRNA-Arg-CCG-1-1,Homo_sapiens_tRNA-Arg-CCG-1-2,Homo_sapiens_tRNA-Arg-CCG-1-3	154	26	83	284	26	189	73	26	41	92	26	22	226.788	219.579	98.271	61.4517	-1.48266	0.0810406	0.847455	114.892	147.248	53.6792	16.438	-1.90249	0.133868	1
Homo_sapiens_Gly-TCC_tRNA_2	Homo_sapiens_tRNA-Gly-TCC-2-2,Homo_sapiens_tRNA-Gly-TCC-2-3,Homo_sapiens_tRNA-Gly-TCC-2-4,Homo_sapiens_tRNA-Gly-TCC-2-1,Homo_sapiens_tRNA-Gly-TCC-2-6,Homo_sapiens_tRNA-Gly-TCC-2-5	73	25	22	86	32	21	93	32	34	334	32	189	107.503	66.4923	125.195	223.097	1.00124	0.155315	0.847455	30.4533	16.3608	44.5144	141.217	1.98821	0.117568	1
Homo_sapiens_Lys-TTT_tRNA_3	Homo_sapiens_tRNA-Lys-TTT-6-1	87	25	36	144	25	58	83	32	18	227	32	128	128.121	111.336	111.733	151.625	0.137263	0.782963	0.990429	49.8326	45.1871	23.5665	95.6393	0.327155	0.693848	1
Homo_sapiens_Pro-TGG_tRNA_2	Homo_sapiens_tRNA-Pro-TGG-1-1	145	25	71	189	25	89	62	25	15	133	35	72	213.534	146.128	83.463	88.8378	-1.06172	0.274105	0.847455	98.281	69.3388	19.6387	53.7971	-1.19064	0.50461	1
Homo_sapiens_Leu-CAA_tRNA_1	Homo_sapiens_tRNA-Leu-CAA-4-1	87	26	39	170	26	87	109	26	52	114	33	41	128.121	131.438	146.733	76.1467	-0.219794	0.659128	0.925235	53.9853	67.7806	68.0809	30.6345	-0.302764	0.724713	1
Homo_sapiens_Val-TAC_tRNA_6	Homo_sapiens_tRNA-Val-TAC-2-1	29	30	9	89	26	25	54	34	16	301	31	69	42.7069	68.8118	72.6936	201.054	1.29556	0.20441	0.847455	12.4582	19.4772	20.948	51.5556	1.1829	0.395086	1
Homo_sapiens_Thr-CGT_tRNA_5	Homo_sapiens_tRNA-Thr-CGT-4-1	58	26	35	101	26	51	17	26	8	239	26	134	85.4137	78.0898	22.885	159.641	0.15878	0.705964	0.954886	48.4484	39.7335	10.474	100.122	0.32675	0.657784	1
Homo_sapiens_Arg-TCG_tRNA_3	Homo_sapiens_tRNA-Arg-TCG-3-1	94	26	25	174	27	61	22	27	9	112	27	34	138.429	134.531	29.6159	74.8108	-1.3862	0.157016	0.847455	34.606	47.5244	11.7832	25.4042	-1.1431	0.461413	1
Homo_sapiens_Leu-CAA_tRNA_2	Homo_sapiens_tRNA-Leu-CAA-2-1	79	26	49	130	26	77	65	26	41	125	33	32	116.339	100.512	87.5016	83.4942	-0.342744	0.707459	0.954886	67.8277	59.9898	53.6792	23.9098	-0.720161	0.550696	1
Homo_sapiens_Leu-CAA_tRNA_3	Homo_sapiens_tRNA-Leu-CAA-3-1	95	26	68	125	26	74	71	26	42	96	26	44	139.902	96.6458	95.5786	64.1236	-0.566747	0.498425	0.866492	94.1283	57.6525	54.9884	32.876	-0.788638	0.579884	1
Homo_sapiens_Arg-TCG_tRNA_1	Homo_sapiens_tRNA-Arg-TCG-4-1,Homo_sapiens_tRNA-Arg-TCG-5-1,Homo_sapiens_tRNA-Arg-TCG-2-1	88	28	29	156	27	61	28	27	9	108	27	28	129.593	120.614	37.693	72.139	-1.18783	0.219345	0.847455	40.1429	47.5244	11.7832	20.9211	-1.42256	0.354296	1
Homo_sapiens_Leu-CAA_tRNA_9	Homo_sapiens_tRNA-Leu-CAA-1-1	93	26	60	124	26	63	65	26	37	97	26	33	136.957	95.8726	87.5016	64.7915	-0.612421	0.478883	0.866492	83.0544	49.0825	48.4422	24.657	-0.854106	0.539872	1
Homo_sapiens_Leu-CAA_tRNA_10	Homo_sapiens_tRNA-Leu-CAA-1-2	75	26	52	126	26	66	64	26	42	98	33	33	110.449	97.419	86.1554	65.4595	-0.455255	0.561494	0.914898	71.9804	51.4198	54.9884	24.657	-0.631682	0.616134	1
Homo_sapiens_Glu-TTC_tRNA_10	Homo_sapiens_tRNA-Glu-TTC-9-1	44	28	10	86	31	20	69	31	22	162	29	29	64.7966	66.4923	92.8863	108.208	0.61513	0.443571	0.864711	13.8424	15.5818	28.8035	21.6683	0.778475	0.645002	1
Homo_sapiens_Thr-CGT_tRNA_6	Homo_sapiens_tRNA-Thr-CGT-3-1	72	27	40	159	27	72	22	27	12	61	27	28	106.031	122.933	29.6159	40.7452	-1.70227	0.0534963	0.847455	55.3696	56.0943	15.711	20.9211	-1.6054	0.285533	1
Homo_sapiens_Thr-CGT_tRNA_2	Homo_sapiens_tRNA-Thr-CGT-2-1	44	26	29	127	26	87	26	26	18	111	26	56	64.7966	98.1921	35.0006	74.1429	-0.578547	0.545281	0.906129	40.1429	67.7806	23.5665	41.8422	-0.722457	0.614838	1
Homo_sapiens_Arg-CCG_tRNA_1	Homo_sapiens_tRNA-Arg-CCG-2-1	26	34	7	45	34	14	83	33	56	150	33	81	38.2889	34.7925	111.733	100.193	1.53598	0.0758152	0.847455	9.68968	10.9072	73.3179	60.5217	2.70001	0.0814163	1
Homo_sapiens_Arg-CCT_tRNA_4	Homo_sapiens_tRNA-Arg-CCT-4-1	59	27	21	116	27	30	40	27	12	87	25	31	86.8864	89.6873	53.8471	58.112	-0.657299	0.448109	0.864711	29.069	23.3726	15.711	23.1626	-0.431922	0.841486	1
Homo_sapiens_Ala-CGC_tRNA_2	Homo_sapiens_tRNA-Ala-CGC-2-1	13	28	3	30	26	8	19	30	5	230	25	115	19.1445	23.195	25.5774	153.629	2.08155	0.251402	0.847455	4.15272	6.2327	6.54624	85.9259	3.15446	0.256117	1
Homo_sapiens_Arg-ACG_tRNA_1	Homo_sapiens_tRNA-Arg-ACG-2-1,Homo_sapiens_tRNA-Arg-ACG-2-2,Homo_sapiens_tRNA-Arg-ACG-2-3,Homo_sapiens_tRNA-Arg-ACG-2-4	48	25	19	67	25	28	32	26	8	145	27	54	70.6872	51.8022	43.0777	96.8533	0.192059	0.619618	0.915462	26.3005	21.8145	10.474	40.3478	0.0789609	0.831928	1
Homo_sapiens_Arg-CCT_tRNA_1	Homo_sapiens_tRNA-Arg-CCT-3-1	63	27	18	106	27	32	38	28	10	83	32	22	92.777	81.9556	51.1548	55.4402	-0.713011	0.438302	0.864711	24.9163	24.9308	13.0925	16.438	-0.755305	0.636824	1
Homo_sapiens_Thr-CGT_tRNA_3	Homo_sapiens_tRNA-Thr-CGT-1-1	59	27	26	131	27	77	34	27	23	56	27	34	86.8864	101.285	45.77	37.4054	-1.17782	0.144447	0.847455	35.9902	59.9898	30.1127	25.4042	-0.789807	0.521358	1
Homo_sapiens_Thr-TGT_tRNA_6	Homo_sapiens_tRNA-Thr-TGT-1-1	61	27	36	148	27	84	29	27	13	36	27	13	89.8317	114.429	39.0392	24.0463	-1.69503	0.0339461	0.847455	49.8326	65.4434	17.0202	9.71337	-2.10837	0.127052	1
Homo_sapiens_Thr-AGT_tRNA_1	Homo_sapiens_tRNA-Thr-AGT-1-1,Homo_sapiens_tRNA-Thr-AGT-1-3,Homo_sapiens_tRNA-Thr-AGT-1-2	71	27	31	126	27	62	27	27	13	46	34	11	104.558	97.419	36.3468	30.7259	-1.5904	0.0651874	0.847455	42.9114	48.3034	17.0202	8.219	-1.8536	0.175262	1
Homo_sapiens_Gly-TCC_tRNA_3	Homo_sapiens_tRNA-Gly-TCC-1-1	36	25	12	95	25	16	58	33	21	80	31	15	53.0154	73.4508	78.0783	53.4363	0.0564708	0.910777	0.997306	16.6109	12.4654	27.4942	11.2077	0.412563	0.860321	1
Homo_sapiens_Gly-TCC_tRNA_1	Homo_sapiens_tRNA-Gly-TCC-3-1	64	32	11	80	30	15	72	32	21	49	27	8	94.2496	61.8533	96.9248	32.7297	-0.267825	0.633471	0.915462	15.2266	11.6863	27.4942	5.97746	0.31464	0.976195	1
Homo_sapiens_Ala-AGC_tRNA_19	Homo_sapiens_tRNA-Ala-AGC-6-1	74	28	25	144	28	60	38	28	25	8	28	7	108.976	111.336	51.1548	5.34363	-1.96327	0.0071637	0.63503	34.606	46.7453	32.7312	5.23027	-1.09963	0.315143	1
Homo_sapiens_Arg-CCT_tRNA_2	Homo_sapiens_tRNA-Arg-CCT-1-1,Homo_sapiens_tRNA-Arg-CCT-2-1	43	27	13	64	29	12	26	29	9	103	32	22	63.324	49.4827	35.0006	68.7992	-0.120047	0.937253	0.997306	17.9951	9.34905	11.7832	16.438	0.0455482	0.895129	1
Homo_sapiens_Asp-GTC_tRNA_7	Homo_sapiens_tRNA-Asp-GTC-5-1	14	33	4	34	29	9	23	27	9	164	29	68	20.6171	26.2877	30.9621	109.544	1.58283	0.206393	0.847455	5.53696	7.01179	11.7832	50.8084	2.31843	0.166455	1
Homo_sapiens_Arg-TCT_tRNA_7	Homo_sapiens_tRNA-Arg-TCT-1-1	24	33	10	43	33	20	60	33	35	90	33	42	35.3436	33.2462	80.7707	60.1158	1.03847	0.274041	0.847455	13.8424	15.5818	45.8237	31.3816	1.3917	0.380498	1
Homo_sapiens_Phe-GAA_tRNA_1	Homo_sapiens_tRNA-Phe-GAA-1-2,Homo_sapiens_tRNA-Phe-GAA-1-3,Homo_sapiens_tRNA-Phe-GAA-1-4,Homo_sapiens_tRNA-Phe-GAA-1-5,Homo_sapiens_tRNA-Phe-GAA-1-1,Homo_sapiens_tRNA-Phe-GAA-2-1,Homo_sapiens_tRNA-Phe-GAA-1-6	16	27	4	26	34	11	14	34	5	157	34	91	23.5624	20.1023	18.8465	104.869	1.50248	0.297538	0.847455	5.53696	8.56997	6.54624	67.9936	2.40161	0.303334	1
Homo_sapiens_Thr-AGT_tRNA_2	Homo_sapiens_tRNA-Thr-AGT-5-1	62	27	30	104	27	54	19	27	11	27	34	5	91.3043	80.4093	25.5774	18.0347	-1.9772	0.0278535	0.847455	41.5272	42.0707	14.4017	3.73591	-2.20448	0.107984	1
Homo_sapiens_Thr-AGT_tRNA_4	Homo_sapiens_tRNA-Thr-AGT-4-1	59	28	26	115	27	55	19	27	14	19	27	10	86.8864	88.9141	25.5774	12.6911	-2.19971	0.0112395	0.63503	35.9902	42.8498	18.3295	7.47182	-1.61149	0.221321	1
Homo_sapiens_Leu-TAA_tRNA_9	Homo_sapiens_tRNA-Leu-TAA-1-1	17	33	5	38	25	13	17	25	7	138	33	48	25.0351	29.3803	22.885	92.1776	1.08033	0.335258	0.847455	6.9212	10.1281	9.16474	35.8647	1.40115	0.313225	1
Homo_sapiens_Val-TAC_tRNA_7	Homo_sapiens_tRNA-Val-TAC-4-1	18	33	10	46	33	22	52	33	37	89	33	59	26.5077	35.5657	70.0012	59.4479	1.06034	0.296867	0.847455	13.8424	17.1399	48.4422	44.0837	1.57841	0.30148	1
Homo_sapiens_Arg-TCG_tRNA_4	Homo_sapiens_tRNA-Arg-TCG-1-1	49	29	18	52	27	18	27	27	12	74	26	21	72.1599	40.2047	36.3468	49.4286	-0.389551	0.854939	0.99596	24.9163	14.0236	15.711	15.6908	-0.310401	0.917043	1
Homo_sapiens_Thr-AGT_tRNA_5	Homo_sapiens_tRNA-Thr-AGT-6-1	51	28	25	100	27	51	20	28	7	29	27	7	75.1052	77.3166	26.9236	19.3707	-1.71917	0.0521095	0.847455	34.606	39.7335	9.16474	5.23027	-2.36856	0.104007	1
Homo_sapiens_Thr-AGT_tRNA_3	Homo_sapiens_tRNA-Thr-AGT-3-1	53	28	23	112	27	57	13	28	6	21	27	10	78.0505	86.5946	17.5003	14.027	-2.38468	0.00999239	0.63503	31.8375	44.408	7.85549	7.47182	-2.31455	0.117819	1
Homo_sapiens_Thr-AGT_tRNA_7	Homo_sapiens_tRNA-Thr-AGT-2-2,Homo_sapiens_tRNA-Thr-AGT-2-1	43	28	26	91	27	46	19	27	7	40	32	7	63.324	70.3581	25.5774	26.7181	-1.35405	0.140758	0.847455	35.9902	35.838	9.16474	5.23027	-2.31898	0.115104	1
Homo_sapiens_Val-CAC_tRNA_6	Homo_sapiens_tRNA-Val-CAC-7-1	38	33	23	50	33	31	51	33	26	46	33	28	55.9607	38.6583	68.6551	30.7259	0.0708385	0.992893	0.997306	31.8375	24.1517	34.0405	20.9211	-0.0267265	0.978265	1
Homo_sapiens_Undet-NNN_tRNA_3	Homo_sapiens_tRNA-Und-NNN-4-1	13	34	6	25	34	12	7	34	5	138	34	103	19.1445	19.3292	9.42324	92.1776	1.40097	0.4008	0.864711	8.30544	9.34905	6.54624	76.9597	2.24184	0.320049	1
Homo_sapiens_Val-CAC_tRNA_4	Homo_sapiens_tRNA-Val-CAC-8-1	17	25	6	58	25	13	41	26	10	60	32	13	25.0351	44.8437	55.1933	40.0772	0.447177	0.803392	0.992516	8.30544	10.1281	13.0925	9.71337	0.307068	0.925149	1
Homo_sapiens_Gly-CCC_tRNA_1	Homo_sapiens_tRNA-Gly-CCC-4-1	41	32	29	28	32	22	51	32	36	56	32	33	60.3787	21.6487	68.6551	37.4054	0.37071	0.612782	0.915462	40.1429	17.1399	47.1329	24.657	0.325678	0.804362	1
Homo_sapiens_Ala-CGC_tRNA_1	Homo_sapiens_tRNA-Ala-CGC-3-1	52	28	42	56	28	45	31	28	22	35	28	15	76.5778	43.2973	41.7315	23.3784	-0.880584	0.345927	0.847455	58.1381	35.0589	28.8035	11.2077	-1.21988	0.374495	1
Homo_sapiens_Asn-GTT_tRNA_14	Homo_sapiens_tRNA-Asn-GTT-3-2,Homo_sapiens_tRNA-Asn-GTT-3-1	29	27	15	60	27	22	25	27	15	59	27	12	42.7069	46.39	33.6544	39.4093	-0.286219	0.784455	0.990429	20.7636	17.1399	19.6387	8.96618	-0.406069	0.74274	1
Homo_sapiens_Asn-GTT_tRNA_2	Homo_sapiens_tRNA-Asn-GTT-6-1	20	27	6	77	27	25	19	27	10	53	27	15	29.453	59.5338	25.5774	35.4015	-0.545281	0.514493	0.88239	8.30544	19.4772	13.0925	11.2077	-0.193214	0.820436	1
Homo_sapiens_Met-CAT_tRNA_5	Homo_sapiens_tRNA-Met-CAT-1-1	25	27	14	43	27	18	30	28	7	70	35	14	36.8163	33.2462	40.3853	46.7568	0.314729	0.702484	0.954886	19.3794	14.0236	9.16474	10.4605	-0.767261	0.671838	1
Homo_sapiens_Cys-GCA_tRNA_2	Homo_sapiens_tRNA-Cys-GCA-2-4,Homo_sapiens_tRNA-Cys-GCA-2-2,Homo_sapiens_tRNA-Cys-GCA-2-3,Homo_sapiens_tRNA-Cys-GCA-2-1	20	30	7	54	26	22	12	26	5	75	32	22	29.453	41.751	16.1541	50.0965	-0.104024	0.989746	0.997306	9.68968	17.1399	6.54624	16.438	-0.223181	0.931153	1
Homo_sapiens_Ser-TGA_tRNA_2	Homo_sapiens_nmt-tRNA-Ser-TGA-1-1	0	35	0	1	25	1	139	25	133	20	25	18	0	0.773166	187.119	13.3591	8.01845	0.093682	0.847455	0	0.779088	174.13	13.4493	7.9115	0.0858116	1
Homo_sapiens_Gly-GCC_tRNA_3	Homo_sapiens_tRNA-Gly-GCC-4-1	11	32	8	13	32	3	9	32	5	126	33	47	16.1992	10.0512	12.1156	84.1622	1.87487	0.272597	0.847455	11.0739	2.33726	6.54624	35.1176	1.63536	0.249936	1
Homo_sapiens_Asn-GTT_tRNA_18	Homo_sapiens_tRNA-Asn-GTT-2-4,Homo_sapiens_tRNA-Asn-GTT-2-6,Homo_sapiens_tRNA-Asn-GTT-2-1,Homo_sapiens_tRNA-Asn-GTT-2-3,Homo_sapiens_tRNA-Asn-GTT-1-1,Homo_sapiens_tRNA-Asn-GTT-2-5,Homo_sapiens_tRNA-Asn-GTT-2-2	19	27	10	62	26	20	30	27	11	48	27	13	27.9804	47.9363	40.3853	32.0618	-0.0674888	0.811922	0.992516	13.8424	15.5818	14.4017	9.71337	-0.287064	0.817496	1
Homo_sapiens_Cys-GCA_tRNA_12	Homo_sapiens_tRNA-Cys-GCA-4-1	17	30	5	23	27	6	6	30	2	109	32	33	25.0351	17.7828	8.07707	72.8069	0.917641	0.459137	0.864711	6.9212	4.67453	2.6185	24.657	1.23401	0.421144	1
Homo_sapiens_Cys-GCA_tRNA_17	Homo_sapiens_tRNA-Cys-GCA-5-1	26	26	6	74	26	31	22	29	7	27	30	5	38.2889	57.2143	29.6159	18.0347	-1.00305	0.211238	0.847455	8.30544	24.1517	9.16474	3.73591	-1.33109	0.282189	1
Homo_sapiens_Phe-GAA_tRNA_2	Homo_sapiens_tRNA-Phe-GAA-3-1	45	34	30	67	34	51	12	33	7	24	30	6	66.2693	51.8022	16.1541	16.0309	-1.8752	0.0653663	0.847455	41.5272	39.7335	9.16474	4.48309	-2.57389	0.0814262	1
Homo_sapiens_Val-CAC_tRNA_2	Homo_sapiens_tRNA-Val-CAC-6-1	22	33	12	40	25	20	32	33	19	50	33	19	32.3983	30.9267	43.0777	33.3977	0.272221	0.82676	0.993871	16.6109	15.5818	24.8757	14.1965	0.279411	0.921806	1
Homo_sapiens_Ser-TGA_tRNA_4	Homo_sapiens_nmt-tRNA-Ser-TGA-2-1	0	35	0	1	25	1	119	25	116	24	25	22	0	0.773166	160.195	16.0309	7.83243	0.0778378	0.847455	0	0.779088	151.873	16.438	7.75513	0.068415	1
Homo_sapiens_Leu-TAG_tRNA_2	Homo_sapiens_tRNA-Leu-TAG-1-1	12	26	11	30	26	17	18	26	13	79	26	17	17.6718	23.195	24.2312	52.7683	0.913921	0.288449	0.847455	15.2266	13.2445	17.0202	12.7021	0.0620473	1	1
Homo_sapiens_Met-CAT_tRNA_3	Homo_sapiens_tRNA-Met-CAT-3-2,Homo_sapiens_tRNA-Met-CAT-3-1	17	27	7	45	27	17	29	27	7	48	27	14	25.0351	34.7925	39.0392	32.0618	0.249058	0.907789	0.997306	9.68968	13.2445	9.16474	10.4605	-0.224785	0.892536	1
Homo_sapiens_Leu-AAG_tRNA_5	Homo_sapiens_tRNA-Leu-AAG-1-3,Homo_sapiens_tRNA-Leu-AAG-2-4,Homo_sapiens_tRNA-Leu-AAG-1-2,Homo_sapiens_tRNA-Leu-AAG-3-1,Homo_sapiens_tRNA-Leu-AAG-1-1,Homo_sapiens_tRNA-Leu-AAG-2-1,Homo_sapiens_tRNA-Leu-AAG-2-2,Homo_sapiens_tRNA-Leu-AAG-2-3	12	26	7	29	26	16	20	26	10	67	34	23	17.6718	22.4218	26.9236	44.7529	0.838126	0.343066	0.847455	9.68968	12.4654	13.0925	17.1852	0.450617	0.784572	1
Homo_sapiens_Gln-TTG_tRNA_8	Homo_sapiens_nmt-tRNA-Gln-TTG-7-1	0	35	0	10	26	3	95	27	13	23	34	4	0	7.73166	127.887	15.3629	4.21161	0.23765	0.847455	0	2.33726	17.0202	2.98873	3.09775	0.327481	1
Homo_sapiens_Tyr-GTA_tRNA_24	Homo_sapiens_tRNA-Tyr-GTA-1-1	17	25	9	32	28	8	30	26	6	46	25	9	25.0351	24.7413	40.3853	30.7259	0.514615	0.641134	0.915462	12.4582	6.2327	7.85549	6.72464	-0.358329	0.917812	1
Homo_sapiens_His-GTG_tRNA_2	Homo_sapiens_tRNA-His-GTG-2-1	2	29	1	10	26	4	10	29	3	99	27	22	2.9453	7.73166	13.4618	66.1274	2.89807	0.163216	0.847455	1.38424	3.11635	3.92775	16.438	2.17796	0.212833	1
Homo_sapiens_Gly-CCC_tRNA_6	Homo_sapiens_tRNA-Gly-CCC-chr1-16,Homo_sapiens_tRNA-Gly-CCC-chr1-19	23	26	16	34	26	25	15	26	10	48	31	22	33.871	26.2877	20.1927	32.0618	-0.203218	0.985567	0.997306	22.1478	19.4772	13.0925	16.438	-0.495246	0.787769	1
Homo_sapiens_Cys-GCA_tRNA_9	Homo_sapiens_tRNA-Cys-GCA-1-1	24	27	6	28	28	8	6	27	2	59	26	11	35.3436	21.6487	8.07707	39.4093	-0.263254	0.91841	0.997306	8.30544	6.2327	2.6185	8.219	-0.423811	0.963292	1
Homo_sapiens_Thr-CGT_tRNA_7	Homo_sapiens_tRNA-Thr-CGT-chr1-118	8	34	2	6	25	6	51	25	16	51	26	17	11.7812	4.639	68.6551	34.0656	2.64518	0.00831759	0.63503	2.76848	4.67453	20.948	12.7021	2.17665	0.225707	1
Homo_sapiens_Ile-AAT_tRNA_5	Homo_sapiens_tRNA-Ile-AAT-6-1	34	27	11	52	27	25	18	27	12	10	30	4	50.0701	40.2047	24.2312	6.67954	-1.54621	0.0680509	0.847455	15.2266	19.4772	15.711	2.98873	-0.892079	0.427615	1
Homo_sapiens_Met-CAT_tRNA_2	Homo_sapiens_tRNA-Met-CAT-6-1	23	35	6	31	27	10	30	35	12	29	35	9	33.871	23.9682	40.3853	19.3707	0.0470377	0.989092	0.997306	8.30544	7.79088	15.711	6.72464	0.479061	0.867376	1
Homo_sapiens_Ala-AGC_tRNA_20	Homo_sapiens_tRNA-Ala-AGC-1-1	34	26	20	55	26	33	13	26	9	11	25	5	50.0701	42.5242	17.5003	7.34749	-1.8978	0.0356572	0.847455	27.6848	25.7099	11.7832	3.73591	-1.78265	0.197873	1
Homo_sapiens_Arg-ACG_tRNA_2	Homo_sapiens_tRNA-Arg-ACG-1-1,Homo_sapiens_tRNA-Arg-ACG-1-2,Homo_sapiens_tRNA-Arg-ACG-1-3	19	27	4	23	25	8	22	32	9	44	27	11	27.9804	17.7828	29.6159	29.39	0.366671	0.616416	0.915462	5.53696	6.2327	11.7832	8.219	0.765089	0.704199	1
Homo_sapiens_Ala-AGC_tRNA_6	Homo_sapiens_tRNA-Ala-AGC-8-2,Homo_sapiens_tRNA-Ala-AGC-8-1	16	27	5	27	27	15	9	26	3	50	26	15	23.5624	20.8755	12.1156	33.3977	0.0344969	0.782837	0.990429	6.9212	11.6863	3.92775	11.2077	-0.297951	0.919826	1
Homo_sapiens_Tyr-GTA_tRNA_5	Homo_sapiens_tRNA-Tyr-GTA-5-1	15	26	4	37	31	8	19	29	6	31	27	7	22.0898	28.6072	25.5774	20.7066	-0.131386	0.807471	0.992516	5.53696	6.2327	7.85549	5.23027	0.152925	1	1
Homo_sapiens_Leu-TAG_tRNA_1	Homo_sapiens_tRNA-Leu-TAG-2-1	11	34	5	12	34	5	6	34	2	70	34	41	16.1992	9.278	8.07707	46.7568	1.10586	0.357173	0.847455	6.9212	3.89544	2.6185	30.6345	1.62023	0.374368	1
Homo_sapiens_Cys-GCA_tRNA_6	Homo_sapiens_tRNA-Cys-GCA-13-1,Homo_sapiens_tRNA-Cys-GCA-8-1	19	26	8	39	26	19	10	27	4	31	26	12	27.9804	30.1535	13.4618	20.7066	-0.766718	0.441227	0.864711	11.0739	14.8027	5.23699	8.96618	-0.865433	0.610722	1
Homo_sapiens_Tyr-GTA_tRNA_1	Homo_sapiens_tRNA-Tyr-GTA-2-1	9	25	3	25	25	8	20	25	6	42	25	17	13.2539	19.3292	26.9236	28.0541	0.754724	0.442177	0.864711	4.15272	6.2327	7.85549	12.7021	0.985111	0.554758	1
Homo_sapiens_SeC-TCA_tRNA_1	Homo_sapiens_tRNA-SeC-TCA-1-1	6	35	3	17	35	7	31	34	11	39	35	10	8.8359	13.1438	41.7315	26.0502	1.62472	0.11021	0.847455	4.15272	5.45361	14.4017	7.47182	1.18713	0.555763	1
Homo_sapiens_Ser-GCT_tRNA_1	Homo_sapiens_tRNA-Ser-GCT-1-1,Homo_sapiens_tRNA-Ser-GCT-5-1,Homo_sapiens_tRNA-Ser-GCT-2-1,Homo_sapiens_tRNA-Ser-GCT-4-1,Homo_sapiens_tRNA-Ser-GCT-4-2,Homo_sapiens_tRNA-Ser-GCT-4-3	8	28	2	22	31	6	19	33	5	43	32	13	11.7812	17.0097	25.5774	28.722	0.915325	0.321347	0.847455	2.76848	4.67453	6.54624	9.71337	1.12734	0.534194	1
Homo_sapiens_Tyr-GTA_tRNA_21	Homo_sapiens_tRNA-Tyr-GTA-5-2	13	26	5	44	25	10	10	30	2	25	25	6	19.1445	34.0193	13.4618	16.6988	-0.817778	0.296544	0.847455	6.9212	7.79088	2.6185	4.48309	-1.05079	0.592535	1
Homo_sapiens_Ser-GCT_tRNA_2	Homo_sapiens_tRNA-Ser-GCT-3-1	15	32	7	25	25	7	13	32	4	38	34	6	22.0898	19.3292	17.5003	25.3822	0.0501008	0.873232	0.997306	9.68968	5.45361	5.23699	4.48309	-0.639638	0.782326	1
Homo_sapiens_Met-CAT_tRNA_9	Homo_sapiens_tRNA-Met-CAT-4-1,Homo_sapiens_tRNA-Met-CAT-4-3,Homo_sapiens_tRNA-Met-CAT-4-2	10	26	4	27	27	13	15	27	11	37	27	13	14.7265	20.8755	20.1927	24.7143	0.334981	0.742611	0.970116	5.53696	10.1281	14.4017	9.71337	0.622383	0.809484	1
Homo_sapiens_Lys-TTT_tRNA_6	Homo_sapiens_tRNA-Lys-TTT-2-1,Homo_sapiens_tRNA-Lys-TTT-1-1	14	25	6	25	26	5	19	32	8	28	32	8	20.6171	19.3292	25.5774	18.7027	0.148597	0.943949	0.997306	8.30544	3.89544	10.474	5.97746	0.431229	0.8106	1
Homo_sapiens_Cys-GCA_tRNA_24	Homo_sapiens_tRNA-Cys-GCA-7-1	22	26	11	31	26	17	11	26	4	22	30	5	32.3983	23.9682	14.808	14.695	-0.933979	0.32698	0.847455	15.2266	13.2445	5.23699	3.73591	-1.66585	0.296417	1
Homo_sapiens_Arg-TCT_tRNA_1	Homo_sapiens_tRNA-Arg-TCT-2-1	13	25	5	25	31	6	19	27	6	28	27	9	19.1445	19.3292	25.5774	18.7027	0.202788	0.908876	0.997306	6.9212	4.67453	7.85549	6.72464	0.33041	0.861659	1
Homo_sapiens_Cys-GCA_tRNA_22	Homo_sapiens_tRNA-Cys-GCA-17-1	18	27	7	34	27	15	6	27	3	26	26	7	26.5077	26.2877	8.07707	17.3668	-1.05309	0.294946	0.847455	9.68968	11.6863	3.92775	5.23027	-1.22288	0.470185	1
Homo_sapiens_Ala-AGC_tRNA_10	Homo_sapiens_tRNA-Ala-AGC-11-1	7	27	2	16	27	9	5	26	2	53	26	16	10.3086	12.3707	6.73089	35.4015	0.89356	0.446128	0.864711	2.76848	7.01179	2.6185	11.9549	0.575392	0.729846	1
Homo_sapiens_Met-CAT_tRNA_6	Homo_sapiens_tRNA-Met-CAT-2-1	5	27	3	21	27	14	17	27	5	38	27	15	7.36325	16.2365	22.885	25.3822	1.03227	0.288118	0.847455	4.15272	10.9072	6.54624	11.2077	0.237425	0.955976	1
Homo_sapiens_Cys-GCA_tRNA_16	Homo_sapiens_tRNA-Cys-GCA-6-1	18	27	4	23	28	8	4	33	1	36	30	11	26.5077	17.7828	5.38471	24.0463	-0.58966	0.821696	0.993871	5.53696	6.2327	1.30925	8.219	-0.30479	1	1
Homo_sapiens_Arg-TCT_tRNA_3	Homo_sapiens_tRNA-Arg-TCT-3-1	11	28	4	31	31	9	10	32	3	28	27	8	16.1992	23.9682	13.4618	18.7027	-0.320554	0.7041	0.954886	5.53696	7.01179	3.92775	5.97746	-0.341285	0.901949	1
Homo_sapiens_Arg-TCT_tRNA_2	Homo_sapiens_tRNA-Arg-TCT-3-2	12	28	3	19	30	6	10	29	3	37	27	11	17.6718	14.6902	13.4618	24.7143	0.238369	0.637452	0.915462	4.15272	4.67453	3.92775	8.219	0.460535	0.780956	1
Homo_sapiens_Tyr-GTA_tRNA_30	Homo_sapiens_tRNA-Tyr-GTA-5-5	11	35	2	34	31	8	6	30	2	24	25	7	16.1992	26.2877	8.07707	16.0309	-0.817506	0.343767	0.847455	2.76848	6.2327	2.6185	5.23027	-0.197648	0.963261	1
Homo_sapiens_Cys-GCA_tRNA_4	Homo_sapiens_tRNA-Cys-GCA-11-1	17	27	7	29	26	13	10	27	4	19	30	7	25.0351	22.4218	13.4618	12.6911	-0.859647	0.317449	0.847455	9.68968	10.1281	5.23699	5.23027	-0.920913	0.585389	1
Homo_sapiens_Met-CAT_tRNA_4	Homo_sapiens_tRNA-Met-CAT-5-1	12	27	8	25	27	14	10	27	7	27	27	13	17.6718	19.3292	13.4618	18.0347	-0.23237	0.849858	0.99596	11.0739	10.9072	9.16474	9.71337	-0.219553	0.925874	1
Homo_sapiens_Ile-GAT_tRNA_1	Homo_sapiens_tRNA-Ile-GAT-1-3,Homo_sapiens_tRNA-Ile-GAT-1-1,Homo_sapiens_tRNA-Ile-GAT-1-2	10	28	5	26	27	18	20	27	9	18	28	12	14.7265	20.1023	26.9236	12.0232	0.16122	0.942397	0.997306	6.9212	14.0236	11.7832	8.96618	-0.0135196	0.926552	1
Homo_sapiens_Ala-CGC_tRNA_3	Homo_sapiens_tRNA-Ala-CGC-1-1	19	26	11	32	28	8	9	25	4	14	32	3	27.9804	24.7413	12.1156	9.35135	-1.29628	0.117578	0.847455	15.2266	6.2327	5.23699	2.24155	-1.52078	0.383965	1
Homo_sapiens_Val-TAC_tRNA_3	Homo_sapiens_tRNA-Val-TAC-3-1	13	31	7	30	26	19	22	31	7	9	31	3	19.1445	23.195	29.6159	6.01158	-0.249012	0.52912	0.892397	9.68968	14.8027	9.16474	2.24155	-1.1025	0.376204	1
Homo_sapiens_Tyr-GTA_tRNA_22	Homo_sapiens_tRNA-Tyr-GTA-5-3	5	26	2	27	30	8	13	30	3	27	25	8	7.36325	20.8755	17.5003	18.0347	0.331567	0.910527	0.997306	2.76848	6.2327	3.92775	5.97746	0.138072	1	1
Homo_sapiens_Cys-GCA_tRNA_19	Homo_sapiens_tRNA-Cys-GCA-25-1	13	26	5	32	27	13	8	26	6	19	26	5	19.1445	24.7413	10.7694	12.6911	-0.903517	0.264398	0.847455	6.9212	10.1281	7.85549	3.73591	-0.556661	0.659039	1
Homo_sapiens_Thr-TGT_tRNA_1	Homo_sapiens_tRNA-Thr-TGT-5-1	11	26	5	26	25	10	19	26	5	16	29	5	16.1992	20.1023	25.5774	10.6873	-0.00146514	0.789041	0.990685	6.9212	7.79088	6.54624	3.73591	-0.516859	0.730261	1
Homo_sapiens_Cys-GCA_tRNA_1	Homo_sapiens_tRNA-Cys-GCA-24-1	13	26	6	36	26	16	8	27	5	15	26	5	19.1445	27.834	10.7694	10.0193	-1.1762	0.122944	0.847455	8.30544	12.4654	6.54624	3.73591	-1.01442	0.470398	1
Homo_sapiens_Ala-TGC_tRNA_4	Homo_sapiens_tRNA-Ala-TGC-2-1	19	25	5	20	25	8	15	27	4	14	25	5	27.9804	15.4633	20.1927	9.35135	-0.556281	0.496307	0.866492	6.9212	6.2327	5.23699	3.73591	-0.551844	0.767556	1
Homo_sapiens_Cys-GCA_tRNA_3	Homo_sapiens_tRNA-Cys-GCA-9-4,Homo_sapiens_tRNA-Cys-GCA-9-2,Homo_sapiens_tRNA-Cys-GCA-9-3,Homo_sapiens_tRNA-Cys-GCA-10-1,Homo_sapiens_tRNA-Cys-GCA-9-1	10	28	4	25	30	7	3	31	1	29	30	8	14.7265	19.3292	4.03853	19.3707	-0.54082	0.730106	0.959326	5.53696	5.45361	1.30925	5.97746	-0.592928	0.891468	1
Homo_sapiens_Trp-CCA_tRNA_5	Homo_sapiens_tRNA-Trp-CCA-2-1	10	35	5	5	32	3	17	35	8	29	30	7	14.7265	3.86583	22.885	19.3707	1.18444	0.0897282	0.847455	6.9212	2.33726	10.474	5.23027	0.762312	0.651003	1
Homo_sapiens_Cys-GCA_tRNA_27	Homo_sapiens_tRNA-Cys-GCA-21-1,Homo_sapiens_tRNA-Cys-GCA-23-1	5	27	4	29	26	14	9	26	5	18	26	8	7.36325	22.4218	12.1156	12.0232	-0.303238	0.565441	0.914898	5.53696	10.9072	6.54624	5.97746	-0.392917	0.768744	1
Homo_sapiens_Thr-TGT_tRNA_5	Homo_sapiens_tRNA-Thr-TGT-4-1	7	26	4	28	26	9	13	26	5	13	28	3	10.3086	21.6487	17.5003	8.6834	-0.287472	0.473155	0.866492	5.53696	7.01179	6.54624	2.24155	-0.513971	0.693037	1
Homo_sapiens_Ile-AAT_tRNA_3	Homo_sapiens_tRNA-Ile-AAT-1-1	5	30	1	7	30	2	2	29	1	45	29	15	7.36325	5.41217	2.69236	30.0579	1.35814	0.41103	0.864711	1.38424	1.55818	1.30925	11.2077	2.08881	0.340322	1
Homo_sapiens_Glu-TTC_tRNA_2	Homo_sapiens_tRNA-Glu-TTC-10-1	8	26	4	23	33	8	13	34	5	15	34	4	11.7812	17.7828	17.5003	10.0193	-0.103383	0.723745	0.959326	5.53696	6.2327	6.54624	2.98873	-0.303772	0.827733	1
Homo_sapiens_Thr-TGT_tRNA_3	Homo_sapiens_tRNA-Thr-TGT-6-1	2	26	2	28	26	12	14	33	4	14	27	3	2.9453	21.6487	18.8465	9.35135	0.197281	0.846212	0.99596	2.76848	9.34905	5.23699	2.24155	-0.696268	0.563716	1
Homo_sapiens_Lys-TTT_tRNA_1	Homo_sapiens_tRNA-Lys-TTT-7-1	2	28	1	34	27	11	15	27	4	7	31	2	2.9453	26.2877	20.1927	4.67568	-0.233286	0.616572	0.915462	1.38424	8.56997	5.23699	1.49436	-0.564409	0.581825	1
Homo_sapiens_Arg-TCT_tRNA_6	Homo_sapiens_tRNA-Arg-TCT-5-1	11	27	3	15	26	4	7	27	2	21	27	6	16.1992	11.5975	9.42324	14.027	-0.245307	0.977761	0.997306	4.15272	3.11635	2.6185	4.48309	-0.0336289	1	1
Homo_sapiens_Ala-AGC_tRNA_17	Homo_sapiens_tRNA-Ala-AGC-4-1	14	30	7	16	28	8	8	28	3	16	27	4	20.6171	12.3707	10.7694	10.6873	-0.620504	0.580395	0.914898	9.68968	6.2327	3.92775	2.98873	-1.20295	0.520515	1
Homo_sapiens_Phe-GAA_tRNA_6	Homo_sapiens_tRNA-Phe-GAA-5-1	8	29	2	17	30	4	4	30	2	24	27	5	11.7812	13.1438	5.38471	16.0309	-0.218933	1	1	2.76848	3.11635	2.6185	3.73591	0.110757	1	1
Homo_sapiens_Leu-CAG_tRNA_2	Homo_sapiens_tRNA-Leu-CAG-chr9-3	1	34	1	4	34	4	4	25	2	43	34	38	1.47265	3.09267	5.38471	28.722	2.90127	0.183789	0.847455	1.38424	3.11635	2.6185	28.3929	2.78461	0.294294	1
Homo_sapiens_Ser-TGA_tRNA_3	Homo_sapiens_tRNA-Ser-TGA-1-1	2	26	2	11	25	11	3	31	2	36	26	23	2.9453	8.50483	4.03853	24.0463	1.29443	0.450914	0.864711	2.76848	8.56997	2.6185	17.1852	0.804546	0.621543	1
Homo_sapiens_Tyr-GTA_tRNA_15	Homo_sapiens_tRNA-Tyr-GTA-5-4	8	25	3	22	25	5	5	25	2	15	28	3	11.7812	17.0097	6.73089	10.0193	-0.781433	0.400467	0.864711	4.15272	3.89544	2.6185	2.24155	-0.72769	0.760613	1
Homo_sapiens_Tyr-GTA_tRNA_3	Homo_sapiens_tRNA-Tyr-GTA-8-1	9	27	5	13	27	4	10	25	5	17	25	5	13.2539	10.0512	13.4618	11.3552	0.0906875	0.944188	0.997306	6.9212	3.11635	6.54624	3.73591	0.0347353	1	1
Homo_sapiens_Leu-TAG_tRNA_3	Homo_sapiens_tRNA-Leu-TAG-3-1	3	34	2	15	33	4	12	25	7	17	27	6	4.41795	11.5975	16.1541	11.3552	0.780458	0.616238	0.915462	2.76848	3.11635	9.16474	4.48309	1.2136	0.585885	1
Homo_sapiens_Lys-CTT_tRNA_9	Homo_sapiens_tRNA-Lys-CTT-16-1	15	25	12	13	25	13	7	25	6	12	26	4	22.0898	10.0512	9.42324	8.01544	-0.88212	0.426012	0.864711	16.6109	10.1281	7.85549	2.98873	-1.30202	0.398003	1
Homo_sapiens_Ala-AGC_tRNA_12	Homo_sapiens_tRNA-Ala-AGC-2-2,Homo_sapiens_tRNA-Ala-AGC-2-1,Homo_sapiens_tRNA-Ala-AGC-7-1	9	27	3	11	28	3	4	25	2	22	33	7	13.2539	8.50483	5.38471	14.695	-0.115854	0.887347	0.997306	4.15272	2.33726	2.6185	5.23027	0.274252	0.84779	1
Homo_sapiens_Tyr-GTA_tRNA_4	Homo_sapiens_tRNA-Tyr-GTA-3-1	6	30	2	13	33	3	8	30	3	19	25	9	8.8359	10.0512	10.7694	12.6911	0.312838	0.772402	0.990429	2.76848	2.33726	3.92775	6.72464	1.06098	0.546831	1
Homo_sapiens_Ser-GCT_tRNA_3	Homo_sapiens_tRNA-Ser-GCT-6-1	6	34	2	14	33	6	12	27	4	13	35	3	8.8359	10.8243	16.1541	8.6834	0.337241	0.925902	0.997306	2.76848	4.67453	5.23699	2.24155	0.0068712	0.967145	1
Homo_sapiens_Ser-AGA_tRNA_2	Homo_sapiens_tRNA-Ser-AGA-3-1,Homo_sapiens_tRNA-Ser-AGA-1-1	9	25	7	4	27	2	5	29	2	26	25	9	13.2539	3.09267	6.73089	17.3668	0.559911	0.381367	0.847455	9.68968	1.55818	2.6185	6.72464	-0.267671	0.96034	1
Homo_sapiens_Ala-AGC_tRNA_1	Homo_sapiens_tRNA-Ala-AGC-19-1	9	25	6	18	26	14	14	26	12	3	25	2	13.2539	13.917	18.8465	2.00386	-0.381988	0.488384	0.866492	8.30544	10.9072	15.711	1.49436	-0.159201	0.743331	1
Homo_sapiens_Cys-GCA_tRNA_10	Homo_sapiens_tRNA-Cys-GCA-18-1	7	30	2	14	28	4	4	28	3	18	27	5	10.3086	10.8243	5.38471	12.0232	-0.279749	0.950552	0.997306	2.76848	3.11635	3.92775	3.73591	0.381032	0.934428	1
Homo_sapiens_Tyr-GTA_tRNA_16	Homo_sapiens_tRNA-Tyr-GTA-4-1	3	30	1	16	31	8	10	30	3	13	25	7	4.41795	12.3707	13.4618	8.6834	0.399509	0.982775	0.997306	1.38424	6.2327	3.92775	5.23027	0.265824	1	1
Homo_sapiens_Tyr-GTA_tRNA_11	Homo_sapiens_tRNA-Tyr-GTA-7-1	7	25	3	16	30	5	7	31	2	12	25	8	10.3086	12.3707	9.42324	8.01544	-0.379079	0.670499	0.935388	4.15272	3.89544	2.6185	5.97746	0.094999	0.955799	1
Homo_sapiens_Arg-CCT_tRNA_3	Homo_sapiens_tRNA-Arg-CCT-5-1	9	27	5	20	27	16	3	25	2	8	27	4	13.2539	15.4633	4.03853	5.34363	-1.61392	0.124383	0.847455	6.9212	12.4654	2.6185	2.98873	-1.7897	0.276922	1
Homo_sapiens_Undet-NNN_tRNA_7	Homo_sapiens_tRNA-Undet-NNN-chr2-20	0	35	0	0	35	0	0	35	0	39	31	34	0	0	0	26.0502	Inf	0.209806	0.847455	0	0	0	25.4042	Inf	0.20745	1
Homo_sapiens_Tyr-GTA_tRNA_23	Homo_sapiens_tRNA-Tyr-GTA-chr7-6,Homo_sapiens_tRNA-Tyr-GTA-chr7-1	0	35	0	0	35	0	0	35	0	38	31	29	0	0	0	25.3822	Inf	0.212073	0.847455	0	0	0	21.6683	Inf	0.221805	1
Homo_sapiens_Leu-TAA_tRNA_2	Homo_sapiens_tRNA-Leu-TAA-3-1	1	25	1	7	35	2	1	32	1	29	35	12	1.47265	5.41217	1.34618	19.3707	1.58931	0.49366	0.866492	1.38424	1.55818	1.30925	8.96618	1.80413	0.351396	1
Homo_sapiens_Gln-TTG_tRNA_7	Homo_sapiens_tRNA-Gln-TTG-4-1	2	29	1	7	27	4	7	26	3	21	29	9	2.9453	5.41217	9.42324	14.027	1.48847	0.227603	0.847455	1.38424	3.11635	3.92775	6.72464	1.24299	0.548232	1
Homo_sapiens_Ser-TGA_tRNA_6	Homo_sapiens_tRNA-Ser-TGA-2-1,Homo_sapiens_tRNA-Ser-TGA-4-1	1	25	1	6	31	3	2	26	1	27	25	9	1.47265	4.639	2.69236	18.0347	1.76188	0.38248	0.847455	1.38424	2.33726	1.30925	6.72464	1.11021	0.557741	1
Homo_sapiens_Trp-CCA_tRNA_6	Homo_sapiens_tRNA-Trp-CCA-4-1	4	35	1	5	30	2	4	31	4	23	25	7	5.8906	3.86583	5.38471	15.3629	1.08852	0.263489	0.847455	1.38424	1.55818	5.23699	5.23027	1.83081	0.382691	1
Homo_sapiens_Cys-GCA_tRNA_7	Homo_sapiens_tRNA-Cys-GCA-chr5-2	5	25	2	4	27	2	5	32	3	22	27	5	7.36325	3.09267	6.73089	14.695	1.03503	0.244543	0.847455	2.76848	1.55818	3.92775	3.73591	0.824781	0.698291	1
Homo_sapiens_Ala-AGC_tRNA_21	Homo_sapiens_tRNA-Ala-AGC-9-2,Homo_sapiens_tRNA-Ala-AGC-9-1	6	25	3	21	27	14	4	29	3	4	25	2	8.8359	16.2365	5.38471	2.67181	-1.63787	0.0951674	0.847455	4.15272	10.9072	3.92775	1.49436	-1.47379	0.307667	1
Homo_sapiens_Tyr-GTA_tRNA_19	Homo_sapiens_tRNA-Tyr-GTA-6-1	6	31	2	14	31	5	3	30	1	11	30	4	8.8359	10.8243	4.03853	7.34749	-0.788016	0.577005	0.914898	2.76848	3.89544	1.30925	2.98873	-0.632713	0.855475	1
Homo_sapiens_Ala-AGC_tRNA_4	Homo_sapiens_tRNA-Ala-AGC-15-1	1	26	1	0	35	0	0	35	0	32	28	14	1.47265	0	0	21.3745	3.8594	0.292401	0.847455	1.38424	0	0	10.4605	2.91779	0.372212	1
Homo_sapiens_Glu-CTC_tRNA_1	Homo_sapiens_tRNA-Glu-CTC-3-1	5	27	2	8	27	4	6	27	2	14	27	11	7.36325	6.18533	8.07707	9.35135	0.363299	0.754935	0.980548	2.76848	3.11635	2.6185	8.219	0.880959	0.591195	1
Homo_sapiens_Trp-CCA_tRNA_2	Homo_sapiens_tRNA-Trp-CCA-1-1	3	34	2	8	34	4	2	35	1	19	30	7	4.41795	6.18533	2.69236	12.6911	0.53687	0.635546	0.915462	2.76848	3.11635	1.30925	5.23027	0.152184	0.936703	1
Homo_sapiens_Lys-CTT_tRNA_3	Homo_sapiens_tRNA-Lys-CTT-5-1	8	35	6	13	35	5	4	34	3	7	35	2	11.7812	10.0512	5.38471	4.67568	-1.11778	0.358724	0.847455	8.30544	3.89544	3.92775	1.49436	-1.17006	0.545512	1
Homo_sapiens_Leu-TAA_tRNA_5	Homo_sapiens_tRNA-Leu-TAA-2-1	7	25	3	2	29	1	3	32	2	19	33	8	10.3086	1.54633	4.03853	12.6911	0.496926	0.463668	0.866024	4.15272	0.779088	2.6185	5.97746	0.801541	0.552575	1
Homo_sapiens_Undet-NNN_tRNA_2	Homo_sapiens_tRNA-Undet-NNN-chr2-8	0	35	0	0	35	0	0	35	0	30	31	26	0	0	0	20.0386	Inf	0.233666	0.847455	0	0	0	19.4267	Inf	0.232143	1
Homo_sapiens_Asn-GTT_tRNA_13	Homo_sapiens_tRNA-Asn-GTT-4-1	4	28	3	14	29	4	5	34	2	7	25	3	5.8906	10.8243	6.73089	4.67568	-0.551273	0.582944	0.914898	4.15272	3.11635	2.6185	2.24155	-0.580802	0.85698	1
Homo_sapiens_Lys-CTT_tRNA_5	Homo_sapiens_tRNA-Lys-CTT-chr7-30	6	35	6	6	27	3	7	35	3	10	35	5	8.8359	4.639	9.42324	6.67954	0.257035	0.844151	0.99596	8.30544	2.33726	3.92775	3.73591	-0.47376	0.96838	1
Homo_sapiens_Ser-ACT_tRNA_1	Homo_sapiens_tRNA-Ser-ACT-1-1	5	32	2	8	30	4	9	29	4	7	31	3	7.36325	6.18533	12.1156	4.67568	0.30957	0.977722	0.997306	2.76848	3.11635	5.23699	2.24155	0.345756	1	1
Homo_sapiens_SeC-TCA_tRNA_2	Homo_sapiens_tRNA-SeC-TCA-2-1	2	34	1	6	34	3	7	34	3	13	27	5	2.9453	4.639	9.42324	8.6834	1.25543	0.459139	0.864711	1.38424	2.33726	3.92775	3.73591	1.04215	0.699993	1
Homo_sapiens_Ser-TGA_tRNA_1	Homo_sapiens_tRNA-Ser-TGA-3-1	4	25	2	5	25	3	3	25	2	15	25	11	5.8906	3.86583	4.03853	10.0193	0.526949	0.64309	0.915462	2.76848	2.33726	2.6185	8.219	1.08584	0.49906	1
Homo_sapiens_Ile-TAT_tRNA_1	Homo_sapiens_tRNA-Ile-TAT-2-1	1	25	1	7	29	4	4	31	3	15	31	4	1.47265	5.41217	5.38471	10.0193	1.16182	0.572617	0.914898	1.38424	3.11635	3.92775	2.98873	0.619922	0.920686	1
Homo_sapiens_Gly-CCC_tRNA_8	Homo_sapiens_tRNA-Gly-CCC-5-1	4	32	2	12	32	5	5	32	4	6	32	5	5.8906	9.278	6.73089	4.00772	-0.498281	0.648115	0.915462	2.76848	3.89544	5.23699	3.73591	0.429204	0.945315	1
Homo_sapiens_Cys-ACA_tRNA_1	Homo_sapiens_tRNA-Cys-ACA-1-1	4	28	2	9	25	4	0	35	0	13	25	5	5.8906	6.9585	0	8.6834	-0.565336	0.955361	0.997306	2.76848	3.11635	0	3.73591	-0.655541	0.966174	1
Homo_sapiens_Ser-AGA_tRNA_5	Homo_sapiens_tRNA-Ser-AGA-2-5,Homo_sapiens_tRNA-Ser-AGA-2-3,Homo_sapiens_tRNA-Ser-AGA-2-2,Homo_sapiens_tRNA-Ser-AGA-2-1,Homo_sapiens_tRNA-Ser-AGA-2-6,Homo_sapiens_tRNA-Ser-AGA-2-4	3	25	3	0	35	0	2	29	1	20	25	12	4.41795	0	2.69236	13.3591	1.86125	0.221136	0.847455	4.15272	0	1.30925	8.96618	1.30707	0.379164	1
Homo_sapiens_Ile-TAT_tRNA_3	Homo_sapiens_tRNA-Ile-TAT-1-1	4	26	3	6	25	5	6	26	3	9	25	4	5.8906	4.639	8.07707	6.01158	0.420083	0.83854	0.99596	4.15272	3.89544	3.92775	2.98873	-0.218622	0.967208	1
Homo_sapiens_Cys-GCA_tRNA_26	Homo_sapiens_tRNA-Cys-GCA-14-1	5	33	1	7	31	4	1	30	1	11	28	3	7.36325	5.41217	1.34618	7.34749	-0.555334	0.967109	0.997306	1.38424	3.11635	1.30925	2.24155	-0.341973	0.96797	1
Homo_sapiens_Ala-AGC_tRNA_14	Homo_sapiens_tRNA-Ala-AGC-5-1	2	28	1	7	29	3	4	26	3	11	26	4	2.9453	5.41217	5.38471	7.34749	0.607344	0.812458	0.992516	1.38424	2.33726	3.92775	2.98873	0.894151	0.792231	1
Homo_sapiens_Thr-TGT_tRNA_2	Homo_sapiens_tRNA-Thr-TGT-3-1	9	25	4	7	26	3	1	32	1	6	25	3	13.2539	5.41217	1.34618	4.00772	-1.80175	0.419819	0.864711	5.53696	2.33726	1.30925	2.24155	-1.149	0.732241	1
Homo_sapiens_Trp-CCA_tRNA_4	Homo_sapiens_tRNA-Trp-CCA-5-1	3	35	1	1	28	1	4	35	2	14	25	3	4.41795	0.773166	5.38471	9.35135	1.50523	0.377555	0.847455	1.38424	0.779088	2.6185	2.24155	1.16772	0.690285	1
Homo_sapiens_Cys-GCA_tRNA_15	Homo_sapiens_tRNA-Cys-GCA-19-1	3	33	1	9	33	3	0	35	0	10	31	3	4.41795	6.9585	0	6.67954	-0.768231	0.884815	0.997306	1.38424	2.33726	0	2.24155	-0.731391	0.969022	1
Homo_sapiens_Ala-TGC_tRNA_2	Homo_sapiens_tRNA-Ala-TGC-1-1	4	25	2	8	25	5	6	34	3	4	25	2	5.8906	6.18533	8.07707	2.67181	-0.167948	0.850741	0.99596	2.76848	3.89544	3.92775	1.49436	-0.297516	0.856927	1
Homo_sapiens_Ala-CGC_tRNA_4	Homo_sapiens_tRNA-Ala-CGC-5-1	10	29	4	6	29	3	5	25	3	1	28	1	14.7265	4.639	6.73089	0.667954	-1.38812	0.32963	0.847455	5.53696	2.33726	3.92775	0.747182	-0.752193	0.732937	1
Homo_sapiens_Gln-CTG_tRNA_3	Homo_sapiens_tRNA-Gln-CTG-chr19-4	4	32	1	8	30	3	4	30	2	5	34	2	5.8906	6.18533	5.38471	3.33977	-0.468994	0.804316	0.992516	1.38424	2.33726	2.6185	1.49436	0.144257	1	1
Homo_sapiens_Ser-CGA_tRNA_1	Homo_sapiens_tRNA-Ser-CGA-1-1,Homo_sapiens_tRNA-Ser-CGA-2-1	6	25	4	0	35	0	3	29	3	11	31	4	8.8359	0	4.03853	7.34749	0.365814	0.64318	0.915462	5.53696	0	3.92775	2.98873	0.320943	0.787715	1
Homo_sapiens_Leu-AAG_tRNA_2	Homo_sapiens_tRNA-Leu-AAG-4-1	1	25	1	3	34	2	5	28	2	11	35	5	1.47265	2.3195	6.73089	7.34749	1.89239	0.515378	0.88239	1.38424	1.55818	2.6185	3.73591	1.11076	0.648957	1
Homo_sapiens_Thr-TGT_tRNA_4	Homo_sapiens_tRNA-Thr-TGT-2-1	2	28	2	6	29	3	4	32	2	8	25	4	2.9453	4.639	5.38471	5.34363	0.500339	0.911195	0.997306	2.76848	2.33726	2.6185	2.98873	0.135166	1	1
Homo_sapiens_Gln-CTG_tRNA_4	Homo_sapiens_tRNA-Gln-CTG-7-1	2	34	2	9	34	3	5	34	2	4	32	3	2.9453	6.9585	6.73089	2.67181	-0.0749064	0.876069	0.997306	2.76848	2.33726	2.6185	2.24155	-0.0711517	1	1
Homo_sapiens_Undet-NNN_tRNA_4	Homo_sapiens_tRNA-Und-NNN-3-1	4	25	4	12	25	6	4	25	4	0	35	0	5.8906	9.278	5.38471	0	-1.49415	0.311936	0.847455	5.53696	4.67453	5.23699	0	-0.963382	0.499655	1
