# Supplementary material for: Dynamic expression of tRNA‐derived small RNAs define cellular states
Source: EMBO Rep. 2019 Jun 12;20(7):e47789. doi: 10.15252/embr.201947789 (PMC6607006; doi:10.15252/embr.201947789)
Supplement: Supplementary file 5 — Dataset EV3 [file EMBR-20-e47789-s005.xlsx]

## Sheet: RA vs RA ASO Transcriptome
Dataset EV3: Transcriptome analysis between RA Mock treated and RA ASO treated cells.
XLOC_ID	TCONS_ID	Transcript_Id	Refseq_Accession	Gene_Id	Gene_Symbol	Description	Gene-Type	Mock_RA	ASO	FoldChange(ASO/Mock)	Log2(FC)	pvalue	adjusted_Pvalue
XLOC_000170	TCONS_00000278	Crygf	NM_027010	12969	Crygf	crystallin, gamma F	protein-coding	0	0.26866	0	inf	0.00025	0.00297058
XLOC_000462	TCONS_00000697	Mir8114	NR_106194	102466257	Mir8114	microRNA 8114	ncRNA	0	1.74154	0	inf	0.19705	0.426653
XLOC_000848	TCONS_00001259	Fn1	NM_001276412	14268	Fn1	fibronectin 1	protein-coding	0	2.56273	0	inf	0.0465	0.163792
XLOC_000848	TCONS_00001260	Fn1	NM_001276413	14268	Fn1	fibronectin 1	protein-coding	0	1.25318	0	inf	0.0867	0.253536
XLOC_001137	TCONS_00001660	7420461P10Rik	NM_001177581	-	-	-	-	0	0.480287	0	inf	0.12385	0.32081
XLOC_001291	TCONS_00001857	Fam71a	NM_001109759	619288	Fam71a	family with sequence similarity 71, member A	protein-coding	0	0.269686	0	inf	5e-05	0.000763277
XLOC_001412	TCONS_00002020	Fyn	NM_001122892	14360	Fyn	Fyn proto-oncogene	protein-coding	0	0.514765	0	inf	0.12225	0.318407
XLOC_002053	TCONS_00002982	Hk1	NM_010438	15275	Hk1	hexokinase 1	protein-coding	0	0.430863	0	inf	0.125	0.322362
XLOC_002434	TCONS_00003499	Gal3st1	NM_001177703	53897	Gal3st1	galactose-3-O-sulfotransferase 1	protein-coding	0	0.498465	0	inf	0.17785	0.401704
XLOC_002463	TCONS_00003550	Ccm2	NM_001190343	216527	Ccm2	cerebral cavernous malformation 2	protein-coding	0	0.626131	0	inf	0.1828	0.408364
XLOC_002556	TCONS_00003689	Med7	NM_001104530	66213	Med7	mediator complex subunit 7	protein-coding	0	0.520569	0	inf	0.1566	0.371356
XLOC_003063	TCONS_00004414	Mir8102	NR_106180	102466256	Mir8102	microRNA 8102	ncRNA	0	5.73464	0	inf	0.0594	0.194266
XLOC_003353	TCONS_00004852	Wap	NM_011709	22373	Wap	whey acidic protein	protein-coding	0	0.320083	0	inf	0.00045	0.00479686
XLOC_003413	TCONS_00004952	Nprl3	NM_001284359	17168	Nprl3	nitrogen permease regulator-like 3	protein-coding	0	0.43244	0	inf	0.18305	0.408556
XLOC_003491	TCONS_00005075	Leap2	NM_153069	259301	Leap2	liver-expressed antimicrobial peptide 2	protein-coding	0	0.284533	0	inf	0.0002	0.00246634
XLOC_003608	TCONS_00005264	Rangrf	NM_001285442	57785	Rangrf	RAN guanine nucleotide release factor	protein-coding	0	0.555922	0	inf	0.1785	0.402465
XLOC_003641	TCONS_00005321	Eif5a	NM_001166593	276770	Eif5a	eukaryotic translation initiation factor 5A	protein-coding	0	0.833496	0	inf	0.04805	0.167825
XLOC_003662	TCONS_00005363	Nup88	NM_001083331	19069	Nup88	nucleoporin 88	protein-coding	0	0.397908	0	inf	0.1945	0.423653
XLOC_003665	TCONS_00005370	Derl2	NM_001291147	116891	Derl2	Der1-like domain family, member 2	protein-coding	0	0.534208	0	inf	0.1267	0.324892
XLOC_003872	TCONS_00005655	Nfe2l1	NM_001130454	18023	Nfe2l1	nuclear factor, erythroid derived 2,-like 1	protein-coding	0	0.746679	0	inf	0.1809	0.405714
XLOC_003978	TCONS_00005789	Hcrt	NM_010410	15171	Hcrt	hypocretin	protein-coding	0	0.375368	0	inf	0.00225	0.0171277
XLOC_004055	TCONS_00005898	Mir3064	NR_037224	100526469	Mir3064	microRNA 3064	ncRNA	0	17.1318	0	inf	0.15735	0.372424
XLOC_004148	TCONS_00006029	Cant1	NM_001267592	76025	Cant1	calcium activated nucleotidase 1	protein-coding	0	0.619193	0	inf	0.12255	0.319021
XLOC_004226	TCONS_00006166	Wdr35	NM_172470	74682	Wdr35	WD repeat domain 35	protein-coding	0	0.303932	0	inf	0.12395	0.320985
XLOC_004451	TCONS_00006474	Cipc	NM_001289432	217732	Cipc	CLOCK interacting protein, circadian	protein-coding	0	1.81078	0	inf	0.1204	0.315572
XLOC_004474	TCONS_00006517	Zc3h14	NM_001160107	75553	Zc3h14	zinc finger CCCH type containing 14	protein-coding	0	0.362603	0	inf	0.22345	0.453247
XLOC_004528	TCONS_00006597	Eml1	NM_001286347	68519	Eml1	echinoderm microtubule associated protein like 1	protein-coding	0	0.234142	0	inf	0.1829	0.408404
XLOC_004881	TCONS_00007113	Mir3068	NR_037228	100526546	Mir3068	microRNA 3068	ncRNA	0	7.23242	0	inf	0.24125	0.471803
XLOC_005060	TCONS_00007349	Hist1h4m	TCONS_00007348	100041230	Hist1h4m	histone cluster 1, H4m	protein-coding	0	0.500994	0	inf	0.05515	0.184908
XLOC_005332	TCONS_00007729	Tmem161b	NR_029418	72745	Tmem161b	transmembrane protein 161B	protein-coding	0	1.09842	0	inf	0.20215	0.430847
XLOC_005356	TCONS_00007760	Mir1940	NR_035461	-	-	-	-	0	4.52177	0	inf	0.24365	0.474212
XLOC_005919	TCONS_00008539	Gm3264	NM_001242945	100041306	Gm3264	predicted gene 3264	protein-coding	0	1.76249	0	inf	5e-05	0.000763277
XLOC_006092	TCONS_00008782	Ear4	TCONS_00008781	53877	Ear4	eosinophil-associated, ribonuclease A family, member 4	protein-coding	0	0.268588	0	inf	0.0059	0.0360987
XLOC_006244	TCONS_00008982	Lcp1	NM_008879	18826	Lcp1	lymphocyte cytosolic protein 1	protein-coding	0	0.258234	0	inf	0.138	0.341795
XLOC_006287	TCONS_00009036	Trim52	NR_073203	212085	Trim52	tripartite motif-containing 52	protein-coding	0	0.328681	0	inf	0.2056	0.434323
XLOC_006513	TCONS_00009381	Olfr221	NM_001001808	258420	Olfr221	olfactory receptor 221	protein-coding	0	0.330751	0	inf	0.0001	0.00139293
XLOC_006536	TCONS_00009420	Acin1	NM_023190	56215	Acin1	apoptotic chromatin condensation inducer 1	protein-coding	0	0.304323	0	inf	0.18205	0.407329
XLOC_006559	TCONS_00009453	Tgm1	NM_019984	21816	Tgm1	transglutaminase 1, K polypeptide	protein-coding	0	0.29267	0	inf	0.18155	0.406576
XLOC_006606	TCONS_00009517	Mir719	NR_030458	751526	Mir719	microRNA 719	ncRNA	0	6.46412	0	inf	0.23845	0.468538
XLOC_006906	TCONS_00009955	Ly6e	NM_001164036	17069	Ly6e	lymphocyte antigen 6 complex, locus E	protein-coding	0	0.28633	0	inf	0.15545	0.369805
XLOC_007356	TCONS_00010656	Cyhr1	NM_180962	54151	Cyhr1	cysteine and histidine rich 1	protein-coding	0	0.583641	0	inf	0.1788	0.40266
XLOC_007545	TCONS_00010977	Snora2b	NR_034052	100217416	Snora2b	small nucleolar RNA, H/ACA box 2B	snoRNA	0	7.32938	0	inf	0.22195	0.451227
XLOC_007772	TCONS_00011337	Ccdc50	NM_001289436	67501	Ccdc50	coiled-coil domain containing 50	protein-coding	0	0.276653	0	inf	0.1263	0.324452
XLOC_007840	TCONS_00011435	Tmem39a	NM_001205286	67846	Tmem39a	transmembrane protein 39a	protein-coding	0	0.365451	0	inf	0.1778	0.401704
XLOC_008052	TCONS_00011744	Med15	NM_001285884	94112	Med15	mediator complex subunit 15	protein-coding	0	0.264503	0	inf	0.1799	0.404247
XLOC_008209	TCONS_00011956	Abhd10	NM_001272070	213012	Abhd10	abhydrolase domain containing 10	protein-coding	0	1.01149	0	inf	0.12825	0.327012
XLOC_008638	TCONS_00012567	Ndufa7	NR_103514	66416	Ndufa7	NADH dehydrogenase (ubiquinone) 1 alpha subcomplex, 7 (B14.5a)	protein-coding	0	0.545711	0	inf	0.19995	0.42955
XLOC_009048	TCONS_00013141	Tnfrsf12a	NM_001161746	27279	Tnfrsf12a	tumor necrosis factor receptor superfamily, member 12a	protein-coding	0	0.775952	0	inf	0.18085	0.405648
XLOC_009082	TCONS_00013210	Snhg9	NR_027900	73474	Snhg9	small nucleolar RNA host gene 9	ncRNA	0	1.99968	0	inf	0.1616	0.378608
XLOC_009088	TCONS_00013223	Mapk8ip3	NM_001163450	30957	Mapk8ip3	mitogen-activated protein kinase 8 interacting protein 3	protein-coding	0	0.717954	0	inf	0.124	0.321073
XLOC_009103	TCONS_00013253	Haghl	NM_001271434	68977	Haghl	hydroxyacylglutathione hydrolase-like	protein-coding	0	0.318378	0	inf	0.1579	0.373104
XLOC_009372	TCONS_00013658	Frs3os	NR_045913	100126242	Frs3os	fibroblast growth factor receptor substrate 3, opposite strand	ncRNA	0	1.00962	0	inf	0.1272	0.325336
XLOC_009373	TCONS_00013662	Mdfi	NM_001109973	17240	Mdfi	MyoD family inhibitor	protein-coding	0	0.444937	0	inf	0.1233	0.320094
XLOC_009491	TCONS_00013840	Atl2	NM_178050	56298	Atl2	atlastin GTPase 2	protein-coding	0	0.629778	0	inf	0.12435	0.321519
XLOC_009502	TCONS_00013860	Cox7a2l	NM_001159529	20463	Cox7a2l	cytochrome c oxidase subunit VIIa polypeptide 2-like	protein-coding	0	0.442359	0	inf	0.20885	0.437196
XLOC_009946	TCONS_00014557	Plac8l1	NM_027072	69401	Plac8l1	PLAC8-like 1	protein-coding	0	0.377472	0	inf	5e-05	0.000763277
XLOC_010109	TCONS_00014783	A930001C03Rik	NR_045989	319314	A930001C03Rik	RIKEN cDNA A930001C03 gene	ncRNA	0	0.321237	0	inf	0.17625	0.399702
XLOC_010156	TCONS_00014842	Men1	NM_001168490	17283	Men1	multiple endocrine neoplasia 1	protein-coding	0	0.278417	0	inf	0.1826	0.408284
XLOC_010453	TCONS_00015267	Tcf7l2	NM_009333	21416	Tcf7l2	transcription factor 7 like 2, T cell specific, HMG box	protein-coding	0	0.224173	0	inf	0.2123	0.440938
XLOC_010489	TCONS_00015322	Ndufs8	NM_001271444	225887	Ndufs8	NADH dehydrogenase (ubiquinone) Fe-S protein 8	protein-coding	0	0.781732	0	inf	0.1271	0.325289
XLOC_010810	TCONS_00015783	Nt5c2	NR_028353	76952	Nt5c2	5'-nucleotidase, cytosolic II	protein-coding	0	0.250086	0	inf	0.17865	0.402596
XLOC_010880	TCONS_00015902	Sfmbt2	NM_001198809	353282	Sfmbt2	Scm-like with four mbt domains 2	protein-coding	0	0.701815	0	inf	0.129	0.328251
XLOC_010949	TCONS_00016015	Nsmf	NM_001039386	56876	Nsmf	NMDA receptor synaptonuclear signaling and neuronal migration factor	protein-coding	0	0.227271	0	inf	0.2157	0.444288
XLOC_011015	TCONS_00016139	Odf2	NM_001177659	18286	Odf2	outer dense fiber of sperm tails 2	protein-coding	0	0.254277	0	inf	0.1677	0.386481
XLOC_011439	TCONS_00016775	Zfyve19	NM_001164827	72008	Zfyve19	zinc finger, FYVE domain containing 19	protein-coding	0	0.353602	0	inf	0.1267	0.324892
XLOC_011542	TCONS_00016960	Smox	NM_001177835	228608	Smox	spermine oxidase	protein-coding	0	0.769531	0	inf	0.1829	0.408404
XLOC_012363	TCONS_00018255	Mdk	NM_001291483	17242	Mdk	midkine	protein-coding	0	0.215083	0	inf	0.1687	0.387842
XLOC_012598	TCONS_00018615	Tasp1	NM_175225	75812	Tasp1	taspase, threonine aspartase 1	protein-coding	0	0.25161	0	inf	0.17955	0.403688
XLOC_012598	TCONS_00018619	Tasp1	NR_110350	75812	Tasp1	taspase, threonine aspartase 1	protein-coding	0	0.329116	0	inf	0.13605	0.338864
XLOC_012689	TCONS_00018746	Rbm39	NM_133242	170791	Rbm39	RNA binding motif protein 39	protein-coding	0	0.526108	0	inf	0.21025	0.438695
XLOC_012689	TCONS_00018747	Rbm39	NM_001291115	170791	Rbm39	RNA binding motif protein 39	protein-coding	0	0.583734	0	inf	0.2194	0.448242
XLOC_012995	TCONS_00019298	Mir8120	NR_106200	102465905	Mir8120	microRNA 8120	ncRNA	0	8.86094	0	inf	0.0594	0.194266
XLOC_013184	TCONS_00019573	Hist2h3c1	TCONS_00019572	15077	Hist2h3c1	histone cluster 2, H3c1	protein-coding	0	0.244934	0	inf	0.00345	0.0236553
XLOC_013330	TCONS_00019809	Lef1	NM_001276403	16842	Lef1	lymphoid enhancer binding factor 1	protein-coding	0	0.363847	0	inf	0.1248	0.322055
XLOC_013806	TCONS_00020505	Prok1	NM_001044382	246691	Prok1	prokineticin 1	protein-coding	0	0.408086	0	inf	0.0001	0.00139293
XLOC_013979	TCONS_00020776	Chchd7	NM_001285804	66433	Chchd7	coiled-coil-helix-coiled-coil-helix domain containing 7	protein-coding	0	0.325579	0	inf	0.16675	0.385319
XLOC_014244	TCONS_00021158	Dnajc6	NM_001164584	72685	Dnajc6	DnaJ heat shock protein family (Hsp40) member C6	protein-coding	0	0.298472	0	inf	0.1967	0.426344
XLOC_014321	TCONS_00021288	Mknk1	NM_001285487	17346	Mknk1	MAP kinase-interacting serine/threonine kinase 1	protein-coding	0	0.320235	0	inf	0.1256	0.323364
XLOC_014360	TCONS_00021358	Guca2a	NM_008190	14915	Guca2a	guanylate cyclase activator 2a (guanylin)	protein-coding	0	0.873205	0	inf	5e-05	0.000763277
XLOC_014414	TCONS_00021432	Zmym6	NM_177462	100177	Zmym6	zinc finger, MYM-type 6	protein-coding	0	0.646795	0	inf	0.1171	0.309739
XLOC_014507	TCONS_00021569	Mir7018	NR_105985	102465616	Mir7018	microRNA 7018	ncRNA	0	1.87692	0	inf	0.1867	0.413731
XLOC_014757	TCONS_00021955	Sigmar1	NM_001286538	18391	Sigmar1	sigma non-opioid intracellular receptor 1	protein-coding	0	1.09277	0	inf	0.1764	0.399723
XLOC_014757	TCONS_00021957	Sigmar1	NM_001286540	18391	Sigmar1	sigma non-opioid intracellular receptor 1	protein-coding	0	0.419244	0	inf	0.1774	0.401349
XLOC_015329	TCONS_00022803	Tmem201	NM_001284270	230917	Tmem201	transmembrane protein 201	protein-coding	0	0.267176	0	inf	0.18295	0.408424
XLOC_015505	TCONS_00023069	Abhd1	NM_021304	57742	Abhd1	abhydrolase domain containing 1	protein-coding	0	0.590805	0	inf	0.0695	0.21767
XLOC_015507	TCONS_00023072	Atraid	NM_212470	381629	Atraid	all-trans retinoic acid induced differentiation factor	protein-coding	0	0.323809	0	inf	0.128	0.326626
XLOC_015504	TCONS_00023074	Cad	NM_001289523	69719	Cad	carbamoyl-phosphate synthetase 2, aspartate transcarbamylase, and dihydroorotase	protein-coding	0	0.464042	0	inf	0.05965	0.194923
XLOC_015764	TCONS_00023469	Mtf2	NM_001253880	17765	Mtf2	metal response element binding transcription factor 2	protein-coding	0	0.327557	0	inf	0.1768	0.400311
XLOC_016219	TCONS_00024115	Tbc1d14	NM_001113362	100855	Tbc1d14	TBC1 domain family, member 14	protein-coding	0	0.280948	0	inf	0.1441	0.351563
XLOC_016829	TCONS_00025024	Gm9047	NM_001145360	-	-	-	-	0	0.326949	0	inf	5e-05	0.000763277
XLOC_017253	TCONS_00025651	Clec4a1	NM_199311	269799	Clec4a1	C-type lectin domain family 4, member a1	protein-coding	0	0.416774	0	inf	5e-05	0.000763277
XLOC_017694	TCONS_00026267	Fbxo41	NM_001001160	330369	Fbxo41	F-box protein 41	protein-coding	0	0.440193	0	inf	0.12635	0.324455
XLOC_017721	TCONS_00026306	Rab43	NM_133717	69834	Rab43	RAB43, member RAS oncogene family	protein-coding	0	0.251303	0	inf	0.17845	0.402398
XLOC_018274	TCONS_00027150	BC024978	NM_001290511	414069	BC024978	cDNA sequence BC024978	protein-coding	0	0.304775	0	inf	0.2283	0.458097
XLOC_018441	TCONS_00027374	Il4i1	NM_010215	14204	Il4i1	interleukin 4 induced 1	protein-coding	0	0.893014	0	inf	0.2241	0.453743
XLOC_019003	TCONS_00028174	Brsk2	NM_001276763	75770	Brsk2	BR serine/threonine kinase 2	protein-coding	0	0.331241	0	inf	0.12505	0.322449
XLOC_019055	TCONS_00028280	Cox6b2	NM_001289848	333182	Cox6b2	cytochrome c oxidase subunit VIb polypeptide 2	protein-coding	0	0.931947	0	inf	0.12705	0.325203
XLOC_019353	TCONS_00028654	Eif3k	NM_001285942	73830	Eif3k	eukaryotic translation initiation factor 3, subunit K	protein-coding	0	0.674956	0	inf	0.1833	0.408792
XLOC_019499	TCONS_00028861	Snord35a	NR_000003	27211	Snord35a	small nucleolar RNA, C/D box 35A	snoRNA	0	7.97307	0	inf	0.1582	0.373458
XLOC_019775	TCONS_00029260	Olfr545	NM_146840	258837	Olfr545	olfactory receptor 545	protein-coding	0	0.338481	0	inf	5e-05	0.000763277
XLOC_019978	TCONS_00029533	Palb2	NM_001289844	233826	Palb2	partner and localizer of BRCA2	protein-coding	0	0.461545	0	inf	0.16335	0.380914
XLOC_020081	TCONS_00029681	Ebf3	NM_001113414	13593	Ebf3	early B cell factor 3	protein-coding	0	0.243893	0	inf	0.1261	0.32419
XLOC_020608	TCONS_00030424	Cklf	NM_001286383	75458	Cklf	chemokine-like factor	protein-coding	0	0.287293	0	inf	0.20065	0.429986
XLOC_020640	TCONS_00030478	Pard6a	NM_001286345	56513	Pard6a	par-6 family cell polarity regulator alpha	protein-coding	0	0.466677	0	inf	0.11825	0.311662
XLOC_020763	TCONS_00030651	Def8	NM_001253784	23854	Def8	differentially expressed in FDCP 8	protein-coding	0	2.68386	0	inf	0.12655	0.324675
XLOC_022147	TCONS_00032511	Foxred1	NM_172291	235169	Foxred1	FAD-dependent oxidoreductase domain containing 1	protein-coding	0	0.25785	0	inf	0.17235	0.393866
XLOC_022336	TCONS_00032728	Islr2	NM_001161537	320563	Islr2	immunoglobulin superfamily containing leucine-rich repeat 2	protein-coding	0	0.364517	0	inf	0.12415	0.321252
XLOC_022674	TCONS_00033256	Wdr45	NM_001290795	54636	Wdr45	WD repeat domain 45	protein-coding	0	0.269171	0	inf	0.17255	0.394188
XLOC_022772	TCONS_00033418	Slc25a43	NR_075097	194744	Slc25a43	solute carrier family 25, member 43	protein-coding	0	0.282163	0	inf	0.17625	0.399702
XLOC_022906	TCONS_00033602	Taz	NM_001242615	66826	Taz	tafazzin	protein-coding	0	0.811149	0	inf	0.1228	0.319463
XLOC_006137	TCONS_00008846	Tssk4	NM_001253888	71099	Tssk4	testis-specific serine kinase 4	protein-coding	8.83298e-07	0.302328	342272	18.3848	0.39905	0.625986
XLOC_021866	TCONS_00032103	Iqcf1	NM_028843	74267	Iqcf1	IQ motif containing F1	protein-coding	5.73808e-06	0.453654	79060.2	16.2707	0.1918	0.420165
XLOC_003522	TCONS_00005129	Zfp672	NM_001256517	319475	Zfp672	zinc finger protein 672	protein-coding	4.02286e-05	2.57201	63934.9	15.9643	0.23955	0.470003
XLOC_018468	TCONS_00027428	Fut1	NM_008051	14343	Fut1	fucosyltransferase 1	protein-coding	1.26398e-05	0.731541	57876	15.8207	0.19725	0.426839
XLOC_005712	TCONS_00008268	Zfp934	NM_175252	77117	Zfp934	zinc finger protein 934	protein-coding	5.85195e-06	0.265442	45359.6	15.4691	0.2508	0.480511
XLOC_006137	TCONS_00008848	Tssk4	NM_027673	71099	Tssk4	testis-specific serine kinase 4	protein-coding	7.92254e-06	0.313907	39622	15.274	0.25325	0.48274
XLOC_009340	TCONS_00013604	Gm7325	NM_001177468	-	-	-	-	0.000119487	4.23004	35401.7	15.1115	0.23285	0.46266
XLOC_021572	TCONS_00031705	Fxyd2	NM_052823	11936	Fxyd2	FXYD domain-containing ion transport regulator 2	protein-coding	1.38804e-05	0.418203	30129	14.8789	0.3554	0.586758
XLOC_007686	TCONS_00011173	Mpv17l	NM_001289567	93734	Mpv17l	Mpv17 transgene, kidney disease mutant-like	protein-coding	2.03932e-05	0.573579	28126	14.7796	0.21825	0.446995
XLOC_010797	TCONS_00015756	Fgf8	NM_001166363	14179	Fgf8	fibroblast growth factor 8	protein-coding	1.31293e-05	0.366003	27876.8	14.7668	0.3362	0.567735
XLOC_001650	TCONS_00002381	Tbxa2r	NM_009325	21390	Tbxa2r	thromboxane A2 receptor	protein-coding	1.18425e-05	0.327135	27623.8	14.7536	0.24295	0.473549
XLOC_009624	TCONS_00014043	Psd2	NM_028707	74002	Psd2	pleckstrin and Sec7 domain containing 2	protein-coding	2.20122e-05	0.511209	23223.9	14.5033	0.24745	0.477496
XLOC_019917	TCONS_00029438	Trim66	NM_001170913	330627	Trim66	tripartite motif-containing 66	protein-coding	2.00778e-05	0.429743	21403.9	14.3856	0.24825	0.478297
XLOC_019620	TCONS_00029023	Lrrc28	NR_028144	67867	Lrrc28	leucine rich repeat containing 28	protein-coding	0.000187918	3.58202	19061.6	14.2184	0.1096	0.296889
XLOC_009340	TCONS_00013605	Gm7325	NM_001177469	-	-	-	-	0.000114534	1.95505	17069.6	14.0591	0.23915	0.46945
XLOC_000116	TCONS_00000188	Osgepl1	NR_104360	72085	Osgepl1	O-sialoglycoprotein endopeptidase-like 1	protein-coding	6.78493e-05	1.13078	16666.1	14.0246	0.22785	0.457563
XLOC_012598	TCONS_00018620	Tasp1	NR_110351	75812	Tasp1	taspase, threonine aspartase 1	protein-coding	0.000100477	1.40766	14009.8	13.7741	0.09325	0.266538
XLOC_019060	TCONS_00028291	Shisa7	NM_172737	232813	Shisa7	shisa family member 7	protein-coding	0.000102184	1.16457	11396.8	13.4763	0.1447	0.352379
XLOC_013330	TCONS_00019807	Lef1	NM_010703	16842	Lef1	lymphoid enhancer binding factor 1	protein-coding	2.81567e-05	0.318784	11321.8	13.4668	0.2468	0.47675
XLOC_016981	TCONS_00025252	Wipf3	NM_001167861	330319	Wipf3	WAS/WASL interacting protein family, member 3	protein-coding	2.7562e-05	0.309066	11213.5	13.4529	0.15885	0.374681
XLOC_022335	TCONS_00032726	Islr	NM_012043	26968	Islr	immunoglobulin superfamily containing leucine-rich repeat	protein-coding	2.89124e-05	0.316379	10942.7	13.4177	0.24515	0.475549
XLOC_018098	TCONS_00026912	Zscan22	NM_001001447	232878	Zscan22	zinc finger and SCAN domain containing 22	protein-coding	0.000105389	1.14037	10820.6	13.4015	0.21505	0.443557
XLOC_010435	TCONS_00015227	Gsto2	NM_030051	68214	Gsto2	glutathione S-transferase omega 2	protein-coding	6.25778e-05	0.59657	9533.25	13.2188	0.24535	0.475566
XLOC_016714	TCONS_00024860	Smurf1	NM_029438	75788	Smurf1	SMAD specific E3 ubiquitin protein ligase 1	protein-coding	0.000292951	2.70408	9230.49	13.1722	0.1631	0.380643
XLOC_015837	TCONS_00023571	Taok3	NM_183306	330177	Taok3	TAO kinase 3	protein-coding	2.61847e-05	0.240085	9168.9	13.1625	0.3232	0.556218
XLOC_011792	TCONS_00017349	Cass4	NM_001080820	320664	Cass4	Cas scaffolding protein family member 4	protein-coding	3.24003e-05	0.264465	8162.42	12.9948	0.4054	0.631762
XLOC_014436	TCONS_00021466	Bai2	NM_173071	-	-	-	-	2.92573e-05	0.237841	8129.29	12.9889	0.33075	0.562688
XLOC_010797	TCONS_00015754	Fgf8	NM_001166361	14179	Fgf8	fibroblast growth factor 8	protein-coding	3.00562e-05	0.240543	8003.11	12.9663	0.3515	0.582826
XLOC_023573	TCONS_00034705	Nxf2	NM_001289735	83454	Nxf2	nuclear RNA export factor 2	protein-coding	3.99129e-05	0.311131	7795.25	12.9284	0.2476	0.4776
XLOC_000804	TCONS_00001175	Kctd18	NR_027630	51960	Kctd18	potassium channel tetramerisation domain containing 18	protein-coding	0.000227124	1.67813	7388.61	12.8511	0.16685	0.385486
XLOC_013736	TCONS_00020400	Hist2h2aa2	NM_178212	319192	Hist2h2aa2	histone cluster 2, H2aa2	protein-coding	0.000236813	1.67541	7074.82	12.7885	0.2406	0.471087
XLOC_001412	TCONS_00002019	Fyn	NM_001122893	14360	Fyn	Fyn proto-oncogene	protein-coding	0.000179784	1.25527	6982.1	12.7694	0.12185	0.317698
XLOC_013192	TCONS_00019583	Pex11b	NR_027845	18632	Pex11b	peroxisomal biogenesis factor 11 beta	protein-coding	3.82361e-05	0.261511	6839.37	12.7396	0.2188	0.447614
XLOC_013217	TCONS_00019621	Trim45	NM_001165953	229644	Trim45	tripartite motif-containing 45	protein-coding	4.08565e-05	0.272672	6673.9	12.7043	0.1207	0.316025
XLOC_022347	TCONS_00032752	Senp8	NM_001172071	71599	Senp8	SUMO/sentrin specific peptidase 8	protein-coding	0.000122602	0.802531	6545.82	12.6764	0.2364	0.466029
XLOC_000875	TCONS_00001294	Atg9a	NR_109938	245860	Atg9a	autophagy related 9A	protein-coding	8.99945e-05	0.5878	6531.51	12.6732	0.29615	0.527748
XLOC_014882	TCONS_00022149	Whrn	NM_001008791	73750	Whrn	whirlin	protein-coding	0.000117374	0.755833	6439.53	12.6527	0.27895	0.510075
XLOC_000208	TCONS_00000332	Ankzf1	NR_051998	52231	Ankzf1	ankyrin repeat and zinc finger domain containing 1	protein-coding	9.15834e-05	0.580371	6337.08	12.6296	0.2164	0.444625
XLOC_003255	TCONS_00004698	Tmc8	NM_001195088	217356	Tmc8	transmembrane channel-like gene family 8	protein-coding	5.69086e-05	0.359604	6318.97	12.6255	0.24805	0.478143
XLOC_014476	TCONS_00021522	Pafah2	NM_001285872	100163	Pafah2	platelet-activating factor acetylhydrolase 2	protein-coding	5.44693e-05	0.331573	6087.34	12.5716	0.2327	0.46266
XLOC_008880	TCONS_00012915	Wash	NM_026833	-	-	-	-	0.00025507	1.5114	5925.43	12.5327	0.2997	0.531503
XLOC_004148	TCONS_00006027	Cant1	NM_001025617	76025	Cant1	calcium activated nucleotidase 1	protein-coding	0.000220985	1.28745	5825.96	12.5083	0.12345	0.320321
XLOC_018553	TCONS_00027563	Isg20	NM_001113527	57444	Isg20	interferon-stimulated protein	protein-coding	0.000201639	1.14924	5699.49	12.4766	0.2527	0.482339
XLOC_002674	TCONS_00003870	Trim11	NM_001290988	94091	Trim11	tripartite motif-containing 11	protein-coding	8.54514e-05	0.430341	5036.09	12.2981	0.2066	0.43505
XLOC_010537	TCONS_00015396	Sipa1	NM_011379	20469	Sipa1	signal-induced proliferation associated gene 1	protein-coding	4.58313e-05	0.227702	4968.26	12.2785	0.3277	0.560279
XLOC_023539	TCONS_00034655	Taf9b	NM_001001176	407786	Taf9b	TATA-box binding protein associated factor 9B	protein-coding	8.00296e-05	0.396164	4950.22	12.2733	0.1393	0.344286
XLOC_007448	TCONS_00010809	Nfam1	NM_028728	74039	Nfam1	Nfat activating molecule with ITAM motif 1	protein-coding	5.8857e-05	0.271915	4619.93	12.1737	0.1324	0.33349
XLOC_009708	TCONS_00014184	Sncaip	NM_001199151	67847	Sncaip	synuclein, alpha interacting protein (synphilin)	protein-coding	9.69889e-05	0.377586	3893.08	11.9267	0.2215	0.450681
XLOC_015264	TCONS_00022700	Fblim1	NM_133754	74202	Fblim1	filamin binding LIM protein 1	protein-coding	0.000221361	0.853938	3857.67	11.9135	0.12575	0.323541
XLOC_016941	TCONS_00025188	Repin1	NM_001079905	58887	Repin1	replication initiator 1	protein-coding	0.000404839	1.48233	3661.53	11.8382	0.13595	0.338825
XLOC_014060	TCONS_00020892	Il11ra1	NM_001163401	16157	Il11ra1	interleukin 11 receptor, alpha chain 1	protein-coding	0.000698124	2.15979	3093.71	11.5951	0.16785	0.386693
XLOC_004448	TCONS_00006466	Esrrb	NM_001159500	26380	Esrrb	estrogen related receptor, beta	protein-coding	7.9409e-05	0.245408	3090.43	11.5936	0.21605	0.444422
XLOC_012368	TCONS_00018268	Mapk8ip1	NM_001202445	19099	Mapk8ip1	mitogen-activated protein kinase 8 interacting protein 1	protein-coding	0.000227073	0.682567	3005.94	11.5536	0.2902	0.52078
XLOC_013159	TCONS_00019526	Sema6c	NM_001272024	20360	Sema6c	sema domain, transmembrane domain (TM), and cytoplasmic domain, (semaphorin) 6C	protein-coding	0.000168386	0.50358	2990.63	11.5462	0.33485	0.566658
XLOC_018874	TCONS_00028010	Sez6l2	NM_144926	233878	Sez6l2	seizure related 6 homolog like 2	protein-coding	0.000258772	0.740864	2863	11.4833	0.24235	0.472977
XLOC_012491	TCONS_00018440	Lrrc57	NM_001159609	66606	Lrrc57	leucine rich repeat containing 57	protein-coding	0.000286046	0.798419	2791.23	11.4467	0.2329	0.46266
XLOC_004206	TCONS_00006123	Dtnb	NR_027869	13528	Dtnb	dystrobrevin, beta	protein-coding	0.000163224	0.45028	2758.66	11.4298	0.2299	0.459731
XLOC_022918	TCONS_00033625	Brcc3	NM_145956	210766	Brcc3	BRCA1/BRCA2-containing complex, subunit 3	protein-coding	0.000116864	0.317272	2714.88	11.4067	0.2975	0.5293
XLOC_020875	TCONS_00030811	Ap3m2	NM_001122820	64933	Ap3m2	adaptor-related protein complex 3, mu 2 subunit	protein-coding	0.000183146	0.483676	2640.93	11.3668	0.31165	0.544156
XLOC_010726	TCONS_00015656	Lipa	NM_001111100	16889	Lipa	lysosomal acid lipase A	protein-coding	0.000548502	1.36366	2486.15	11.2797	0.13255	0.333655
XLOC_022945	TCONS_00033656	Pcyt1b	NM_177546	236899	Pcyt1b	phosphate cytidylyltransferase 1, choline, beta isoform	protein-coding	0.000261914	0.647761	2473.18	11.2722	0.1554	0.369805
XLOC_008542	TCONS_00012416	Lmf1	NR_045520	76483	Lmf1	lipase maturation factor 1	protein-coding	0.000170577	0.389213	2281.74	11.1559	0.21385	0.442586
XLOC_012718	TCONS_00018793	Jph2	NM_001205076	59091	Jph2	junctophilin 2	protein-coding	0.000180745	0.404799	2239.61	11.129	0.16135	0.37829
XLOC_014271	TCONS_00021216	Yipf1	NM_001205156	230584	Yipf1	Yip1 domain family, member 1	protein-coding	0.000187734	0.417104	2221.78	11.1175	0.32595	0.559161
XLOC_003582	TCONS_00005234	Ncor1	NM_001252313	20185	Ncor1	nuclear receptor co-repressor 1	protein-coding	0.000454802	0.976117	2146.25	11.0676	0.376	0.606128
XLOC_022146	TCONS_00032504	Tirap	NM_001177845	117149	Tirap	toll-interleukin 1 receptor (TIR) domain-containing adaptor protein	protein-coding	0.000429079	0.877178	2044.33	10.9974	0.27595	0.507105
XLOC_020787	TCONS_00030679	Pard3	NM_001122850	93742	Pard3	par-3 family cell polarity regulator	protein-coding	0.000546242	1.08565	1987.49	10.9567	0.28435	0.515542
XLOC_003582	TCONS_00005233	Ncor1	NM_001252313	20185	Ncor1	nuclear receptor co-repressor 1	protein-coding	0.000893253	1.7615	1972.01	10.9454	0.405	0.631386
XLOC_011865	TCONS_00017491	Uckl1os	NR_027289	100271841	Uckl1os	uridine-cytidine kinase 1-like 1, opposite strand	ncRNA	0.000268425	0.516506	1924.21	10.9101	0.2389	0.46919
XLOC_019410	TCONS_00028751	Hpn	NM_008281	15451	Hpn	hepsin	protein-coding	0.000991414	1.84591	1861.9	10.8626	0.16235	0.379561
XLOC_021549	TCONS_00031672	Usp2	NM_016808	53376	Usp2	ubiquitin specific peptidase 2	protein-coding	0.00028162	0.520831	1849.41	10.8528	0.1598	0.376164
XLOC_004206	TCONS_00006124	Dtnb	NM_007886	13528	Dtnb	dystrobrevin, beta	protein-coding	0.000969844	1.73506	1789.01	10.8049	0.25235	0.481856
XLOC_015090	TCONS_00022450	Bmp8a	NM_001256019	12163	Bmp8a	bone morphogenetic protein 8a	protein-coding	0.000256272	0.439162	1713.66	10.7429	0.36055	0.591822
XLOC_023211	TCONS_00034108	Wdr13	NM_001290783	73447	Wdr13	WD repeat domain 13	protein-coding	0.000160819	0.259792	1615.43	10.6577	0.38525	0.614417
XLOC_013541	TCONS_00020115	Slc33a1	NM_001272035	11416	Slc33a1	solute carrier family 33 (acetyl-CoA transporter), member 1	protein-coding	0.000241965	0.385912	1594.91	10.6393	0.3294	0.561774
XLOC_011621	TCONS_00017081	Slc52a3	NM_027172	69698	Slc52a3	solute carrier protein family 52, member 3	protein-coding	0.000180119	0.284218	1577.95	10.6238	0.2544	0.483912
XLOC_000495	TCONS_00000750	Scyl3	NM_001286002	240880	Scyl3	SCY1-like 3 (S. cerevisiae)	protein-coding	0.000246958	0.377724	1529.51	10.5789	0.34495	0.577122
XLOC_021193	TCONS_00031237	Slc12a4	NR_045594	20498	Slc12a4	solute carrier family 12, member 4	protein-coding	0.000194347	0.290656	1495.55	10.5465	0.23985	0.470267
XLOC_020529	TCONS_00030311	Syce2	NM_001168246	71846	Syce2	synaptonemal complex central element protein 2	protein-coding	0.000325972	0.477795	1465.75	10.5174	0.3286	0.561061
XLOC_019331	TCONS_00028630	Map3k10	NM_001081292	269881	Map3k10	mitogen-activated protein kinase kinase kinase 10	protein-coding	0.000168238	0.244258	1451.86	10.5037	0.12765	0.325984
XLOC_021499	TCONS_00031617	Vwa5a	NM_001145957	67776	Vwa5a	von Willebrand factor A domain containing 5A	protein-coding	0.000301516	0.432498	1434.41	10.4862	0.13215	0.333282
XLOC_011336	TCONS_00016618	Arhgap1	NR_027371	228359	Arhgap1	Rho GTPase activating protein 1	protein-coding	0.00084275	1.10664	1313.13	10.3588	0.37545	0.605782
XLOC_004945	TCONS_00007209	Tcl1	NR_110340	21432	Tcl1	T cell lymphoma breakpoint 1	protein-coding	0.000364118	0.469664	1289.87	10.333	0.3227	0.55578
XLOC_012837	TCONS_00019004	Kcnq2	NM_001006669	16536	Kcnq2	potassium voltage-gated channel, subfamily Q, member 2	protein-coding	0.000262557	0.328381	1250.7	10.2885	0.2205	0.44952
XLOC_020537	TCONS_00030324	Tnpo2	NM_001122843	212999	Tnpo2	transportin 2 (importin 3, karyopherin beta 2b)	protein-coding	0.000579724	0.656929	1133.18	10.1462	0.32025	0.55344
XLOC_011732	TCONS_00017267	Ttpal	NM_029512	76080	Ttpal	tocopherol (alpha) transfer protein-like	protein-coding	0.000787258	0.861009	1093.68	10.095	0.1854	0.41209
XLOC_022336	TCONS_00032730	Islr2	NM_001161536	320563	Islr2	immunoglobulin superfamily containing leucine-rich repeat 2	protein-coding	0.00029622	0.323107	1090.77	10.0911	0.3276	0.560204
XLOC_006540	TCONS_00009427	Homez	NM_183174	239099	Homez	homeodomain leucine zipper-encoding gene	protein-coding	0.000373234	0.407028	1090.54	10.0908	0.3002	0.531808
XLOC_020511	TCONS_00030286	Prkaca	NM_001277898	18747	Prkaca	protein kinase, cAMP dependent, catalytic, alpha	protein-coding	0.000452577	0.492886	1089.07	10.0889	0.2803	0.511368
XLOC_001787	TCONS_00002602	Grip1	NM_001277292	74053	Grip1	glutamate receptor interacting protein 1	protein-coding	0.000635307	0.56559	890.263	9.79809	0.2505	0.480352
XLOC_011453	TCONS_00016797	Pla2g4b	NM_145378	211429	Pla2g4b	phospholipase A2, group IVB (cytosolic)	protein-coding	0.000995194	0.853928	858.052	9.74492	0.39585	0.623277
XLOC_002800	TCONS_00004047	Eno3	NM_001276285	13808	Eno3	enolase 3, beta muscle	protein-coding	0.00035573	0.303965	854.482	9.73891	0.2839	0.515048
XLOC_004604	TCONS_00006707	Traf3	NM_001286122	22031	Traf3	TNF receptor-associated factor 3	protein-coding	0.000532466	0.440201	826.721	9.69126	0.36475	0.59606
XLOC_019016	TCONS_00028215	Slc22a18	NM_008767	18400	Slc22a18	solute carrier family 22 (organic cation transporter), member 18	protein-coding	0.00201141	1.6546	822.607	9.68406	0.16115	0.377999
XLOC_002529	TCONS_00003651	Fbxw11	NM_134015	103583	Fbxw11	F-box and WD-40 domain protein 11	protein-coding	0.000839	0.684817	816.23	9.67283	0.1987	0.428345
XLOC_013038	TCONS_00019358	Cd1d2	NM_001289449	12480	Cd1d2	CD1d2 antigen	protein-coding	0.000516512	0.408835	791.53	9.6285	0.19175	0.420148
XLOC_003170	TCONS_00004568	Ace	NM_207624	11421	Ace	angiotensin I converting enzyme (peptidyl-dipeptidase A) 1	protein-coding	0.000331863	0.254068	765.581	9.58041	0.19165	0.420021
XLOC_012844	TCONS_00019022	Arfrp1	NM_001165992	76688	Arfrp1	ADP-ribosylation factor related protein 1	protein-coding	0.000539884	0.402603	745.721	9.54249	0.2637	0.493997
XLOC_002967	TCONS_00004282	Tbx4	NM_172798	21387	Tbx4	T-box 4	protein-coding	0.000416945	0.30845	739.786	9.53096	0.3732	0.60375
XLOC_012851	TCONS_00019035	Rgs19	NM_001291205	56470	Rgs19	regulator of G-protein signaling 19	protein-coding	0.000542365	0.387752	714.928	9.48165	0.33595	0.567602
XLOC_012587	TCONS_00018595	Gpcpd1	NM_027096	74182	Gpcpd1	glycerophosphocholine phosphodiesterase 1	protein-coding	0.000695415	0.469279	674.819	9.39836	0.3421	0.574237
XLOC_000166	TCONS_00000273	Creb1	NM_009952	12912	Creb1	cAMP responsive element binding protein 1	protein-coding	0.00128227	0.85164	664.166	9.3754	0.3895	0.61827
XLOC_002989	TCONS_00004319	Mrps23	TCONS_00004316	64656	Mrps23	mitochondrial ribosomal protein S23	protein-coding	0.000723353	0.469187	648.628	9.34125	0.4668	0.685603
XLOC_021534	TCONS_00031655	Scn3b	NM_001286614	235281	Scn3b	sodium channel, voltage-gated, type III, beta	protein-coding	0.000686591	0.439721	640.441	9.32292	0.3337	0.565434
XLOC_019769	TCONS_00029245	Art5	NM_001291354	11875	Art5	ADP-ribosyltransferase 5	protein-coding	0.00094082	0.595939	633.425	9.30703	0.2358	0.465307
XLOC_008532	TCONS_00012403	Unkl	NM_001290736	74154	Unkl	unkempt family like zinc finger	protein-coding	0.000589379	0.366761	622.284	9.28143	0.3314	0.563312
XLOC_010157	TCONS_00014845	Map4k2	NM_001291787	26412	Map4k2	mitogen-activated protein kinase kinase kinase kinase 2	protein-coding	0.000434831	0.264121	607.411	9.24653	0.32925	0.561625
XLOC_009742	TCONS_00014232	Camk2a	NM_009792	12322	Camk2a	calcium/calmodulin-dependent protein kinase II alpha	protein-coding	0.000510343	0.308733	604.952	9.24068	0.34245	0.574728
XLOC_011805	TCONS_00017368	Stx16	NM_001102424	228960	Stx16	syntaxin 16	protein-coding	0.000861105	0.506904	588.667	9.20131	0.2066	0.43505
XLOC_018611	TCONS_00027645	Picalm	NM_146194	233489	Picalm	phosphatidylinositol binding clathrin assembly protein	protein-coding	0.00232725	1.36641	587.135	9.19755	0.27975	0.510786
XLOC_015634	TCONS_00023268	Dcun1d4	NM_001190734	100737	Dcun1d4	DCN1, defective in cullin neddylation 1, domain containing 4 (S. cerevisiae)	protein-coding	0.000399929	0.231114	577.888	9.17465	0.21595	0.444343
XLOC_009088	TCONS_00013225	Mapk8ip3	NM_001163453	30957	Mapk8ip3	mitogen-activated protein kinase 8 interacting protein 3	protein-coding	0.000922627	0.464678	503.647	8.97627	0.28065	0.511816
XLOC_023366	TCONS_00034400	Fgf13	NM_001290415	14168	Fgf13	fibroblast growth factor 13	protein-coding	0.000581679	0.290372	499.196	8.96346	0.30485	0.537283
XLOC_003255	TCONS_00004699	Tmc8	NM_001195088	217356	Tmc8	transmembrane channel-like gene family 8	protein-coding	0.000666098	0.328809	493.635	8.9473	0.2476	0.4776
XLOC_000020	TCONS_00000035	Sulf1	NM_001198566	240725	Sulf1	sulfatase 1	protein-coding	0.00103716	0.503794	485.744	8.92405	0.2222	0.451459
XLOC_008737	TCONS_00012712	Zfp57	TCONS_00012709	22715	Zfp57	zinc finger protein 57	protein-coding	0.000648498	0.297527	458.794	8.8417	0.367	0.598262
XLOC_021946	TCONS_00032214	Als2cl	NM_146228	235633	Als2cl	ALS2 C-terminal like	protein-coding	0.00136951	0.62531	456.594	8.83477	0.37695	0.60702
XLOC_014582	TCONS_00021674	Gm13139	NM_001083918_1	-	-	-	-	0.00105551	0.460454	436.238	8.76897	0.3137	0.546058
XLOC_009236	TCONS_00013449	Sapcd1	NR_028258	78376	Sapcd1	suppressor APC domain containing 1	protein-coding	0.00167205	0.699483	418.339	8.70853	0.2354	0.464841
XLOC_017028	TCONS_00025312	Gng12	NM_001177558	14701	Gng12	guanine nucleotide binding protein (G protein), gamma 12	protein-coding	0.00132276	0.553108	418.147	8.70787	0.351	0.582491
XLOC_016881	TCONS_00025109	Ssbp1	NM_212468	381760	Ssbp1	single-stranded DNA binding protein 1	protein-coding	0.00302417	1.23808	409.395	8.67735	0.38795	0.616972
XLOC_015332	TCONS_00022809	H6pd	NM_001291004	100198	H6pd	hexose-6-phosphate dehydrogenase (glucose 1-dehydrogenase)	protein-coding	0.00162507	0.602652	370.847	8.53468	0.3878	0.616972
XLOC_015147	TCONS_00022527	Hcrtr1	NM_198959	230777	Hcrtr1	hypocretin (orexin) receptor 1	protein-coding	0.00119915	0.439787	366.749	8.51865	0.23595	0.465465
XLOC_022365	TCONS_00032779	Skor1	NM_001163758	207667	Skor1	SKI family transcriptional corepressor 1	protein-coding	0.00128119	0.465518	363.348	8.50521	0.24785	0.477851
XLOC_002431	TCONS_00003495	Morc2a	NM_001159288	74522	Morc2a	microrchidia 2A	protein-coding	0.00185617	0.602831	324.771	8.34328	0.2514	0.481154
XLOC_021076	TCONS_00031077	Elmod2	NM_001170691	244548	Elmod2	ELMO/CED-12 domain containing 2	protein-coding	0.000761722	0.241753	317.377	8.31005	0.33245	0.56394
XLOC_001715	TCONS_00002483	Tmcc3	NM_177026	319880	Tmcc3	transmembrane and coiled coil domains 3	protein-coding	0.00316881	0.979214	309.016	8.27154	0.25445	0.483961
XLOC_004668	TCONS_00006797	Kcns3	NM_001168564	238076	Kcns3	potassium voltage-gated channel, delayed-rectifier, subfamily S, member 3	protein-coding	0.00229701	0.691788	301.169	8.23443	0.19025	0.418012
XLOC_004441	TCONS_00006456	Jdp2	NM_001205052	81703	Jdp2	Jun dimerization protein 2	protein-coding	0.00429741	1.28449	298.899	8.22351	0.3749	0.605238
XLOC_002280	TCONS_00003302	Syt1	NM_001252342	20979	Syt1	synaptotagmin I	protein-coding	0.00115558	0.318341	275.482	8.10581	0.34635	0.578394
XLOC_008574	TCONS_00012471	Pacsin1	NM_001286744	23969	Pacsin1	protein kinase C and casein kinase substrate in neurons 1	protein-coding	0.00191839	0.4533	236.292	7.88443	0.1971	0.426653
XLOC_013641	TCONS_00020267	Trim46	NM_183037	360213	Trim46	tripartite motif-containing 46	protein-coding	0.0027292	0.644278	236.068	7.88306	0.21845	0.44722
XLOC_018246	TCONS_00027103	Arhgef1	NM_001130150	16801	Arhgef1	Rho guanine nucleotide exchange factor (GEF) 1	protein-coding	0.00199257	0.435451	218.537	7.77174	0.3646	0.596011
XLOC_013197	TCONS_00019597	Pdzk1	NM_001146001	59020	Pdzk1	PDZ domain containing 1	protein-coding	0.00424969	0.849654	199.933	7.64337	0.22725	0.457067
XLOC_011543	TCONS_00016972	Prnd	NM_001278257	26434	Prnd	prion protein dublet	protein-coding	0.00140829	0.279217	198.267	7.6313	0.35265	0.583671
XLOC_006536	TCONS_00009422	Acin1	NM_001085473	56215	Acin1	apoptotic chromatin condensation inducer 1	protein-coding	0.00903801	1.76394	195.169	7.60858	0.0848	0.249779
XLOC_006930	TCONS_00009988	Adck5	NR_073123	268822	Adck5	aarF domain containing kinase 5	protein-coding	0.00546609	0.945003	172.885	7.43367	0.3587	0.590051
XLOC_008090	TCONS_00011800	Thpo	NM_001289894	21832	Thpo	thrombopoietin	protein-coding	0.00224189	0.382113	170.442	7.41314	0.1983	0.42804
XLOC_016091	TCONS_00023922	Ankib1	TCONS_00023923	70797	Ankib1	ankyrin repeat and IBR domain containing 1	protein-coding	0.00141408	0.240536	170.101	7.41025	0.2298	0.459623
XLOC_015490	TCONS_00023048	Hadhb	NM_001289798	231086	Hadhb	hydroxyacyl-Coenzyme A dehydrogenase/3-ketoacyl-Coenzyme A thiolase/enoyl-Coenzyme A hydratase (trifunctional protein), beta subunit	protein-coding	0.0012997	0.219081	168.563	7.39714	0.42205	0.646914
XLOC_022672	TCONS_00033251	Prickle3	NM_001290624	54630	Prickle3	prickle planar cell polarity protein 3	protein-coding	0.00402487	0.612759	152.243	7.25023	0.38965	0.618322
XLOC_005239	TCONS_00007598	Grk6	NM_001286063	26385	Grk6	G protein-coupled receptor kinase 6	protein-coding	0.00289614	0.431915	149.135	7.22047	0.33865	0.570516
XLOC_015356	TCONS_00022854	Prdm16	NM_027504	70673	Prdm16	PR domain containing 16	protein-coding	0.00216732	0.318988	147.181	7.20145	0.24885	0.478711
XLOC_015210	TCONS_00022612	Ncmap	NM_001168498	230822	Ncmap	noncompact myelin associated protein	protein-coding	0.0043146	0.59779	138.551	7.11427	0.25415	0.483668
XLOC_012587	TCONS_00018598	Gpcpd1	NM_001042671	74182	Gpcpd1	glycerophosphocholine phosphodiesterase 1	protein-coding	0.00309595	0.381838	123.335	6.94643	0.3907	0.619088
XLOC_012015	TCONS_00017756	1700001O22Rik	NM_198000	73598	1700001O22Rik	RIKEN cDNA 1700001O22 gene	protein-coding	0.00453383	0.546036	120.436	6.91212	0.2533	0.482789
XLOC_012367	TCONS_00018263	Gyltl1b	NM_001290774	228366	Gyltl1b	glycosyltransferase-like 1B	protein-coding	0.00349892	0.40992	117.156	6.87229	0.1964	0.426143
XLOC_014509	TCONS_00021573	Rap1gap	NM_001081155	110351	Rap1gap	Rap1 GTPase-activating protein	protein-coding	0.0120879	1.26101	104.32	6.70487	0.4439	0.66694
XLOC_001494	TCONS_00002148	Aifm2	NM_178058	71361	Aifm2	apoptosis-inducing factor, mitochondrion-associated 2	protein-coding	0.00739317	0.767815	103.855	6.69842	0.3457	0.577793
XLOC_011711	TCONS_00017240	Ppp1r16b	NM_153089	228852	Ppp1r16b	protein phosphatase 1, regulatory subunit 16B	protein-coding	0.00330954	0.341629	103.226	6.68966	0.2476	0.4776
XLOC_009202	TCONS_00013406	H2-Ke2	NM_001185182	-	-	-	-	0.0470396	4.18837	89.0392	6.47637	0.411	0.636747
XLOC_011142	TCONS_00016355	Tanc1	NM_198294	66860	Tanc1	tetratricopeptide repeat, ankyrin repeat and coiled-coil containing 1	protein-coding	0.00414791	0.345658	83.3331	6.38082	0.2161	0.444422
XLOC_004118	TCONS_00005986	Trim47	NM_001205081	217333	Trim47	tripartite motif-containing 47	protein-coding	0.0144636	1.19238	82.4401	6.36527	0.1836	0.409324
XLOC_006669	TCONS_00009608	Slc39a14	NM_001135151	213053	Slc39a14	solute carrier family 39 (zinc transporter), member 14	protein-coding	0.0144135	1.17648	81.6235	6.35091	0.1622	0.379433
XLOC_005332	TCONS_00007730	Tmem161b	NR_029419	72745	Tmem161b	transmembrane protein 161B	protein-coding	0.0139	1.12899	81.2223	6.3438	0.24615	0.476096
XLOC_019299	TCONS_00028577	Pou2f2	NM_001163556	18987	Pou2f2	POU domain, class 2, transcription factor 2	protein-coding	0.0053535	0.427516	79.8573	6.31935	0.2007	0.43
XLOC_006669	TCONS_00009609	Slc39a14	NM_001135152	213053	Slc39a14	solute carrier family 39 (zinc transporter), member 14	protein-coding	0.00618725	0.465575	75.2475	6.23357	0.2139	0.442643
XLOC_021077	TCONS_00031081	Scoc	NM_001039137	56367	Scoc	short coiled-coil protein	protein-coding	0.00350281	0.249879	71.3367	6.15657	0.40205	0.628511
XLOC_015210	TCONS_00022614	Ncmap	NM_181047	230822	Ncmap	noncompact myelin associated protein	protein-coding	0.0101888	0.67276	66.0294	6.04504	0.2104	0.438778
XLOC_009841	TCONS_00014402	Gjd4	NM_153086	225152	Gjd4	gap junction protein, delta 4	protein-coding	0.00503519	0.331052	65.7477	6.03887	0.24865	0.478604
XLOC_012565	TCONS_00018562	Lzts3	NM_001291028	241638	Lzts3	leucine zipper, putative tumor suppressor family member 3	protein-coding	0.00545159	0.354689	65.0616	6.02373	0.24525	0.475557
XLOC_007583	TCONS_00011028	Galnt6	NM_001161767	207839	Galnt6	UDP-N-acetyl-alpha-D-galactosamine:polypeptide N-acetylgalactosaminyltransferase 6	protein-coding	0.00690387	0.439695	63.6882	5.99295	0.2975	0.5293
XLOC_013591	TCONS_00020179	Trim2	NM_001271725	80890	Trim2	tripartite motif-containing 2	protein-coding	0.00611526	0.364392	59.5873	5.89693	0.4173	0.642206
XLOC_019008	TCONS_00028185	Lsp1	NM_001271509	16985	Lsp1	lymphocyte specific 1	protein-coding	0.00515913	0.306814	59.4701	5.89409	0.2452	0.475553
XLOC_008668	TCONS_00012606	Ager	NM_001271422	11596	Ager	advanced glycosylation end product-specific receptor	protein-coding	0.00930959	0.533015	57.2544	5.83931	0.2393	0.469698
XLOC_000086	TCONS_00000143	Il1r1	NM_008362	16177	Il1r1	interleukin 1 receptor, type I	protein-coding	0.00526093	0.28259	53.7148	5.74725	0.3522	0.583266
XLOC_004169	TCONS_00006073	Pde6g	NM_012065	18588	Pde6g	phosphodiesterase 6G, cGMP-specific, rod, gamma	protein-coding	0.0312086	1.66942	53.4923	5.74126	0.0167	0.0783627
XLOC_016634	TCONS_00024760	Cux1	NM_001291233	13047	Cux1	cut-like homeobox 1	protein-coding	0.0119055	0.562499	47.247	5.56215	0.2508	0.480511
XLOC_004731	TCONS_00006898	Lsmem1	NM_001033437	380755	Lsmem1	leucine-rich single-pass membrane protein 1	protein-coding	0.0113307	0.528817	46.6712	5.54446	0.24865	0.478604
XLOC_013063	TCONS_00019396	Arhgef2	NM_001198912	16800	Arhgef2	rho/rac guanine nucleotide exchange factor (GEF) 2	protein-coding	0.0376254	1.71044	45.4597	5.50652	0.3748	0.605224
XLOC_021816	TCONS_00032040	Tfdp2	NM_001184710	211586	Tfdp2	transcription factor Dp 2	protein-coding	0.0106819	0.455225	42.6165	5.41334	0.33675	0.568399
XLOC_010865	TCONS_00015881	Bend7	NM_178663	209645	Bend7	BEN domain containing 7	protein-coding	0.0277915	1.13328	40.7779	5.34972	0.17125	0.391938
XLOC_016634	TCONS_00024762	Cux1	NM_009986	13047	Cux1	cut-like homeobox 1	protein-coding	0.0119621	0.46517	38.887	5.28122	0.2419	0.472567
XLOC_010361	TCONS_00015122	Cyp2c65	NM_028191	72303	Cyp2c65	cytochrome P450, family 2, subfamily c, polypeptide 65	protein-coding	0.0275811	1.04976	38.0608	5.25024	0.01045	0.0552822
XLOC_013716	TCONS_00020367	Bnipl	NM_134253	171388	Bnipl	BCL2/adenovirus E1B 19kD interacting protein like	protein-coding	0.0142977	0.539354	37.7231	5.23738	0.15455	0.368427
XLOC_021022	TCONS_00031015	Gdf15	NM_011819	23886	Gdf15	growth differentiation factor 15	protein-coding	0.813006	30.6526	37.7028	5.2366	5e-05	0.000763277
XLOC_021842	TCONS_00032076	Ryk	NM_001284258	20187	Ryk	receptor-like tyrosine kinase	protein-coding	0.0503638	1.83213	36.3779	5.18499	0.2306	0.460621
XLOC_018839	TCONS_00027963	Otoa	NM_139310	246190	Otoa	otoancorin	protein-coding	0.012994	0.458867	35.3138	5.14216	0.11235	0.301639
XLOC_001804	TCONS_00002639	Avil	NM_009635	11567	Avil	advillin	protein-coding	0.0889767	3.06693	34.4689	5.10722	5e-05	0.000763277
XLOC_007531	TCONS_00010952	Col2a1	NM_001113515	12824	Col2a1	collagen, type II, alpha 1	protein-coding	0.0349868	1.20389	34.4098	5.10475	0.2503	0.480154
XLOC_003724	TCONS_00005450	Abr	NM_198894	109934	Abr	active BCR-related gene	protein-coding	0.0326013	1.05667	32.4119	5.01845	0.11815	0.311522
XLOC_007838	TCONS_00011431	Popdc2	NM_001081984	64082	Popdc2	popeye domain containing 2	protein-coding	0.0142635	0.42037	29.4717	4.88126	0.1354	0.338135
XLOC_019995	TCONS_00029564	Sh2b1	NM_001081459	20399	Sh2b1	SH2B adaptor protein 1	protein-coding	0.0281185	0.826181	29.3821	4.87687	0.4484	0.671318
XLOC_009881	TCONS_00014469	Celf4	NM_001146292	108013	Celf4	CUGBP, Elav-like family member 4	protein-coding	0.0147284	0.42686	28.9821	4.85709	0.1681	0.386955
XLOC_009363	TCONS_00013642	Ptcra	NM_011195	19208	Ptcra	pre T cell antigen receptor alpha	protein-coding	0.0165099	0.475145	28.7794	4.84696	0.24865	0.478604
XLOC_007225	TCONS_00010423	Klf10	NM_001289471	21847	Klf10	Kruppel-like factor 10	protein-coding	0.037457	1.06589	28.4564	4.83068	0.2736	0.504372
XLOC_002351	TCONS_00003388	Inhbe	NM_008382	16326	Inhbe	inhibin beta-E	protein-coding	0.0281093	0.781788	27.8124	4.79766	0.0029	0.0207198
XLOC_008596	TCONS_00012507	Rab44	NM_001002786	442827	Rab44	RAB44, member RAS oncogene family	protein-coding	0.00953685	0.259905	27.2527	4.76833	0.0068	0.0401958
XLOC_005933	TCONS_00008566	3830406C13Rik	NM_178141	218734	3830406C13Rik	RIKEN cDNA 3830406C13 gene	protein-coding	0.0487986	1.28454	26.3233	4.71827	0.2813	0.512344
XLOC_018476	TCONS_00027439	Fam83e	NM_001033170	73813	Fam83e	family with sequence similarity 83, member E	protein-coding	0.134988	3.51584	26.0456	4.70297	5e-05	0.000763277
XLOC_007444	TCONS_00010803	Cyp2d40	NM_023623	71754	Cyp2d40	cytochrome P450, family 2, subfamily d, polypeptide 40	protein-coding	0.0187696	0.48381	25.7763	4.68797	0.24865	0.478604
XLOC_020673	TCONS_00030524	Zfp821	NM_001286391	75871	Zfp821	zinc finger protein 821	protein-coding	0.068826	1.75279	25.467	4.67056	0.1872	0.414211
XLOC_005557	TCONS_00008038	2610307P16Rik	NR_045053	72518	2610307P16Rik	RIKEN cDNA 2610307P16 gene	ncRNA	0.0148793	0.376206	25.2839	4.66014	0.1555	0.369805
XLOC_011803	TCONS_00017365	1700010B08Rik	NM_029308	75485	1700010B08Rik	RIKEN cDNA 1700010B08 gene	protein-coding	0.0132732	0.328281	24.7326	4.62834	0.2497	0.479561
XLOC_007445	TCONS_00010804	Cyp2d26	NM_029562	76279	Cyp2d26	cytochrome P450, family 2, subfamily d, polypeptide 26	protein-coding	0.0110873	0.272016	24.534	4.61671	0.24865	0.478604
XLOC_011653	TCONS_00017135	Bpifb6	NM_199303	228796	Bpifb6	BPI fold containing family B, member 6	protein-coding	0.00992479	0.243167	24.501	4.61477	0.24865	0.478604
XLOC_008897	TCONS_00012940	Fam179a	NM_177087	-	-	-	-	0.02764	0.650098	23.5202	4.55583	0.0005	0.00520162
XLOC_008413	TCONS_00012260	Airn	NR_002853	104103	Airn	antisense Igf2r RNA	ncRNA	0.012954	0.303058	23.3949	4.54812	0.32575	0.559107
XLOC_000616	TCONS_00000905	Hhipl2	NM_030175	78772	Hhipl2	hedgehog interacting protein-like 2	protein-coding	0.050359	1.1775	23.3821	4.54733	5e-05	0.000763277
XLOC_019994	TCONS_00029560	Atp2a1	NM_007504	11937	Atp2a1	ATPase, Ca++ transporting, cardiac muscle, fast twitch 1	protein-coding	0.0298876	0.69442	23.2344	4.53819	0.23075	0.460736
XLOC_019519	TCONS_00028888	Fgf21	NM_020013	56636	Fgf21	fibroblast growth factor 21	protein-coding	0.0327377	0.754526	23.0476	4.52655	0.0167	0.0783627
XLOC_007299	TCONS_00010527	Trappc9	NM_029640	76510	Trappc9	trafficking protein particle complex 9	protein-coding	0.0180803	0.410634	22.7117	4.50536	0.4298	0.654105
XLOC_007455	TCONS_00010821	Pacsin2	NM_011862	23970	Pacsin2	protein kinase C and casein kinase substrate in neurons 2	protein-coding	0.083866	1.90026	22.6583	4.50197	0.2725	0.503183
XLOC_018553	TCONS_00027561	Isg20	NM_001291220	57444	Isg20	interferon-stimulated protein	protein-coding	0.0910602	2.02717	22.2619	4.4765	0.00055	0.00560741
XLOC_009638	TCONS_00014068	Vaultrc5	NR_027885	378472	Vaultrc5	vault RNA component 5	ncRNA	0.486883	10.4593	21.4822	4.42507	0.0068	0.0401958
XLOC_019523	TCONS_00028895	Spaca4	NM_027055	69363	Spaca4	sperm acrosome associated 4	protein-coding	0.118641	2.50995	21.1558	4.40298	0.044	0.157524
XLOC_023251	TCONS_00034185	Zfp182	NM_001013387	319535	Zfp182	zinc finger protein 182	protein-coding	0.0156517	0.328666	20.9987	4.39223	0.1727	0.394304
XLOC_013181	TCONS_00019568	Hist2h2ab	NM_178213	621893	Hist2h2ab	histone cluster 2, H2ab	protein-coding	0.072642	1.52272	20.962	4.3897	0.2497	0.479561
XLOC_007093	TCONS_00010226	Tmbim6	NM_001171036	110213	Tmbim6	transmembrane BAX inhibitor motif containing 6	protein-coding	0.282151	5.90649	20.9338	4.38776	0.2759	0.507062
XLOC_019402	TCONS_00028731	Hamp	NM_032541	84506	Hamp	hepcidin antimicrobial peptide	protein-coding	0.0500263	1.02961	20.5814	4.36327	0.2497	0.479561
XLOC_009088	TCONS_00013222	Mapk8ip3	NM_001163449	30957	Mapk8ip3	mitogen-activated protein kinase 8 interacting protein 3	protein-coding	0.269061	5.47555	20.3506	4.347	0.14795	0.357666
XLOC_004986	TCONS_00007263	Gpr132	NM_019925	56696	Gpr132	G protein-coupled receptor 132	protein-coding	0.0158185	0.311104	19.6671	4.29771	0.0167	0.0783627
XLOC_017506	TCONS_00026008	Mrps33	NM_001010930	14548	Mrps33	mitochondrial ribosomal protein S33	protein-coding	0.0153118	0.299506	19.5605	4.28987	0.41025	0.636131
XLOC_020423	TCONS_00030170	Mef2b	NM_008578	17259	Mef2b	myocyte enhancer factor 2B	protein-coding	0.270286	5.26305	19.4722	4.28334	5e-05	0.000763277
XLOC_022240	TCONS_00032614	Ttc36	NM_138951	192653	Ttc36	tetratricopeptide repeat domain 36	protein-coding	0.0553302	1.06045	19.1658	4.26047	0.11235	0.301639
XLOC_011969	TCONS_00017680	Inpp5e	NM_001290437	64436	Inpp5e	inositol polyphosphate-5-phosphatase E	protein-coding	0.0233905	0.445623	19.0515	4.25183	0.34675	0.578722
XLOC_022613	TCONS_00033170	Slc22a14	NM_001037749	382113	Slc22a14	solute carrier family 22 (organic cation transporter), member 14	protein-coding	0.0139668	0.263008	18.8309	4.23503	0.0167	0.0783627
XLOC_020057	TCONS_00029650	Cuzd1	NM_008411	16433	Cuzd1	CUB and zona pellucida-like domains 1	protein-coding	0.0480826	0.902773	18.7755	4.23078	0.0003	0.00346332
XLOC_011962	TCONS_00017667	Lhx3	NM_010711	16871	Lhx3	LIM homeobox protein 3	protein-coding	0.0274412	0.511793	18.6505	4.22114	0.07875	0.237768
XLOC_000128	TCONS_00000204	Spats2l	NM_144882	67198	Spats2l	spermatogenesis associated, serine-rich 2-like	protein-coding	0.0169406	0.313989	18.5347	4.21216	0.4529	0.675361
XLOC_010880	TCONS_00015904	Sfmbt2	NM_177386	353282	Sfmbt2	Scm-like with four mbt domains 2	protein-coding	0.079693	1.44896	18.1818	4.18442	0.18345	0.409035
XLOC_001006	TCONS_00001462	Lct	NM_001081078	226413	Lct	lactase	protein-coding	0.0836708	1.50638	18.0037	4.17022	5e-05	0.000763277
XLOC_009174	TCONS_00013354	Ephx3	NM_001033163	71932	Ephx3	epoxide hydrolase 3	protein-coding	0.0628883	1.11821	17.7809	4.15226	0.0005	0.00520162
XLOC_011994	TCONS_00017718	Cel	NM_009885	12613	Cel	carboxyl ester lipase	protein-coding	0.0204733	0.363985	17.7785	4.15206	0.11235	0.301639
XLOC_011443	TCONS_00016780	Chac1	NM_026929	69065	Chac1	ChaC, cation transport regulator 1	protein-coding	2.10288	36.8974	17.5461	4.13308	5e-05	0.000763277
XLOC_015866	TCONS_00023609	Tmem116	NM_029912	77462	Tmem116	transmembrane protein 116	protein-coding	0.0748447	1.28222	17.1317	4.0986	0.11805	0.311506
XLOC_005091	TCONS_00007381	Hist1h1d	NM_145713	14957	Hist1h1d	histone cluster 1, H1d	protein-coding	1.36201	23.1089	16.9668	4.08464	5e-05	0.000763277
XLOC_006384	TCONS_00009208	Tmem254a	NM_026679_1	66039	Tmem254a	transmembrane protein 254a	protein-coding	0.161931	2.74536	16.9539	4.08354	0.0018	0.0144779
XLOC_023363	TCONS_00034395	Rbmx	NM_001166623	19655	Rbmx	RNA binding motif protein, X chromosome	protein-coding	0.0755952	1.261	16.681	4.06013	0.17945	0.403509
XLOC_020607	TCONS_00030423	Bean1	NM_001141925	65115	Bean1	brain expressed, associated with Nedd4, 1	protein-coding	0.0155833	0.258568	16.5926	4.05247	0.13175	0.332442
XLOC_005477	TCONS_00007940	Zkscan8	NM_001251833	93681	Zkscan8	zinc finger with KRAB and SCAN domains 8	protein-coding	0.0449526	0.734639	16.3425	4.03056	0.1931	0.421805
XLOC_011628	TCONS_00017090	6820408C15Rik	NM_001289738	228778	6820408C15Rik	RIKEN cDNA 6820408C15 gene	protein-coding	0.0465724	0.758689	16.2905	4.02596	0.13035	0.330376
XLOC_001363	TCONS_00001953	Aldh8a1	NM_178713	237320	Aldh8a1	aldehyde dehydrogenase 8 family, member A1	protein-coding	0.0248821	0.393525	15.8156	3.98328	0.0083	0.0465976
XLOC_000493	TCONS_00000747	Myoc	NM_010865	17926	Myoc	myocilin	protein-coding	0.0191776	0.301372	15.7148	3.97405	0.0045	0.0292898
XLOC_008425	TCONS_00012276	Gm7168	NM_001122977	635895	Gm7168	predicted gene 7168	protein-coding	0.0244755	0.380377	15.5411	3.95802	0.11235	0.301639
XLOC_000983	TCONS_00001428	2900060B14Rik	NR_027901	68204	2900060B14Rik	RIKEN cDNA 2900060B14 gene	ncRNA	0.822271	12.6561	15.3916	3.94408	0.076	0.231858
XLOC_018522	TCONS_00027513	Apba2	NM_001291166	11784	Apba2	amyloid beta (A4) precursor protein-binding, family A, member 2	protein-coding	0.0262087	0.401693	15.3267	3.93798	0.17815	0.402086
XLOC_009072	TCONS_00013186	Mlst8	NM_001252465	56716	Mlst8	MTOR associated protein, LST8 homolog (S. cerevisiae)	protein-coding	0.07124	1.09053	15.3078	3.9362	0.23215	0.462139
XLOC_022600	TCONS_00033148	Ccr4	NM_009916	12773	Ccr4	chemokine (C-C motif) receptor 4	protein-coding	0.405415	6.18797	15.2633	3.93199	5e-05	0.000763277
XLOC_006559	TCONS_00009455	Tgm1	NM_001161715	21816	Tgm1	transglutaminase 1, K polypeptide	protein-coding	0.102281	1.55683	15.2211	3.928	0.1724	0.39389
XLOC_013961	TCONS_00020734	Asb17os	NR_040373	72317	Asb17os	ankyrin repeat and SOCS box-containing 17, opposite strand	ncRNA	0.0871029	1.28276	14.7269	3.88039	0.2	0.429565
XLOC_002803	TCONS_00004053	Rabep1	NM_001291141	54189	Rabep1	rabaptin, RAB GTPase binding effector protein 1	protein-coding	0.0335244	0.492967	14.7047	3.87821	0.45585	0.677019
XLOC_003251	TCONS_00004687	Sec14l1	NM_001166507	74136	Sec14l1	SEC14-like lipid binding 1	protein-coding	0.137204	1.99397	14.5329	3.86125	0.2847	0.515891
XLOC_001589	TCONS_00002292	Gzmm	NM_008504	16904	Gzmm	granzyme M (lymphocyte met-ase 1)	protein-coding	0.347814	4.98518	14.3329	3.84126	5e-05	0.000763277
XLOC_008128	TCONS_00011859	Gp5	NM_008148	14729	Gp5	glycoprotein 5 (platelet)	protein-coding	0.149775	2.14027	14.2899	3.83692	5e-05	0.000763277
XLOC_008879	TCONS_00012914	Ppp4r1	NR_104465	70351	Ppp4r1	protein phosphatase 4, regulatory subunit 1	protein-coding	0.0241823	0.344211	14.234	3.83127	0.35645	0.587711
XLOC_022216	TCONS_00032587	Tecta	NM_009347	21683	Tecta	tectorin alpha	protein-coding	0.0220205	0.31193	14.1654	3.8243	5e-05	0.000763277
XLOC_017831	TCONS_00026499	Wnk1	NM_001199084	232341	Wnk1	WNK lysine deficient protein kinase 1	protein-coding	0.0182937	0.257036	14.0505	3.81255	0.29265	0.523716
XLOC_017041	TCONS_00025336	Immt	NM_001253689	76614	Immt	inner membrane protein, mitochondrial	protein-coding	0.0195771	0.27499	14.0465	3.81214	0.3429	0.575046
XLOC_016365	TCONS_00024354	G3bp2	NM_001080797	23881	G3bp2	GTPase activating protein (SH3 domain) binding protein 2	protein-coding	0.0906172	1.2552	13.8517	3.79199	0.36275	0.594256
XLOC_015551	TCONS_00023151	Ablim2	NM_001177696	231148	Ablim2	actin-binding LIM protein 2	protein-coding	0.0363067	0.499372	13.7543	3.78181	0.169	0.388442
XLOC_001729	TCONS_00002499	Ccer1	NM_025724	66716	Ccer1	coiled-coil glutamate-rich protein 1	protein-coding	0.0226726	0.306268	13.5083	3.75577	0.0019	0.0150749
XLOC_004441	TCONS_00006457	Jdp2	NM_030887	81703	Jdp2	Jun dimerization protein 2	protein-coding	0.28896	3.8969	13.4859	3.75339	0.19915	0.428851
XLOC_004843	TCONS_00007055	Adam21	NM_020330	56622	Adam21	a disintegrin and metallopeptidase domain 21	protein-coding	0.0272095	0.364614	13.4002	3.74419	0.00185	0.0147666
XLOC_018156	TCONS_00026994	Rsph6a	NM_031255	83434	Rsph6a	radial spoke head 6 homolog A (Chlamydomonas)	protein-coding	0.0353258	0.468904	13.2737	3.7305	0.00045	0.00479686
XLOC_017831	TCONS_00026503	Wnk1	NM_001199083	232341	Wnk1	WNK lysine deficient protein kinase 1	protein-coding	0.0786485	1.03664	13.1807	3.72035	0.0957	0.271009
XLOC_011707	TCONS_00017235	Adig	NM_145635	246747	Adig	adipogenin	protein-coding	0.0338804	0.4457	13.1551	3.71755	0.24865	0.478604
XLOC_017299	TCONS_00025717	4933413G19Rik	NM_027697	-	-	-	-	0.0349681	0.454801	13.0062	3.70112	0.41625	0.641037
XLOC_001635	TCONS_00002358	Tmprss9	NM_001081688	432478	Tmprss9	transmembrane protease, serine 9	protein-coding	0.018997	0.244309	12.8604	3.68486	0.271	0.501858
XLOC_004520	TCONS_00006584	Bdkrb1	NM_007539	12061	Bdkrb1	bradykinin receptor, beta 1	protein-coding	0.0454809	0.580469	12.7629	3.67389	0.1124	0.301639
XLOC_004054	TCONS_00005895	Polg2	NR_027785	50776	Polg2	polymerase (DNA directed), gamma 2, accessory subunit	protein-coding	0.307776	3.88612	12.6265	3.65838	0.18975	0.417467
XLOC_003297	TCONS_00004759	Hexdc	TCONS_00004757	238023	Hexdc	hexosaminidase (glycosyl hydrolase family 20, catalytic domain) containing	protein-coding	0.128845	1.62482	12.6107	3.65657	0.20615	0.434654
XLOC_007844	TCONS_00011444	Zbtb20	NM_019778	56490	Zbtb20	zinc finger and BTB domain containing 20	protein-coding	0.0449124	0.563024	12.536	3.64801	0.2606	0.490592
XLOC_020428	TCONS_00030178	Gdf1	NM_001163282	14559	Gdf1	growth differentiation factor 1	protein-coding	0.11133	1.39531	12.5331	3.64767	0.42335	0.648107
XLOC_006429	TCONS_00009277	Opn4	NM_001128599	30044	Opn4	opsin 4 (melanopsin)	protein-coding	0.0220414	0.275484	12.4985	3.64368	0.1323	0.333448
XLOC_003343	TCONS_00004841	Npc1l1	NM_207242	237636	Npc1l1	NPC1 like intracellular cholesterol transporter 1	protein-coding	0.0882237	1.09363	12.3961	3.63181	5e-05	0.000763277
XLOC_023363	TCONS_00034393	Rbmx	NR_029425	19655	Rbmx	RNA binding motif protein, X chromosome	protein-coding	0.0409797	0.503793	12.2937	3.61985	0.26935	0.499873
XLOC_022479	TCONS_00032948	1700065D16Rik	NM_001271569	73410	1700065D16Rik	RIKEN cDNA 1700065D16 gene	protein-coding	0.0295635	0.360606	12.1977	3.60853	0.38995	0.618442
XLOC_021080	TCONS_00031086	Cd97	NM_001163029	104854813	Cd97	CD97 molecule Gene Type: protein-coding; 103751848 Gene Symbol: Cd97 Locus Tag: Chromosome: Un Map Location: Description: CD97 molecule	protein-coding	0.128289	1.55424	12.1151	3.59874	0.28055	0.511683
XLOC_007036	TCONS_00010131	Gramd4	NM_001205353	223752	Gramd4	GRAM domain containing 4	protein-coding	0.0752158	0.909783	12.0956	3.59641	0.0418	0.152112
XLOC_010737	TCONS_00015676	Cpeb3	NM_198300	208922	Cpeb3	cytoplasmic polyadenylation element binding protein 3	protein-coding	0.0198361	0.236981	11.947	3.57857	0.163	0.380544
XLOC_013063	TCONS_00019394	Arhgef2	NM_001198911	16800	Arhgef2	rho/rac guanine nucleotide exchange factor (GEF) 2	protein-coding	0.220553	2.58321	11.7124	3.54997	0.01115	0.0580436
XLOC_018456	TCONS_00027406	1700039E15Rik	NM_001033176	-	-	-	-	0.0254914	0.298473	11.7088	3.54952	0.02565	0.107253
XLOC_013785	TCONS_00020478	Magi3	NM_001159354	99470	Magi3	membrane associated guanylate kinase, WW and PDZ domain containing 3	protein-coding	0.256614	2.98722	11.6409	3.54113	0.2031	0.43184
XLOC_007938	TCONS_00011562	Eva1c	NM_001199210	70967	Eva1c	eva-1 homolog C (C. elegans)	protein-coding	0.0327598	0.377144	11.5124	3.52512	0.12295	0.319811
XLOC_018222	TCONS_00027072	Zfp180	NM_001289637	210135	Zfp180	zinc finger protein 180	protein-coding	0.143332	1.64821	11.4992	3.52347	0.194	0.423027
XLOC_007790	TCONS_00011367	Tm4sf19	NM_001160402	277203	Tm4sf19	transmembrane 4 L six family member 19	protein-coding	0.151153	1.72992	11.4448	3.51662	0.0004	0.00438369
XLOC_022351	TCONS_00032761	Lrrc49	NM_145616	102747	Lrrc49	leucine rich repeat containing 49	protein-coding	0.10823	1.23562	11.4166	3.51306	0.15725	0.372276
XLOC_011576	TCONS_00017029	Sec23b	NM_001252545	27054	Sec23b	SEC23 homolog B, COPII coat complex component	protein-coding	2.02142	23.061	11.4083	3.51201	0.1865	0.413518
XLOC_010129	TCONS_00014808	Fosl1	NM_010235	14283	Fosl1	fos-like antigen 1	protein-coding	0.0445464	0.507622	11.3954	3.51037	0.25145	0.481154
XLOC_006402	TCONS_00009237	Stab1	NM_138672	192187	Stab1	stabilin 1	protein-coding	0.0335204	0.379887	11.333	3.50246	0.09305	0.266119
XLOC_019770	TCONS_00029248	Chrna10	NM_001081424	504186	Chrna10	cholinergic receptor, nicotinic, alpha polypeptide 10	protein-coding	0.0554878	0.618469	11.146	3.47846	5e-05	0.000763277
XLOC_013227	TCONS_00019636	Ampd1	NM_001033303	229665	Ampd1	adenosine monophosphate deaminase 1	protein-coding	0.0768041	0.847791	11.0384	3.46445	5e-05	0.000763277
XLOC_016182	TCONS_00024061	Ucn	NM_021290	22226	Ucn	urocortin	protein-coding	0.0627085	0.678912	10.8265	3.43649	0.29715	0.528914
XLOC_020030	TCONS_00029617	Zfp764	NM_001167832	233893	Zfp764	zinc finger protein 764	protein-coding	0.0378378	0.409429	10.8206	3.43571	0.3951	0.622638
XLOC_016238	TCONS_00024139	Nkx3-2	NM_007524	12020	Nkx3-2	NK3 homeobox 2	protein-coding	0.0238935	0.258376	10.8137	3.43478	0.01685	0.0787693
XLOC_016580	TCONS_00024654	Ncor2	NM_001253904	20602	Ncor2	nuclear receptor co-repressor 2	protein-coding	0.0511577	0.5424	10.6025	3.40633	0.28325	0.514532
XLOC_009075	TCONS_00013199	Tsc2	NM_001286716	22084	Tsc2	tuberous sclerosis 2	protein-coding	0.0957605	1.01218	10.5699	3.40189	0.28695	0.517888
XLOC_003081	TCONS_00004438	Csf3	NM_009971	12985	Csf3	colony stimulating factor 3 (granulocyte)	protein-coding	0.0468009	0.493928	10.5538	3.39969	0.0173	0.0803067
XLOC_006141	TCONS_00008852	Ltb4r1	NM_008519	16995	Ltb4r1	leukotriene B4 receptor 1	protein-coding	0.164182	1.73115	10.5441	3.39836	0.0002	0.00246634
XLOC_014420	TCONS_00021441	A3galt2	NM_001009819	215493	A3galt2	alpha 1,3-galactosyltransferase 2 (isoglobotriaosylceramide synthase)	protein-coding	0.0852421	0.890758	10.4497	3.3854	5e-05	0.000763277
XLOC_015369	TCONS_00022878	Mib2	NM_001256108	76580	Mib2	mindbomb E3 ubiquitin protein ligase 2	protein-coding	0.104598	1.08123	10.337	3.36975	0.2451	0.475549
XLOC_005218	TCONS_00007565	Gadd45g	NM_011817	23882	Gadd45g	growth arrest and DNA-damage-inducible 45 gamma	protein-coding	7.35556	75.3566	10.2448	3.35683	5e-05	0.000763277
XLOC_003071	TCONS_00004425	Tcap	NM_011540	21393	Tcap	titin-cap	protein-coding	0.0574867	0.586998	10.211	3.35206	0.01805	0.0827836
XLOC_016836	TCONS_00025046	Nrf1	NM_001164229	18181	Nrf1	nuclear respiratory factor 1	protein-coding	0.105869	1.07899	10.1917	3.34933	0.43645	0.660335
XLOC_005534	TCONS_00008009	Hist1h2ba	NM_175663	319177	Hist1h2ba	histone cluster 1, H2ba	protein-coding	0.168824	1.71301	10.1467	3.34294	0.0173	0.0803067
XLOC_001631	TCONS_00002353	Amh	NM_007445	11705	Amh	anti-Mullerian hormone	protein-coding	0.175838	1.77163	10.0754	3.33276	5e-05	0.000763277
XLOC_009949	TCONS_00014560	Gpr151	NM_181543	240239	Gpr151	G protein-coupled receptor 151	protein-coding	0.176722	1.77966	10.0704	3.33205	5e-05	0.000763277
XLOC_008509	TCONS_00012374	Bricd5	NM_175682	319259	Bricd5	BRICHOS domain containing 5	protein-coding	0.0394458	0.394082	9.99047	3.32055	0.3736	0.604022
XLOC_020764	TCONS_00030655	Afg3l1	NR_028260	114896	Afg3l1	AFG3-like AAA ATPase 1	protein-coding	0.0514142	0.511266	9.94406	3.31384	0.49345	0.706905
XLOC_003316	TCONS_00004793	Tcn2	NM_015749	21452	Tcn2	transcobalamin 2	protein-coding	1.21874	12.0587	9.8944	3.30661	0.2013	0.430359
XLOC_012617	TCONS_00018648	Nkx2-2	NM_010919	18088	Nkx2-2	NK2 homeobox 2	protein-coding	0.0732116	0.720107	9.83597	3.29807	0.0006	0.00601542
XLOC_003153	TCONS_00004539	Hexim2	NM_027658	71059	Hexim2	hexamethylene bis-acetamide inducible 2	protein-coding	0.216502	2.11005	9.7461	3.28482	0.3884	0.617411
XLOC_000152	TCONS_00000244	Abi2	NM_001198570	329165	Abi2	abl-interactor 2	protein-coding	0.0818641	0.792727	9.68345	3.27552	0.2463	0.476154
XLOC_015063	TCONS_00022413	4930538K18Rik	NM_029198	75180	4930538K18Rik	RIKEN cDNA 4930538K18 gene	protein-coding	0.137167	1.32481	9.65837	3.27178	0.0002	0.00246634
XLOC_022618	TCONS_00033176	Scn5a	TCONS_00033177	20271	Scn5a	sodium channel, voltage-gated, type V, alpha	protein-coding	0.0391751	0.378132	9.65236	3.27088	0.18705	0.413999
XLOC_001132	TCONS_00001651	Fasl	NM_001205243	14103	Fasl	Fas ligand (TNF superfamily, member 6)	protein-coding	0.0303384	0.291212	9.59879	3.26285	0.12465	0.321876
XLOC_007473	TCONS_00010847	Cdpf1	NM_001164625	72355	Cdpf1	cysteine rich, DPF motif domain containing 1	protein-coding	0.0545216	0.522743	9.58781	3.2612	0.18105	0.405914
XLOC_018669	TCONS_00027760	Trpc2	TCONS_00027757	22064	Trpc2	transient receptor potential cation channel, subfamily C, member 2	protein-coding	0.18371	1.76069	9.58407	3.26064	0.20235	0.431075
XLOC_001605	TCONS_00002317	Grin3b	NM_130455	170483	Grin3b	glutamate receptor, ionotropic, NMDA3B	protein-coding	0.0988789	0.944729	9.5544	3.25617	0.09415	0.268032
XLOC_012644	TCONS_00018684	Trib3	NM_175093	228775	Trib3	tribbles pseudokinase 3	protein-coding	3.46423	33.0431	9.53837	3.25374	5e-05	0.000763277
XLOC_013890	TCONS_00020624	Rrh	NM_009102	20132	Rrh	retinal pigment epithelium derived rhodopsin homolog	protein-coding	0.0842813	0.802472	9.52135	3.25117	0.0038	0.0255357
XLOC_018464	TCONS_00027417	Tulp2	NM_001290996	56734	Tulp2	tubby-like protein 2	protein-coding	0.048136	0.457011	9.49416	3.24704	0.2918	0.522618
XLOC_020490	TCONS_00030255	Slc10a7	NM_029736	76775	Slc10a7	solute carrier family 10 (sodium/bile acid cotransporter family), member 7	protein-coding	0.124598	1.17704	9.4467	3.23981	0.2144	0.442986
XLOC_007717	TCONS_00011220	Tssk1	NM_009435	22114	Tssk1	testis-specific serine kinase 1	protein-coding	0.0328014	0.309499	9.43554	3.23811	0.1127	0.302118
XLOC_017416	TCONS_00025889	Dlx5	NM_010056	13395	Dlx5	distal-less homeobox 5	protein-coding	0.0805457	0.758621	9.41852	3.2355	0.12105	0.316525
XLOC_006962	TCONS_00010034	Gcat	NM_013847	26912	Gcat	glycine C-acetyltransferase (2-amino-3-ketobutyrate-coenzyme A ligase)	protein-coding	0.0378447	0.353613	9.34379	3.22401	0.2512	0.480999
XLOC_014775	TCONS_00021998	Rmrp	NR_001460	19782	Rmrp	RNA component of mitochondrial RNAase P	ncRNA	23.3769	215.658	9.22526	3.20559	5e-05	0.000763277
XLOC_014404	TCONS_00021411	Stk40	NM_001145827	74178	Stk40	serine/threonine kinase 40	protein-coding	0.0647628	0.594984	9.18713	3.19961	0.20125	0.430344
XLOC_001806	TCONS_00002641	Cyp27b1	NM_010009	13115	Cyp27b1	cytochrome P450, family 27, subfamily b, polypeptide 1	protein-coding	0.0886661	0.814213	9.18291	3.19895	0.0001	0.00139293
XLOC_019945	TCONS_00029485	Sox6	NM_011445	20679	Sox6	SRY (sex determining region Y)-box 6	protein-coding	0.0424595	0.386461	9.10187	3.18616	0.1921	0.420451
XLOC_014532	TCONS_00021615	Tas1r2	NM_031873	83770	Tas1r2	taste receptor, type 1, member 2	protein-coding	0.0490716	0.446517	9.0993	3.18575	0.00275	0.0199055
XLOC_015175	TCONS_00022567	Gpr3	NM_008154	14748	Gpr3	G-protein coupled receptor 3	protein-coding	0.0646726	0.585181	9.04836	3.17766	0.0003	0.00346332
XLOC_011794	TCONS_00017353	Fam209	NM_029608	76426	Fam209	family with sequence similarity 209	protein-coding	0.106489	0.95957	9.01098	3.17168	0.01925	0.0869836
XLOC_012064	TCONS_00017845	Lhx6	NM_001083126	16874	Lhx6	LIM homeobox protein 6	protein-coding	0.0347068	0.312263	8.99717	3.16947	0.3696	0.60063
XLOC_004207	TCONS_00006125	Dnmt3a	NM_007872	13435	Dnmt3a	DNA methyltransferase 3A	protein-coding	0.260986	2.34507	8.98542	3.16759	0.21735	0.445702
XLOC_003895	TCONS_00005690	Cacnb1	NM_001282977	12295	Cacnb1	calcium channel, voltage-dependent, beta 1 subunit	protein-coding	0.088809	0.793468	8.93454	3.15939	0.1934	0.422321
XLOC_003156	TCONS_00004543	Rprml	NM_001033212	104582	Rprml	reprimo-like	protein-coding	0.112293	1.00278	8.93003	3.15867	0.00395	0.0263567
XLOC_011698	TCONS_00017215	Nnat	NM_001291128	18111	Nnat	neuronatin	protein-coding	0.0379448	0.338686	8.92576	3.15797	0.3894	0.61824
XLOC_010554	TCONS_00015421	Vps51	NM_001081041	68505	Vps51	VPS51 GARP complex subunit	protein-coding	0.118952	1.06055	8.91578	3.15636	0.2167	0.445011
XLOC_003863	TCONS_00005641	Abi3	NM_025659	66610	Abi3	ABI gene family, member 3	protein-coding	0.037892	0.335554	8.85554	3.14658	0.18145	0.40649
XLOC_009674	TCONS_00014144	Pou4f3	NM_138945	18998	Pou4f3	POU domain, class 4, transcription factor 3	protein-coding	0.0945646	0.821939	8.69183	3.11966	0.0059	0.0360987
XLOC_008687	TCONS_00012642	Ly6g6c	NM_023463	68468	Ly6g6c	lymphocyte antigen 6 complex, locus G6C	protein-coding	0.0299765	0.259066	8.6423	3.11142	0.24925	0.479295
XLOC_002158	TCONS_00003131	Adamtsl5	NR_104339	66548	Adamtsl5	ADAMTS-like 5	protein-coding	0.0447769	0.386859	8.6397	3.11098	0.28525	0.516135
XLOC_003875	TCONS_00005663	Sp2	NM_030220	78912	Sp2	Sp2 transcription factor	protein-coding	0.32071	2.75606	8.59362	3.10327	0.19965	0.42923
XLOC_009081	TCONS_00013209	Rnf151	NM_026205	67504	Rnf151	ring finger protein 151	protein-coding	0.27439	2.3507	8.567	3.09879	5e-05	0.000763277
XLOC_004182	TCONS_00006087	Myadml2	NM_026751	68515	Myadml2	myeloid-associated differentiation marker-like 2	protein-coding	0.0366237	0.313602	8.56282	3.09809	0.13	0.329825
XLOC_015652	TCONS_00023298	Arl9	NM_206935	384185	Arl9	ADP-ribosylation factor-like 9	protein-coding	0.257108	2.19686	8.5445	3.095	0.12865	0.327696
XLOC_008534	TCONS_00012407	Gm17801	NR_027452	100272221	Gm17801	predicted gene, 17801	ncRNA	0.0292652	0.249639	8.53023	3.09259	0.3269	0.559911
XLOC_013185	TCONS_00019574	Hist2h3b	NM_178215	319154	Hist2h3b	histone cluster 2, H3b	protein-coding	0.373311	3.16299	8.4728	3.08284	0.01915	0.0866104
XLOC_015844	TCONS_00023578	Hrk	NM_007545	12123	Hrk	harakiri, BCL2 interacting protein (contains only BH3 domain)	protein-coding	0.418055	3.52714	8.43702	3.07673	5e-05	0.000763277
XLOC_006756	TCONS_00009743	Gm5089	NR_033326	328479	Gm5089	predicted gene 5089	ncRNA	0.0316899	0.26664	8.41404	3.0728	0.41495	0.640373
XLOC_006159	TCONS_00008872	Fgf9	NM_013518	14180	Fgf9	fibroblast growth factor 9	protein-coding	0.0363681	0.304293	8.36703	3.06472	5e-05	0.000763277
XLOC_007617	TCONS_00011072	Map3k12	NM_009582	26404	Map3k12	mitogen-activated protein kinase kinase kinase 12	protein-coding	0.179121	1.48994	8.31806	3.05625	0.30925	0.54163
XLOC_001963	TCONS_00002868	Rnf146	NM_001110197	68031	Rnf146	ring finger protein 146	protein-coding	0.102655	0.845021	8.23166	3.04118	0.2325	0.462512
XLOC_013245	TCONS_00019679	Fam212b	NM_175398	109050	Fam212b	family with sequence similarity 212, member B	protein-coding	0.397681	3.2735	8.23147	3.04115	0.00115	0.0101036
XLOC_017282	TCONS_00025696	Iffo1	NM_001039669	320678	Iffo1	intermediate filament family orphan 1	protein-coding	0.17988	1.47168	8.18145	3.03236	0.20105	0.430241
XLOC_009963	TCONS_00014579	Mospd4	NR_045438	72076	Mospd4	motile sperm domain containing 4	pseudo	0.144792	1.18334	8.17269	3.03081	0.00335	0.0231291
XLOC_013901	TCONS_00020641	Npnt	NM_001029836	114249	Npnt	nephronectin	protein-coding	0.227817	1.85371	8.13684	3.02447	0.19935	0.429095
XLOC_017202	TCONS_00025580	Pparg	NM_011146	19016	Pparg	peroxisome proliferator activated receptor gamma	protein-coding	0.0407673	0.330548	8.10817	3.01938	0.13945	0.344529
XLOC_013268	TCONS_00019716	Mybphl	NM_026831	68753	Mybphl	myosin binding protein H-like	protein-coding	0.0481125	0.389081	8.0869	3.01559	0.13775	0.341389
XLOC_022062	TCONS_00032378	Olfr24	NM_146606	18322	Olfr24	olfactory receptor 24	protein-coding	0.0308628	0.248571	8.05407	3.00972	0.25035	0.480157
XLOC_000303	TCONS_00000482	Gpr35	NM_001271766	64095	Gpr35	G protein-coupled receptor 35	protein-coding	0.0573951	0.46085	8.02943	3.0053	0.1823	0.407705
XLOC_010416	TCONS_00015202	Nfkb2	TCONS_00015199	18034	Nfkb2	nuclear factor of kappa light polypeptide gene enhancer in B cells 2, p49/p100	protein-coding	0.134944	1.07933	7.99835	2.9997	0.21945	0.448252
XLOC_007997	TCONS_00011659	AU021092	NM_001033220	239691	AU021092	expressed sequence AU021092	protein-coding	0.0369093	0.294673	7.98371	2.99706	0.1168	0.309192
XLOC_001016	TCONS_00001477	Il24	NM_053095	93672	Il24	interleukin 24	protein-coding	0.0396899	0.316234	7.96762	2.99415	0.0205	0.0912023
XLOC_010513	TCONS_00015353	Rbm4	NM_001290123	19653	Rbm4	RNA binding motif protein 4	protein-coding	0.137518	1.09193	7.94027	2.98919	0.3338	0.565555
XLOC_015369	TCONS_00022875	Mib2	NM_001256107	76580	Mib2	mindbomb E3 ubiquitin protein ligase 2	protein-coding	0.099285	0.787439	7.9311	2.98752	0.15755	0.372675
XLOC_005096	TCONS_00007386	Hist1h2bc	NM_001290380	68024	Hist1h2bc	histone cluster 1, H2bc	protein-coding	0.238661	1.88879	7.91411	2.98443	0.25205	0.481607
XLOC_007049	TCONS_00010147	Adm2	NM_182928	223780	Adm2	adrenomedullin 2	protein-coding	0.843814	6.66763	7.90178	2.98218	5e-05	0.000763277
XLOC_015043	TCONS_00022382	Artn	NM_009711	11876	Artn	artemin	protein-coding	0.0463567	0.365559	7.88579	2.97925	0.14175	0.348007
XLOC_004098	TCONS_00005956	Grin2c	NM_010350	14813	Grin2c	glutamate receptor, ionotropic, NMDA2C (epsilon 3)	protein-coding	0.0887778	0.699201	7.87585	2.97744	5e-05	0.000763277
XLOC_018100	TCONS_00026919	2310014L17Rik	NM_029809	-	-	-	-	0.597178	4.7009	7.87186	2.9767	5e-05	0.000763277
XLOC_021205	TCONS_00031251	Terf2	NR_104410	21750	Terf2	telomeric repeat binding factor 2	protein-coding	0.171284	1.34822	7.87125	2.97659	0.20185	0.430762
XLOC_009075	TCONS_00013198	Tsc2	NM_001286714	22084	Tsc2	tuberous sclerosis 2	protein-coding	0.223975	1.75615	7.84083	2.97101	0.2407	0.471144
XLOC_014591	TCONS_00021686	Mthfr	NR_027809	17769	Mthfr	5,10-methylenetetrahydrofolate reductase	protein-coding	0.0834385	0.652443	7.81945	2.96707	0.2186	0.447389
XLOC_001018	TCONS_00001479	Il19	NM_001009940	329244	Il19	interleukin 19	protein-coding	0.034176	0.267086	7.81502	2.96625	0.02955	0.118528
XLOC_014515	TCONS_00021591	Kif17	NM_010623	16559	Kif17	kinesin family member 17	protein-coding	0.0837845	0.654749	7.81468	2.96619	5e-05	0.000763277
XLOC_012474	TCONS_00018411	Ppp1r14d	NM_001290796	72112	Ppp1r14d	protein phosphatase 1, regulatory inhibitor subunit 14D	protein-coding	0.0985173	0.769388	7.80967	2.96526	0.1739	0.396316
XLOC_005528	TCONS_00008003	Hist1h4c	NM_178208	319155	Hist1h4c	histone cluster 1, H4c	protein-coding	0.831629	6.48294	7.79547	2.96264	0.00015	0.00194375
XLOC_019481	TCONS_00028837	Zfp473	NM_178734	243963	Zfp473	zinc finger protein 473	protein-coding	0.0784493	0.61152	7.7951	2.96257	0.2057	0.434396
XLOC_023572	TCONS_00034701	Armcx2	NM_001166398	67416	Armcx2	armadillo repeat containing, X-linked 2	protein-coding	0.536359	4.15545	7.74752	2.95373	0.20535	0.434164
XLOC_020480	TCONS_00030242	Tom1	NM_001136259	21968	Tom1	target of myb1 trafficking protein	protein-coding	0.0316141	0.244793	7.74316	2.95292	0.28845	0.519142
XLOC_013608	TCONS_00020213	Pear1	NM_001032414	73182	Pear1	platelet endothelial aggregation receptor 1	protein-coding	0.0684746	0.529209	7.72854	2.9502	0.32435	0.557329
XLOC_023431	TCONS_00034480	Arhgap4	NM_001162424	171207	Arhgap4	Rho GTPase activating protein 4	protein-coding	0.119143	0.915619	7.68504	2.94205	0.00035	0.00393993
XLOC_005668	TCONS_00008207	Neurog1	NM_010896	18014	Neurog1	neurogenin 1	protein-coding	0.0839644	0.644726	7.67856	2.94084	0.00095	0.00867606
XLOC_005362	TCONS_00007770	Gfm2	NM_001271464	320806	Gfm2	G elongation factor, mitochondrial 2	protein-coding	0.247628	1.90072	7.67571	2.9403	0.2353	0.464841
XLOC_014292	TCONS_00021247	Ttc39a	NM_001145948	230603	Ttc39a	tetratricopeptide repeat domain 39A	protein-coding	0.194589	1.49351	7.6752	2.9402	0.296	0.527575
XLOC_012765	TCONS_00018874	Stau1	TCONS_00018876	20853	Stau1	staufen (RNA binding protein) homolog 1 (Drosophila)	protein-coding	0.141306	1.08234	7.65955	2.93726	0.15775	0.372882
XLOC_000210	TCONS_00000339	Dnajb2	NM_001159884	56812	Dnajb2	DnaJ heat shock protein family (Hsp40) member B2	protein-coding	0.198927	1.52343	7.65824	2.93701	0.3227	0.55578
XLOC_002858	TCONS_00004121	Rilp	NM_001029938	280408	Rilp	Rab interacting lysosomal protein	protein-coding	0.276786	2.11876	7.65487	2.93638	5e-05	0.000763277
XLOC_007491	TCONS_00010874	Sbf1	NM_001081030	77980	Sbf1	SET binding factor 1	protein-coding	0.396587	3.02639	7.63109	2.93189	0.20435	0.433201
XLOC_001415	TCONS_00002027	Cdk19	NM_001291817	78334	Cdk19	cyclin-dependent kinase 19	protein-coding	0.113036	0.861288	7.61959	2.92971	0.2038	0.432588
XLOC_022473	TCONS_00032940	1700034K08Rik	NR_040756	78349	1700034K08Rik	RIKEN cDNA 1700034K08 gene	ncRNA	0.0362264	0.274764	7.58463	2.92308	0.25185	0.481456
XLOC_003242	TCONS_00004673	1810032O08Rik	NR_027819	66293	1810032O08Rik	RIKEN cDNA 1810032O08 gene	ncRNA	7.43419	55.822	7.50882	2.90859	5e-05	0.000763277
XLOC_007182	TCONS_00010365	Npr3	NM_008728	18162	Npr3	natriuretic peptide receptor 3	protein-coding	0.0406369	0.301652	7.42311	2.89202	0.1966	0.426313
XLOC_012584	TCONS_00018587	Tmem230	NM_001141971	70612	Tmem230	transmembrane protein 230	protein-coding	0.196783	1.44654	7.35094	2.87793	0.23735	0.467253
XLOC_014358	TCONS_00021355	Zmynd12	NM_001014900	332934	Zmynd12	zinc finger, MYND domain containing 12	protein-coding	0.0433159	0.316126	7.29815	2.86753	0.02125	0.0934934
XLOC_005446	TCONS_00007901	Lgals8	NM_001199043	56048	Lgals8	lectin, galactose binding, soluble 8	protein-coding	0.132094	0.958969	7.25975	2.85992	0.00915	0.0500557
XLOC_017041	TCONS_00025329	Immt	NM_029673	76614	Immt	inner membrane protein, mitochondrial	protein-coding	0.221808	1.60952	7.25637	2.85925	0.31135	0.543776
XLOC_011442	TCONS_00016779	Dll4	NM_019454	54485	Dll4	delta like canonical Notch ligand 4	protein-coding	0.0647339	0.468827	7.24237	2.85646	5e-05	0.000763277
XLOC_016541	TCONS_00024594	Adam1a	NM_172126	280668	Adam1a	a disintegrin and metallopeptidase domain 1a	protein-coding	0.345208	2.49705	7.23347	2.85469	5e-05	0.000763277
XLOC_000703	TCONS_00001040	Smap1	NR_110972	98366	Smap1	small ArfGAP 1	protein-coding	0.0735959	0.531747	7.22523	2.85304	0.29465	0.526253
XLOC_005526	TCONS_00008001	Hist1h1e	NM_015787	50709	Hist1h1e	histone cluster 1, H1e	protein-coding	1.95166	14.0277	7.18757	2.8455	5e-05	0.000763277
XLOC_020143	TCONS_00029777	Ifitm10	NM_177265	320802	Ifitm10	interferon induced transmembrane protein 10	protein-coding	0.0430323	0.309216	7.18567	2.84512	0.00125	0.0107916
XLOC_002476	TCONS_00003569	Egfr	NM_007912	13649	Egfr	epidermal growth factor receptor	protein-coding	0.0344694	0.24748	7.1797	2.84392	0.1892	0.416764
XLOC_007141	TCONS_00010301	Pcbp2	NM_001103166	18521	Pcbp2	poly(rC) binding protein 2	protein-coding	2.07166	14.8657	7.17574	2.84313	0.1236	0.320413
XLOC_017041	TCONS_00025331	Immt	NM_029673	76614	Immt	inner membrane protein, mitochondrial	protein-coding	0.312974	2.23874	7.15312	2.83857	0.3106	0.54299
XLOC_009075	TCONS_00013197	Tsc2	NM_001286713	22084	Tsc2	tuberous sclerosis 2	protein-coding	0.152569	1.09118	7.15204	2.83836	0.2807	0.511816
XLOC_009139	TCONS_00013309	Tead3	NM_001098226	21678	Tead3	TEA domain family member 3	protein-coding	0.0796782	0.567711	7.12505	2.8329	0.4052	0.631549
XLOC_005057	TCONS_00007343	Hist1h2bn	NM_178201	319187	Hist1h2bn	histone cluster 1, H2bn	protein-coding	0.227431	1.61635	7.10699	2.82924	0.12145	0.317154
XLOC_006119	TCONS_00008819	Il25	NM_080729	140806	Il25	interleukin 25	protein-coding	0.0546642	0.388031	7.09845	2.8275	0.12225	0.318407
XLOC_000584	TCONS_00000862	Becn2	NM_001290692	226720	Becn2	beclin 2	protein-coding	0.043983	0.312171	7.09754	2.82732	0.00295	0.0209791
XLOC_003710	TCONS_00005428	Hic1	NM_010430	15248	Hic1	hypermethylated in cancer 1	protein-coding	0.0872783	0.61835	7.08481	2.82473	0.00885	0.0488851
XLOC_014936	TCONS_00022233	Elavl2	NM_207685	15569	Elavl2	ELAV like RNA binding protein 1	protein-coding	0.159104	1.12661	7.08097	2.82395	0.18935	0.417002
XLOC_015972	TCONS_00023748	Vgf	NM_001039385	381677	Vgf	VGF nerve growth factor inducible	protein-coding	0.409622	2.88393	7.04047	2.81567	5e-05	0.000763277
XLOC_015113	TCONS_00022480	Tfap2e	NM_198960	332937	Tfap2e	transcription factor AP-2, epsilon	protein-coding	0.101295	0.713067	7.03951	2.81547	0.0003	0.00346332
XLOC_014375	TCONS_00021374	Oxct2b	NM_181859	353371	Oxct2b	3-oxoacid CoA transferase 2B	protein-coding	0.108949	0.76674	7.0376	2.81508	0.0179	0.0823806
XLOC_011426	TCONS_00016761	Pak6	NM_001033254	214230	Pak6	p21 protein (Cdc42/Rac)-activated kinase 6	protein-coding	0.0615926	0.432924	7.02883	2.81328	0.19365	0.422496
XLOC_010405	TCONS_00015176	Lzts2	NM_001130525	226154	Lzts2	leucine zipper, putative tumor suppressor 2	protein-coding	0.38761	2.71176	6.9961	2.80655	0.39655	0.623885
XLOC_014817	TCONS_00022050	Baat	NM_007519	12012	Baat	bile acid-Coenzyme A: amino acid N-acyltransferase	protein-coding	0.0672851	0.468808	6.96749	2.80064	0.0008	0.00759924
XLOC_008879	TCONS_00012911	Ppp4r1	NM_146081	70351	Ppp4r1	protein phosphatase 4, regulatory subunit 1	protein-coding	0.168849	1.16967	6.92731	2.7923	0.2757	0.506926
XLOC_018158	TCONS_00026998	Dmpk	NM_001190491	13400	Dmpk	dystrophia myotonica-protein kinase	protein-coding	0.060642	0.41929	6.91418	2.78956	0.1879	0.414957
XLOC_012374	TCONS_00018280	Cd82	NM_007656	12521	Cd82	CD82 antigen	protein-coding	0.0722543	0.497483	6.88517	2.78349	0.17565	0.399206
XLOC_018462	TCONS_00027413	Lhb	NM_008497	16866	Lhb	luteinizing hormone beta	protein-coding	0.0670294	0.459485	6.85498	2.77715	0.2557	0.48541
XLOC_005362	TCONS_00007773	Gfm2	NM_001146043	320806	Gfm2	G elongation factor, mitochondrial 2	protein-coding	0.0610808	0.41724	6.83095	2.77209	0.4018	0.62817
XLOC_021257	TCONS_00031316	Slc38a8	NM_001009950	234788	Slc38a8	solute carrier family 38, member 8	protein-coding	0.179538	1.22121	6.80196	2.76595	5e-05	0.000763277
XLOC_004082	TCONS_00005936	Cpsf4l	NM_001164532	52670	Cpsf4l	cleavage and polyadenylation specific factor 4-like	protein-coding	0.153047	1.0374	6.77831	2.76093	0.17605	0.399702
XLOC_010818	TCONS_00015795	Col17a1	NM_001290825	12821	Col17a1	collagen, type XVII, alpha 1	protein-coding	0.0601114	0.407364	6.77682	2.76061	0.1997	0.429291
XLOC_001499	TCONS_00002155	4930507D05Rik	NR_027926	74706	4930507D05Rik	RIKEN cDNA 4930507D05 gene	ncRNA	0.146844	0.991122	6.74949	2.75478	0.28135	0.512344
XLOC_012082	TCONS_00017869	Nr5a1	NM_139051	26423	Nr5a1	nuclear receptor subfamily 5, group A, member 1	protein-coding	0.0655234	0.438568	6.6933	2.74272	0.0001	0.00139293
XLOC_002452	TCONS_00003528	Rhbdd3	NM_001290493	279766	Rhbdd3	rhomboid domain containing 3	protein-coding	0.601134	4.01473	6.67859	2.73954	0.0139	0.0686578
XLOC_015373	TCONS_00022882	Tas1r3	NM_031872	83771	Tas1r3	taste receptor, type 1, member 3	protein-coding	0.0725461	0.483312	6.66214	2.73598	0.27895	0.510075
XLOC_015353	TCONS_00022846	Trp73	NM_001126330	22062	Trp73	transformation related protein 73	protein-coding	0.247649	1.6416	6.62874	2.72873	0.00545	0.0340364
XLOC_007553	TCONS_00010985	Ddn	NM_001013741	13199	Ddn	dendrin	protein-coding	0.0436629	0.289102	6.62123	2.7271	5e-05	0.000763277
XLOC_005492	TCONS_00007958	Hist1h4n	NM_175657_1	319161	Hist1h4n	histone cluster 1, H4n	protein-coding	1.01683	6.71092	6.59984	2.72243	0.00025	0.00297058
XLOC_014441	TCONS_00021476	Pum1	NM_001159606	80912	Pum1	pumilio RNA-binding family member 1	protein-coding	0.626635	4.1352	6.59906	2.72226	0.2283	0.458097
XLOC_021448	TCONS_00031566	4933422A05Rik	NR_040715	71133	4933422A05Rik	RIKEN cDNA 4933422A05 gene	ncRNA	0.0522516	0.34355	6.57492	2.71697	0.01105	0.0576437
XLOC_002571	TCONS_00003716	Mgat1	NM_010794	17308	Mgat1	mannoside acetylglucosaminyltransferase 1	protein-coding	0.0563693	0.368069	6.5296	2.70699	0.226	0.456243
XLOC_005525	TCONS_00007999	Hist1h2be	NM_178194	319179	Hist1h2be	histone cluster 1, H2be	protein-coding	0.0858063	0.556552	6.48614	2.69736	0.2012	0.43033
XLOC_013737	TCONS_00020401	Hist2h4	NM_033596	97122	Hist2h4	histone cluster 2, H4	protein-coding	1.56045	10.0871	6.46423	2.69248	5e-05	0.000763277
XLOC_010752	TCONS_00015694	Sorbs1	TCONS_00015697	20411	Sorbs1	sorbin and SH3 domain containing 1	protein-coding	0.0666994	0.430187	6.44964	2.68922	0.2447	0.475139
XLOC_019763	TCONS_00029231	Folr2	NM_008035	14276	Folr2	folate receptor 2 (fetal)	protein-coding	2.10466	13.5231	6.42531	2.68377	5e-05	0.000763277
XLOC_022738	TCONS_00033351	Rbm10	NM_145627	236732	Rbm10	RNA binding motif protein 10	protein-coding	0.430702	2.76581	6.42163	2.68294	0.1875	0.414442
XLOC_003425	TCONS_00004975	Fbll1	NM_001004147	237730	Fbll1	fibrillarin-like 1	protein-coding	0.162122	1.03927	6.41042	2.68042	5e-05	0.000763277
XLOC_018899	TCONS_00028039	Trim72	NM_001079932	434246	Trim72	tripartite motif-containing 72	protein-coding	0.221359	1.41196	6.3786	2.67324	5e-05	0.000763277
XLOC_023230	TCONS_00034151	Bcor	NM_175044	71458	Bcor	BCL6 interacting corepressor	protein-coding	0.186162	1.18387	6.35935	2.66888	0.0239	0.101885
XLOC_021235	TCONS_00031288	Wdr59	NM_001170743	319481	Wdr59	WD repeat domain 59	protein-coding	0.0545367	0.345344	6.33232	2.66273	0.19905	0.428774
XLOC_016602	TCONS_00024690	Ncf1	NM_010876	17969	Ncf1	neutrophil cytosolic factor 1	protein-coding	0.0892255	0.564119	6.3224	2.66047	0.18005	0.404447
XLOC_021980	TCONS_00032277	Ccr8	NM_007720	12776	Ccr8	chemokine (C-C motif) receptor 8	protein-coding	0.0384364	0.24271	6.31459	2.65869	0.0172	0.0800106
XLOC_022636	TCONS_00033201	Pomgnt2	NM_001289559	215494	Pomgnt2	protein O-linked mannose beta 1,4-N-acetylglucosaminyltransferase 2	protein-coding	0.39015	2.45849	6.3014	2.65567	0.00225	0.0171277
XLOC_020492	TCONS_00030264	Gm4890	NR_045823	234479	Gm4890	predicted gene 4890	ncRNA	0.0589425	0.370926	6.29301	2.65375	0.3847	0.613983
XLOC_020948	TCONS_00030908	AY512931	NR_033588	434310	AY512931	cDNA sequence AY512931	ncRNA	0.0565868	0.355829	6.2882	2.65265	0.00035	0.00393993
XLOC_007487	TCONS_00010870	Plxnb2	NM_138749	140570	Plxnb2	plexin B2	protein-coding	0.350732	2.19213	6.25016	2.64389	0.0131	0.0656188
XLOC_009595	TCONS_00014004	Wdr33	NM_001170970	74320	Wdr33	WD repeat domain 33	protein-coding	0.299218	1.87006	6.24982	2.64382	0.5384	0.740668
XLOC_015296	TCONS_00022739	Vps13d	NM_001276465	230895	Vps13d	vacuolar protein sorting 13D	protein-coding	0.0911958	0.569126	6.2407	2.64171	0.3943	0.621998
XLOC_011643	TCONS_00017116	Ccm2l	NM_145536	228788	Ccm2l	cerebral cavernous malformation 2-like	protein-coding	0.224789	1.39628	6.21151	2.63494	5e-05	0.000763277
XLOC_018300	TCONS_00027189	Lrfn1	NM_030562	80749	Lrfn1	leucine rich repeat and fibronectin type III domain containing 1	protein-coding	0.0930153	0.577466	6.20829	2.6342	0.2281	0.45788
XLOC_000250	TCONS_00000398	C130036L24Rik	NR_015507	319336	C130036L24Rik	RIKEN cDNA C130036L24 gene	ncRNA	0.498046	3.08824	6.20071	2.63243	5e-05	0.000763277
XLOC_007341	TCONS_00010632	Plec	NM_011117	18810	Plec	plectin	protein-coding	0.129885	0.799437	6.15496	2.62175	0.21145	0.439769
XLOC_007141	TCONS_00010303	Pcbp2	NM_011042	18521	Pcbp2	poly(rC) binding protein 2	protein-coding	0.390371	2.40175	6.15248	2.62117	0.3801	0.609723
XLOC_003610	TCONS_00005270	Alox8	NM_009661	11688	Alox8	arachidonate 8-lipoxygenase	protein-coding	0.0786197	0.482155	6.13275	2.61653	5e-05	0.000763277
XLOC_002510	TCONS_00003615	Mtif2	NM_001282118	76784	Mtif2	mitochondrial translational initiation factor 2	protein-coding	0.0997462	0.611359	6.12915	2.61569	0.25235	0.481856
XLOC_014624	TCONS_00021743	Chd5	NM_001081376	269610	Chd5	chromodomain helicase DNA binding protein 5	protein-coding	0.419743	2.56985	6.12244	2.61411	5e-05	0.000763277
XLOC_010334	TCONS_00015086	Fas	NM_001146708	14102	Fas	Fas (TNF receptor superfamily member 6)	protein-coding	0.0508157	0.310669	6.11364	2.61203	0.14205	0.348528
XLOC_009333	TCONS_00013585	Runx2	NM_001145920	12393	Runx2	runt related transcription factor 2	protein-coding	0.0629033	0.383484	6.09641	2.60796	0.0198	0.0888632
XLOC_010574	TCONS_00015451	Fermt3	NM_153795	108101	Fermt3	fermitin family member 3	protein-coding	0.347168	2.1131	6.08668	2.60566	5e-05	0.000763277
XLOC_011058	TCONS_00016219	St6galnac6	NM_016973	50935	St6galnac6	ST6 (alpha-N-acetyl-neuraminyl-2,3-beta-galactosyl-1,3)-N-acetylgalactosaminide alpha-2,6-sialyltransferase 6	protein-coding	0.202123	1.22827	6.07684	2.60332	0.19935	0.429095
XLOC_020138	TCONS_00029772	Dusp8	NM_008748	18218	Dusp8	dual specificity phosphatase 8	protein-coding	1.16938	7.06659	6.04302	2.59527	5e-05	0.000763277
XLOC_007141	TCONS_00010299	Pcbp2	NM_001103165	18521	Pcbp2	poly(rC) binding protein 2	protein-coding	0.138553	0.836583	6.038	2.59407	0.37	0.60092
XLOC_014618	TCONS_00021729	Tnfrsf25	NM_001291010	85030	Tnfrsf25	tumor necrosis factor receptor superfamily, member 25	protein-coding	0.0774119	0.465197	6.00937	2.58721	0.17	0.389885
XLOC_006247	TCONS_00008985	Siah3	NM_001128093	380918	Siah3	siah E3 ubiquitin protein ligase family member 3	protein-coding	0.0768582	0.461609	6.00598	2.5864	0.12095	0.316472
XLOC_016484	TCONS_00024523	Selplg	NM_009151	20345	Selplg	selectin, platelet (p-selectin) ligand	protein-coding	0.0668268	0.400394	5.99152	2.58292	0.00045	0.00479686
XLOC_013639	TCONS_00020264	Mtx1	NM_001161824	17827	Mtx1	metaxin 1	protein-coding	0.0963831	0.576977	5.98629	2.58166	0.43115	0.655457
XLOC_017291	TCONS_00025706	Akap3	NM_009650	11642	Akap3	A kinase (PRKA) anchor protein 3	protein-coding	0.0555058	0.332192	5.98482	2.58131	5e-05	0.000763277
XLOC_017695	TCONS_00026270	Egr4	NM_020596	13656	Egr4	early growth response 4	protein-coding	0.0459993	0.274689	5.97159	2.57812	0.1465	0.355717
XLOC_013722	TCONS_00020379	Ecm1	NM_001252653	13601	Ecm1	extracellular matrix protein 1	protein-coding	0.277276	1.65228	5.95897	2.57506	0.2547	0.484298
XLOC_011147	TCONS_00016364	Tbr1	NM_009322	21375	Tbr1	T-box brain gene 1	protein-coding	0.0712932	0.423769	5.94403	2.57144	0.0001	0.00139293
XLOC_015530	TCONS_00023119	Fgfr3	TCONS_00023114	14184	Fgfr3	fibroblast growth factor receptor 3	protein-coding	0.105846	0.629042	5.94299	2.57119	0.20295	0.431659
XLOC_003522	TCONS_00005125	Zfp672	NM_001256518	319475	Zfp672	zinc finger protein 672	protein-coding	0.12741	0.756375	5.93654	2.56962	0.02275	0.0982032
XLOC_005813	TCONS_00008398	Pde8b	NM_001170669	218461	Pde8b	phosphodiesterase 8B	protein-coding	0.0494944	0.293497	5.9299	2.56801	0.1758	0.39941
XLOC_011652	TCONS_00017134	Bpifb2	NM_025631	66557	Bpifb2	BPI fold containing family B, member 2	protein-coding	0.0419086	0.24835	5.92599	2.56706	0.14535	0.353485
XLOC_018336	TCONS_00027241	Syne4	NM_001290565	233066	Syne4	spectrin repeat containing, nuclear envelope family member 4	protein-coding	0.310454	1.83762	5.91914	2.56539	0.205	0.433747
XLOC_019857	TCONS_00029361	Trim3	NM_001285871	55992	Trim3	tripartite motif-containing 3	protein-coding	0.0634153	0.375025	5.91379	2.56408	0.2415	0.472152
XLOC_014659	TCONS_00021796	Tnfrsf4	NM_011659	22163	Tnfrsf4	tumor necrosis factor receptor superfamily, member 4	protein-coding	0.658091	3.88212	5.89906	2.56049	5e-05	0.000763277
XLOC_003877	TCONS_00005665	Tbx21	NM_019507	57765	Tbx21	T-box 21	protein-coding	0.179351	1.05503	5.88249	2.55643	5e-05	0.000763277
XLOC_011076	TCONS_00016263	Dab2ip	NM_001114125	69601	Dab2ip	disabled 2 interacting protein	protein-coding	0.118111	0.694645	5.88129	2.55613	0.2317	0.461706
XLOC_011059	TCONS_00016223	Ak1	NM_001198792	11636	Ak1	adenylate kinase 1	protein-coding	0.96221	5.65835	5.88058	2.55596	0.0002	0.00246634
XLOC_000393	TCONS_00000599	Plekha6	NM_182930	240753	Plekha6	pleckstrin homology domain containing, family A member 6	protein-coding	0.290167	1.70438	5.87379	2.55429	5e-05	0.000763277
XLOC_002443	TCONS_00003511	Lif	NM_001039537	16878	Lif	leukemia inhibitory factor	protein-coding	1.03407	6.02797	5.82936	2.54334	5e-05	0.000763277
XLOC_023230	TCONS_00034153	Bcor	NM_175046	71458	Bcor	BCL6 interacting corepressor	protein-coding	0.190255	1.1088	5.82797	2.54299	0.0296	0.118633
XLOC_009416	TCONS_00013733	Znrf4	NM_011483	20834	Znrf4	zinc and ring finger 4	protein-coding	0.0487636	0.283766	5.81922	2.54083	0.12625	0.324408
XLOC_013805	TCONS_00020504	Cym	NM_001111143	229697	Cym	chymosin	protein-coding	0.0578186	0.336018	5.81159	2.53893	0.02705	0.111306
XLOC_006894	TCONS_00009936	Wisp1	NM_018865	22402	Wisp1	WNT1 inducible signaling pathway protein 1	protein-coding	0.272167	1.57933	5.8028	2.53675	5e-05	0.000763277
XLOC_000267	TCONS_00000428	Sag	NM_009118	20215	Sag	S-antigen, retina and pineal gland (arrestin)	protein-coding	0.113141	0.656493	5.80243	2.53666	0.0001	0.00139293
XLOC_019057	TCONS_00028287	Il11	NM_001290423	16156	Il11	interleukin 11	protein-coding	0.0642913	0.373008	5.80184	2.53651	0.00045	0.00479686
XLOC_003191	TCONS_00004599	1700096J18Rik	NR_027883	67927	1700096J18Rik	RIKEN cDNA 1700096J18 gene	ncRNA	0.0483974	0.279403	5.7731	2.52935	0.25545	0.484982
XLOC_010090	TCONS_00014752	Suv420h1	NM_001167885	225888	Suv420h1	suppressor of variegation 4-20 homolog 1 (Drosophila)	protein-coding	0.250802	1.44716	5.77013	2.5286	0.20485	0.43366
XLOC_009070	TCONS_00013182	Dnase1l2	NM_025718	66705	Dnase1l2	deoxyribonuclease 1-like 2	protein-coding	0.320806	1.84879	5.76295	2.52681	5e-05	0.000763277
XLOC_019040	TCONS_00028259	Leng9	NM_175529	243813	Leng9	leukocyte receptor cluster (LRC) member 9	protein-coding	0.235477	1.35321	5.74668	2.52273	5e-05	0.000763277
XLOC_001331	TCONS_00001907	Zc3h12d	NM_172785	237256	Zc3h12d	zinc finger CCCH type containing 12D	protein-coding	0.0711015	0.408248	5.74176	2.52149	5e-05	0.000763277
XLOC_007764	TCONS_00011315	Lpp	NM_001145952	210126	Lpp	LIM domain containing preferred translocation partner in lipoma	protein-coding	0.156151	0.895298	5.73354	2.51943	0.19265	0.421331
XLOC_011076	TCONS_00016260	Dab2ip	NM_001114125	69601	Dab2ip	disabled 2 interacting protein	protein-coding	0.14577	0.835117	5.729	2.51828	0.1745	0.39741
XLOC_022096	TCONS_00032428	S1pr5	NM_053190	94226	S1pr5	sphingosine-1-phosphate receptor 5	protein-coding	0.0516726	0.295823	5.72495	2.51726	0.00165	0.0134951
XLOC_000883	TCONS_00001304	Chpf	NM_001001565	74241	Chpf	chondroitin polymerizing factor	protein-coding	0.4987	2.85394	5.72276	2.51671	0.08955	0.258976
XLOC_020831	TCONS_00030755	Dcun1d2	NM_001042649	102323	Dcun1d2	DCN1, defective in cullin neddylation 1, domain containing 2 (S. cerevisiae)	protein-coding	0.156641	0.895571	5.71735	2.51535	0.32105	0.554196
XLOC_016746	TCONS_00024901	5730422E09Rik	NR_015478	433966	5730422E09Rik	RIKEN cDNA 5730422E09 gene	ncRNA	0.112902	0.642998	5.69519	2.50974	0.02305	0.099111
XLOC_021405	TCONS_00031498	AB124611	NM_001198794	382062	AB124611	cDNA sequence AB124611	protein-coding	0.0598764	0.340148	5.68084	2.5061	0.1478	0.357477
XLOC_003477	TCONS_00005059	BC049762	NM_177567	193286	BC049762	cDNA sequence BC049762	protein-coding	0.1564	0.888194	5.67899	2.50563	0.00265	0.0193364
XLOC_000489	TCONS_00000741	Pigc	NM_026078	67292	Pigc	phosphatidylinositol glycan anchor biosynthesis, class C	protein-coding	0.354584	2.00189	5.64574	2.49716	0.20735	0.435615
XLOC_007079	TCONS_00010204	4930415O20Rik	NM_001201322	73863	4930415O20Rik	RIKEN cDNA 4930415O20 gene	protein-coding	0.0589544	0.332175	5.63444	2.49427	0.0337	0.130363
XLOC_014790	TCONS_00022016	Gne	NM_001190414	50798	Gne	glucosamine (UDP-N-acetyl)-2-epimerase/N-acetylmannosamine kinase	protein-coding	0.237006	1.33141	5.61762	2.48996	0.2027	0.431589
XLOC_014871	TCONS_00022134	Zfp37	NM_009554	22696	Zfp37	zinc finger protein 37	protein-coding	0.361175	2.02596	5.60936	2.48784	0.19855	0.428254
XLOC_012762	TCONS_00018867	Zmynd8	NM_001252584	228880	Zmynd8	zinc finger, MYND-type containing 8	protein-coding	0.320668	1.79855	5.60876	2.48768	0.4285	0.652776
XLOC_007781	TCONS_00011357	Mfi2	NM_013900	-	-	-	-	0.0526432	0.295047	5.60466	2.48663	5e-05	0.000763277
XLOC_006992	TCONS_00010074	L3mbtl2	NM_001289712	214669	L3mbtl2	l(3)mbt-like 2 (Drosophila)	protein-coding	0.0955087	0.534827	5.59977	2.48537	0.4907	0.704985
XLOC_003349	TCONS_00004847	Gm11974	NR_045893	-	-	-	-	19.5723	109.431	5.59112	2.48314	5e-05	0.000763277
XLOC_020740	TCONS_00030622	Il17c	NM_145834	234836	Il17c	interleukin 17C	protein-coding	0.176043	0.982165	5.57912	2.48004	0.0159	0.075807
XLOC_023230	TCONS_00034156	Bcor	NM_001168321	71458	Bcor	BCL6 interacting corepressor	protein-coding	0.310452	1.72683	5.56231	2.47568	0.00415	0.0274063
XLOC_011627	TCONS_00017089	Gm14164	NR_033505	791417	Gm14164	predicted gene 14164	ncRNA	0.0468091	0.260125	5.55715	2.47434	0.01825	0.0834316
XLOC_007495	TCONS_00010880	Odf3b	NM_001013022	70113	Odf3b	outer dense fiber of sperm tails 3B	protein-coding	0.0467272	0.259641	5.55653	2.47418	0.1292	0.328634
XLOC_006137	TCONS_00008847	Tssk4	NM_001253889	71099	Tssk4	testis-specific serine kinase 4	protein-coding	0.220724	1.22604	5.55463	2.47369	5e-05	0.000763277
XLOC_009251	TCONS_00013470	Tcf19	NM_025674	106795	Tcf19	transcription factor 19	protein-coding	0.484321	2.68119	5.53598	2.46884	0.2079	0.436171
XLOC_020126	TCONS_00029755	Deaf1	NM_001282072	54006	Deaf1	deformed epidermal autoregulatory factor 1 (Drosophila)	protein-coding	0.442949	2.45185	5.53529	2.46866	0.20595	0.434601
XLOC_015825	TCONS_00023555	Srsf9	NR_036616	108014	Srsf9	serine/arginine-rich splicing factor 9	protein-coding	0.202078	1.117	5.52757	2.46665	0.24015	0.470623
XLOC_000055	TCONS_00000082	Rab23	NM_001159729	19335	Rab23	RAB23, member RAS oncogene family	protein-coding	0.0742075	0.410062	5.52588	2.46621	0.38465	0.613952
XLOC_017358	TCONS_00025803	Aebp2	NM_009637	11569	Aebp2	AE binding protein 2	protein-coding	0.309067	1.70558	5.51848	2.46427	0.29875	0.530575
XLOC_017387	TCONS_00025844	Rep15	NM_025620	66532	Rep15	RAB15 effector protein	protein-coding	0.120333	0.66263	5.50664	2.46117	0.0008	0.00759924
XLOC_012499	TCONS_00018454	Zscan29	NM_001290819	99334	Zscan29	zinc finger SCAN domains 29	protein-coding	0.124107	0.683293	5.50568	2.46092	0.0314	0.123679
XLOC_004812	TCONS_00007016	Tex21	NM_001159532	80384	Tex21	testis expressed gene 21	protein-coding	0.0801097	0.440289	5.49608	2.4584	0.1978	0.427517
XLOC_015105	TCONS_00022470	Sh3d21	NM_001162533	66938	Sh3d21	SH3 domain containing 21	protein-coding	0.262743	1.44179	5.48745	2.45614	5e-05	0.000763277
XLOC_022973	TCONS_00033707	Dlg3	NM_016747	53310	Dlg3	discs, large homolog 3 (Drosophila)	protein-coding	0.0653707	0.356498	5.45348	2.44718	0.2832	0.514488
XLOC_007819	TCONS_00011405	Ccdc58	NM_001159421	381045	Ccdc58	coiled-coil domain containing 58	protein-coding	0.0605733	0.330029	5.44842	2.44584	0.4725	0.690479
XLOC_020655	TCONS_00030498	Cdh3	NM_007665	12560	Cdh3	cadherin 3	protein-coding	0.13361	0.727699	5.44644	2.44531	0.19785	0.427579
XLOC_021782	TCONS_00031990	Tpbg	NM_011627	21983	Tpbg	trophoblast glycoprotein	protein-coding	0.189712	1.03001	5.42933	2.44078	0.0268	0.110643
XLOC_011850	TCONS_00017442	Gid8	NM_001289651	76425	Gid8	GID complex subunit 8	protein-coding	0.14057	0.763182	5.4292	2.44074	0.27075	0.501536
XLOC_012001	TCONS_00017729	Ntng2	TCONS_00017732	171171	Ntng2	netrin G2	protein-coding	0.0652477	0.352862	5.40804	2.43511	0.2197	0.448533
XLOC_007709	TCONS_00011208	Aifm3	TCONS_00011206	72168	Aifm3	apoptosis-inducing factor, mitochondrion-associated 3	protein-coding	0.0619587	0.334292	5.3954	2.43173	0.41615	0.641009
XLOC_007329	TCONS_00010581	Mroh6	NM_001282443	223645	Mroh6	maestro heat-like repeat family member 6	protein-coding	0.0906052	0.485964	5.36353	2.42318	5e-05	0.000763277
XLOC_017787	TCONS_00026413	Lhfpl4	NM_177763	269788	Lhfpl4	lipoma HMGIC fusion partner-like protein 4	protein-coding	0.0963749	0.515277	5.34659	2.41862	5e-05	0.000763277
XLOC_009224	TCONS_00013433	C4a	NM_011413	625018	C4a	complement component 4A (Rodgers blood group)	protein-coding	0.0728553	0.389428	5.34523	2.41825	5e-05	0.000763277
XLOC_022826	TCONS_00033487	Phf6	NM_001290546	70998	Phf6	PHD finger protein 6	protein-coding	0.221416	1.17613	5.31186	2.40922	0.2298	0.459623
XLOC_003281	TCONS_00004733	Fscn2	NM_172802	238021	Fscn2	fascin actin-bundling protein 2	protein-coding	0.11168	0.592234	5.30295	2.4068	0.0012	0.0104506
XLOC_007725	TCONS_00011241	Gnb1l	NM_001285491	13972	Gnb1l	guanine nucleotide binding protein (G protein), beta polypeptide 1-like	protein-coding	0.0577053	0.305757	5.29859	2.40561	0.2328	0.46266
XLOC_019532	TCONS_00028907	Kcnj11	NM_010602	16514	Kcnj11	potassium inwardly rectifying channel, subfamily J, member 11	protein-coding	0.0472937	0.250365	5.29383	2.40431	0.1928	0.42152
XLOC_007362	TCONS_00010666	Zfp647	NM_001168276	239546	Zfp647	zinc finger protein 647	protein-coding	0.0994905	0.526187	5.28882	2.40294	0.2193	0.448242
XLOC_001481	TCONS_00002123	4632428N05Rik	NM_001159572	-	-	-	-	0.0890144	0.469767	5.27743	2.39983	0.20405	0.432934
XLOC_005194	TCONS_00007529	Rnf144b	NM_001170643	218215	Rnf144b	ring finger protein 144B	protein-coding	0.285275	1.49727	5.24851	2.39191	0.20095	0.430212
XLOC_005522	TCONS_00007995	Hist1h3e	NM_178205	319151	Hist1h3e	histone cluster 1, H3e	protein-coding	9.4375	49.5293	5.24814	2.39181	5e-05	0.000763277
XLOC_013340	TCONS_00019824	Bdh2	NM_027208	69772	Bdh2	3-hydroxybutyrate dehydrogenase, type 2	protein-coding	0.280394	1.47033	5.2438	2.39061	0.2022	0.430847
XLOC_007497	TCONS_00010889	Chkb	NR_037154	12651	Chkb	choline kinase beta	protein-coding	0.31427	1.64377	5.23044	2.38693	0.1513	0.363467
XLOC_008206	TCONS_00011953	BC016579	NM_145389	212998	BC016579	cDNA sequence, BC016579	protein-coding	0.054287	0.283878	5.22921	2.38659	0.0032	0.0223887
XLOC_004858	TCONS_00007086	Ltbp2	NM_013589	16997	Ltbp2	latent transforming growth factor beta binding protein 2	protein-coding	0.0694576	0.362454	5.21835	2.38359	5e-05	0.000763277
XLOC_005058	TCONS_00007344	Hist1h2bp	NM_001290466	319188	Hist1h2bp	histone cluster 1, H2bp	protein-coding	0.4954	2.5824	5.21276	2.38205	0.17265	0.39428
XLOC_003118	TCONS_00004489	Vps25	NM_001284411	28084	Vps25	vacuolar protein sorting 25	protein-coding	0.123458	0.642336	5.20287	2.37931	0.3496	0.581124
XLOC_023178	TCONS_00034063	Mid1	NM_183151	17318	Mid1	midline 1	protein-coding	0.142714	0.74097	5.19199	2.37629	0.26585	0.496388
XLOC_003623	TCONS_00005284	Cd68	NR_110993	12514	Cd68	CD68 antigen	protein-coding	1.45889	7.56342	5.18437	2.37417	5e-05	0.000763277
XLOC_013734	TCONS_00020396	Hist2h2ac	NM_175662	319176	Hist2h2ac	histone cluster 2, H2ac	protein-coding	0.689614	3.57355	5.18196	2.3735	0.0043	0.0282561
XLOC_011673	TCONS_00017166	Dynlrb1	NM_001291108	67068	Dynlrb1	dynein light chain roadblock-type 1	protein-coding	0.138791	0.718837	5.17928	2.37275	0.57305	0.766134
XLOC_021698	TCONS_00031878	Ubap1l	NM_001111145	208080	Ubap1l	ubiquitin-associated protein 1-like	protein-coding	0.238475	1.23373	5.17341	2.37112	5e-05	0.000763277
XLOC_017975	TCONS_00026734	Hist4h4	NM_175652	320332	Hist4h4	histone cluster 4, H4	protein-coding	1.97683	10.2105	5.16509	2.36879	5e-05	0.000763277
XLOC_021560	TCONS_00031690	Ddx6	NM_181324	13209	Ddx6	DEAD (Asp-Glu-Ala-Asp) box polypeptide 6	protein-coding	1.11641	5.76427	5.16322	2.36827	0.0317	0.124466
XLOC_015130	TCONS_00022501	C77080	NM_001285866	97130	C77080	expressed sequence C77080	protein-coding	0.250686	1.29295	5.15765	2.36671	0.2857	0.51653
XLOC_015292	TCONS_00022734	Gm13124	NM_001085542	627085	Gm13124	predicted gene 13124	protein-coding	0.187078	0.963292	5.14915	2.36433	0.00025	0.00297058
XLOC_020779	TCONS_00030671	Disc1	NM_174854	244667	Disc1	disrupted in schizophrenia 1	protein-coding	0.123484	0.635	5.14237	2.36243	0.0002	0.00246634
XLOC_019366	TCONS_00028673	Zfp27	NM_001285797	22689	Zfp27	zinc finger protein 27	protein-coding	0.137142	0.704857	5.13961	2.36166	0.20075	0.430015
XLOC_018459	TCONS_00027410	Mtag2	NR_027802	50994	Mtag2	metastasis associated gene 2	ncRNA	0.136658	0.701032	5.12983	2.35891	0.2108	0.43906
XLOC_011585	TCONS_00017041	Insm1	NM_016889	53626	Insm1	insulinoma-associated 1	protein-coding	0.45138	2.30992	5.11746	2.35543	5e-05	0.000763277
XLOC_002979	TCONS_00004303	Hsf5	NM_001045527	327992	Hsf5	heat shock transcription factor family member 5	protein-coding	0.179333	0.917247	5.11477	2.35467	5e-05	0.000763277
XLOC_006763	TCONS_00009754	Sepp1	NM_009155	20363	Sepp1	selenoprotein P, plasma, 1	protein-coding	0.492425	2.51517	5.10772	2.35268	0.20525	0.434045
XLOC_022563	TCONS_00033088	Atrip	NM_172774	235610	Atrip	ATR interacting protein	protein-coding	0.61448	3.13237	5.09759	2.34982	0.0001	0.00139293
XLOC_010137	TCONS_00014818	Kcnk7	NM_010609	16530	Kcnk7	potassium channel, subfamily K, member 7	protein-coding	0.0537337	0.272738	5.07573	2.34362	0.04415	0.157891
XLOC_005103	TCONS_00007394	Hist1h1a	NM_030609	80838	Hist1h1a	histone cluster 1, H1a	protein-coding	3.25887	16.515	5.06771	2.34133	5e-05	0.000763277
XLOC_021598	TCONS_00031742	Cryab	NM_001289784	12955	Cryab	crystallin, alpha B	protein-coding	0.60833	3.08065	5.06411	2.34031	0.19955	0.42923
XLOC_008945	TCONS_00013022	Gm4832	NM_001190356	225058	Gm4832	predicted gene 4832	protein-coding	0.0924261	0.466424	5.04645	2.33527	0.0347	0.133221
XLOC_000409	TCONS_00000619	Syt2	NM_009307	20980	Syt2	synaptotagmin II	protein-coding	0.147637	0.744163	5.04049	2.33356	5e-05	0.000763277
XLOC_022531	TCONS_00033028	Gpr62	NM_001159652	436090	Gpr62	G protein-coupled receptor 62	protein-coding	0.152367	0.766013	5.02742	2.32982	0.44225	0.665164
XLOC_004426	TCONS_00006439	Zfp410	NR_045615	52708	Zfp410	zinc finger protein 410	protein-coding	0.0706823	0.355213	5.02549	2.32926	0.41755	0.642541
XLOC_003771	TCONS_00005523	Rad51d	NR_102717	19364	Rad51d	RAD51 paralog D	protein-coding	0.119426	0.599705	5.02156	2.32814	0.207	0.435365
XLOC_002443	TCONS_00003510	Lif	NM_008501	16878	Lif	leukemia inhibitory factor	protein-coding	0.141214	0.707275	5.00853	2.32439	0.20015	0.429623
XLOC_013719	TCONS_00020374	Setdb1	NM_001163641	84505	Setdb1	SET domain, bifurcated 1	protein-coding	0.207445	1.03777	5.00263	2.32269	0.3049	0.537323
XLOC_022527	TCONS_00033018	Ppm1m	NM_198931	67905	Ppm1m	protein phosphatase 1M	protein-coding	0.0976672	0.487677	4.99325	2.31998	0.2535	0.482939
XLOC_010737	TCONS_00015675	Cpeb3	NM_001290828	208922	Cpeb3	cytoplasmic polyadenylation element binding protein 3	protein-coding	0.053427	0.266683	4.99154	2.31948	0.21195	0.440498
XLOC_020592	TCONS_00030403	Gpr56	NM_001198894	103735578	Gpr56	G protein-coupled receptor 56 Gene Type: protein-coding; 104872637 Gene Symbol: Gpr56 Locus Tag: H920_11629 Chromosome: Un Map Location: Description: G protein-coupled receptor 56	protein-coding	0.163083	0.813823	4.99024	2.31911	0.1967	0.426344
XLOC_002090	TCONS_00003028	Susd2	NM_001162913	71733	Susd2	sushi domain containing 2	protein-coding	0.289128	1.44252	4.98921	2.31881	0.0117	0.0601822
XLOC_015878	TCONS_00023631	P2rx7	NM_001284402	18439	P2rx7	purinergic receptor P2X, ligand-gated ion channel, 7	protein-coding	0.0810162	0.404135	4.98832	2.31855	0.2027	0.431589
XLOC_016495	TCONS_00024538	4930515G01Rik	NR_027872	67642	4930515G01Rik	RIKEN cDNA 4930515G01 gene	ncRNA	0.0799599	0.398531	4.98414	2.31734	0.0238	0.101611
XLOC_010771	TCONS_00015724	Loxl4	NM_053083	67573	Loxl4	lysyl oxidase-like 4	protein-coding	0.197827	0.984447	4.9763	2.31507	5e-05	0.000763277
XLOC_003777	TCONS_00005535	Slfn10-ps	NR_073523	237887	Slfn10-ps	schlafen 10, pseudogene	pseudo	0.0869783	0.432193	4.96898	2.31295	0.201	0.430226
XLOC_004964	TCONS_00007239	1700001K19Rik	NM_025488	66323	1700001K19Rik	RIKEN cDNA 1700001K19 gene	protein-coding	0.112235	0.557602	4.96817	2.31271	0.00955	0.0516614
XLOC_020761	TCONS_00030648	Mc1r	NM_008559	17199	Mc1r	melanocortin 1 receptor	protein-coding	0.0550787	0.273095	4.95827	2.30984	5e-05	0.000763277
XLOC_015130	TCONS_00022503	C77080	NM_001033189	97130	C77080	expressed sequence C77080	protein-coding	0.395664	1.95874	4.95051	2.30758	0.11425	0.304917
XLOC_009522	TCONS_00013894	Kcnk12	NM_199251	210741	Kcnk12	potassium channel, subfamily K, member 12	protein-coding	0.33041	1.63457	4.9471	2.30658	0.0001	0.00139293
XLOC_007396	TCONS_00010723	Slc16a8	NM_020516	57274	Slc16a8	solute carrier family 16 (monocarboxylic acid transporters), member 8	protein-coding	0.154695	0.764326	4.94086	2.30476	0.00095	0.00867606
XLOC_004847	TCONS_00007061	Dpf3	NM_001267625	70127	Dpf3	D4, zinc and double PHD fingers, family 3	protein-coding	0.0643153	0.317694	4.93963	2.3044	0.1786	0.402553
XLOC_017188	TCONS_00025555	Il17re	NM_001034029	57890	Il17re	interleukin 17 receptor E	protein-coding	0.0966226	0.474353	4.90934	2.29553	0.00015	0.00194375
XLOC_007629	TCONS_00011087	Gpr84	NM_030720	80910	Gpr84	G protein-coupled receptor 84	protein-coding	0.132151	0.647956	4.90315	2.29371	0.004	0.0266011
XLOC_018400	TCONS_00027320	Klk14	NM_174866	317653	Klk14	kallikrein related-peptidase 14	protein-coding	0.0739034	0.361792	4.89547	2.29145	0.06505	0.20749
XLOC_019995	TCONS_00029561	Sh2b1	TCONS_00029563	20399	Sh2b1	SH2B adaptor protein 1	protein-coding	0.720261	3.52367	4.89221	2.29049	0.0168	0.0786465
XLOC_004128	TCONS_00005999	Qrich2	NM_001033267	217341	Qrich2	glutamine rich 2	protein-coding	0.0617431	0.302009	4.89138	2.29024	0.00185	0.0147666
XLOC_012536	TCONS_00018514	1810024B03Rik	NM_198630	329509	1810024B03Rik	RIKEN cDNA 1810024B03 gene	protein-coding	0.0654906	0.320161	4.88866	2.28944	0.0219	0.0954663
XLOC_019329	TCONS_00028626	Sptbn4	NM_001199236	80297	Sptbn4	spectrin beta, non-erythrocytic 4	protein-coding	0.139293	0.680648	4.88645	2.28879	0.20175	0.430762
XLOC_007782	TCONS_00011358	Pigz	NM_172822	239827	Pigz	phosphatidylinositol glycan anchor biosynthesis, class Z	protein-coding	0.280818	1.37218	4.88637	2.28876	5e-05	0.000763277
XLOC_000446	TCONS_00000680	Ivns1abp	NM_001039512	117198	Ivns1abp	influenza virus NS1A binding protein	protein-coding	0.702015	3.42912	4.88468	2.28826	0.26155	0.491497
XLOC_000482	TCONS_00000732	Serpinc1	NM_080844	11905	Serpinc1	serine (or cysteine) peptidase inhibitor, clade C (antithrombin), member 1	protein-coding	0.0601023	0.293493	4.88322	2.28783	0.00185	0.0147666
XLOC_011642	TCONS_00017115	Xkr7	NM_001011732	228787	Xkr7	X-linked Kx blood group related 7	protein-coding	0.0559745	0.273264	4.88194	2.28745	0.0008	0.00759924
XLOC_020724	TCONS_00030597	6430548M08Rik	NM_001163761	234797	6430548M08Rik	RIKEN cDNA 6430548M08 gene	protein-coding	0.278734	1.35942	4.87712	2.28603	0.20585	0.434529
XLOC_004434	TCONS_00006449	D030025P21Rik	NR_028577	100303738	D030025P21Rik	RIKEN cDNA D030025P21 gene	ncRNA	0.0580892	0.28251	4.86338	2.28196	0.0152	0.0732953
XLOC_008096	TCONS_00011811	Tmem41a	NR_037773	66664	Tmem41a	transmembrane protein 41a	protein-coding	0.971336	4.71526	4.85441	2.27929	0.2021	0.430847
XLOC_017447	TCONS_00025931	Wasl	NM_001167745	73178	Wasl	Wiskott-Aldrich syndrome-like (human)	protein-coding	0.536201	2.59225	4.83447	2.27336	0.3004	0.53189
XLOC_011857	TCONS_00017459	BC051628	NM_199312	-	-	-	-	0.0510267	0.246617	4.8331	2.27295	0.0385	0.143705
XLOC_014092	TCONS_00020940	Ccin	NM_001002787	442829	Ccin	calicin	protein-coding	0.255276	1.23106	4.82247	2.26977	5e-05	0.000763277
XLOC_015361	TCONS_00022863	Plch2	NM_001113360	269615	Plch2	phospholipase C, eta 2	protein-coding	0.0691097	0.333044	4.81906	2.26875	5e-05	0.000763277
XLOC_021586	TCONS_00031727	Gm8884	NR_026561	667933	Gm8884	predicted gene 8884	ncRNA	0.091944	0.442409	4.81172	2.26655	0.2742	0.50501
XLOC_009007	TCONS_00013095	Gm3417	NM_001123368	100041586	Gm3417	predicted gene 3417	protein-coding	0.174886	0.840852	4.808	2.26544	0.0209	0.0924648
XLOC_004173	TCONS_00006077	Ppp1r27	NM_026814	68701	Ppp1r27	protein phosphatase 1, regulatory subunit 27	protein-coding	0.0506136	0.242658	4.79432	2.26133	0.04795	0.167652
XLOC_011061	TCONS_00016229	Sh2d3c	NR_045535	27387	Sh2d3c	SH2 domain containing 3C	protein-coding	0.0758634	0.362979	4.78464	2.25841	0.02415	0.102533
XLOC_003309	TCONS_00004775	Rnf185	NM_001290473	193670	Rnf185	ring finger protein 185	protein-coding	1.45429	6.9316	4.76631	2.25287	0.18735	0.414294
XLOC_014435	TCONS_00021462	1700003M07Rik	TCONS_00021460	72225	1700003M07Rik	RIKEN cDNA 1700003M07 gene	ncRNA	0.0775954	0.369506	4.76196	2.25155	0.19295	0.421632
XLOC_001299	TCONS_00001870	Rcor3	NM_001290280	214742	Rcor3	REST corepressor 3	protein-coding	0.134447	0.63835	4.74797	2.24731	0.23875	0.468942
XLOC_007753	TCONS_00011294	Ahsg	NR_075099	11625	Ahsg	alpha-2-HS-glycoprotein	protein-coding	0.0573582	0.272246	4.74642	2.24684	0.52345	0.729485
XLOC_012851	TCONS_00019036	Rgs19	NM_001291206	56470	Rgs19	regulator of G-protein signaling 19	protein-coding	0.216007	1.02507	4.74554	2.24657	0.25615	0.485662
XLOC_016302	TCONS_00024254	Tec	NM_001113464	21682	Tec	tec protein tyrosine kinase	protein-coding	0.209147	0.99181	4.74217	2.24555	0.1548	0.368802
XLOC_017576	TCONS_00026100	Hoxa10	NM_001122950	15395	Hoxa10	homeobox A10	protein-coding	0.12089	0.573133	4.74095	2.24518	0.0127	0.064002
XLOC_017827	TCONS_00026486	Lrtm2	NM_001172207	211187	Lrtm2	leucine-rich repeats and transmembrane domains 2	protein-coding	0.117967	0.55717	4.7231	2.23973	0.00175	0.0141386
XLOC_017373	TCONS_00025821	Lrmp	NM_001281980	16970	Lrmp	lymphoid-restricted membrane protein	protein-coding	0.0573024	0.270485	4.72031	2.23888	0.20845	0.436818
XLOC_004325	TCONS_00006292	Insm2	NM_020287	56856	Insm2	insulinoma-associated 2	protein-coding	0.0561201	0.264802	4.71849	2.23832	0.00535	0.0335806
XLOC_008322	TCONS_00012096	Krtap6-5	NM_130856	68484	Krtap6-5	keratin associated protein 6-5	protein-coding	0.15707	0.740578	4.71496	2.23724	0.16515	0.383269
XLOC_021750	TCONS_00031950	Bcl2l10	NM_013479	12049	Bcl2l10	Bcl2-like 10	protein-coding	0.125466	0.590654	4.70768	2.23502	0.00345	0.0236553
XLOC_000204	TCONS_00000321	Wnt10a	NM_009518	22409	Wnt10a	wingless-type MMTV integration site family, member 10A	protein-coding	0.123947	0.58192	4.69491	2.2311	0.0024	0.01794
XLOC_005531	TCONS_00008006	Hist1h4a	NM_178192	326619	Hist1h4a	histone cluster 1, H4a	protein-coding	1.06165	4.98201	4.6927	2.23042	5e-05	0.000763277
XLOC_003648	TCONS_00005334	0610010K14Rik	NM_026757	104457	0610010K14Rik	RIKEN cDNA 0610010K14 gene	protein-coding	0.792108	3.71177	4.68594	2.22834	0.332	0.563658
XLOC_017148	TCONS_00025493	4930590J08Rik	NM_198668	381798	4930590J08Rik	RIKEN cDNA 4930590J08 gene	protein-coding	0.0592645	0.277427	4.68117	2.22687	0.00045	0.00479686
XLOC_012684	TCONS_00018737	Gdf5	NM_008109	14563	Gdf5	growth differentiation factor 5	protein-coding	0.0710997	0.332681	4.67908	2.22622	0.0014	0.0117947
XLOC_008932	TCONS_00013008	Slc3a1	NM_009205	20532	Slc3a1	solute carrier family 3, member 1	protein-coding	0.148983	0.69661	4.67577	2.2252	0.243	0.473549
XLOC_020650	TCONS_00030492	1810019D21Rik	NR_040346	69771	1810019D21Rik	RIKEN cDNA 1810019D21 gene	ncRNA	0.308229	1.44048	4.67341	2.22448	0.1965	0.426143
XLOC_002148	TCONS_00003116	BC005764	NR_033210	-	-	-	-	0.139488	0.650475	4.6633	2.22135	0.2132	0.441942
XLOC_017720	TCONS_00026305	1810020O05Rik	NR_045482	613264	1810020O05Rik	Riken cDNA 1810020O05 gene	ncRNA	0.217594	1.01446	4.66217	2.221	0.00015	0.00194375
XLOC_001813	TCONS_00002656	Ddit3	NM_007837	13198	Ddit3	DNA-damage inducible transcript 3	protein-coding	3.71985	17.2596	4.63986	2.21408	0.01405	0.0692268
XLOC_013598	TCONS_00020188	Prss48	NM_001001650	368202	Prss48	protease, serine 48	protein-coding	0.0646179	0.297628	4.60597	2.2035	0.16545	0.383562
XLOC_016198	TCONS_00024083	Nkx1-1	NM_011320	672284	Nkx1-1	NK1 homeobox 1	protein-coding	0.0595147	0.27387	4.60172	2.20217	0.165	0.383055
XLOC_003104	TCONS_00004467	Cnp	NM_001146318	12799	Cnp	2',3'-cyclic nucleotide 3' phosphodiesterase	protein-coding	0.0814892	0.374541	4.5962	2.20044	0.29025	0.52078
XLOC_001496	TCONS_00002152	Neurog3	NM_009719	11925	Neurog3	neurogenin 3	protein-coding	1.01717	4.67371	4.59482	2.20001	5e-05	0.000763277
XLOC_002653	TCONS_00003847	Sh3bp5l	NM_001161338	79566	Sh3bp5l	SH3 binding domain protein 5 like	protein-coding	0.925611	4.25226	4.594	2.19975	0.28305	0.514404
XLOC_004497	TCONS_00006555	Ifi27	NM_194067	52668	Ifi27	interferon, alpha-inducible protein 27	protein-coding	0.118817	0.545458	4.59074	2.19873	0.20745	0.435687
XLOC_012833	TCONS_00018995	Bhlhe23	NM_080641	140489	Bhlhe23	basic helix-loop-helix family, member e23	protein-coding	0.114472	0.524658	4.58329	2.19638	0.0002	0.00246634
XLOC_012165	TCONS_00018018	6720416L17Rik	NR_110445	-	-	-	-	0.189876	0.867236	4.56738	2.19137	5e-05	0.000763277
XLOC_023002	TCONS_00033746	Cypt2	NM_173436	245566	Cypt2	cysteine-rich perinuclear theca 2	protein-coding	0.0791332	0.361428	4.56734	2.19135	0.1537	0.36706
XLOC_005108	TCONS_00007401	Hist1h2aa	NM_175658	319163	Hist1h2aa	histone cluster 1, H2aa	protein-coding	0.92243	4.21145	4.5656	2.19081	0.0014	0.0117947
XLOC_009220	TCONS_00013429	Egfl8	NM_152922	81701	Egfl8	EGF-like domain 8	protein-coding	0.102404	0.467226	4.56258	2.18985	0.44785	0.670898
XLOC_008799	TCONS_00012786	Lrrc73	NM_001111142	224813	Lrrc73	leucine rich repeat containing 73	protein-coding	0.901168	4.10804	4.55857	2.18858	5e-05	0.000763277
XLOC_004126	TCONS_00005997	Foxj1	NM_008240	15223	Foxj1	forkhead box J1	protein-coding	0.122161	0.556073	4.55197	2.18649	5e-05	0.000763277
XLOC_018067	TCONS_00026875	Zfp78	NM_001025163	330463	Zfp78	zinc finger protein 78	protein-coding	0.0817409	0.371156	4.54064	2.1829	0.2054	0.434178
XLOC_013641	TCONS_00020269	Trim46	NM_183037	360213	Trim46	tripartite motif-containing 46	protein-coding	0.323195	1.46738	4.54023	2.18277	0.00995	0.0533034
XLOC_002425	TCONS_00003472	Eif4enif1	NM_023743	74203	Eif4enif1	eukaryotic translation initiation factor 4E nuclear import factor 1	protein-coding	1.13665	5.15668	4.53674	2.18165	0.2395	0.469997
XLOC_018647	TCONS_00027712	Chrdl2	NM_133709	69121	Chrdl2	chordin-like 2	protein-coding	0.0768391	0.348489	4.53531	2.1812	0.186	0.412916
XLOC_003170	TCONS_00004569	Ace	NM_009598	11421	Ace	angiotensin I converting enzyme (peptidyl-dipeptidase A) 1	protein-coding	0.0667087	0.302313	4.53184	2.1801	0.2273	0.457067
XLOC_006710	TCONS_00009673	Pcdh8	NM_021543	18530	Pcdh8	protocadherin 8	protein-coding	0.141225	0.639785	4.53025	2.17959	0.0005	0.00520162
XLOC_013735	TCONS_00020397	Hist2h3c1	TCONS_00020398	15077	Hist2h3c1	histone cluster 2, H3c1	protein-coding	0.608555	2.74635	4.5129	2.17406	0.00235	0.0176725
XLOC_000256	TCONS_00000405	Prss56	NM_027084	69453	Prss56	protease, serine 56	protein-coding	0.101963	0.458755	4.49923	2.16968	0.0027	0.0196293
XLOC_022227	TCONS_00032600	Abcg4	NM_138955	192663	Abcg4	ATP binding cassette subfamily G member 4	protein-coding	0.372947	1.67756	4.49812	2.16932	5e-05	0.000763277
XLOC_015569	TCONS_00023180	Cpeb2	NM_001177379	231207	Cpeb2	cytoplasmic polyadenylation element binding protein 2	protein-coding	0.282418	1.26995	4.4967	2.16887	5e-05	0.000763277
XLOC_010540	TCONS_00015399	Ehbp1l1	NM_001114595	114601	Ehbp1l1	EH domain binding protein 1-like 1	protein-coding	0.150012	0.672878	4.48549	2.16527	0.0881	0.256339
XLOC_010388	TCONS_00015156	Cnnm1	NM_031396	83674	Cnnm1	cyclin M1	protein-coding	0.168338	0.754409	4.48151	2.16399	5e-05	0.000763277
XLOC_003158	TCONS_00004547	Wnt3	NM_009521	22415	Wnt3	wingless-type MMTV integration site family, member 3	protein-coding	0.215539	0.964349	4.47413	2.16161	5e-05	0.000763277
XLOC_008800	TCONS_00012788	Dlk2	NM_001286013	106565	Dlk2	delta-like 2 homolog (Drosophila)	protein-coding	0.254769	1.13792	4.46648	2.15914	0.23355	0.46335
XLOC_017274	TCONS_00025682	Pianp	NM_175696	319352	Pianp	PILR alpha associated neural protein	protein-coding	0.0994877	0.443809	4.46094	2.15735	0.21755	0.44602
XLOC_009414	TCONS_00013731	Ptprs	NM_011218	19280	Ptprs	protein tyrosine phosphatase, receptor type, S	protein-coding	2.92036	12.9974	4.45062	2.154	0.20515	0.433926
XLOC_012616	TCONS_00018646	Nkx2-4	NM_023504	228731	Nkx2-4	NK2 homeobox 4	protein-coding	0.367712	1.63419	4.44421	2.15193	0.0048	0.0307791
XLOC_005711	TCONS_00008266	Zfp935	NM_001136496	71508	Zfp935	zinc finger protein 935	protein-coding	0.381099	1.69262	4.44142	2.15102	0.395	0.622579
XLOC_020352	TCONS_00030076	Slc7a2	NM_007514	11988	Slc7a2	solute carrier family 7 (cationic amino acid transporter, y+ system), member 2	protein-coding	0.111657	0.495124	4.43433	2.14872	0.1952	0.424295
XLOC_007925	TCONS_00011549	B130034C11Rik	NR_040375	414095	B130034C11Rik	RIKEN cDNA B130034C11 gene	ncRNA	0.105359	0.466979	4.43226	2.14804	0.00145	0.0121491
XLOC_015343	TCONS_00022826	Tas1r1	NM_031867	110326	Tas1r1	taste receptor, type 1, member 1	protein-coding	0.343133	1.51926	4.42761	2.14653	5e-05	0.000763277
XLOC_006204	TCONS_00008926	Stmn4	NM_019675	56471	Stmn4	stathmin-like 4	protein-coding	2.55663	11.3101	4.42383	2.1453	5e-05	0.000763277
XLOC_000264	TCONS_00000422	Inpp5d	NM_001110193	16331	Inpp5d	inositol polyphosphate-5-phosphatase D	protein-coding	0.953838	4.21422	4.41817	2.14345	0.0746	0.229063
XLOC_009426	TCONS_00013745	Pspn	NM_008954	19197	Pspn	persephin	protein-coding	0.425807	1.87605	4.40587	2.13943	0.0069	0.040642
XLOC_014936	TCONS_00022234	Elavl2	NM_010486	15569	Elavl2	ELAV like RNA binding protein 1	protein-coding	0.166613	0.733418	4.40193	2.13813	0.4223	0.647097
XLOC_022526	TCONS_00033016	Glyctk	NM_001039586	235582	Glyctk	glycerate kinase	protein-coding	0.391384	1.72023	4.39525	2.13594	0.06595	0.209588
XLOC_002223	TCONS_00003217	Ascl1	NM_008553	17172	Ascl1	achaete-scute family bHLH transcription factor 1	protein-coding	0.155022	0.681279	4.39472	2.13577	5e-05	0.000763277
XLOC_004595	TCONS_00006689	Dio3	NM_172119	107585	Dio3	deiodinase, iodothyronine type III	protein-coding	1.42927	6.27685	4.39165	2.13476	5e-05	0.000763277
XLOC_020224	TCONS_00029899	Tfdp1	NM_009361	21781	Tfdp1	transcription factor Dp 1	protein-coding	1.36807	5.9996	4.38545	2.13272	0.4222	0.646994
XLOC_022615	TCONS_00033172	Slc22a13b-ps	NR_033303	109280	Slc22a13b-ps	solute carrier family 22 (organic cation transporter), member 13b, pseudogene	pseudo	0.344597	1.50799	4.3761	2.12964	5e-05	0.000763277
XLOC_000351	TCONS_00000549	En1	NM_010133	13798	En1	engrailed 1	protein-coding	0.0903973	0.395025	4.36988	2.12759	0.00065	0.00641645
XLOC_002271	TCONS_00003289	Alx1	NM_172553	216285	Alx1	ALX homeobox 1	protein-coding	0.230963	1.006	4.35568	2.1229	5e-05	0.000763277
XLOC_007204	TCONS_00010392	9430069I07Rik	NM_001256161	77358	9430069I07Rik	RIKEN cDNA 9430069I07 gene	protein-coding	0.0695382	0.302797	4.3544	2.12247	0.3126	0.544906
XLOC_002460	TCONS_00003546	Ogdh	NM_001252288	18293	Ogdh	oxoglutarate (alpha-ketoglutarate) dehydrogenase (lipoamide)	protein-coding	0.326586	1.42136	4.35218	2.12174	0.24445	0.474932
XLOC_006886	TCONS_00009927	Pvt1	NR_003368	19296	Pvt1	plasmacytoma variant translocation 1	ncRNA	0.496131	2.15354	4.34067	2.11792	5e-05	0.000763277
XLOC_021575	TCONS_00031710	Pcsk7	NR_104055	18554	Pcsk7	proprotein convertase subtilisin/kexin type 7	protein-coding	0.0586048	0.254292	4.3391	2.1174	0.5284	0.733916
XLOC_003872	TCONS_00005654	Nfe2l1	NM_001130453	18023	Nfe2l1	nuclear factor, erythroid derived 2,-like 1	protein-coding	2.43576	10.5678	4.3386	2.11723	0.00895	0.0493416
XLOC_020525	TCONS_00030307	Lyl1	NM_008535	17095	Lyl1	lymphoblastomic leukemia 1	protein-coding	0.168376	0.728468	4.32644	2.11318	0.01	0.0535136
XLOC_005486	TCONS_00007952	Hist1h4k	NM_178211	319160	Hist1h4k	histone cluster 1, H4k	protein-coding	2.15001	9.30087	4.32597	2.11302	5e-05	0.000763277
XLOC_007881	TCONS_00011491	Impg2	NM_174876	224224	Impg2	interphotoreceptor matrix proteoglycan 2	protein-coding	0.0587203	0.253919	4.32421	2.11244	5e-05	0.000763277
XLOC_011941	TCONS_00017638	AA543186	NR_027448	100272219	AA543186	expressed sequence AA543186	ncRNA	0.233408	1.00861	4.32123	2.11144	5e-05	0.000763277
XLOC_002997	TCONS_00004332	Dgkeos	NR_110336	414094	Dgkeos	diacylglycerol kinase, epsilon, opposite strand	ncRNA	0.0589251	0.254116	4.31253	2.10853	0.1562	0.370893
XLOC_008053	TCONS_00011746	Car15	NM_030558	80733	Car15	carbonic anhydrase 15	protein-coding	0.393453	1.69511	4.30829	2.10712	5e-05	0.000763277
XLOC_002625	TCONS_00003794	Shroom1	NM_001290789	71774	Shroom1	shroom family member 1	protein-coding	0.0880183	0.37878	4.30342	2.10548	0.2043	0.433187
XLOC_020485	TCONS_00030249	Nr3c2	NM_001083906	110784	Nr3c2	nuclear receptor subfamily 3, group C, member 2	protein-coding	0.670826	2.88297	4.29764	2.10355	5e-05	0.000763277
XLOC_008588	TCONS_00012495	Mapk14	NM_001168514	26416	Mapk14	mitogen-activated protein kinase 14	protein-coding	0.19015	0.816801	4.29556	2.10285	0.60485	0.788199
XLOC_018248	TCONS_00027112	D930028M14Rik	NR_045848	434147	D930028M14Rik	RIKEN cDNA D930028M14 gene	ncRNA	0.187209	0.803512	4.29206	2.10167	0.00085	0.00796765
XLOC_012547	TCONS_00018535	Gm14005	NR_028590	100043424	Gm14005	predicted gene 14005	ncRNA	0.0914725	0.392208	4.28771	2.10021	0.006	0.0364972
XLOC_013261	TCONS_00019706	Alx3	NM_007441	11694	Alx3	aristaless-like homeobox 3	protein-coding	0.115335	0.494332	4.28605	2.09965	0.00015	0.00194375
XLOC_003948	TCONS_00005754	Krtap4-16	NM_001013823	435285	Krtap4-16	keratin associated protein 4-16	protein-coding	0.06109	0.261681	4.28353	2.0988	0.2781	0.509129
XLOC_011734	TCONS_00017272	Pkig	NM_001164055	18769	Pkig	protein kinase inhibitor, gamma	protein-coding	0.446879	1.91076	4.27579	2.09619	0.2336	0.463356
XLOC_006959	TCONS_00010027	Triobp	NM_001039156	110253	Triobp	TRIO and F-actin binding protein	protein-coding	0.0894553	0.382337	4.27406	2.09561	0.2527	0.482339
XLOC_020518	TCONS_00030293	Podnl1	NM_001013384	244550	Podnl1	podocan-like 1	protein-coding	0.11509	0.491885	4.27392	2.09556	0.0002	0.00246634
XLOC_012403	TCONS_00018327	Pin1rt1	NM_001033768	241593	Pin1rt1	protein (peptidyl-prolyl cis/trans isomerase) NIMA-interacting 1, retrogene 1	protein-coding	0.0561666	0.239098	4.25694	2.08982	0.0727	0.22479
XLOC_007359	TCONS_00010659	Lrrc24	TCONS_00010660	378937	Lrrc24	leucine rich repeat containing 24	protein-coding	0.317132	1.34928	4.25463	2.08903	0.0246	0.103845
XLOC_022535	TCONS_00033032	Grm2	NM_001160353	108068	Grm2	glutamate receptor, metabotropic 2	protein-coding	0.241317	1.02626	4.25275	2.08839	5e-05	0.000763277
XLOC_003630	TCONS_00005302	Fgf11	NM_010198	14166	Fgf11	fibroblast growth factor 11	protein-coding	0.0975266	0.412661	4.23127	2.08109	0.40615	0.632485
XLOC_015803	TCONS_00023528	Wscd2	NM_177292	320916	Wscd2	WSC domain containing 2	protein-coding	0.174832	0.738326	4.22306	2.07829	5e-05	0.000763277
XLOC_011729	TCONS_00017264	2310001K24Rik	NR_028122	69517	2310001K24Rik	RIKEN cDNA 2310001K24 gene	ncRNA	0.143244	0.604863	4.22261	2.07813	0.53325	0.737613
XLOC_010994	TCONS_00016095	Rxra	NM_011305	20181	Rxra	retinoid X receptor alpha	protein-coding	0.422842	1.78529	4.22212	2.07797	0.3096	0.541989
XLOC_003108	TCONS_00004476	Atp6v0a1	NM_016920	11975	Atp6v0a1	ATPase, H+ transporting, lysosomal V0 subunit A1	protein-coding	0.46573	1.9618	4.21231	2.07461	0.0331	0.128693
XLOC_014589	TCONS_00021684	Nppb	NM_008726	18158	Nppb	natriuretic peptide type B	protein-coding	0.50438	2.12234	4.20782	2.07307	5e-05	0.000763277
XLOC_021410	TCONS_00031510	Gm6484	NM_001080940	-	-	-	-	0.289657	1.21858	4.20698	2.07278	0.4951	0.707677
XLOC_001821	TCONS_00002669	Myo1a	NM_001081219	432516	Myo1a	myosin IA	protein-coding	0.193801	0.815294	4.20686	2.07274	5e-05	0.000763277
XLOC_007466	TCONS_00010838	Phf21b	NR_030731	271305	Phf21b	PHD finger protein 21B	protein-coding	0.809196	3.40266	4.20499	2.0721	0.116	0.307647
XLOC_001803	TCONS_00002638	Mir546	TCONS_00002635	723882	Mir546	microRNA 546	ncRNA	23.8152	100.021	4.19988	2.07035	0.4643	0.683799
XLOC_014831	TCONS_00022066	Actl7b	NM_025271	11471	Actl7b	actin-like 7b	protein-coding	0.347273	1.45673	4.19477	2.06859	5e-05	0.000763277
XLOC_007923	TCONS_00011546	N6amt1	NM_001159331	67768	N6amt1	N-6 adenine-specific DNA methyltransferase 1 (putative)	protein-coding	0.436073	1.82879	4.19377	2.06825	0.03365	0.130322
XLOC_005089	TCONS_00007379	Hist1h3g	NM_145073	97908	Hist1h3g	histone cluster 1, H3g	protein-coding	4.28751	17.9595	4.18879	2.06654	5e-05	0.000763277
XLOC_014002	TCONS_00020812	Runx1t1	NM_001111026	12395	Runx1t1	runt-related transcription factor 1; translocated to, 1 (cyclin D-related)	protein-coding	0.0681037	0.28524	4.18832	2.06637	5e-05	0.000763277
XLOC_011429	TCONS_00016765	Disp2	NM_170593	214240	Disp2	dispatched RND tramsporter family member 2	protein-coding	0.103905	0.434898	4.18553	2.06541	5e-05	0.000763277
XLOC_012012	TCONS_00017750	Sh3glb2	NM_001289709	227700	Sh3glb2	SH3-domain GRB2-like endophilin B2	protein-coding	0.102261	0.427464	4.18013	2.06355	0.35155	0.582826
XLOC_016019	TCONS_00023821	Amz1	NM_173405	231842	Amz1	archaelysin family metallopeptidase 1	protein-coding	0.32809	1.36956	4.17434	2.06155	5e-05	0.000763277
XLOC_005097	TCONS_00007388	Hist1h1t	NM_010377	107970	Hist1h1t	histone cluster 1, H1t	protein-coding	0.120731	0.503174	4.16773	2.05926	0.07275	0.22491
XLOC_002428	TCONS_00003490	8430429K09Rik	NR_045275	71523	8430429K09Rik	RIKEN cDNA 8430429K09 gene	ncRNA	0.324414	1.35184	4.16702	2.05902	0.6166	0.795227
XLOC_003710	TCONS_00005427	Hic1	NM_001098203	15248	Hic1	hypermethylated in cancer 1	protein-coding	1.04424	4.33855	4.15474	2.05476	5e-05	0.000763277
XLOC_009246	TCONS_00013462	Lst1	NM_010734	16988	Lst1	leukocyte specific transcript 1	protein-coding	0.171162	0.71095	4.15367	2.05439	0.1566	0.371356
XLOC_014456	TCONS_00021492	Ptafr	NM_001081211	19204	Ptafr	platelet-activating factor receptor	protein-coding	0.184868	0.766736	4.14748	2.05223	0.0003	0.00346332
XLOC_022117	TCONS_00032466	Ecsit	NM_012029	26940	Ecsit	ECSIT signalling integrator	protein-coding	2.65383	11.0006	4.14518	2.05143	0.28095	0.512084
XLOC_010772	TCONS_00015725	Pyroxd2	NM_029011	74580	Pyroxd2	pyridine nucleotide-disulphide oxidoreductase domain 2	protein-coding	0.0612695	0.253666	4.14017	2.04969	0.0017	0.0138301
XLOC_014433	TCONS_00021458	Ptp4a2	NM_001164745	19244	Ptp4a2	protein tyrosine phosphatase 4a2	protein-coding	1.06672	4.41638	4.14015	2.04968	0.2781	0.509129
XLOC_015778	TCONS_00023492	Plcxd1	NM_001281812	403178	Plcxd1	phosphatidylinositol-specific phospholipase C, X domain containing 1	protein-coding	0.234244	0.96667	4.12677	2.04501	0.19995	0.42955
XLOC_007335	TCONS_00010597	Fam83h	NM_134087	105732	Fam83h	family with sequence similarity 83, member H	protein-coding	0.522476	2.152	4.11885	2.04224	0.40405	0.630548
XLOC_012902	TCONS_00019128	Mynn	NM_001289623	80732	Mynn	myoneurin	protein-coding	0.117619	0.484126	4.11605	2.04126	0.24165	0.472353
XLOC_005177	TCONS_00007506	Edn1	NM_010104	13614	Edn1	endothelin 1	protein-coding	1.89592	7.79997	4.11408	2.04057	5e-05	0.000763277
XLOC_020035	TCONS_00029623	1700120K04Rik	NR_027915	68232	1700120K04Rik	RIKEN cDNA 1700120K04 gene	ncRNA	0.638623	2.62646	4.11269	2.04008	0.00105	0.00940367
XLOC_007964	TCONS_00011595	Dyrk1a	NM_007890	13548	Dyrk1a	dual-specificity tyrosine-(Y)-phosphorylation regulated kinase 1a	protein-coding	2.17735	8.94452	4.10798	2.03843	0.00185	0.0147666
XLOC_021915	TCONS_00032172	Celsr3	NM_080437	107934	Celsr3	cadherin, EGF LAG seven-pass G-type receptor 3	protein-coding	0.205436	0.841475	4.09604	2.03423	5e-05	0.000763277
XLOC_021892	TCONS_00032140	Amigo3	NM_177275	320844	Amigo3	adhesion molecule with Ig like domain 3	protein-coding	0.807413	3.30432	4.09248	2.03297	0.0116	0.0598381
XLOC_009241	TCONS_00013456	Ly6g5b	NM_148939	266614	Ly6g5b	lymphocyte antigen 6 complex, locus G5B	protein-coding	0.479866	1.96133	4.08725	2.03113	0.0003	0.00346332
XLOC_016732	TCONS_00024884	Mtif3	NM_001256101	76366	Mtif3	mitochondrial translational initiation factor 3	protein-coding	0.729034	2.97641	4.08268	2.02952	0.20795	0.436184
XLOC_005662	TCONS_00008197	Dok3	NM_013739	27261	Dok3	docking protein 3	protein-coding	0.613135	2.50124	4.07943	2.02837	5e-05	0.000763277
XLOC_006966	TCONS_00010039	Gm10863	NR_029470	100041655	Gm10863	predicted gene 10863	ncRNA	0.0600286	0.244631	4.07524	2.02689	0.15795	0.373133
XLOC_013671	TCONS_00020318	Sprr1a	NM_009264	20753	Sprr1a	small proline-rich protein 1A	protein-coding	0.0916563	0.373468	4.07466	2.02668	0.0599	0.19558
XLOC_007754	TCONS_00011295	Fetub	NM_001083905	59083	Fetub	fetuin beta	protein-coding	0.0835522	0.340355	4.07356	2.02629	0.26795	0.498298
XLOC_015970	TCONS_00023745	Cldn15	NM_021719	60363	Cldn15	claudin 15	protein-coding	0.236063	0.960904	4.07054	2.02522	5e-05	0.000763277
XLOC_017206	TCONS_00025585	Ift122	NM_031177	81896	Ift122	intraflagellar transport 122	protein-coding	0.223884	0.909468	4.06223	2.02227	0.2048	0.433601
XLOC_021193	TCONS_00031235	Slc12a4	NM_001253804	20498	Slc12a4	solute carrier family 12, member 4	protein-coding	0.186488	0.756264	4.0553	2.01981	0.27215	0.502911
XLOC_007372	TCONS_00010692	Apol8	NM_001081970	239552	Apol8	apolipoprotein L 8	protein-coding	0.151432	0.613858	4.05369	2.01923	5e-05	0.000763277
XLOC_018355	TCONS_00027268	Scgb1b3	NM_001256073	384585	Scgb1b3	secretoglobin, family 1B, member 3	protein-coding	0.102101	0.413776	4.05261	2.01885	0.02635	0.109239
XLOC_003111	TCONS_00004479	Hsd17b1	NM_010475	15485	Hsd17b1	hydroxysteroid (17-beta) dehydrogenase 1	protein-coding	0.20787	0.841655	4.04895	2.01755	0.0011	0.00973747
XLOC_019764	TCONS_00029233	Folr1	NM_001252553	14275	Folr1	folate receptor 1 (adult)	protein-coding	1.51143	6.11875	4.04832	2.01732	0.26745	0.498066
XLOC_014110	TCONS_00020964	Foxe1	NM_183298	110805	Foxe1	forkhead box E1	protein-coding	0.675718	2.73291	4.04445	2.01594	0.00035	0.00393993
XLOC_004110	TCONS_00005976	Slc25a19	NM_001252395	67283	Slc25a19	solute carrier family 25 (mitochondrial thiamine pyrophosphate carrier), member 19	protein-coding	0.0655197	0.264098	4.03082	2.01107	0.185	0.411523
XLOC_009933	TCONS_00014542	Arap3	NM_001205336	106952	Arap3	ArfGAP with RhoGAP domain, ankyrin repeat and PH domain 3	protein-coding	0.281076	1.13266	4.02973	2.01068	0.0027	0.0196293
XLOC_013813	TCONS_00020512	Csf1	NM_001113529	12977	Csf1	colony stimulating factor 1 (macrophage)	protein-coding	0.208731	0.84079	4.0281	2.0101	0.0768	0.233618
XLOC_012379	TCONS_00018288	Gm13889	NM_001145034	620695	Gm13889	predicted gene 13889	protein-coding	0.529473	2.13155	4.0258	2.00927	5e-05	0.000763277
XLOC_011024	TCONS_00016159	Phyhd1	NM_001252571	227696	Phyhd1	phytanoyl-CoA dioxygenase domain containing 1	protein-coding	0.3128	1.25912	4.02532	2.0091	0.21465	0.443227
XLOC_015980	TCONS_00023764	Gm20605	NR_033148	100316903	Gm20605	predicted gene 20605	ncRNA	0.136513	0.549465	4.025	2.00899	0.42075	0.645518
XLOC_014514	TCONS_00021589	Sh2d5	NM_001099631	230863	Sh2d5	SH2 domain containing 5	protein-coding	0.402102	1.61797	4.02378	2.00855	5e-05	0.000763277
XLOC_017555	TCONS_00026068	Tmem176b	NM_001164209	65963	Tmem176b	transmembrane protein 176B	protein-coding	0.0609871	0.244722	4.01268	2.00457	0.4074	0.633489
XLOC_018624	TCONS_00027674	Gab2	NM_010248	14389	Gab2	growth factor receptor bound protein 2-associated protein 2	protein-coding	0.324758	1.30291	4.01194	2.0043	0.2018	0.430762
XLOC_012062	TCONS_00017843	Ttll11	NM_029774	74410	Ttll11	tubulin tyrosine ligase-like family, member 11	protein-coding	0.135098	0.541839	4.01071	2.00386	5e-05	0.000763277
XLOC_018370	TCONS_00027287	E130304I02Rik	NR_033567	78547	E130304I02Rik	RIKEN cDNA E130304I02 gene	ncRNA	0.136997	0.548949	4.00701	2.00253	0.49095	0.705038
XLOC_013078	TCONS_00019418	Gm15417	NR_040403	545539	Gm15417	predicted gene 15417	ncRNA	0.190064	0.761518	4.00664	2.00239	0.02055	0.091343
XLOC_022470	TCONS_00032937	Zic1	NM_009573	22771	Zic1	zinc finger protein of the cerebellum 1	protein-coding	0.103259	0.41366	4.00604	2.00218	5e-05	0.000763277
XLOC_021882	TCONS_00032128	Hyal3	NM_178020	109685	Hyal3	hyaluronoglucosaminidase 3	protein-coding	0.176448	0.706068	4.00156	2.00056	0.0376	0.14106
XLOC_002549	TCONS_00003680	Sox30	NM_173384	214105	Sox30	SRY (sex determining region Y)-box 30	protein-coding	0.154455	0.616538	3.9917	1.997	5e-05	0.000763277
XLOC_020047	TCONS_00029635	Cox6a2	NM_009943	12862	Cox6a2	cytochrome c oxidase subunit 6A2	protein-coding	0.348367	1.38977	3.98938	1.99617	0.0071	0.0414761
XLOC_021205	TCONS_00031249	Terf2	NM_001286200	21750	Terf2	telomeric repeat binding factor 2	protein-coding	0.57566	2.29443	3.98574	1.99485	0.0619	0.199944
XLOC_005087	TCONS_00007377	Hist1h4h	NM_153173	69386	Hist1h4h	histone cluster 1, H4h	protein-coding	2.11664	8.43585	3.98549	1.99476	5e-05	0.000763277
XLOC_013795	TCONS_00020493	I830077J02Rik	NM_001033780	433638	I830077J02Rik	RIKEN cDNA I830077J02 gene	protein-coding	0.0843305	0.335375	3.97691	1.99165	0.0368	0.138845
XLOC_017792	TCONS_00026420	Prrt3	NM_001289699	210673	Prrt3	proline-rich transmembrane protein 3	protein-coding	0.315418	1.252	3.96934	1.9889	0.2062	0.434714
XLOC_002522	TCONS_00003639	Hba-a1	NM_008218	15122	Hba-a1	hemoglobin alpha, adult chain 1	protein-coding	0.070269	0.278849	3.96831	1.98852	0.26865	0.499133
XLOC_020423	TCONS_00030169	Mef2b	NM_001045484	17259	Mef2b	myocyte enhancer factor 2B	protein-coding	0.866659	3.43392	3.96225	1.98632	5e-05	0.000763277
XLOC_000536	TCONS_00000808	Pvrl4	NM_027893	101612334	Pvrl4	poliovirus receptor-related 4 Gene Type: protein-coding; 107147482 Gene Symbol: Pvrl4 Locus Tag: Chromosome: Un Map Location: Description: poliovirus receptor-related 4 Gene Type: protein-coding; 104856987 Gene Symbol: Pvrl4 Locus Tag: H920_20465 Chromosome: Un Map Location: Description: poliovirus receptor-related 4 Gene Type: protein-coding; 101833659 Gene Symbol: Pvrl4 Locus Tag: Chromosome: U…	protein-coding	0.086449	0.342353	3.96017	1.98556	0.21045	0.438836
XLOC_018002	TCONS_00026775	C2cd5	NM_001109688	74741	C2cd5	C2 calcium-dependent domain containing 5	protein-coding	0.0800799	0.317117	3.96001	1.9855	0.50475	0.714386
XLOC_009149	TCONS_00013320	Trp53cor1	NR_036469	100504267	Trp53cor1	tumor protein p53 pathway corepressor 1	ncRNA	0.267573	1.05942	3.95937	1.98527	5e-05	0.000763277
XLOC_003676	TCONS_00005386	Tekt1	NM_001282007	21689	Tekt1	tektin 1	protein-coding	0.176454	0.697915	3.95522	1.98376	0.2068	0.435241
XLOC_000913	TCONS_00001343	Snora75	NR_028478	100303740	Snora75	small nucleolar RNA, H/ACA box 75	snoRNA	2.03887	8.05452	3.95048	1.98203	0.457	0.677917
XLOC_010535	TCONS_00015386	Ovol1	NM_019935	18426	Ovol1	ovo like zinc finger 1	protein-coding	0.558974	2.20017	3.93609	1.97676	5e-05	0.000763277
XLOC_007121	TCONS_00010271	6030408B16Rik	NR_033803	77717	6030408B16Rik	RIKEN cDNA 6030408B16 gene	ncRNA	0.0704982	0.277319	3.9337	1.97589	0.01075	0.0564489
XLOC_009203	TCONS_00013408	B3galt4	NM_019420	54218	B3galt4	UDP-Gal:betaGlcNAc beta 1,3-galactosyltransferase, polypeptide 4	protein-coding	1.77084	6.96464	3.93296	1.97561	5e-05	0.000763277
XLOC_011969	TCONS_00017682	Inpp5e	NR_110957	64436	Inpp5e	inositol polyphosphate-5-phosphatase E	protein-coding	0.135078	0.531002	3.93108	1.97492	0.6141	0.793972
XLOC_021442	TCONS_00031555	Ets1	NM_001038642	23871	Ets1	E26 avian leukemia oncogene 1, 5' domain	protein-coding	0.0735423	0.287774	3.91304	1.96829	0.45515	0.676835
XLOC_007482	TCONS_00010859	1810021B22Rik	NR_040417	69120	1810021B22Rik	RIKEN cDNA 1810021B22 gene	ncRNA	0.102643	0.401372	3.91037	1.9673	0.03315	0.128837
XLOC_015981	TCONS_00023767	Tsc22d4	NM_029805	78829	Tsc22d4	TSC22 domain family, member 4	protein-coding	0.0679842	0.265653	3.90757	1.96627	0.3765	0.606688
XLOC_004132	TCONS_00006004	Cygb	NM_030206	114886	Cygb	cytoglobin	protein-coding	0.219758	0.858579	3.90693	1.96604	5e-05	0.000763277
XLOC_019995	TCONS_00029567	Sh2b1	NM_001289540	20399	Sh2b1	SH2B adaptor protein 1	protein-coding	1.12013	4.37192	3.90305	1.9646	0.00085	0.00796765
XLOC_008636	TCONS_00012560	Pram1	NM_001002842	378460	Pram1	PML-RAR alpha-regulated adaptor molecule 1	protein-coding	0.24586	0.959087	3.90095	1.96382	0.0029	0.0207198
XLOC_018051	TCONS_00026852	Ssc5d	NM_173008	269855	Ssc5d	scavenger receptor cysteine rich family, 5 domains	protein-coding	0.0880974	0.342955	3.89291	1.96085	5e-05	0.000763277
XLOC_021192	TCONS_00031233	Lcat	NM_008490	16816	Lcat	lecithin cholesterol acyltransferase	protein-coding	1.37264	5.33952	3.88996	1.95976	5e-05	0.000763277
XLOC_000215	TCONS_00000350	Tmem198	NM_177056	319998	Tmem198	transmembrane protein 198	protein-coding	0.391134	1.51945	3.88473	1.95781	5e-05	0.000763277
XLOC_000310	TCONS_00000493	Ano7	NM_207031	404545	Ano7	anoctamin 7	protein-coding	0.0875098	0.339735	3.88225	1.95689	0.2041	0.432994
XLOC_014341	TCONS_00021323	Slc6a9	NM_008135	14664	Slc6a9	solute carrier family 6 (neurotransmitter transporter, glycine), member 9	protein-coding	1.56178	6.0615	3.88115	1.95648	5e-05	0.000763277
XLOC_002556	TCONS_00003691	Med7	NM_001104556	66213	Med7	mediator complex subunit 7	protein-coding	0.229064	0.888296	3.87794	1.95529	0.37055	0.601535
XLOC_001292	TCONS_00001858	Atf3	NM_007498	11910	Atf3	activating transcription factor 3	protein-coding	3.78912	14.6888	3.87657	1.95478	5e-05	0.000763277
XLOC_016627	TCONS_00024745	Styxl1	NM_001289557	76571	Styxl1	serine/threonine/tyrosine interacting-like 1	protein-coding	0.0702715	0.271563	3.86448	1.95028	0.2298	0.459623
XLOC_012767	TCONS_00018883	Kcnb1	NM_008420	16500	Kcnb1	potassium voltage gated channel, Shab-related subfamily, member 1	protein-coding	0.162262	0.626551	3.86135	1.94911	5e-05	0.000763277
XLOC_018173	TCONS_00027018	Nkpd1	NM_027116	69547	Nkpd1	NTPase, KAP family P-loop domain containing 1	protein-coding	0.119976	0.4629	3.85827	1.94795	0.00115	0.0101036
XLOC_021714	TCONS_00031895	C2cd4b	NM_001081314	75697	C2cd4b	C2 calcium-dependent domain containing 4B	protein-coding	2.23563	8.60743	3.85011	1.9449	5e-05	0.000763277
XLOC_006055	TCONS_00008733	Samd4	NM_001037221	74480	Samd4	sterile alpha motif domain containing 4	protein-coding	0.214034	0.823611	3.84804	1.94412	0.00175	0.0141386
XLOC_003408	TCONS_00004941	Stc2	NM_011491	20856	Stc2	stanniocalcin 2	protein-coding	0.948272	3.64793	3.84692	1.94371	5e-05	0.000763277
XLOC_002196	TCONS_00003185	S1pr4	NM_010102	13611	S1pr4	sphingosine-1-phosphate receptor 4	protein-coding	0.202725	0.779072	3.843	1.94223	5e-05	0.000763277
XLOC_023223	TCONS_00034132	Gm14511	NM_001085525	-	-	-	-	0.113979	0.437623	3.83951	1.94092	0.2022	0.430847
XLOC_013962	TCONS_00020736	Msh4	NM_031870	55993	Msh4	mutS homolog 4	protein-coding	0.0781597	0.300058	3.83904	1.94074	0.20295	0.431659
XLOC_005521	TCONS_00007994	Hist1h4f	NM_175655	319157	Hist1h4f	histone cluster 1, H4f	protein-coding	1.65078	6.3366	3.83855	1.94056	0.0002	0.00246634
XLOC_009587	TCONS_00013991	Fhod3	NM_175276	225288	Fhod3	formin homology 2 domain containing 3	protein-coding	0.0654404	0.251051	3.83633	1.93973	0.28015	0.511235
XLOC_017817	TCONS_00026458	Fxyd4	NM_001173372	108017	Fxyd4	FXYD domain-containing ion transport regulator 4	protein-coding	0.0907988	0.347784	3.83027	1.93745	0.33685	0.568399
XLOC_010780	TCONS_00015733	Cyp2c44	NM_001001446	-	-	-	-	0.106232	0.406477	3.82631	1.93596	0.00145	0.0121491
XLOC_022544	TCONS_00033044	Sema3b	TCONS_00033055	20347	Sema3b	sema domain, immunoglobulin domain (Ig), short basic domain, secreted, (semaphorin) 3B	protein-coding	0.347732	1.33043	3.82602	1.93584	5e-05	0.000763277
XLOC_018905	TCONS_00028050	Slc5a2	NM_133254	246787	Slc5a2	solute carrier family 5 (sodium/glucose cotransporter), member 2	protein-coding	0.227992	0.870733	3.81914	1.93325	0.0674	0.212937
XLOC_020579	TCONS_00030387	Slc12a3	NM_001205311	20497	Slc12a3	solute carrier family 12, member 3	protein-coding	0.0638098	0.242646	3.80264	1.927	0.1069	0.292081
XLOC_013193	TCONS_00019589	Itga10	NM_001081053	213119	Itga10	integrin, alpha 10	protein-coding	0.197969	0.752626	3.80174	1.92666	5e-05	0.000763277
XLOC_000416	TCONS_00000628	Tnni1	NM_001112702	21952	Tnni1	troponin I, skeletal, slow 1	protein-coding	0.216232	0.822054	3.80172	1.92665	0.00035	0.00393993
XLOC_015161	TCONS_00022549	Rab42	NM_001081651	242681	Rab42	RAB42, member RAS oncogene family	protein-coding	0.548808	2.08468	3.79856	1.92545	0.00025	0.00297058
XLOC_013032	TCONS_00019347	Tmem154	NM_177260	320782	Tmem154	transmembrane protein 154	protein-coding	0.0833031	0.316383	3.79797	1.92523	0.00075	0.00722084
XLOC_009745	TCONS_00014233	Pdgfrb	NM_001146268	18596	Pdgfrb	platelet derived growth factor receptor, beta polypeptide	protein-coding	0.412436	1.56616	3.79734	1.92499	0.0186	0.0846619
XLOC_009256	TCONS_00013477	Ddr1	NM_007584	12305	Ddr1	discoidin domain receptor family, member 1	protein-coding	0.736736	2.79256	3.79045	1.92237	0.0016	0.0131565
XLOC_020001	TCONS_00029577	Nupr1	NM_019738	56312	Nupr1	nuclear protein transcription regulator 1	protein-coding	1.95663	7.41231	3.7883	1.92155	5e-05	0.000763277
XLOC_008683	TCONS_00012637	Vwa7	NM_138582	27762	Vwa7	von Willebrand factor A domain containing 7	protein-coding	0.230313	0.872123	3.78669	1.92094	5e-05	0.000763277
XLOC_018979	TCONS_00028134	Nlrp6	NM_133946	101613	Nlrp6	NLR family, pyrin domain containing 6	protein-coding	0.0930035	0.351487	3.77929	1.91811	5e-05	0.000763277
XLOC_014664	TCONS_00021803	Perm1	NM_172417	74183	Perm1	PPARGC1 and ESRR induced regulator, muscle 1	protein-coding	0.124328	0.469532	3.77656	1.91707	5e-05	0.000763277
XLOC_022002	TCONS_00032305	Snrk	NM_133741	20623	Snrk	SNF related kinase	protein-coding	0.525633	1.98434	3.77514	1.91653	0.20295	0.431659
XLOC_016280	TCONS_00024211	Rbm47	NM_001127382	245945	Rbm47	RNA binding motif protein 47	protein-coding	0.0913533	0.34443	3.77031	1.91468	0.232	0.461979
XLOC_014973	TCONS_00022284	BC055111	NM_183182	-	-	-	-	0.186953	0.703779	3.76447	1.91245	5e-05	0.000763277
XLOC_010568	TCONS_00015441	Gpr137	NM_001177362	107173	Gpr137	G protein-coupled receptor 137	protein-coding	0.305668	1.15064	3.76435	1.9124	0.1299	0.329698
XLOC_022226	TCONS_00032599	Nlrx1	NM_001163742	270151	Nlrx1	NLR family member X1	protein-coding	0.225954	0.850358	3.76341	1.91204	0.12925	0.328719
XLOC_012377	TCONS_00018285	Accs	NM_183220	329470	Accs	1-aminocyclopropane-1-carboxylate synthase (non-functional)	protein-coding	0.176177	0.661654	3.75562	1.90905	0.0013	0.0111171
XLOC_011854	TCONS_00017450	Arfgap1	NM_145760	228998	Arfgap1	ADP-ribosylation factor GTPase activating protein 1	protein-coding	0.451506	1.695	3.7541	1.90847	0.03565	0.135638
XLOC_007863	TCONS_00011468	Dppa4	NM_001018002	73693	Dppa4	developmental pluripotency associated 4	protein-coding	1.03025	3.86372	3.75027	1.907	0.0199	0.0892315
XLOC_005054	TCONS_00007340	Hist1h3h	NM_178206	319152	Hist1h3h	histone cluster 1, H3h	protein-coding	1.51204	5.66474	3.74642	1.90551	0.0032	0.0223887
XLOC_002754	TCONS_00003980	Per1	NM_011065	18626	Per1	period circadian clock 1	protein-coding	1.93568	7.25076	3.74585	1.90529	0.2043	0.433187
XLOC_010654	TCONS_00015566	Zfp91Cntf	NR_024093	-	-	-	-	0.125407	0.46936	3.74269	1.90408	0.49765	0.709537
XLOC_018075	TCONS_00026885	Usp29	NM_001290994	57775	Usp29	ubiquitin specific peptidase 29	protein-coding	0.0793604	0.296904	3.74121	1.90351	0.20635	0.434846
XLOC_013166	TCONS_00019540	Ctsk	NM_007802	13038	Ctsk	cathepsin K	protein-coding	0.43068	1.60961	3.73737	1.90202	5e-05	0.000763277
XLOC_007053	TCONS_00010156	Mapk8ip2	NM_021921	60597	Mapk8ip2	mitogen-activated protein kinase 8 interacting protein 2	protein-coding	0.829305	3.09859	3.73637	1.90164	5e-05	0.000763277
XLOC_007552	TCONS_00010984	Wnt10b	NM_011718	22410	Wnt10b	wingless-type MMTV integration site family, member 10B	protein-coding	0.328173	1.22604	3.73596	1.90148	5e-05	0.000763277
XLOC_012922	TCONS_00019168	Sox2ot	NR_015580	320478	Sox2ot	SOX2 overlapping transcript (non-protein coding)	ncRNA	0.156538	0.584767	3.73562	1.90135	0.3317	0.563581
XLOC_014445	TCONS_00021481	Matn1	NM_010769	17180	Matn1	matrilin 1, cartilage matrix protein	protein-coding	0.0698377	0.26078	3.73409	1.90076	0.0095	0.0514609
XLOC_000835	TCONS_00001232	Crygc	NM_001082573	12966	Crygc	crystallin, gamma C	protein-coding	0.576097	2.14965	3.7314	1.89972	0.0734	0.226427
XLOC_008329	TCONS_00012104	Tiam1	NM_009384	21844	Tiam1	T cell lymphoma invasion and metastasis 1	protein-coding	0.333662	1.24184	3.72185	1.89602	0.20135	0.430419
XLOC_021692	TCONS_00031870	Igdcc4	NM_001290315	56741	Igdcc4	immunoglobulin superfamily, DCC subclass, member 4	protein-coding	0.548094	2.03649	3.71559	1.89359	0.1993	0.429095
XLOC_006845	TCONS_00009872	Rims2	NM_001256384	116838	Rims2	regulating synaptic membrane exocytosis 2	protein-coding	0.131563	0.488831	3.71557	1.89358	0.22425	0.453954
XLOC_009853	TCONS_00014422	Tmem241	NM_178801	338363	Tmem241	transmembrane protein 241	protein-coding	0.10012	0.371094	3.70649	1.89005	0.31405	0.546237
XLOC_006675	TCONS_00009619	Dmtn	NM_001252666	13829	Dmtn	dematin actin binding protein	protein-coding	0.222988	0.825718	3.70297	1.88868	0.03175	0.124539
XLOC_020757	TCONS_00030640	4933417D19Rik	NR_045849	71186	4933417D19Rik	RIKEN cDNA 4933417D19 gene	ncRNA	0.152148	0.56221	3.69515	1.88563	0.13435	0.336526
XLOC_001520	TCONS_00002193	Fam13c	NM_001143777	71721	Fam13c	family with sequence similarity 13, member C	protein-coding	0.159177	0.588157	3.69499	1.88557	0.06545	0.208399
XLOC_016404	TCONS_00024408	Nkx6-1	NM_144955	18096	Nkx6-1	NK6 homeobox 1	protein-coding	0.0878007	0.324313	3.69374	1.88508	0.0053	0.0333298
XLOC_022493	TCONS_00032967	Gm1123	NM_001080776	382097	Gm1123	predicted gene 1123	protein-coding	0.118336	0.437019	3.69304	1.88481	0.0051	0.0323482
XLOC_018430	TCONS_00027355	Shank1	NM_001034115	243961	Shank1	SH3 and multiple ankyrin repeat domains 1	protein-coding	0.228825	0.843285	3.68528	1.88178	5e-05	0.000763277
XLOC_000924	TCONS_00001356	Usp40	NM_001033291	227334	Usp40	ubiquitin specific peptidase 40	protein-coding	0.290222	1.06832	3.68104	1.88012	0.2162	0.444535
XLOC_007459	TCONS_00010826	Scube1	NM_001271472	64706	Scube1	signal peptide, CUB domain, EGF-like 1	protein-coding	0.0687565	0.252814	3.67695	1.87851	0.2088	0.437137
XLOC_011893	TCONS_00017546	Atp5c1	NM_001112738	11949	Atp5c1	ATP synthase, H+ transporting, mitochondrial F1 complex, gamma polypeptide 1	protein-coding	0.195026	0.716241	3.67254	1.87678	0.4778	0.694499
XLOC_019065	TCONS_00028298	Fiz1	NM_001110328	23877	Fiz1	Flt3 interacting zinc finger protein 1	protein-coding	0.262022	0.962028	3.67155	1.87639	0.29245	0.523499
XLOC_001627	TCONS_00002347	Csnk1g2	NM_001159591	103236	Csnk1g2	casein kinase 1, gamma 2	protein-coding	4.64972	17.0665	3.67044	1.87595	0.2046	0.433315
XLOC_012694	TCONS_00018754	5430405H02Rik	NR_015591	74487	5430405H02Rik	RIKEN cDNA 5430405H02 gene	ncRNA	0.589843	2.16495	3.67038	1.87593	0.23785	0.467682
XLOC_004208	TCONS_00006131	Pomc	NM_001278584	18976	Pomc	pro-opiomelanocortin-alpha	protein-coding	0.935869	3.43298	3.66823	1.87508	5e-05	0.000763277
XLOC_011628	TCONS_00017092	6820408C15Rik	NR_110367	228778	6820408C15Rik	RIKEN cDNA 6820408C15 gene	protein-coding	0.0740034	0.271191	3.66457	1.87365	0.204	0.432874
XLOC_020081	TCONS_00029683	Ebf3	NM_010096	13593	Ebf3	early B cell factor 3	protein-coding	0.0670445	0.24568	3.66443	1.87359	0.2061	0.434641
XLOC_016073	TCONS_00023891	2210417A02Rik	NR_028285	70138	2210417A02Rik	RIKEN cDNA 2210417A02 gene	ncRNA	0.476278	1.74472	3.66324	1.87312	0.00425	0.0279923
XLOC_001782	TCONS_00002596	Mdm1	NM_010785	17245	Mdm1	transformed mouse 3T3 cell double minute 1	protein-coding	0.187264	0.685613	3.66121	1.87232	0.24015	0.470623
XLOC_009237	TCONS_00013450	Msh5	NM_013600	17687	Msh5	mutS homolog 5	protein-coding	0.0943013	0.344918	3.65762	1.8709	0.2056	0.434323
XLOC_015762	TCONS_00023463	Ube2d2b	NM_001276397	73318	Ube2d2b	ubiquitin-conjugating enzyme E2D 2B	protein-coding	0.0841616	0.3077	3.65606	1.87029	0.5354	0.739096
XLOC_017187	TCONS_00025552	Jagn1	NM_001243739	67767	Jagn1	jagunal homolog 1	protein-coding	0.404417	1.47644	3.65079	1.86821	0.23045	0.460553
XLOC_004914	TCONS_00007157	Fbln5	NM_011812	23876	Fbln5	fibulin 5	protein-coding	0.0925831	0.33785	3.64915	1.86756	5e-05	0.000763277
XLOC_019368	TCONS_00028677	Zfp14	NM_011748	243906	Zfp14	zinc finger protein 14	protein-coding	0.19757	0.718804	3.63822	1.86323	0.25865	0.4884
XLOC_000821	TCONS_00001217	Gpr1	NM_146250	241070	Gpr1	G protein-coupled receptor 1	protein-coding	0.392302	1.42528	3.63312	1.86121	0.50025	0.711419
XLOC_020519	TCONS_00030295	4930432K21Rik	NM_029045	74666	4930432K21Rik	RIKEN cDNA 4930432K21 gene	protein-coding	0.413234	1.50089	3.63206	1.86079	0.0472	0.165583
XLOC_002229	TCONS_00003227	Gm4925	NM_001037166	237433	Gm4925	predicted gene 4925	protein-coding	0.12024	0.435979	3.62591	1.85834	0.0044	0.0287612
XLOC_016437	TCONS_00024451	Gak	NM_001282051	231580	Gak	cyclin G associated kinase	protein-coding	0.394974	1.43157	3.62447	1.85777	0.1677	0.386481
XLOC_007159	TCONS_00010329	Pde1b	NM_008800	18574	Pde1b	phosphodiesterase 1B, Ca2+-calmodulin dependent	protein-coding	0.218646	0.791473	3.61988	1.85594	0.04815	0.168056
XLOC_013788	TCONS_00020482	Mov10	NM_001163441	17454	Mov10	Moloney leukemia virus 10	protein-coding	2.26434	8.19478	3.61906	1.85561	0.0011	0.00973747
XLOC_016607	TCONS_00024715	Lat2	NM_022964	56743	Lat2	linker for activation of T cells family, member 2	protein-coding	0.552762	1.99986	3.61794	1.85517	5e-05	0.000763277
XLOC_014816	TCONS_00022049	Acnat1	NM_001164565	230161	Acnat1	acyl-coenzyme A amino acid N-acyltransferase 1	protein-coding	0.068076	0.246176	3.61619	1.85447	0.00045	0.00479686
XLOC_011336	TCONS_00016617	Arhgap1	NM_001145902	228359	Arhgap1	Rho GTPase activating protein 1	protein-coding	3.06491	11.0682	3.61126	1.8525	0.2109	0.439188
XLOC_016397	TCONS_00024400	5430416N02Rik	NR_034038	100503199	5430416N02Rik	RIKEN cDNA 5430416N02 gene	ncRNA	9.29001	33.5269	3.60892	1.85157	5e-05	0.000763277
XLOC_003833	TCONS_00005603	Hlf	NM_172563	217082	Hlf	hepatic leukemia factor	protein-coding	0.0985658	0.355341	3.60511	1.85005	5e-05	0.000763277
XLOC_005471	TCONS_00007931	Zkscan3	NM_023685	72739	Zkscan3	zinc finger with KRAB and SCAN domains 3	protein-coding	1.98265	7.13926	3.60087	1.84834	0.2326	0.46266
XLOC_006164	TCONS_00008877	Amer2	NM_001164705	72125	Amer2	APC membrane recruitment 2	protein-coding	0.129991	0.468046	3.6006	1.84824	0.0078	0.0444555
XLOC_006428	TCONS_00009271	Ldb3	NM_001039071	24131	Ldb3	LIM domain binding 3	protein-coding	0.0909099	0.327036	3.59736	1.84694	0.2108	0.43906
XLOC_012662	TCONS_00018709	8430427H17Rik	NM_001134300	-	-	-	-	0.781221	2.80867	3.59523	1.84608	0.00025	0.00297058
XLOC_021097	TCONS_00031111	Dand5	NR_033145	23863	Dand5	DAN domain family member 5, BMP antagonist	protein-coding	1.33958	4.81345	3.59325	1.84529	5e-05	0.000763277
XLOC_013265	TCONS_00019710	Amigo1	NM_001004293	229715	Amigo1	adhesion molecule with Ig like domain 1	protein-coding	0.276375	0.992654	3.59169	1.84466	0.2241	0.453743
XLOC_016728	TCONS_00024875	1700001J03Rik	NM_001008547	69282	1700001J03Rik	RIKEN cDNA 1700001J03 gene	protein-coding	0.0816836	0.293244	3.59	1.84398	0.18815	0.415279
XLOC_023075	TCONS_00033867	Plp1	NM_011123	18823	Plp1	proteolipid protein (myelin) 1	protein-coding	0.118266	0.424485	3.58924	1.84368	0.00375	0.0252852
XLOC_012491	TCONS_00018441	Lrrc57	NM_001159610	66606	Lrrc57	leucine rich repeat containing 57	protein-coding	0.479809	1.72043	3.58566	1.84224	0.2766	0.507689
XLOC_019195	TCONS_00028452	Gipr	NM_001080815	381853	Gipr	gastric inhibitory polypeptide receptor	protein-coding	0.0862709	0.308716	3.57845	1.83933	0.0113	0.0587169
XLOC_010477	TCONS_00015301	Emx2	NM_010132	13797	Emx2	empty spiracles homeobox 2	protein-coding	0.1634	0.584467	3.57691	1.83871	5e-05	0.000763277
XLOC_016302	TCONS_00024253	Tec	NM_001113461	21682	Tec	tec protein tyrosine kinase	protein-coding	0.285502	1.02098	3.57609	1.83838	0.0032	0.0223887
XLOC_015337	TCONS_00022818	Per3	NM_011067	18628	Per3	period circadian clock 3	protein-coding	0.622275	2.22183	3.5705	1.83612	0.1962	0.42591
XLOC_013826	TCONS_00020533	Sypl2	NM_008596	17306	Sypl2	synaptophysin-like 2	protein-coding	0.0782863	0.279309	3.56779	1.83503	0.00075	0.00722084
XLOC_013828	TCONS_00020535	Celsr2	NM_001004177	53883	Celsr2	cadherin, EGF LAG seven-pass G-type receptor 2	protein-coding	0.0998908	0.355993	3.56382	1.83343	0.4161	0.641009
XLOC_001816	TCONS_00002663	Stac3	NM_177707	237611	Stac3	SH3 and cysteine rich domain 3	protein-coding	0.190818	0.67961	3.56156	1.83251	5e-05	0.000763277
XLOC_011778	TCONS_00017330	Cebpb	NM_001287739	12608	Cebpb	CCAAT/enhancer binding protein (C/EBP), beta	protein-coding	6.73946	23.9999	3.5611	1.83232	5e-05	0.000763277
XLOC_010671	TCONS_00015584	Psat1	NM_001205339	107272	Psat1	phosphoserine aminotransferase 1	protein-coding	0.228131	0.811079	3.55532	1.82998	0.53985	0.741705
XLOC_019211	TCONS_00028476	Apoc1	NM_007469	11812	Apoc1	apolipoprotein C-I	protein-coding	0.0974785	0.346534	3.55498	1.82984	0.31055	0.542951
XLOC_011178	TCONS_00016416	Dync1i2	NM_001198874	13427	Dync1i2	dynein cytoplasmic 1 intermediate chain 2	protein-coding	0.224545	0.796724	3.54817	1.82708	0.34175	0.573795
XLOC_012709	TCONS_00018776	9430008C03Rik	NR_027887	-	-	-	-	2.13728	7.57965	3.5464	1.82636	5e-05	0.000763277
XLOC_011709	TCONS_00017237	Slc32a1	NM_009508	22348	Slc32a1	solute carrier family 32 (GABA vesicular transporter), member 1	protein-coding	0.153599	0.544141	3.54261	1.82481	5e-05	0.000763277
XLOC_001306	TCONS_00001879	G0s2	NM_008059	14373	G0s2	G0/G1 switch gene 2	protein-coding	1.58818	5.62108	3.53932	1.82347	5e-05	0.000763277
XLOC_001710	TCONS_00002474	Ntn4	NM_021320	57764	Ntn4	netrin 4	protein-coding	0.0738397	0.261276	3.53842	1.82311	0.0095	0.0514609
XLOC_010107	TCONS_00014780	Clcf1	NM_019952	56708	Clcf1	cardiotrophin-like cytokine factor 1	protein-coding	0.573201	2.02717	3.53658	1.82235	0.0005	0.00520162
XLOC_002966	TCONS_00004280	Tbx2	NM_009324	21385	Tbx2	T-box 2	protein-coding	0.93231	3.29525	3.5345	1.82151	5e-05	0.000763277
XLOC_003223	TCONS_00004644	Armc7	NM_177778	276905	Armc7	armadillo repeat containing 7	protein-coding	1.47234	5.17523	3.51497	1.81351	5e-05	0.000763277
XLOC_006923	TCONS_00009976	Maf1	NM_001164607	68877	Maf1	MAF1 homolog, negative regulator of RNA polymerase III	protein-coding	0.793448	2.78683	3.5123	1.81242	0.05605	0.186937
XLOC_001108	TCONS_00001612	Lhx4	NM_010712	16872	Lhx4	LIM homeobox protein 4	protein-coding	0.103007	0.361468	3.50916	1.81113	0.0008	0.00759924
XLOC_009339	TCONS_00013602	Slc29a1	NM_001199115	63959	Slc29a1	solute carrier family 29 (nucleoside transporters), member 1	protein-coding	0.690148	2.42178	3.50907	1.81109	0.1294	0.32889
XLOC_005113	TCONS_00007417	D130043K22Rik	NM_001081051	210108	D130043K22Rik	RIKEN cDNA D130043K22 gene	protein-coding	0.159903	0.561096	3.50898	1.81105	5e-05	0.000763277
XLOC_002826	TCONS_00004086	Shpk	NM_029031	74637	Shpk	sedoheptulokinase	protein-coding	0.354865	1.24481	3.50784	1.81058	5e-05	0.000763277
XLOC_016639	TCONS_00024767	Serpine1	NM_008871	18787	Serpine1	serine (or cysteine) peptidase inhibitor, clade E, member 1	protein-coding	2.2402	7.85372	3.50581	1.80975	5e-05	0.000763277
XLOC_020524	TCONS_00030304	Trmt1	NM_001164559	212528	Trmt1	tRNA methyltransferase 1	protein-coding	3.46724	12.1328	3.49927	1.80705	0.00105	0.00940367
XLOC_020173	TCONS_00029824	Ano1	NM_178642	101772	Ano1	anoctamin 1, calcium activated chloride channel	protein-coding	0.335482	1.16815	3.482	1.79992	0.2047	0.433481
XLOC_009187	TCONS_00013386	Cyp4f41-ps	NR_033585	77875	Cyp4f41-ps	cytochrome P450, family 4, subfamily f, polypeptide 41 pseudogene	pseudo	0.177335	0.616805	3.47819	1.79834	0.00205	0.0159595
XLOC_018167	TCONS_00027010	Rtn2	NM_001025364	20167	Rtn2	reticulon 2 (Z-band associated protein)	protein-coding	0.89176	3.09576	3.47152	1.79557	0.0264	0.109332
XLOC_006323	TCONS_00009090	Gm3383	NM_001205306_1	100041515	Gm3383	predicted gene 3383	protein-coding	0.0938352	0.325647	3.47041	1.79511	0.2031	0.43184
XLOC_007497	TCONS_00010883	Cpt1b	NM_009948	12895	Cpt1b	carnitine palmitoyltransferase 1b, muscle	protein-coding	0.471608	1.63523	3.46735	1.79383	0.05205	0.177434
XLOC_019168	TCONS_00028415	Dhx34	NM_001285931	71723	Dhx34	DEAH (Asp-Glu-Ala-His) box polypeptide 34	protein-coding	0.181617	0.629033	3.46351	1.79224	0.0085	0.0473994
XLOC_016408	TCONS_00024413	Slc10a6	NM_029415	75750	Slc10a6	solute carrier family 10 (sodium/bile acid cotransporter family), member 6	protein-coding	0.191994	0.664561	3.46136	1.79134	5e-05	0.000763277
XLOC_020608	TCONS_00030427	Cklf	NR_104433	75458	Cklf	chemokine-like factor	protein-coding	0.10814	0.373595	3.45473	1.78857	0.28185	0.513067
XLOC_009605	TCONS_00014020	2410004N09Rik	NR_038152	-	-	-	-	0.184462	0.6372	3.45437	1.78842	0.55015	0.749368
XLOC_020458	TCONS_00030219	Insl3	NM_013564	16336	Insl3	insulin-like 3	protein-coding	0.582766	2.00993	3.44895	1.78616	0.2329	0.46266
XLOC_020092	TCONS_00029698	Adam8	NM_007403	11501	Adam8	a disintegrin and metallopeptidase domain 8	protein-coding	0.505652	1.74339	3.44781	1.78568	0.1979	0.42764
XLOC_012003	TCONS_00017736	Trub2	NM_001290496	227682	Trub2	TruB pseudouridine (psi) synthase family member 2	protein-coding	0.374664	1.29056	3.44458	1.78433	0.24445	0.474932
XLOC_014548	TCONS_00021633	B330016D10Rik	NR_030695	320456	B330016D10Rik	RIKEN cDNA B330016D10 gene	ncRNA	0.317742	1.09417	3.44358	1.78391	5e-05	0.000763277
XLOC_010458	TCONS_00015275	Adrb1	NM_007419	11554	Adrb1	adrenergic receptor, beta 1	protein-coding	0.300276	1.03047	3.43174	1.77894	5e-05	0.000763277
XLOC_017635	TCONS_00026179	Smyd1	NM_001160127	12180	Smyd1	SET and MYND domain containing 1	protein-coding	0.22414	0.769035	3.43105	1.77865	0.20565	0.434337
XLOC_007760	TCONS_00011308	Adipoq	NM_009605	11450	Adipoq	adiponectin, C1Q and collagen domain containing	protein-coding	0.068901	0.236314	3.42976	1.77811	0.022	0.0957554
XLOC_012762	TCONS_00018865	Zmynd8	NM_001291158	228880	Zmynd8	zinc finger, MYND-type containing 8	protein-coding	0.105546	0.361866	3.42851	1.77758	0.6143	0.794063
XLOC_012192	TCONS_00018068	Tmx2	TCONS_00018069	66958	Tmx2	thioredoxin-related transmembrane protein 2	protein-coding	0.695587	2.38336	3.4264	1.77669	0.41355	0.639304
XLOC_006665	TCONS_00009600	9930012K11Rik	NM_001112735	268759	9930012K11Rik	RIKEN cDNA 9930012K11 gene	protein-coding	0.625824	2.14244	3.42339	1.77543	5e-05	0.000763277
XLOC_007586	TCONS_00011035	A330009N23Rik	NR_045328	380977	A330009N23Rik	RIKEN cDNA A330009N23 gene	ncRNA	0.128261	0.438694	3.42032	1.77413	0.60685	0.789564
XLOC_009495	TCONS_00013849	Gm10190	NR_028385	791338	Gm10190	predicted gene 10190	ncRNA	0.245831	0.84062	3.4195	1.77379	0.0012	0.0104506
XLOC_001494	TCONS_00002147	Aifm2	NM_001284300	71361	Aifm2	apoptosis-inducing factor, mitochondrion-associated 2	protein-coding	0.485074	1.6547	3.41123	1.77029	0.32275	0.55578
XLOC_004140	TCONS_00006014	Tha1	NM_027919	71776	Tha1	threonine aldolase 1	protein-coding	0.435856	1.48517	3.40748	1.7687	5e-05	0.000763277
XLOC_005053	TCONS_00007339	Hist1h2ai	NM_178182	319191	Hist1h2ai	histone cluster 1, H2ai	protein-coding	2.36836	8.06722	3.40625	1.76818	0.00135	0.0114609
XLOC_000288	TCONS_00000465	Klhl30	NM_027551	70788	Klhl30	kelch-like 30	protein-coding	0.214039	0.729008	3.40596	1.76806	5e-05	0.000763277
XLOC_021104	TCONS_00031119	Best2	NM_001130194	212989	Best2	bestrophin 2	protein-coding	0.16684	0.56794	3.4041	1.76727	0.00275	0.0199055
XLOC_011190	TCONS_00016440	Sp9	NM_001005343	381373	Sp9	trans-acting transcription factor 9	protein-coding	0.186058	0.6331	3.4027	1.76668	0.0002	0.00246634
XLOC_006344	TCONS_00009114	Rarb	NM_001289762	218772	Rarb	retinoic acid receptor, beta	protein-coding	0.770528	2.61929	3.39934	1.76526	0.21965	0.448533
XLOC_002768	TCONS_00003996	G630025P09Rik	NR_027913	74341	G630025P09Rik	RIKEN cDNA G630025P09 gene	ncRNA	0.159429	0.540355	3.38931	1.76099	0.03055	0.121146
XLOC_020111	TCONS_00029727	Sirt3	NM_001127351	64384	Sirt3	sirtuin 3	protein-coding	1.14697	3.88058	3.38333	1.75844	0.0463	0.163203
XLOC_003659	TCONS_00005355	Camta2	TCONS_00005348	216874	Camta2	calmodulin binding transcription activator 2	protein-coding	0.0949071	0.320542	3.37743	1.75593	0.41605	0.641009
XLOC_010071	TCONS_00014724	Sall3	NM_178280	20689	Sall3	spalt like transcription factor 3	protein-coding	1.51791	5.12505	3.37639	1.75548	5e-05	0.000763277
XLOC_005490	TCONS_00007956	Hist1h2an	NM_178184	319170	Hist1h2an	histone cluster 1, H2an	protein-coding	0.699909	2.36173	3.37434	1.7546	0.0367	0.138651
XLOC_001296	TCONS_00001862	1700034H15Rik	NR_030669	98736	1700034H15Rik	RIKEN cDNA 1700034H15 gene	ncRNA	0.153252	0.515277	3.36229	1.74944	0.31975	0.553056
XLOC_022636	TCONS_00033200	Pomgnt2	NM_001289558	215494	Pomgnt2	protein O-linked mannose beta 1,4-N-acetylglucosaminyltransferase 2	protein-coding	0.0706487	0.237488	3.36153	1.74912	0.35925	0.590355
XLOC_000069	TCONS_00000107	Cnnm3	NM_001039551	94218	Cnnm3	cyclin M3	protein-coding	0.371887	1.24987	3.36089	1.74884	0.2112	0.439571
XLOC_002711	TCONS_00003925	2410006H16Rik	NR_030738	69221	2410006H16Rik	RIKEN cDNA 2410006H16 gene	ncRNA	62.3054	209.389	3.36069	1.74876	5e-05	0.000763277
XLOC_021716	TCONS_00031897	Rora	NM_001289917	19883	Rora	RAR-related orphan receptor alpha	protein-coding	0.379573	1.27549	3.36033	1.7486	0.0013	0.0111171
XLOC_011060	TCONS_00016226	Eng	NM_001146350	13805	Eng	endoglin	protein-coding	0.257753	0.865471	3.35775	1.7475	0.25235	0.481856
XLOC_022501	TCONS_00032979	Il20rb	NM_001033543	213208	Il20rb	interleukin 20 receptor beta	protein-coding	0.942982	3.16547	3.35687	1.74712	5e-05	0.000763277
XLOC_012045	TCONS_00017815	Lmx1b	NM_010725	16917	Lmx1b	LIM homeobox transcription factor 1 beta	protein-coding	0.411927	1.38084	3.35215	1.74509	5e-05	0.000763277
XLOC_005609	TCONS_00008115	Nhlrc1	NM_175340	105193	Nhlrc1	NHL repeat containing 1	protein-coding	0.984319	3.29653	3.34905	1.74375	5e-05	0.000763277
XLOC_008650	TCONS_00012584	Col11a2	NM_009926	12815	Col11a2	collagen, type XI, alpha 2	protein-coding	0.144402	0.482577	3.3419	1.74067	5e-05	0.000763277
XLOC_001853	TCONS_00002727	Mmp19	NM_001164197	58223	Mmp19	matrix metallopeptidase 19	protein-coding	0.122064	0.407541	3.33875	1.73931	0.04555	0.161417
XLOC_009145	TCONS_00013316	Slc26a8	NM_001290320	224661	Slc26a8	solute carrier family 26, member 8	protein-coding	0.101062	0.336949	3.33408	1.73729	0.00015	0.00194375
XLOC_011103	TCONS_00016297	Gpr21	NM_177383	338346	Gpr21	G protein-coupled receptor 21	protein-coding	0.216572	0.721857	3.3331	1.73687	0.32715	0.559942
XLOC_014692	TCONS_00021856	Slc26a7	NM_145947	208890	Slc26a7	solute carrier family 26, member 7	protein-coding	0.0790314	0.263394	3.33278	1.73672	0.00665	0.0395441
XLOC_008860	TCONS_00012883	Ranbp3	NR_045519	71810	Ranbp3	RAN binding protein 3	protein-coding	0.188518	0.628282	3.33274	1.73671	0.49685	0.708946
XLOC_006140	TCONS_00008851	Ltb4r2	NM_020490	57260	Ltb4r2	leukotriene B4 receptor 2	protein-coding	0.326095	1.08662	3.33222	1.73648	0.00125	0.0107916
XLOC_003895	TCONS_00005689	Cacnb1	NM_001282977	12295	Cacnb1	calcium channel, voltage-dependent, beta 1 subunit	protein-coding	0.190421	0.633467	3.32667	1.73408	0.28705	0.517888
XLOC_010520	TCONS_00015365	Tmem151a	NM_001001885	381199	Tmem151a	transmembrane protein 151A	protein-coding	0.105132	0.349421	3.32364	1.73276	5e-05	0.000763277
XLOC_006428	TCONS_00009273	Ldb3	NM_001039073	24131	Ldb3	LIM domain binding 3	protein-coding	0.20376	0.67714	3.32322	1.73258	5e-05	0.000763277
XLOC_015640	TCONS_00023280	Gsx2	NM_133256	14843	Gsx2	GS homeobox 2	protein-coding	0.144778	0.481066	3.32278	1.73239	0.0023	0.0173952
XLOC_015159	TCONS_00022546	Gmeb1	NM_001122992	56809	Gmeb1	glucocorticoid modulatory element binding protein 1	protein-coding	0.531923	1.7648	3.31777	1.73022	0.00095	0.00867606
XLOC_014681	TCONS_00021826	Asph	NM_023066	65973	Asph	aspartate-beta-hydroxylase	protein-coding	0.293528	0.973685	3.31718	1.72996	0.0764	0.232722
XLOC_014577	TCONS_00021667	Znf41-ps	TCONS_00021666	70005	Znf41-ps	ZNF41, pseudogene	pseudo	0.124469	0.412848	3.31687	1.72982	0.2072	0.435483
XLOC_023199	TCONS_00034091	Ppp1r3f	NM_138605	54646	Ppp1r3f	protein phosphatase 1, regulatory (inhibitor) subunit 3F	protein-coding	0.840701	2.78798	3.31626	1.72956	5e-05	0.000763277
XLOC_003770	TCONS_00005509	Rffl	NM_001164570	67338	Rffl	ring finger and FYVE like domain containing protein	protein-coding	0.146216	0.484553	3.31395	1.72855	0.5484	0.747873
XLOC_014821	TCONS_00022054	Grin3a	NM_001033351	242443	Grin3a	glutamate receptor ionotropic, NMDA3A	protein-coding	0.0749229	0.247949	3.30939	1.72656	0.20245	0.431241
XLOC_006148	TCONS_00008860	Atp12a	NM_138652	192113	Atp12a	ATPase, H+/K+ transporting, nongastric, alpha polypeptide	protein-coding	0.35482	1.17402	3.30878	1.7263	5e-05	0.000763277
XLOC_012784	TCONS_00018922	Zfp217	NM_001033299	228913	Zfp217	zinc finger protein 217	protein-coding	1.86016	6.15235	3.30743	1.72571	0.2028	0.431617
XLOC_002362	TCONS_00003403	Il23a	NM_031252	83430	Il23a	interleukin 23, alpha subunit p19	protein-coding	0.255259	0.843517	3.30455	1.72446	5e-05	0.000763277
XLOC_008005	TCONS_00011667	Tekt5	NM_001291001	70426	Tekt5	tektin 5	protein-coding	0.0858474	0.283385	3.30103	1.72292	0.01435	0.0702525
XLOC_000291	TCONS_00000469	Asb1	NM_023046	65247	Asb1	ankyrin repeat and SOCS box-containing 1	protein-coding	1.61712	5.32503	3.29291	1.71936	0.00565	0.0349453
XLOC_010211	TCONS_00014933	Vwce	NM_027913	71768	Vwce	von Willebrand factor C and EGF domains	protein-coding	0.346658	1.14099	3.2914	1.7187	5e-05	0.000763277
XLOC_005489	TCONS_00007955	Hist1h3i	NM_178207	319153	Hist1h3i	histone cluster 1, H3i	protein-coding	3.33724	10.9829	3.29101	1.71853	5e-05	0.000763277
XLOC_006210	TCONS_00008939	Gnrh1	NM_008145	14714	Gnrh1	gonadotropin releasing hormone 1	protein-coding	0.190044	0.624956	3.28848	1.71742	0.03795	0.142105
XLOC_005102	TCONS_00007393	Hist1h4b	NM_178193	326620	Hist1h4b	histone cluster 1, H4b	protein-coding	1.93645	6.35997	3.28435	1.71561	0.0002	0.00246634
XLOC_012912	TCONS_00019150	4930429B21Rik	NR_027966	67576	4930429B21Rik	RIKEN cDNA 4930429B21 gene	ncRNA	0.424262	1.39332	3.2841	1.7155	0.37975	0.609408
XLOC_020533	TCONS_00030318	Rtbdn	NM_144929	234542	Rtbdn	retbindin	protein-coding	0.0869116	0.285168	3.28113	1.71419	0.0078	0.0444555
XLOC_016134	TCONS_00023996	AI506816	NR_015554	433855	AI506816	expressed sequence AI506816	ncRNA	0.428215	1.40451	3.27992	1.71366	5e-05	0.000763277
XLOC_015908	TCONS_00023666	Fam101a	NM_028443	-	-	-	-	0.168917	0.553239	3.27521	1.71159	0.00105	0.00940367
XLOC_018825	TCONS_00027942	Lyrm1	NM_029610	73919	Lyrm1	LYR motif containing 1	protein-coding	0.129647	0.424321	3.27289	1.71057	0.23875	0.468942
XLOC_015043	TCONS_00022381	Artn	NM_001284193	11876	Artn	artemin	protein-coding	0.0922037	0.301496	3.26989	1.70924	0.2133	0.441953
XLOC_007307	TCONS_00010545	Arc	NM_001276684	11838	Arc	activity regulated cytoskeletal-associated protein	protein-coding	0.398348	1.30251	3.26978	1.70919	0.00015	0.00194375
XLOC_006123	TCONS_00008824	Gm10364	NR_073535	100151693	Gm10364	glyceraldehyde-3-phosphate dehydrogenase pseudogene	pseudo	0.129387	0.423032	3.26951	1.70907	0.0093	0.0506812
XLOC_016007	TCONS_00023806	C130050O18Rik	NM_177000	319772	C130050O18Rik	RIKEN cDNA C130050O18 gene	protein-coding	0.165259	0.539709	3.26584	1.70745	0.2974	0.529264
XLOC_017756	TCONS_00026362	Magi1	NM_010367	14924	Magi1	membrane associated guanylate kinase, WW and PDZ domain containing 1	protein-coding	0.107449	0.350726	3.26412	1.70669	0.46455	0.68391
XLOC_021573	TCONS_00031707	Dscaml1	NM_001081270	114873	Dscaml1	DS cell adhesion molecule like 1	protein-coding	0.0858431	0.279611	3.25723	1.70365	5e-05	0.000763277
XLOC_018102	TCONS_00026924	Zfp446	NM_175558	269870	Zfp446	zinc finger protein 446	protein-coding	0.205564	0.668356	3.25133	1.70103	0.21525	0.443729
XLOC_012357	TCONS_00018244	Nr1h3	NM_001177730	22259	Nr1h3	nuclear receptor subfamily 1, group H, member 3	protein-coding	0.293126	0.952914	3.25087	1.70083	0.0168	0.0786465
XLOC_003655	TCONS_00005342	Vmo1	NM_001013607	327956	Vmo1	vitelline membrane outer layer 1 homolog (chicken)	protein-coding	0.224801	0.730111	3.24781	1.69947	0.01375	0.0681368
XLOC_002859	TCONS_00004122	Scarf1	NM_001004157	380713	Scarf1	scavenger receptor class F, member 1	protein-coding	0.498162	1.61787	3.24768	1.69941	5e-05	0.000763277
XLOC_002743	TCONS_00003964	Mfsd6l	NM_146004	215723	Mfsd6l	major facilitator superfamily domain containing 6-like	protein-coding	0.117934	0.382868	3.24646	1.69887	0.0037	0.0250074
XLOC_022680	TCONS_00033272	Otud5	NM_001290536	54644	Otud5	OTU domain containing 5	protein-coding	1.29825	4.21175	3.24417	1.69785	0.2469	0.476897
XLOC_014457	TCONS_00021495	Eya3	NM_211357	14050	Eya3	EYA transcriptional coactivator and phosphatase 3	protein-coding	0.088628	0.287504	3.24394	1.69775	0.46525	0.684286
XLOC_020216	TCONS_00029885	Mcf2l	NM_178076	17207	Mcf2l	mcf.2 transforming sequence-like	protein-coding	0.240328	0.778244	3.23826	1.69522	5e-05	0.000763277
XLOC_018561	TCONS_00027574	Mesp2	NM_008589	17293	Mesp2	mesoderm posterior 2	protein-coding	0.81547	2.63665	3.23329	1.693	5e-05	0.000763277
XLOC_013591	TCONS_00020178	Trim2	NM_001271727	80890	Trim2	tripartite motif-containing 2	protein-coding	0.150383	0.486209	3.23314	1.69294	0.08345	0.246642
XLOC_011738	TCONS_00017279	Pabpc1l	NM_001114079	381404	Pabpc1l	poly(A) binding protein, cytoplasmic 1-like	protein-coding	0.234994	0.758663	3.22844	1.69084	5e-05	0.000763277
XLOC_011951	TCONS_00017650	Gm996	NM_001005424	-	-	-	-	0.113669	0.366872	3.22755	1.69044	5e-05	0.000763277
XLOC_010928	TCONS_00015985	Thnsl1	NM_001001297	208967	Thnsl1	threonine synthase-like 1 (bacterial)	protein-coding	0.137697	0.444319	3.22679	1.6901	0.28185	0.513067
XLOC_014591	TCONS_00021687	Mthfr	NM_010840	17769	Mthfr	5,10-methylenetetrahydrofolate reductase	protein-coding	2.75045	8.85774	3.22047	1.68727	5e-05	0.000763277
XLOC_005055	TCONS_00007341	Hist1h2bm	NM_178200	319186	Hist1h2bm	histone cluster 1, H2bm	protein-coding	0.408227	1.31331	3.21711	1.68576	0.04015	0.147921
XLOC_015849	TCONS_00023583	Gm16063	NR_046178	330183	Gm16063	predicted gene 16063	ncRNA	0.230655	0.741152	3.21325	1.68403	0.00025	0.00297058
XLOC_003628	TCONS_00005299	Slc35g3	NM_019871	56293	Slc35g3	solute carrier family 35, member G3	protein-coding	0.0997658	0.319858	3.20609	1.68081	0.0069	0.040642
XLOC_007708	TCONS_00011204	Crkl	NM_001277231	12929	Crkl	v-crk avian sarcoma virus CT10 oncogene homolog-like	protein-coding	0.487438	1.56254	3.20562	1.6806	0.13355	0.335071
XLOC_008909	TCONS_00012964	Rasgrp3	NM_001166493	240168	Rasgrp3	RAS, guanyl releasing protein 3	protein-coding	0.168837	0.54046	3.20108	1.67856	0.2664	0.496995
XLOC_006512	TCONS_00009380	Zfp219	NM_001253694	69890	Zfp219	zinc finger protein 219	protein-coding	0.972448	3.11275	3.20094	1.6785	0.0111	0.057859
XLOC_002767	TCONS_00003995	Zbtb4	NM_029348	75580	Zbtb4	zinc finger and BTB domain containing 4	protein-coding	0.547063	1.75035	3.19954	1.67786	5e-05	0.000763277
XLOC_013186	TCONS_00019575	Hist2h2bb	NM_175666	319189	Hist2h2bb	histone cluster 2, H2bb	protein-coding	3.16064	10.1115	3.19919	1.67771	5e-05	0.000763277
XLOC_004909	TCONS_00007146	Gpr68	NM_001177674	238377	Gpr68	G protein-coupled receptor 68	protein-coding	0.0976565	0.312365	3.19861	1.67744	0.2106	0.439011
XLOC_017842	TCONS_00026525	Phc1	NM_001042623	13619	Phc1	polyhomeotic-like 1 (Drosophila)	protein-coding	3.296	10.538	3.19721	1.67681	0.00055	0.00560741
XLOC_011896	TCONS_00017553	Pfkfb3	NM_001177755	170768	Pfkfb3	6-phosphofructo-2-kinase/fructose-2,6-biphosphatase 3	protein-coding	0.442862	1.41515	3.19546	1.67603	0.0076	0.0436282
XLOC_004872	TCONS_00007101	Zdhhc22	NM_001080943	238331	Zdhhc22	zinc finger, DHHC-type containing 22	protein-coding	0.100805	0.321807	3.19237	1.67463	0.0547	0.183821
XLOC_006583	TCONS_00009482	Gm16973	NR_046210	100503823	Gm16973	predicted gene, 16973	ncRNA	0.135869	0.433159	3.18806	1.67268	0.66105	0.825213
XLOC_015995	TCONS_00023786	6330418K02Rik	NR_045821	69004	6330418K02Rik	RIKEN cDNA 6330418K02 gene	ncRNA	0.860891	2.74169	3.18471	1.67116	0.02935	0.118011
XLOC_008573	TCONS_00012465	Hmga1	NM_001166546	15361	Hmga1	high mobility group AT-hook 1	protein-coding	0.0994026	0.316229	3.1813	1.66961	0.61775	0.795524
XLOC_005488	TCONS_00007954	Hist1h1b	NM_020034	56702	Hist1h1b	histone cluster 1, H1b	protein-coding	1.94428	6.17599	3.17649	1.66743	5e-05	0.000763277
XLOC_007757	TCONS_00011304	Eif4a2	NM_013506	13682	Eif4a2	eukaryotic translation initiation factor 4A2	protein-coding	7.36463	23.3872	3.17561	1.66703	0.00815	0.0460022
XLOC_007618	TCONS_00011073	Npff	NM_018787	54615	Npff	neuropeptide FF-amide peptide precursor	protein-coding	0.359074	1.14015	3.17525	1.66687	0.23205	0.461986
XLOC_021575	TCONS_00031713	Pcsk7	NR_104055	18554	Pcsk7	proprotein convertase subtilisin/kexin type 7	protein-coding	0.423276	1.34334	3.17367	1.66615	0.12955	0.329187
XLOC_019526	TCONS_00028899	Kcnj14	NM_145963	211480	Kcnj14	potassium inwardly-rectifying channel, subfamily J, member 14	protein-coding	0.362501	1.15033	3.17332	1.66599	5e-05	0.000763277
XLOC_008800	TCONS_00012787	Dlk2	NM_001286028	106565	Dlk2	delta-like 2 homolog (Drosophila)	protein-coding	0.20894	0.661356	3.16529	1.66234	0.5068	0.715861
XLOC_007479	TCONS_00010856	Alg12	NM_145477	223774	Alg12	asparagine-linked glycosylation 12 (alpha-1,6-mannosyltransferase)	protein-coding	0.192938	0.610688	3.1652	1.6623	0.3001	0.531738
XLOC_021107	TCONS_00031125	Gm5741	NM_001195531	100503710	Gm5741	predicted gene 5741	protein-coding	0.983644	3.10926	3.16096	1.66036	0.0296	0.118633
XLOC_003250	TCONS_00004684	Mir6516	NR_105853	102465258	Mir6516	microRNA 6516	ncRNA	3.19396	10.0934	3.16015	1.65999	0.2997	0.531503
XLOC_009352	TCONS_00013630	Ttbk1	NM_001162864	106763	Ttbk1	tau tubulin kinase 1	protein-coding	0.266859	0.841864	3.15471	1.65751	5e-05	0.000763277
XLOC_009663	TCONS_00014130	Rell2	NM_153793	225392	Rell2	RELT-like 2	protein-coding	0.314238	0.991144	3.15412	1.65724	0.005	0.0317951
XLOC_020821	TCONS_00030734	Ankrd10	NM_001281975	102334	Ankrd10	ankyrin repeat domain 10	protein-coding	0.340281	1.07244	3.15163	1.6561	0.19485	0.423905
XLOC_000207	TCONS_00000324	Zfand2b	NM_001159905	68818	Zfand2b	zinc finger, AN1 type domain 2B	protein-coding	2.05523	6.47467	3.15034	1.65551	0.202	0.430847
XLOC_016977	TCONS_00025246	Creb5	NM_172728	231991	Creb5	cAMP responsive element binding protein 5	protein-coding	0.247276	0.778397	3.14789	1.65438	5e-05	0.000763277
XLOC_004451	TCONS_00006472	Cipc	NM_001289431	217732	Cipc	CLOCK interacting protein, circadian	protein-coding	0.423213	1.33195	3.14723	1.65408	0.04	0.147559
XLOC_015530	TCONS_00023116	Fgfr3	NM_001205270	14184	Fgfr3	fibroblast growth factor receptor 3	protein-coding	0.182513	0.574285	3.14654	1.65377	0.21495	0.443478
XLOC_001668	TCONS_00002405	Txnrd1	NM_001042523	50493	Txnrd1	thioredoxin reductase 1	protein-coding	0.236239	0.743119	3.14562	1.65335	0.506	0.715208
XLOC_008557	TCONS_00012433	Luc7l	NR_037905	66978	Luc7l	Luc7-like	protein-coding	1.96516	6.17823	3.14388	1.65255	0.0899	0.259573
XLOC_007412	TCONS_00010760	Pdgfb	NM_011057	18591	Pdgfb	platelet derived growth factor, B polypeptide	protein-coding	0.739955	2.32018	3.13557	1.64873	5e-05	0.000763277
XLOC_006002	TCONS_00008671	Tnnc1	NM_009393	21924	Tnnc1	troponin C, cardiac/slow skeletal	protein-coding	0.739467	2.31407	3.12938	1.64587	5e-05	0.000763277
XLOC_007818	TCONS_00011404	Wdr5b	NM_027113	69544	Wdr5b	WD repeat domain 5B	protein-coding	0.938099	2.93459	3.12823	1.64535	5e-05	0.000763277
XLOC_020625	TCONS_00030450	Cbfb	NM_001161457	12400	Cbfb	core binding factor beta	protein-coding	0.378542	1.18407	3.12798	1.64523	0.40365	0.630072
XLOC_009494	TCONS_00013848	Dhx57	NM_198942	106794	Dhx57	DEAH (Asp-Glu-Ala-Asp/His) box polypeptide 57	protein-coding	0.679917	2.12667	3.12784	1.64517	0.00125	0.0107916
XLOC_000266	TCONS_00000427	Scarna6	NR_028519	100217415	Scarna6	small Cajal body-specific RNA 6	ncRNA	2.43056	7.60148	3.12746	1.64499	0.51615	0.723864
XLOC_005092	TCONS_00007382	Hist1h2bg	NM_178196	319181	Hist1h2bg	histone cluster 1, H2bg	protein-coding	2.03613	6.36702	3.12702	1.64479	0.0002	0.00246634
XLOC_005954	TCONS_00008592	Zswim8	NM_001252082	268721	Zswim8	zinc finger SWIM-type containing 8	protein-coding	0.0792583	0.247836	3.12694	1.64475	0.55225	0.75096
XLOC_014484	TCONS_00021536	Stpg1	NM_030189	78806	Stpg1	sperm tail PG rich repeat containing 1	protein-coding	0.141487	0.442046	3.12429	1.64353	0.00045	0.00479686
XLOC_005056	TCONS_00007342	Hist1h4j	NM_178210	319159	Hist1h4j	histone cluster 1, H4j	protein-coding	0.634129	1.98116	3.12422	1.6435	0.0274	0.112397
XLOC_013825	TCONS_00020532	Atxn7l2	NM_175183	72522	Atxn7l2	ataxin 7-like 2	protein-coding	0.222643	0.695263	3.12277	1.64283	0.0437	0.15676
XLOC_019475	TCONS_00028819	Mybpc2	NM_146189	233199	Mybpc2	myosin binding protein C, fast-type	protein-coding	0.102413	0.319761	3.12227	1.6426	5e-05	0.000763277
XLOC_014450	TCONS_00021486	Snhg12	NR_029468	100039864	Snhg12	small nucleolar RNA host gene 12	ncRNA	20.1991	63.0303	3.12045	1.64175	5e-05	0.000763277
XLOC_005095	TCONS_00007385	Hist1h4d	NM_175654	319156	Hist1h4d	histone cluster 1, H4d	protein-coding	6.73106	20.9656	3.11475	1.63912	5e-05	0.000763277
XLOC_011708	TCONS_00017236	Arhgap40	NM_001145015	545481	Arhgap40	Rho GTPase activating protein 40	protein-coding	0.109723	0.341274	3.11032	1.63706	0.0023	0.0173952
XLOC_008382	TCONS_00012204	Synj2	NM_001113353	20975	Synj2	synaptojanin 2	protein-coding	0.0904287	0.28112	3.10875	1.63633	0.13665	0.339466
XLOC_005088	TCONS_00007378	Hist1h2af	NM_175661	319173	Hist1h2af	histone cluster 1, H2af	protein-coding	1.02621	3.18797	3.10655	1.63531	0.01515	0.0731251
XLOC_015176	TCONS_00022568	Sytl1	NM_031393	269589	Sytl1	synaptotagmin-like 1	protein-coding	0.309961	0.962667	3.10577	1.63495	5e-05	0.000763277
XLOC_008884	TCONS_00012920	Tmem200c	NM_001206661	622645	Tmem200c	transmembrane protein 200C	protein-coding	0.200934	0.623564	3.10333	1.63382	5e-05	0.000763277
XLOC_003237	TCONS_00004661	Galr2	NM_010254	14428	Galr2	galanin receptor 2	protein-coding	0.898312	2.7863	3.10171	1.63306	5e-05	0.000763277
XLOC_008735	TCONS_00012707	Rnf39	NM_001099632	386454	Rnf39	ring finger protein 39	protein-coding	0.282173	0.87473	3.09998	1.63226	0.00175	0.0141386
XLOC_002980	TCONS_00004304	Rnf43	NM_172448	207742	Rnf43	ring finger protein 43	protein-coding	0.141858	0.439485	3.09806	1.63137	5e-05	0.000763277
XLOC_017683	TCONS_00026251	1700124L16Rik	NR_105027	67934	1700124L16Rik	RIKEN cDNA 1700124L16 gene	ncRNA	0.33669	1.04278	3.09715	1.63094	0.044	0.157524
XLOC_003895	TCONS_00005691	Cacnb1	NM_001282977	12295	Cacnb1	calcium channel, voltage-dependent, beta 1 subunit	protein-coding	0.0799551	0.247557	3.0962	1.6305	0.09335	0.266632
XLOC_020087	TCONS_00029691	Nkx6-2	NR_027857	14912	Nkx6-2	NK6 homeobox 2	protein-coding	0.69948	2.16545	3.0958	1.63031	0.2013	0.430359
XLOC_015156	TCONS_00022543	Oprd1	NM_013622	18386	Oprd1	opioid receptor, delta 1	protein-coding	0.100987	0.311998	3.08949	1.62737	5e-05	0.000763277
XLOC_000162	TCONS_00000267	Zdbf2	NM_028673	73884	Zdbf2	zinc finger, DBF-type containing 2	protein-coding	0.213666	0.66008	3.08931	1.62728	0.14395	0.351456
XLOC_005101	TCONS_00007392	Hist1h3b	NM_178203	319150	Hist1h3b	histone cluster 1, H3b	protein-coding	1.12519	3.47502	3.08839	1.62685	0.0183	0.0836409
XLOC_003493	TCONS_00005077	Sowaha	NM_183173	237761	Sowaha	sosondowah ankyrin repeat domain family member A	protein-coding	0.191124	0.589159	3.0826	1.62415	5e-05	0.000763277
XLOC_021458	TCONS_00031576	Hepacam	NM_175189	72927	Hepacam	hepatocyte cell adhesion molecule	protein-coding	0.0874751	0.269459	3.08041	1.62312	0.00075	0.00722084
XLOC_022100	TCONS_00032433	Gm16853	NR_045742	330902	Gm16853	predicted gene, 16853	ncRNA	0.114518	0.352662	3.07953	1.62271	0.47975	0.696091
XLOC_004122	TCONS_00005991	Acox1	NM_001271898	11430	Acox1	acyl-Coenzyme A oxidase 1, palmitoyl	protein-coding	0.691029	2.12564	3.07605	1.62108	0.0245	0.103599
XLOC_007225	TCONS_00010424	Klf10	NM_013692	21847	Klf10	Kruppel-like factor 10	protein-coding	22.9746	70.6119	3.07348	1.61987	5e-05	0.000763277
XLOC_021827	TCONS_00032057	Foxl2	NM_012020	26927	Foxl2	forkhead box L2	protein-coding	0.226286	0.693983	3.06684	1.61675	5e-05	0.000763277
XLOC_020580	TCONS_00030389	Herpud1	NM_022331	64209	Herpud1	homocysteine-inducible, endoplasmic reticulum stress-inducible, ubiquitin-like domain member 1	protein-coding	13.9899	42.8962	3.06623	1.61646	5e-05	0.000763277
XLOC_011728	TCONS_00017263	Gdap1l1	NM_144891	228858	Gdap1l1	ganglioside-induced differentiation-associated protein 1-like 1	protein-coding	0.353281	1.08163	3.06167	1.61432	5e-05	0.000763277
XLOC_010360	TCONS_00015121	Cyp2c55	NM_028089	72082	Cyp2c55	cytochrome P450, family 2, subfamily c, polypeptide 55	protein-coding	0.275803	0.844377	3.06152	1.61425	5e-05	0.000763277
XLOC_013075	TCONS_00019415	Muc1	NM_013605	17829	Muc1	mucin 1, transmembrane	protein-coding	0.919394	2.81047	3.05687	1.61206	5e-05	0.000763277
XLOC_010996	TCONS_00016099	Olfm1	NM_001038614	56177	Olfm1	olfactomedin 1	protein-coding	0.597023	1.82501	3.05685	1.61205	0.1946	0.423778
XLOC_009765	TCONS_00014255	Oacyl	NM_177028	319888	Oacyl	O-acyltransferase like	protein-coding	0.112127	0.342424	3.05389	1.61065	0.54565	0.745895
XLOC_001593	TCONS_00002297	Fgf22	NM_023304	67112	Fgf22	fibroblast growth factor 22	protein-coding	0.163436	0.498643	3.051	1.60928	0.48205	0.69785
XLOC_011855	TCONS_00017457	Col20a1	NM_028518	73368	Col20a1	collagen, type XX, alpha 1	protein-coding	0.245275	0.748022	3.04973	1.60868	5e-05	0.000763277
XLOC_007533	TCONS_00010956	Asb8	NM_030121	78541	Asb8	ankyrin repeat and SOCS box-containing 8	protein-coding	3.248	9.8994	3.04784	1.60779	5e-05	0.000763277
XLOC_002771	TCONS_00004003	Neurl4	NM_001291119	216860	Neurl4	neuralized E3 ubiquitin protein ligase 4	protein-coding	1.27707	3.89133	3.04708	1.60743	0.05605	0.186937
XLOC_009901	TCONS_00014502	4933408B17Rik	NM_177773	271508	4933408B17Rik	RIKEN cDNA 4933408B17 gene	protein-coding	0.194271	0.591792	3.04622	1.60702	5e-05	0.000763277
XLOC_013091	TCONS_00019447	Nup210l	NM_029937	77595	Nup210l	nucleoporin 210-like	protein-coding	0.196273	0.597495	3.0442	1.60606	5e-05	0.000763277
XLOC_013033	TCONS_00019351	Fbxw7	NM_080428	50754	Fbxw7	F-box and WD-40 domain protein 7	protein-coding	1.09589	3.33284	3.04122	1.60465	0.0009	0.00835366
XLOC_020717	TCONS_00030589	Dnaaf1	NM_026648	68270	Dnaaf1	dynein, axonemal assembly factor 1	protein-coding	0.0792085	0.240874	3.04101	1.60455	0.3329	0.564463
XLOC_002546	TCONS_00003674	Ebf1	NM_001290709	13591	Ebf1	early B cell factor 1	protein-coding	0.0770152	0.234117	3.03988	1.60401	0.0586	0.192504
XLOC_004148	TCONS_00006026	Cant1	NM_001267592	76025	Cant1	calcium activated nucleotidase 1	protein-coding	0.102348	0.310986	3.03852	1.60337	0.42235	0.647124
XLOC_019055	TCONS_00028281	Cox6b2	NM_001289849	333182	Cox6b2	cytochrome c oxidase subunit VIb polypeptide 2	protein-coding	0.377042	1.14443	3.03529	1.60183	0.5347	0.738489
XLOC_012942	TCONS_00019194	Plk4	NR_045576	20873	Plk4	polo-like kinase 4	protein-coding	0.388393	1.17689	3.03015	1.59939	0.2666	0.497135
XLOC_013608	TCONS_00020217	Pear1	NM_152799	73182	Pear1	platelet endothelial aggregation receptor 1	protein-coding	0.233298	0.706923	3.03013	1.59938	0.3641	0.595634
XLOC_012364	TCONS_00018258	Dgkz	NM_001166597	104418	Dgkz	diacylglycerol kinase zeta	protein-coding	1.30399	3.95123	3.03011	1.59937	0.03345	0.129724
XLOC_013214	TCONS_00019618	Gdap2	NR_104341	14547	Gdap2	ganglioside-induced differentiation-associated-protein 2	protein-coding	0.110919	0.336083	3.02999	1.59931	0.5097	0.71802
XLOC_019043	TCONS_00028262	Rdh13	NM_001290409	108841	Rdh13	retinol dehydrogenase 13 (all-trans and 9-cis)	protein-coding	0.667349	2.02183	3.02964	1.59915	0.0033	0.0229031
XLOC_008594	TCONS_00012504	Srsf3	NR_036613	20383	Srsf3	serine/arginine-rich splicing factor 3	protein-coding	13.078	39.6022	3.02815	1.59844	0.00105	0.00940367
XLOC_004532	TCONS_00006606	Slc25a47	NM_001012310	104910	Slc25a47	solute carrier family 25, member 47	protein-coding	1.07259	3.24734	3.02757	1.59816	5e-05	0.000763277
XLOC_020041	TCONS_00029629	Prss53	NM_001081268	330657	Prss53	protease, serine 53	protein-coding	0.326097	0.985557	3.02228	1.59564	0.2976	0.529425
XLOC_013192	TCONS_00019586	Pex11b	NR_027844	18632	Pex11b	peroxisomal biogenesis factor 11 beta	protein-coding	0.107196	0.32371	3.0198	1.59445	0.32635	0.559509
XLOC_013963	TCONS_00020746	Rabggtb	NR_028094	19352	Rabggtb	Rab geranylgeranyl transferase, b subunit	protein-coding	2.95435	8.92094	3.01959	1.59435	0.01855	0.0845311
XLOC_006992	TCONS_00010076	L3mbtl2	NR_110362	214669	L3mbtl2	l(3)mbt-like 2 (Drosophila)	protein-coding	0.0934715	0.282067	3.01768	1.59344	0.4598	0.680244
XLOC_023178	TCONS_00034061	Mid1	NM_001290505	17318	Mid1	midline 1	protein-coding	0.238729	0.720171	3.01669	1.59297	0.35295	0.583973
XLOC_004923	TCONS_00007170	Asb2	NM_023049	65256	Asb2	ankyrin repeat and SOCS box-containing 2	protein-coding	0.0848608	0.255991	3.0166	1.59292	0.00335	0.0231291
XLOC_021245	TCONS_00031303	Kars	NM_001286384	85305	Kars	lysyl-tRNA synthetase	protein-coding	1.77423	5.35174	3.01637	1.59281	0.2636	0.493902
XLOC_005632	TCONS_00008144	9430083A17Rik	NR_029463	77428	9430083A17Rik	RIKEN cDNA 9430083A17 gene	ncRNA	0.203988	0.615128	3.01551	1.5924	5e-05	0.000763277
XLOC_002777	TCONS_00004013	Phf23	NM_001291127	78246	Phf23	PHD finger protein 23	protein-coding	2.26659	6.82816	3.01253	1.59097	0.0219	0.0954663
XLOC_016905	TCONS_00025137	Clcn1	NM_013491	12723	Clcn1	chloride channel, voltage-sensitive 1	protein-coding	0.170342	0.512878	3.01087	1.59018	5e-05	0.000763277
XLOC_012106	TCONS_00017911	Nr4a2	NM_001139509	18227	Nr4a2	nuclear receptor subfamily 4, group A, member 2	protein-coding	0.247155	0.743912	3.0099	1.58972	0.23185	0.461866
XLOC_003623	TCONS_00005285	Cd68	NM_009853	12514	Cd68	CD68 antigen	protein-coding	0.241831	0.72759	3.00867	1.58913	0.17975	0.404001
XLOC_009595	TCONS_00014002	Wdr33	NM_028866	74320	Wdr33	WD repeat domain 33	protein-coding	0.125178	0.376199	3.00531	1.58751	0.5911	0.778957
XLOC_022095	TCONS_00032424	Keap1	NM_001110305	50868	Keap1	kelch-like ECH-associated protein 1	protein-coding	0.40151	1.20653	3.00498	1.58736	0.24605	0.475995
XLOC_015334	TCONS_00022812	Slc45a1	NM_173774	242773	Slc45a1	solute carrier family 45, member 1	protein-coding	0.318466	0.956957	3.0049	1.58731	5e-05	0.000763277
XLOC_013189	TCONS_00019579	Ankrd34a	NM_001024851	545554	Ankrd34a	ankyrin repeat domain 34A	protein-coding	0.438533	1.31755	3.00445	1.5871	5e-05	0.000763277
XLOC_001412	TCONS_00002022	Fyn	NM_008054	14360	Fyn	Fyn proto-oncogene	protein-coding	1.19327	3.58041	3.0005	1.5852	0.00075	0.00722084
XLOC_012517	TCONS_00018474	Slc30a4	NM_001290993	22785	Slc30a4	solute carrier family 30 (zinc transporter), member 4	protein-coding	0.19416	0.581825	2.99663	1.58334	0.4381	0.6618
XLOC_012026	TCONS_00017775	Swi5	NM_001290552	72931	Swi5	SWI5 recombination repair homolog (yeast)	protein-coding	0.740856	2.2121	2.98587	1.57815	0.6315	0.804842
XLOC_017159	TCONS_00025507	Gpr27	NM_008158	14761	Gpr27	G protein-coupled receptor 27	protein-coding	2.07164	6.1789	2.98261	1.57658	5e-05	0.000763277
XLOC_015726	TCONS_00023401	Prdm8	NM_029947	77630	Prdm8	PR domain containing 8	protein-coding	0.147321	0.439144	2.98086	1.57573	0.00025	0.00297058
XLOC_013881	TCONS_00020614	Ank2	NM_001034168	109676	Ank2	ankyrin 2, brain	protein-coding	0.096818	0.28824	2.97713	1.57392	0.02745	0.112533
XLOC_013253	TCONS_00019697	Lrif1	NM_001286685	321000	Lrif1	ligand dependent nuclear receptor interacting factor 1	protein-coding	0.101767	0.302845	2.97587	1.57331	0.298	0.529763
XLOC_021951	TCONS_00032221	Trank1	NM_001164659	320429	Trank1	tetratricopeptide repeat and ankyrin repeat containing 1	protein-coding	0.280191	0.832505	2.97121	1.57105	5e-05	0.000763277
XLOC_010159	TCONS_00014850	Pygm	NM_011224	19309	Pygm	muscle glycogen phosphorylase	protein-coding	0.800936	2.37937	2.97074	1.57082	5e-05	0.000763277
XLOC_009820	TCONS_00014350	Zfp516	NM_183033	329003	Zfp516	zinc finger protein 516	protein-coding	1.91028	5.67473	2.97063	1.57077	0.1076	0.293349
XLOC_000939	TCONS_00001377	Per2	NM_011066	18627	Per2	period circadian clock 2	protein-coding	0.520425	1.5454	2.9695	1.57022	5e-05	0.000763277
XLOC_011076	TCONS_00016257	Dab2ip	NM_001114125	69601	Dab2ip	disabled 2 interacting protein	protein-coding	0.173905	0.516354	2.96917	1.57006	0.32305	0.556056
XLOC_002925	TCONS_00004225	Ccl2	NM_011333	20296	Ccl2	chemokine (C-C motif) ligand 2	protein-coding	0.321411	0.954313	2.96914	1.57004	0.00815	0.0460022
XLOC_000208	TCONS_00000329	Ankzf1	NM_026187	52231	Ankzf1	ankyrin repeat and zinc finger domain containing 1	protein-coding	0.190437	0.565356	2.96873	1.56985	0.3278	0.560353
XLOC_001429	TCONS_00002047	Scml4	NM_172938	268297	Scml4	Scm polycomb group protein like 4	protein-coding	0.138347	0.409974	2.96337	1.56724	5e-05	0.000763277
XLOC_019966	TCONS_00029517	Dcun1d3	NM_173408	233805	Dcun1d3	DCN1, defective in cullin neddylation 1, domain containing 3 (S. cerevisiae)	protein-coding	0.362922	1.07378	2.95871	1.56497	0.00575	0.0354646
XLOC_021311	TCONS_00031383	Pcnxl2	NM_175561	-	-	-	-	0.102864	0.304228	2.95758	1.56441	5e-05	0.000763277
XLOC_007434	TCONS_00010789	Tnfrsf13c	NM_028075	72049	Tnfrsf13c	tumor necrosis factor receptor superfamily, member 13c	protein-coding	0.834535	2.46732	2.95652	1.5639	5e-05	0.000763277
XLOC_010303	TCONS_00015050	Vldlr	NM_001161420	22359	Vldlr	very low density lipoprotein receptor	protein-coding	0.603691	1.78422	2.95552	1.56341	5e-05	0.000763277
XLOC_021222	TCONS_00031271	Il34	NM_029646	76527	Il34	interleukin 34	protein-coding	0.0814158	0.240422	2.95301	1.56219	0.33265	0.564183
XLOC_020756	TCONS_00030638	Cdk10	NM_194444	234854	Cdk10	cyclin-dependent kinase 10	protein-coding	0.378272	1.11702	2.95295	1.56216	0.26695	0.497415
XLOC_011076	TCONS_00016267	Dab2ip	NM_001114125	69601	Dab2ip	disabled 2 interacting protein	protein-coding	1.34694	3.97062	2.94788	1.55968	0.0174	0.0806768
XLOC_023588	TCONS_00034730	Morf4l2	NM_001168227	56397	Morf4l2	mortality factor 4 like 2	protein-coding	0.804165	2.36735	2.94386	1.55771	0.4923	0.706009
XLOC_003829	TCONS_00005599	Nog	NM_008711	18121	Nog	noggin	protein-coding	0.490005	1.44229	2.94342	1.55749	5e-05	0.000763277
XLOC_018638	TCONS_00027696	Wnt11	NM_001285792	22411	Wnt11	wingless-type MMTV integration site family, member 11	protein-coding	0.112727	0.331762	2.94306	1.55732	0.0722	0.223836
XLOC_014020	TCONS_00020840	Fbxl4	NR_104380	269514	Fbxl4	F-box and leucine-rich repeat protein 4	protein-coding	0.400035	1.17692	2.94204	1.55682	0.2203	0.449342
XLOC_010091	TCONS_00014758	Chka	NR_073190	12660	Chka	choline kinase alpha	protein-coding	0.408057	1.20034	2.9416	1.5566	0.10135	0.281833
XLOC_017032	TCONS_00025319	Foxi3	NM_001101464	232077	Foxi3	forkhead box I3	protein-coding	1.24575	3.66255	2.94004	1.55583	5e-05	0.000763277
XLOC_008046	TCONS_00011732	Ccdc116	NM_001164606	76872	Ccdc116	coiled-coil domain containing 116	protein-coding	0.230087	0.676053	2.93825	1.55496	0.21145	0.439769
XLOC_020732	TCONS_00030610	1700030M09Rik	NR_045903	72259	1700030M09Rik	RIKEN cDNA 1700030M09 gene	ncRNA	0.205795	0.604412	2.93696	1.55432	0.0026	0.0190977
XLOC_012099	TCONS_00017898	Nmi	NM_001141949	64685	Nmi	N-myc (and STAT) interactor	protein-coding	0.12486	0.366469	2.93504	1.55338	0.30975	0.542028
XLOC_006642	TCONS_00009571	1700001G11Rik	NR_038077	69303	1700001G11Rik	RIKEN cDNA 1700001G11 gene	ncRNA	0.463728	1.36013	2.93303	1.55239	0.5954	0.781981
XLOC_021298	TCONS_00031370	Acta1	NM_009606	11459	Acta1	actin, alpha 1, skeletal muscle	protein-coding	3.51173	10.2593	2.92144	1.54668	5e-05	0.000763277
XLOC_002209	TCONS_00003202	Aldh1l2	NM_153543	216188	Aldh1l2	aldehyde dehydrogenase 1 family, member L2	protein-coding	0.311385	0.9094	2.9205	1.54622	5e-05	0.000763277
XLOC_012181	TCONS_00018040	Neurod1	NM_010894	18012	Neurod1	neurogenic differentiation 1	protein-coding	0.134841	0.393451	2.91789	1.54492	0.0001	0.00139293
XLOC_002895	TCONS_00004187	BC030499	NM_001287206	216976	BC030499	cDNA sequence BC030499	protein-coding	0.0916093	0.267302	2.91785	1.5449	0.0009	0.00835366
XLOC_008724	TCONS_00012694	A930015D03Rik	NR_015618	77810	A930015D03Rik	RIKEN cDNA A930015D03 gene	ncRNA	3.12692	9.11568	2.91523	1.54361	5e-05	0.000763277
XLOC_007679	TCONS_00011160	Mkl2	NM_153588	239719	Mkl2	MKL/myocardin-like 2	protein-coding	0.194344	0.566445	2.91465	1.54332	0.28845	0.519142
XLOC_016943	TCONS_00025191	AI854703	NR_027236	243373	AI854703	expressed sequence AI854703	pseudo	0.794335	2.3143	2.91351	1.54276	5e-05	0.000763277
XLOC_007937	TCONS_00011561	Mrap	NM_029844	77037	Mrap	melanocortin 2 receptor accessory protein	protein-coding	0.0859119	0.250061	2.91067	1.54135	0.08145	0.242824
XLOC_017043	TCONS_00025340	St3gal5	NM_011375	20454	St3gal5	ST3 beta-galactoside alpha-2,3-sialyltransferase 5	protein-coding	0.253956	0.739077	2.91026	1.54115	0.19985	0.429475
XLOC_009253	TCONS_00013472	Dpcr1	NM_001033366	-	-	-	-	0.120662	0.351064	2.90948	1.54076	0.0001	0.00139293
XLOC_000382	TCONS_00000586	Lemd1	NM_001033250	213409	Lemd1	LEM domain containing 1	protein-coding	0.148765	0.432727	2.9088	1.54042	0.01875	0.0851693
XLOC_017966	TCONS_00026714	Gpr19	NM_008157	14760	Gpr19	G protein-coupled receptor 19	protein-coding	2.34613	6.81808	2.9061	1.53908	0.1391	0.343963
XLOC_012709	TCONS_00018775	9430008C03Rik	NR_015463	-	-	-	-	3.51698	10.2179	2.90531	1.53869	5e-05	0.000763277
XLOC_004900	TCONS_00007135	Ptpn21	NM_011877	24000	Ptpn21	protein tyrosine phosphatase, non-receptor type 21	protein-coding	0.100664	0.292264	2.90336	1.53772	0.35165	0.582826
XLOC_008598	TCONS_00012509	Pi16	NM_023734	74116	Pi16	peptidase inhibitor 16	protein-coding	0.0935472	0.271176	2.89881	1.53546	0.00315	0.0221089
XLOC_012906	TCONS_00019136	Gpr160	NM_001134386	71862	Gpr160	G protein-coupled receptor 160	protein-coding	0.247804	0.717359	2.89486	1.5335	0.2496	0.479561
XLOC_013993	TCONS_00020798	Ccne2	NM_001037134	12448	Ccne2	cyclin E2	protein-coding	0.389754	1.12785	2.89375	1.53294	0.36115	0.592514
XLOC_005090	TCONS_00007380	Hist1h3f	NM_013548	260423	Hist1h3f	histone cluster 1, H3f	protein-coding	0.518096	1.499	2.89329	1.53271	0.001	0.00903315
XLOC_012622	TCONS_00018655	Napb	NM_019632	17957	Napb	N-ethylmaleimide sensitive fusion protein attachment protein beta	protein-coding	0.769575	2.2263	2.8929	1.53251	5e-05	0.000763277
XLOC_022554	TCONS_00033070	Bsn	NM_007567	12217	Bsn	bassoon	protein-coding	0.11357	0.328527	2.89273	1.53243	5e-05	0.000763277
XLOC_021819	TCONS_00032049	Nmnat3	NM_144533	74080	Nmnat3	nicotinamide nucleotide adenylyltransferase 3	protein-coding	0.0815744	0.235814	2.89078	1.53146	0.0092	0.0502878
XLOC_020058	TCONS_00029651	1700007K09Rik	NM_027037	-	-	-	-	0.185888	0.536647	2.88694	1.52954	0.08345	0.246642
XLOC_021045	TCONS_00031039	Unc13a	NM_001029873	382018	Unc13a	unc-13 homolog A	protein-coding	0.0947974	0.273611	2.88627	1.52921	5e-05	0.000763277
XLOC_013716	TCONS_00020369	Bnipl	NM_134253	171388	Bnipl	BCL2/adenovirus E1B 19kD interacting protein like	protein-coding	0.149797	0.432187	2.88515	1.52865	0.00835	0.0467991
XLOC_015586	TCONS_00023203	Sod3	NM_011435	20657	Sod3	superoxide dismutase 3, extracellular	protein-coding	0.252627	0.728468	2.88357	1.52786	0.00045	0.00479686
XLOC_004012	TCONS_00005836	Itga2b	NM_010575	16399	Itga2b	integrin alpha 2b	protein-coding	0.442989	1.27679	2.88222	1.52718	5e-05	0.000763277
XLOC_007839	TCONS_00011433	Cd80	NM_009855	12519	Cd80	CD80 antigen	protein-coding	0.506997	1.46093	2.88154	1.52684	5e-05	0.000763277
XLOC_004613	TCONS_00006725	Apopt1	NM_001163388	68020	Apopt1	apoptogenic, mitochondrial 1	protein-coding	0.127391	0.367071	2.88145	1.5268	0.60495	0.788226
XLOC_006059	TCONS_00008743	Fbxo34	NM_030236	78938	Fbxo34	F-box protein 34	protein-coding	1.89415	5.45018	2.87738	1.52475	0.0001	0.00139293
XLOC_016068	TCONS_00023886	Pdx1	NM_008814	18609	Pdx1	pancreatic and duodenal homeobox 1	protein-coding	0.137461	0.395424	2.87663	1.52438	0.00795	0.0451552
XLOC_015251	TCONS_00022677	Arhgef10l	NM_172415	72754	Arhgef10l	Rho guanine nucleotide exchange factor (GEF) 10-like	protein-coding	0.524481	1.50845	2.87608	1.5241	0.00115	0.0101036
XLOC_010861	TCONS_00015872	Cdnf	NM_177647	227526	Cdnf	cerebral dopamine neurotrophic factor	protein-coding	0.112745	0.324001	2.87375	1.52293	5e-05	0.000763277
XLOC_021998	TCONS_00032298	Klhl40	NM_028202	72330	Klhl40	kelch-like 40	protein-coding	0.0885398	0.254369	2.87293	1.52252	0.0054	0.0338197
XLOC_013728	TCONS_00020390	Ciart	NM_001033302	229599	Ciart	circadian associated repressor of transcription	protein-coding	2.41797	6.9457	2.87253	1.52232	5e-05	0.000763277
XLOC_008289	TCONS_00012052	Btg3	NM_009770	12228	Btg3	B cell translocation gene 3	protein-coding	3.19354	9.17012	2.87146	1.52178	0.2832	0.514488
XLOC_009948	TCONS_00014559	Gm4013	NR_033452	100042757	Gm4013	predicted gene 4013	ncRNA	0.915067	2.62717	2.87101	1.52156	0.00395	0.0263567
XLOC_011907	TCONS_00017573	Stamos	NR_038162	70957	Stamos	signal transducing adaptor molecule (SH3 domain and ITAM motif) 1, opposite strand	ncRNA	0.479934	1.37595	2.86696	1.51952	0.0005	0.00520162
XLOC_009577	TCONS_00013966	Asxl3	NM_001167777	211961	Asxl3	additional sex combs like 3, transcriptional regulator	protein-coding	0.432989	1.2394	2.86243	1.51724	5e-05	0.000763277
XLOC_004465	TCONS_00006494	Adck1	NM_001277296	72113	Adck1	aarF domain containing kinase 1	protein-coding	1.05517	3.0188	2.86096	1.5165	0.00175	0.0141386
XLOC_004847	TCONS_00007062	Dpf3	NM_001267626	70127	Dpf3	D4, zinc and double PHD fingers, family 3	protein-coding	0.38707	1.10707	2.86013	1.51608	0.20215	0.430847
XLOC_017349	TCONS_00025789	BC049715	NM_178776	320135	BC049715	cDNA sequence BC049715	protein-coding	0.100594	0.287588	2.8589	1.51546	0.129	0.328251
XLOC_006472	TCONS_00009332	Otx2	NM_001286483	18424	Otx2	orthodenticle homeobox 2	protein-coding	0.68045	1.94458	2.85779	1.5149	0.0457	0.161718
XLOC_021237	TCONS_00031293	Ctrb1	NM_025583	66473	Ctrb1	chymotrypsinogen B1	protein-coding	0.149856	0.428128	2.85693	1.51447	0.04615	0.162876
XLOC_001490	TCONS_00002138	Npffr1	NM_001177511	237362	Npffr1	neuropeptide FF receptor 1	protein-coding	0.14166	0.404384	2.85461	1.51329	0.15315	0.366187
XLOC_020831	TCONS_00030757	Dcun1d2	NM_001042651	102323	Dcun1d2	DCN1, defective in cullin neddylation 1, domain containing 2 (S. cerevisiae)	protein-coding	0.288796	0.823874	2.85279	1.51237	0.52425	0.729986
XLOC_001929	TCONS_00002829	Slc35d3	NM_029529	76157	Slc35d3	solute carrier family 35, member D3	protein-coding	0.292937	0.835381	2.85174	1.51184	5e-05	0.000763277
XLOC_012878	TCONS_00019083	Bhlhe22	NM_021560	59058	Bhlhe22	basic helix-loop-helix family, member e22	protein-coding	0.167464	0.477488	2.85129	1.51161	0.0001	0.00139293
XLOC_014173	TCONS_00021053	C630043F03Rik	NR_027923	68285	C630043F03Rik	RIKEN cDNA C630043F03 gene	ncRNA	0.291399	0.830511	2.85008	1.511	5e-05	0.000763277
XLOC_022652	TCONS_00033223	2010315B03Rik	NM_001243119	630836	2010315B03Rik	RIKEN cDNA 2010315B03 gene	protein-coding	0.19165	0.54613	2.84962	1.51077	0.0654	0.208306
XLOC_019630	TCONS_00029042	Chd2	NM_001081345	244059	Chd2	chromodomain helicase DNA binding protein 2	protein-coding	5.65639	16.1154	2.84906	1.51049	5e-05	0.000763277
XLOC_013648	TCONS_00020278	Zbtb7b	NM_009565	22724	Zbtb7b	zinc finger and BTB domain containing 7B	protein-coding	1.52474	4.34383	2.8489	1.5104	5e-05	0.000763277
XLOC_018237	TCONS_00027094	Phldb3	NM_001102613	232970	Phldb3	pleckstrin homology like domain, family B, member 3	protein-coding	0.192871	0.548519	2.84397	1.50791	0.0001	0.00139293
XLOC_000909	TCONS_00001339	A630001G21Rik	NM_177055	319997	A630001G21Rik	RIKEN cDNA A630001G21 gene	protein-coding	0.12059	0.342706	2.84191	1.50686	0.00275	0.0199055
XLOC_016180	TCONS_00024058	Slc5a6	NM_001177621	330064	Slc5a6	solute carrier family 5 (sodium-dependent vitamin transporter), member 6	protein-coding	0.546469	1.55301	2.8419	1.50686	0.52965	0.735138
XLOC_010448	TCONS_00015252	Adra2a	NM_007417	11551	Adra2a	adrenergic receptor, alpha 2a	protein-coding	0.4686	1.33142	2.84127	1.50654	5e-05	0.000763277
XLOC_020851	TCONS_00030780	6820431F20Rik	NR_030708	547150	6820431F20Rik	cadherin 11 pseudogene	pseudo	0.676454	1.92136	2.84034	1.50606	5e-05	0.000763277
XLOC_001840	TCONS_00002697	Apon	NM_133996	28194	Apon	apolipoprotein N	protein-coding	0.333039	0.94514	2.83793	1.50484	0.00015	0.00194375
XLOC_003375	TCONS_00004893	Slc1a4	NM_018861	55963	Slc1a4	solute carrier family 1 (glutamate/neutral amino acid transporter), member 4	protein-coding	4.51147	12.8014	2.83752	1.50463	5e-05	0.000763277
XLOC_003350	TCONS_00004848	Nacad	NM_001081652	192950	Nacad	NAC alpha domain containing	protein-coding	0.334741	0.949518	2.83658	1.50415	5e-05	0.000763277
XLOC_004201	TCONS_00006111	Zfp750	NM_178763	319530	Zfp750	zinc finger protein 750	protein-coding	0.827935	2.34694	2.83469	1.50319	0.1173	0.310144
XLOC_020747	TCONS_00030629	2810013P06Rik	NR_045268	100503178	2810013P06Rik	RIKEN cDNA 2810013P06 gene	ncRNA	2.47124	7.0048	2.83453	1.50311	5e-05	0.000763277
XLOC_000246	TCONS_00000393	2810459M11Rik	NM_001144993	72792	2810459M11Rik	RIKEN cDNA 2810459M11 gene	protein-coding	0.416834	1.17941	2.82945	1.50052	0.0468	0.164586
XLOC_012754	TCONS_00018840	Cdh22	NM_174988	104010	Cdh22	cadherin 22	protein-coding	0.20196	0.571279	2.82867	1.50013	0.0001	0.00139293
XLOC_002163	TCONS_00003146	Atp8b3	NM_026094	67331	Atp8b3	ATPase, class I, type 8B, member 3	protein-coding	0.349076	0.987113	2.82779	1.49967	5e-05	0.000763277
XLOC_016780	TCONS_00024949	Dlx6	NM_010057	13396	Dlx6	distal-less homeobox 6	protein-coding	0.218877	0.618671	2.82657	1.49905	0.0165	0.0778282
XLOC_005940	TCONS_00008574	Nek10	NM_001195229	674895	Nek10	NIMA (never in mitosis gene a)- related kinase 10	protein-coding	0.107509	0.303589	2.82385	1.49766	0.00025	0.00297058
XLOC_019390	TCONS_00028706	Etv2	NM_007959	14008	Etv2	ets variant 2	protein-coding	1.75689	4.96053	2.82347	1.49747	5e-05	0.000763277
XLOC_013741	TCONS_00020406	Gm15441	NR_040409	100038464	Gm15441	predicted gene 15441	ncRNA	0.419089	1.18147	2.81914	1.49525	0.521	0.727294
XLOC_004849	TCONS_00007070	Numb	NR_073564	18222	Numb	numb homolog (Drosophila)	protein-coding	0.666422	1.87457	2.81289	1.49205	0.0217	0.0948439
XLOC_020698	TCONS_00030565	Nudt7	NM_001290180	67528	Nudt7	nudix (nucleoside diphosphate linked moiety X)-type motif 7	protein-coding	0.105572	0.296913	2.81242	1.49181	0.51515	0.723035
XLOC_010797	TCONS_00015757	Fgf8	NM_010205	14179	Fgf8	fibroblast growth factor 8	protein-coding	0.0970134	0.272764	2.81161	1.4914	0.14305	0.350075
XLOC_000208	TCONS_00000328	Ankzf1	TCONS_00000329	52231	Ankzf1	ankyrin repeat and zinc finger domain containing 1	protein-coding	0.140726	0.395567	2.8109	1.49103	0.6405	0.811472
XLOC_004067	TCONS_00005913	Gm11696	NR_038097	100036768	Gm11696	predicted gene 11696	ncRNA	0.102492	0.287958	2.80957	1.49035	0.56735	0.76192
XLOC_020634	TCONS_00030465	Plekhg4	NM_001081333	102075	Plekhg4	pleckstrin homology domain containing, family G (with RhoGef domain) member 4	protein-coding	0.911392	2.5602	2.80911	1.49011	5e-05	0.000763277
XLOC_006058	TCONS_00008740	Lgals3	NM_010705	16854	Lgals3	lectin, galactose binding, soluble 3	protein-coding	0.80368	2.2573	2.8087	1.48991	0.12885	0.328037
XLOC_015315	TCONS_00022774	Ptchd2	NM_001083342	-	-	-	-	0.0861248	0.241813	2.8077	1.48939	5e-05	0.000763277
XLOC_017287	TCONS_00025702	Scnn1a	NM_011324	20276	Scnn1a	sodium channel, nonvoltage-gated 1 alpha	protein-coding	0.133678	0.375054	2.80565	1.48834	5e-05	0.000763277
XLOC_020628	TCONS_00030456	Hsf4	NM_001256042	26386	Hsf4	heat shock transcription factor 4	protein-coding	0.118455	0.331808	2.80113	1.48601	0.2385	0.46859
XLOC_002154	TCONS_00003123	Dos	TCONS_00003124	-	-	-	-	1.52576	4.26923	2.7981	1.48445	0.49685	0.708946
XLOC_008498	TCONS_00012360	Prss32	NM_027220	69814	Prss32	protease, serine 32	protein-coding	0.084227	0.235389	2.7947	1.48269	0.0439	0.157279
XLOC_010157	TCONS_00014847	Map4k2	NR_117093	26412	Map4k2	mitogen-activated protein kinase kinase kinase kinase 2	protein-coding	0.129338	0.361316	2.79358	1.48211	0.24925	0.479295
XLOC_020476	TCONS_00030238	F2rl3	NM_007975	14065	F2rl3	coagulation factor II (thrombin) receptor-like 3	protein-coding	0.114628	0.319976	2.79143	1.481	0.01235	0.0627789
XLOC_012525	TCONS_00018489	Cops2	NM_001285513	12848	Cops2	COP9 signalosome subunit 2	protein-coding	0.16834	0.469624	2.78974	1.48013	0.581	0.771576
XLOC_000635	TCONS_00000929	A230020J21Rik	NR_027298	100125339	A230020J21Rik	RIKEN cDNA A230020J21 gene	ncRNA	0.0978139	0.272773	2.78869	1.47959	0.4542	0.676482
XLOC_005532	TCONS_00008007	Hist1h3a	NM_013550	360198	Hist1h3a	histone cluster 1, H3a	protein-coding	6.12942	17.0663	2.78433	1.47733	0.0001	0.00139293
XLOC_009675	TCONS_00014145	Tcerg1	NR_110344	56070	Tcerg1	transcription elongation regulator 1 (CA150)	protein-coding	0.347435	0.966326	2.78131	1.47577	0.22695	0.457067
XLOC_002434	TCONS_00003500	Gal3st1	NM_016922	53897	Gal3st1	galactose-3-O-sulfotransferase 1	protein-coding	0.537543	1.49503	2.78123	1.47572	0.0746	0.229063
XLOC_021878	TCONS_00032122	Rassf1	NM_019713	56289	Rassf1	Ras association (RalGDS/AF-6) domain family member 1	protein-coding	10.8607	30.1983	2.78051	1.47535	5e-05	0.000763277
XLOC_014590	TCONS_00021685	Nppa	NM_008725	230899	Nppa	natriuretic peptide type A	protein-coding	0.0894853	0.248783	2.78015	1.47517	0.05815	0.191564
XLOC_008429	TCONS_00012283	Gm3435	NM_001123372	100041621	Gm3435	predicted gene 3435	protein-coding	0.382826	1.06406	2.77949	1.47482	0.00065	0.00641645
XLOC_020591	TCONS_00030402	Gpr114	NM_001145972	-	-	-	-	0.0932642	0.258497	2.77166	1.47075	0.20785	0.436171
XLOC_015919	TCONS_00023677	Gpr133	NM_001081342	104848367	Gpr133	G protein-coupled receptor 133 Gene Type: protein-coding; 103750631 Gene Symbol: Gpr133 Locus Tag: Chromosome: Un Map Location: Description: G protein-coupled receptor 133	protein-coding	0.245485	0.680177	2.77075	1.47028	5e-05	0.000763277
XLOC_005958	TCONS_00008601	Kat6b	NM_017479	54169	Kat6b	K(lysine) acetyltransferase 6B	protein-coding	0.350968	0.972267	2.77024	1.47001	0.0206	0.0914631
XLOC_004612	TCONS_00006722	Trmt61a	NM_001099793	328162	Trmt61a	tRNA methyltransferase 61A	protein-coding	4.22845	11.7121	2.76983	1.4698	5e-05	0.000763277
XLOC_007143	TCONS_00010306	Hoxc13	NM_010464	15422	Hoxc13	homeobox C13	protein-coding	0.736628	2.03951	2.76871	1.46921	5e-05	0.000763277
XLOC_010915	TCONS_00015959	Gm17762	NR_028378	100034739	Gm17762	predicted gene, 17762	ncRNA	0.218263	0.604151	2.768	1.46884	0.01405	0.0692268
XLOC_017330	TCONS_00025762	2700089E24Rik	NR_073368	-	-	-	-	0.378042	1.0457	2.76609	1.46785	0.1272	0.325336
XLOC_001498	TCONS_00002154	Hk1os	NR_038038	70162	Hk1os	hexokinase 1, opposite strand	ncRNA	0.175975	0.486362	2.76381	1.46666	0.62275	0.798963
XLOC_008382	TCONS_00012208	Synj2	NM_001290698	20975	Synj2	synaptojanin 2	protein-coding	0.101314	0.279829	2.762	1.46571	0.34125	0.573281
XLOC_018641	TCONS_00027705	Klhl35	NM_028145	72184	Klhl35	kelch-like 35	protein-coding	0.102796	0.283858	2.76137	1.46539	0.02815	0.114646
XLOC_015091	TCONS_00022452	Oxct2a	NM_022033	64059	Oxct2a	3-oxoacid CoA transferase 2A	protein-coding	0.10326	0.284884	2.7589	1.46409	0.0664	0.210782
XLOC_001263	TCONS_00001820	Disp1	NM_001278218	68897	Disp1	dispatched homolog 1 (Drosophila)	protein-coding	0.664021	1.83134	2.75795	1.4636	0.43685	0.660589
XLOC_016730	TCONS_00024880	Gpr12	NM_008151	14738	Gpr12	G-protein coupled receptor 12	protein-coding	0.102788	0.283202	2.7552	1.46216	0.2428	0.473437
XLOC_012198	TCONS_00018076	Rtn4rl2	NM_199223	269295	Rtn4rl2	reticulon 4 receptor-like 2	protein-coding	2.9672	8.17281	2.75438	1.46173	5e-05	0.000763277
XLOC_010115	TCONS_00014790	Zdhhc24	NM_001168516	70605	Zdhhc24	zinc finger, DHHC domain containing 24	protein-coding	0.343738	0.945591	2.75091	1.45991	0.2296	0.459593
XLOC_009770	TCONS_00014260	Gnal	NM_177137	14680	Gnal	guanine nucleotide binding protein, alpha stimulating, olfactory type	protein-coding	0.090207	0.24813	2.75067	1.45978	0.522	0.728485
XLOC_020513	TCONS_00030288	1700067K01Rik	NM_183097	73453	1700067K01Rik	RIKEN cDNA 1700067K01 gene	protein-coding	0.339266	0.933009	2.75008	1.45947	0.0035	0.0239157
XLOC_018477	TCONS_00027440	Lmtk3	NM_001005511	381983	Lmtk3	lemur tyrosine kinase 3	protein-coding	0.820718	2.25698	2.75001	1.45944	5e-05	0.000763277
XLOC_016634	TCONS_00024758	Cux1	NM_001291233	13047	Cux1	cut-like homeobox 1	protein-coding	0.0983488	0.270445	2.74986	1.45936	0.2529	0.482446
XLOC_021989	TCONS_00032288	5830454E08Rik	NR_073359	76100	5830454E08Rik	RIKEN cDNA 5830454E08 gene	ncRNA	0.250258	0.688118	2.74963	1.45924	0.01115	0.0580436
XLOC_006022	TCONS_00008694	Gdf10	NM_145741	14560	Gdf10	growth differentiation factor 10	protein-coding	0.0895773	0.246196	2.74842	1.4586	0.0104	0.0551203
XLOC_023426	TCONS_00034470	Pnck	NM_001199351	93843	Pnck	pregnancy upregulated non-ubiquitously expressed CaM kinase	protein-coding	0.258842	0.711139	2.74739	1.45806	0.0209	0.0924648
XLOC_019645	TCONS_00029064	Kif7	NM_010626	16576	Kif7	kinesin family member 7	protein-coding	0.341977	0.938676	2.74485	1.45673	0.1923	0.420843
XLOC_012964	TCONS_00019232	Smad9	NM_019483	55994	Smad9	SMAD family member 9	protein-coding	0.473133	1.29846	2.74439	1.45648	5e-05	0.000763277
XLOC_021236	TCONS_00031292	Ldhd	NM_027570	52815	Ldhd	lactate dehydrogenase D	protein-coding	0.145592	0.399447	2.74361	1.45607	0.00155	0.0128036
XLOC_021811	TCONS_00032027	Paqr9	NM_198414	75552	Paqr9	progestin and adipoQ receptor family member IX	protein-coding	0.581038	1.59303	2.7417	1.45507	5e-05	0.000763277
XLOC_003660	TCONS_00005358	Inca1	NM_001252484	103844	Inca1	inhibitor of CDK, cyclin A1 interacting protein 1	protein-coding	0.213765	0.586059	2.7416	1.45502	0.22825	0.458089
XLOC_005996	TCONS_00008661	Mustn1	NM_181390	66175	Mustn1	musculoskeletal, embryonic nuclear protein 1	protein-coding	0.265863	0.728322	2.73946	1.45389	0.0018	0.0144779
XLOC_018825	TCONS_00027940	Lyrm1	NM_001285959	73919	Lyrm1	LYR motif containing 1	protein-coding	0.509407	1.39523	2.73893	1.45361	0.0405	0.148879
XLOC_001636	TCONS_00002359	Gadd45b	NM_008655	17873	Gadd45b	growth arrest and DNA-damage-inducible 45 beta	protein-coding	12.5727	34.4187	2.73757	1.4529	5e-05	0.000763277
XLOC_009156	TCONS_00013329	Mdga1	NM_001081160	74762	Mdga1	MAM domain containing glycosylphosphatidylinositol anchor 1	protein-coding	0.464683	1.27169	2.73668	1.45243	5e-05	0.000763277
XLOC_014599	TCONS_00021699	Casz1	NM_001159344	69743	Casz1	castor zinc finger 1	protein-coding	1.23496	3.37966	2.73666	1.45241	5e-05	0.000763277
XLOC_005815	TCONS_00008401	Crhbp	NM_198408	12919	Crhbp	corticotropin releasing hormone binding protein	protein-coding	0.110396	0.302008	2.73568	1.4519	0.0129	0.0647474
XLOC_002631	TCONS_00003813	Acsl6	NM_001033597	216739	Acsl6	acyl-CoA synthetase long-chain family member 6	protein-coding	0.455191	1.24482	2.73472	1.45139	0.39	0.618472
XLOC_016391	TCONS_00024391	Rasgef1b	NM_181318	320292	Rasgef1b	RasGEF domain family, member 1B	protein-coding	0.506535	1.3841	2.73249	1.45021	0.2051	0.433866
XLOC_014392	TCONS_00021394	Epha10	NM_001256432	230735	Epha10	Eph receptor A10	protein-coding	0.105599	0.288425	2.73132	1.4496	5e-05	0.000763277
XLOC_017237	TCONS_00025630	Tuba8	NM_017379	53857	Tuba8	tubulin, alpha 8	protein-coding	0.70249	1.91826	2.73066	1.44925	5e-05	0.000763277
XLOC_003617	TCONS_00005277	Dnah2	NM_001081330	327954	Dnah2	dynein, axonemal, heavy chain 2	protein-coding	0.110509	0.301574	2.72895	1.44835	5e-05	0.000763277
XLOC_015542	TCONS_00023139	Msantd1	NM_207277	403174	Msantd1	Myb/SANT-like DNA-binding domain containing 1	protein-coding	0.188597	0.514597	2.72855	1.44814	0.00015	0.00194375
XLOC_010580	TCONS_00015457	Mark2	NM_007928	13728	Mark2	MAP/microtubule affinity regulating kinase 2	protein-coding	0.231427	0.631255	2.72766	1.44767	0.2232	0.452889
XLOC_011197	TCONS_00016448	Hoxd9	NM_013555	15438	Hoxd9	homeobox D9	protein-coding	0.220051	0.5993	2.72346	1.44544	0.0008	0.00759924
XLOC_017394	TCONS_00025851	4732416N19Rik	NR_015615	320737	4732416N19Rik	RIKEN cDNA 4732416N19 gene	ncRNA	0.637498	1.73609	2.72329	1.44535	0.4938	0.707038
XLOC_003334	TCONS_00004829	Urgcp	NM_001077661	72046	Urgcp	upregulator of cell proliferation	protein-coding	0.722979	1.96741	2.72125	1.44427	0.0014	0.0117947
XLOC_017966	TCONS_00026719	Gpr19	NM_001167694	14760	Gpr19	G protein-coupled receptor 19	protein-coding	1.03533	2.81519	2.71912	1.44314	0.232	0.461979
XLOC_006635	TCONS_00009555	Elp3	NM_001253812	74195	Elp3	elongator acetyltransferase complex subunit 3	protein-coding	0.132525	0.360302	2.71875	1.44294	0.57645	0.768613
XLOC_010245	TCONS_00014972	Lpxn	NM_134152	107321	Lpxn	leupaxin	protein-coding	0.438091	1.18983	2.71594	1.44145	5e-05	0.000763277
XLOC_013177	TCONS_00019563	Otud7b	NM_001025613	229603	Otud7b	OTU domain containing 7B	protein-coding	0.164331	0.446278	2.71573	1.44134	0.17855	0.402486
XLOC_009266	TCONS_00013498	H2-T22	NM_010397	15039	H2-T22	histocompatibility 2, T region locus 22	protein-coding	0.385919	1.04492	2.70761	1.43702	0.03025	0.120268
XLOC_004837	TCONS_00007047	Slc10a1	NM_001177561	20493	Slc10a1	solute carrier family 10 (sodium/bile acid cotransporter family), member 1	protein-coding	0.123695	0.334799	2.70665	1.43651	0.12115	0.316662
XLOC_016487	TCONS_00024526	Svop	NM_026805	68666	Svop	SV2 related protein	protein-coding	0.40182	1.08724	2.70579	1.43605	5e-05	0.000763277
XLOC_001268	TCONS_00001827	Hlx	NM_008250	15284	Hlx	H2.0-like homeobox	protein-coding	0.127169	0.343957	2.70472	1.43548	0.00545	0.0340364
XLOC_021661	TCONS_00031826	Hcn4	NM_001081192	330953	Hcn4	hyperpolarization-activated, cyclic nucleotide-gated K+ 4	protein-coding	0.578346	1.56391	2.70411	1.43515	5e-05	0.000763277
XLOC_003895	TCONS_00005692	Cacnb1	NM_145121	12295	Cacnb1	calcium channel, voltage-dependent, beta 1 subunit	protein-coding	0.186541	0.504291	2.70338	1.43476	0.27875	0.509944
XLOC_021129	TCONS_00031151	Crnde	NR_110452	71296	Crnde	colorectal neoplasia differentially expressed (non-protein coding)	ncRNA	0.348788	0.942787	2.70304	1.43458	0.00705	0.0412567
XLOC_013088	TCONS_00019440	1700094D03Rik	NM_028567	73545	1700094D03Rik	RIKEN cDNA 1700094D03 gene	protein-coding	0.759881	2.05372	2.70269	1.43439	0.47455	0.691899
XLOC_011979	TCONS_00017693	Abo	NM_030718	80908	Abo	ABO blood group (transferase A, alpha 1-3-N-acetylgalactosaminyltransferase, transferase B, alpha 1-3-galactosyltransferase)	protein-coding	0.252829	0.683188	2.70217	1.43412	0.00755	0.0433787
XLOC_019659	TCONS_00029081	Furin	NM_011046	18550	Furin	furin (paired basic amino acid cleaving enzyme)	protein-coding	1.41355	3.81777	2.70084	1.43341	0.018	0.0826878
XLOC_013183	TCONS_00019571	Hist2h2aa2	TCONS_00019570	319192	Hist2h2aa2	histone cluster 2, H2aa2	protein-coding	0.422952	1.14136	2.69856	1.43219	0.0519	0.177074
XLOC_002614	TCONS_00003780	Cdkl3	NM_153785	213084	Cdkl3	cyclin-dependent kinase-like 3	protein-coding	0.123867	0.334084	2.69712	1.43142	0.25345	0.482939
XLOC_005937	TCONS_00008571	Olfr31	NM_147027	18330	Olfr31	olfactory receptor 31	protein-coding	0.21865	0.589638	2.69672	1.43121	0.02875	0.116375
XLOC_020734	TCONS_00030612	Jph3	NM_020605	57340	Jph3	junctophilin 3	protein-coding	0.287737	0.775201	2.69413	1.42982	5e-05	0.000763277
XLOC_000272	TCONS_00000441	Spp2	NM_029269	75396	Spp2	secreted phosphoprotein 2	protein-coding	0.104386	0.28122	2.69404	1.42977	0.0942	0.268136
XLOC_002703	TCONS_00003914	Grap	NM_027817	71520	Grap	GRB2-related adaptor protein	protein-coding	0.0991023	0.266691	2.69107	1.42818	0.0066	0.0393173
XLOC_006364	TCONS_00009149	Synpo2l	NM_175132	68760	Synpo2l	synaptopodin 2-like	protein-coding	0.888408	2.38944	2.68958	1.42738	5e-05	0.000763277
XLOC_018222	TCONS_00027071	Zfp180	NM_001289634	210135	Zfp180	zinc finger protein 180	protein-coding	0.368542	0.991115	2.68929	1.42722	0.02965	0.118761
XLOC_010069	TCONS_00014716	Nfatc1	NM_001164111	18018	Nfatc1	nuclear factor of activated T cells, cytoplasmic, calcineurin dependent 1	protein-coding	0.100219	0.269512	2.68923	1.42719	0.3555	0.586849
XLOC_017551	TCONS_00026062	Zfp467	NM_001085415	68910	Zfp467	zinc finger protein 467	protein-coding	0.467348	1.25679	2.6892	1.42717	0.08085	0.241687
XLOC_001596	TCONS_00002301	Misp	NM_030218	78906	Misp	mitotic spindle positioning	protein-coding	0.248395	0.667552	2.68746	1.42624	0.40405	0.630548
XLOC_023601	TCONS_00034755	Tsc22d3	NM_010286	14605	Tsc22d3	TSC22 domain family, member 3	protein-coding	2.07752	5.56997	2.68107	1.42281	5e-05	0.000763277
XLOC_001928	TCONS_00002827	Tnfaip3	NM_001166402	21929	Tnfaip3	tumor necrosis factor, alpha-induced protein 3	protein-coding	0.332093	0.889683	2.67902	1.4217	0.21605	0.444422
XLOC_018044	TCONS_00026843	Brsk1	NM_001168572	381979	Brsk1	BR serine/threonine kinase 1	protein-coding	0.330636	0.885255	2.67743	1.42085	0.19075	0.418694
XLOC_006585	TCONS_00009484	Zmym5	NM_001253753	219105	Zmym5	zinc finger, MYM-type 5	protein-coding	2.09582	5.6081	2.67585	1.42	0.00525	0.0331201
XLOC_001046	TCONS_00001528	Ptprv	NM_007955	13924	Ptprv	protein tyrosine phosphatase, receptor type, V	protein-coding	0.315717	0.844612	2.67522	1.41966	5e-05	0.000763277
XLOC_012020	TCONS_00017769	Fnbp1	NM_019406	14269	Fnbp1	formin binding protein 1	protein-coding	0.593747	1.58761	2.67388	1.41894	0.0666	0.211148
XLOC_015478	TCONS_00023030	En2	NM_010134	13799	En2	engrailed 2	protein-coding	0.703329	1.88017	2.67324	1.41859	5e-05	0.000763277
XLOC_015752	TCONS_00023439	Lrrc8d	NM_178701	231549	Lrrc8d	leucine rich repeat containing 8D	protein-coding	5.17814	13.8379	2.67237	1.41812	0.0004	0.00438369
XLOC_006616	TCONS_00009528	Dleu7	NM_173419	239133	Dleu7	deleted in lymphocytic leukemia, 7	protein-coding	4.17385	11.1365	2.66816	1.41585	5e-05	0.000763277
XLOC_012050	TCONS_00017823	Fbxw2	NM_001164770	30050	Fbxw2	F-box and WD-40 domain protein 2	protein-coding	2.28404	6.09235	2.66736	1.41541	0.05725	0.189667
XLOC_019504	TCONS_00028869	Gfy	NM_001195255	100039953	Gfy	golgi-associated olfactory signaling regulator	protein-coding	0.100535	0.268151	2.66724	1.41535	0.0241	0.102386
XLOC_011208	TCONS_00016468	Osbpl6	NM_001290734	99031	Osbpl6	oxysterol binding protein-like 6	protein-coding	0.188188	0.501784	2.6664	1.41489	0.1907	0.418631
XLOC_008710	TCONS_00012678	Cdsn	NM_001008424	386463	Cdsn	corneodesmosin	protein-coding	0.612452	1.63214	2.66493	1.4141	5e-05	0.000763277
XLOC_014430	TCONS_00021454	Fam229a	NM_001085491	68233	Fam229a	family with sequence similarity 229, member A	protein-coding	0.139002	0.370397	2.66469	1.41397	0.2839	0.515048
XLOC_020414	TCONS_00030158	Gmip	NM_198101	78816	Gmip	Gem-interacting protein	protein-coding	1.45161	3.86752	2.6643	1.41375	5e-05	0.000763277
XLOC_010567	TCONS_00015436	Kcnk4	NM_008431	16528	Kcnk4	potassium channel, subfamily K, member 4	protein-coding	0.318792	0.848658	2.66211	1.41257	0.001	0.00903315
XLOC_014550	TCONS_00021635	Agmat	NM_001081408	75986	Agmat	agmatine ureohydrolase (agmatinase)	protein-coding	0.180705	0.480958	2.66156	1.41227	0.0059	0.0360987
XLOC_018257	TCONS_00027128	B3gnt8	NM_146184	232984	B3gnt8	UDP-GlcNAc:betaGal beta-1,3-N-acetylglucosaminyltransferase 8	protein-coding	0.147587	0.392732	2.66102	1.41198	0.00585	0.0359032
XLOC_009608	TCONS_00014024	Pkd2l2	NM_016927	53871	Pkd2l2	polycystic kidney disease 2-like 2	protein-coding	0.250286	0.665905	2.66058	1.41174	0.23505	0.464611
XLOC_003123	TCONS_00004496	Aoc3	NM_009675	11754	Aoc3	amine oxidase, copper containing 3	protein-coding	0.503248	1.3383	2.65933	1.41106	5e-05	0.000763277
XLOC_007099	TCONS_00010235	Gpd1	NM_010271	14555	Gpd1	glycerol-3-phosphate dehydrogenase 1 (soluble)	protein-coding	0.570188	1.51586	2.65853	1.41063	5e-05	0.000763277
XLOC_008802	TCONS_00012792	Crip3	NM_181664	114570	Crip3	cysteine-rich protein 3	protein-coding	0.0965091	0.25649	2.65768	1.41017	0.25695	0.486441
XLOC_007528	TCONS_00010934	Rapgef3	NM_001177810	223864	Rapgef3	Rap guanine nucleotide exchange factor (GEF) 3	protein-coding	0.795608	2.11322	2.65611	1.40931	5e-05	0.000763277
XLOC_006845	TCONS_00009870	Rims2	NM_001256383	116838	Rims2	regulating synaptic membrane exocytosis 2	protein-coding	0.374058	0.993122	2.65499	1.40871	5e-05	0.000763277
XLOC_018455	TCONS_00027403	Tead2	NM_001285498	21677	Tead2	TEA domain family member 2	protein-coding	0.598402	1.58872	2.65494	1.40868	0.4466	0.669328
XLOC_021103	TCONS_00031118	Junb	NM_008416	16477	Junb	jun B proto-oncogene	protein-coding	12.3811	32.8646	2.65442	1.40839	5e-05	0.000763277
XLOC_010695	TCONS_00015618	Foxd4	NM_008022	14237	Foxd4	forkhead box D4	protein-coding	0.0934379	0.248016	2.65434	1.40835	0.0102	0.0543354
XLOC_001182	TCONS_00001721	Fcrlb	NM_001029984	435653	Fcrlb	Fc receptor-like B	protein-coding	0.114051	0.302716	2.65422	1.40829	0.07445	0.228814
XLOC_016010	TCONS_00023809	Uncx	NM_013702	22255	Uncx	UNC homeobox	protein-coding	0.210684	0.558856	2.65258	1.4074	0.00225	0.0171277
XLOC_007407	TCONS_00010751	Sun2	NM_001205346	223697	Sun2	Sad1 and UNC84 domain containing 2	protein-coding	1.23837	3.28233	2.65052	1.40628	0.16415	0.381527
XLOC_002110	TCONS_00003053	Col18a1	NM_001109991	12822	Col18a1	collagen, type XVIII, alpha 1	protein-coding	0.312914	0.829316	2.6503	1.40616	0.56615	0.761361
XLOC_001667	TCONS_00002404	1700028I16Rik	NR_038042	70003	1700028I16Rik	RIKEN cDNA 1700028I16 gene	ncRNA	0.496162	1.3147	2.64974	1.40585	0.00175	0.0141386
XLOC_006666	TCONS_00009601	Pdlim2	NM_001253736	213019	Pdlim2	PDZ and LIM domain 2	protein-coding	0.768078	2.03487	2.6493	1.40561	0.00295	0.0209791
XLOC_012486	TCONS_00018428	Pla2g4f	NM_001024145	271844	Pla2g4f	phospholipase A2, group IVF	protein-coding	0.303136	0.80266	2.64785	1.40482	5e-05	0.000763277
XLOC_019482	TCONS_00028839	Atf5	NR_033136	107503	Atf5	activating transcription factor 5	protein-coding	17.1258	45.3447	2.64774	1.40476	0.0004	0.00438369
XLOC_008633	TCONS_00012555	Adamts10	NR_037707	224697	Adamts10	a disintegrin-like and metallopeptidase (reprolysin type) with thrombospondin type 1 motif, 10	protein-coding	0.381567	1.01027	2.64769	1.40473	0.1616	0.378608
XLOC_022103	TCONS_00032440	Yipf2	NR_038062	74766	Yipf2	Yip1 domain family, member 2	protein-coding	0.972165	2.56996	2.64354	1.40247	0.3242	0.557168
XLOC_009759	TCONS_00014248	St8sia3	NM_009182	20451	St8sia3	ST8 alpha-N-acetyl-neuraminide alpha-2,8-sialyltransferase 3	protein-coding	0.0946312	0.250085	2.64273	1.40203	5e-05	0.000763277
XLOC_003327	TCONS_00004813	Gas2l1	NM_001190406	78926	Gas2l1	growth arrest-specific 2 like 1	protein-coding	0.148754	0.393113	2.64271	1.40202	0.20285	0.431659
XLOC_011199	TCONS_00016452	Hoxd3	NM_010468	15434	Hoxd3	homeobox D3	protein-coding	0.16828	0.444606	2.64206	1.40166	0.00245	0.0182316
XLOC_023464	TCONS_00034543	Prrg1	NM_001164275	546336	Prrg1	proline rich Gla (G-carboxyglutamic acid) 1	protein-coding	0.164859	0.435469	2.64146	1.40134	0.3652	0.596599
XLOC_019630	TCONS_00029043	1810026B05Rik	NR_037569	69170	1810026B05Rik	RIKEN cDNA 1810026B05 gene	ncRNA	2.266	5.98516	2.64129	1.40124	0.0026	0.0190977
XLOC_002426	TCONS_00003482	Patz1	TCONS_00003486	56218	Patz1	POZ (BTB) and AT hook containing zinc finger 1	protein-coding	3.14315	8.30157	2.64116	1.40117	0.1965	0.426143
XLOC_016409	TCONS_00024415	1700016H13Rik	NM_001163550	74218	1700016H13Rik	RIKEN cDNA 1700016H13 gene	protein-coding	0.0988958	0.261162	2.64078	1.40096	0.20695	0.435365
XLOC_002699	TCONS_00003909	Tnfrsf13b	NM_021349	57916	Tnfrsf13b	tumor necrosis factor receptor superfamily, member 13b	protein-coding	0.14219	0.375346	2.63975	1.4004	0.0787	0.237653
XLOC_013554	TCONS_00020129	Shox2	NM_013665	20429	Shox2	short stature homeobox 2	protein-coding	0.119643	0.315822	2.6397	1.40038	0.01005	0.0536801
XLOC_018557	TCONS_00027571	AI854517	NR_040312	-	-	-	-	0.151752	0.400447	2.63883	1.3999	0.0029	0.0207198
XLOC_022551	TCONS_00033067	Fam212a	NM_026597	68176	Fam212a	family with sequence similarity 212, member A	protein-coding	0.803798	2.1201	2.6376	1.39923	5e-05	0.000763277
XLOC_022686	TCONS_00033281	Rbm3os	NR_033561	70226	Rbm3os	RNA binding motif protein 3, opposite strand	ncRNA	0.201274	0.530756	2.63698	1.39889	0.5367	0.73971
XLOC_007642	TCONS_00011102	Naa60	NM_001290689	74763	Naa60	N(alpha)-acetyltransferase 60, NatF catalytic subunit	protein-coding	0.802299	2.11448	2.63553	1.39809	0.23455	0.464084
XLOC_006587	TCONS_00009489	Gjb2	NM_008125	14619	Gjb2	gap junction protein, beta 2	protein-coding	0.363264	0.95716	2.63489	1.39774	5e-05	0.000763277
XLOC_020442	TCONS_00030197	Il12rb1	NM_008353	16161	Il12rb1	interleukin 12 receptor, beta 1	protein-coding	0.13951	0.367533	2.63446	1.39751	0.0008	0.00759924
XLOC_022114	TCONS_00032461	Elavl3	NM_010487	15571	Elavl3	ELAV like RNA binding protein 3	protein-coding	0.429848	1.13212	2.63377	1.39713	5e-05	0.000763277
XLOC_016041	TCONS_00023849	Gm15708	NR_040432	100504231	Gm15708	predicted gene 15708	ncRNA	0.129656	0.341353	2.63276	1.39658	0.4771	0.694185
XLOC_021096	TCONS_00031108	Nfix	NM_001081982	18032	Nfix	nuclear factor I/X	protein-coding	0.734506	1.93308	2.63181	1.39606	5e-05	0.000763277
XLOC_021997	TCONS_00032297	Zfp651	NM_001166644	270210	Zfp651	zinc finger protein 651	protein-coding	0.67399	1.77109	2.62777	1.39384	5e-05	0.000763277
XLOC_008372	TCONS_00012186	Zbtb21	NM_001081685	114565	Zbtb21	zinc finger and BTB domain containing 21	protein-coding	1.35224	3.5506	2.62572	1.39271	0.00025	0.00297058
XLOC_015546	TCONS_00023144	Dok7	NM_172708	231134	Dok7	docking protein 7	protein-coding	0.164673	0.43229	2.62514	1.3924	0.00155	0.0128036
XLOC_003886	TCONS_00005677	Pcgf2	NM_009545	22658	Pcgf2	polycomb group ring finger 2	protein-coding	0.115352	0.302799	2.625	1.39232	0.6109	0.792036
XLOC_013888	TCONS_00020622	Egf	NM_010113	13645	Egf	epidermal growth factor	protein-coding	0.202113	0.53046	2.62457	1.39208	0.0001	0.00139293
XLOC_016941	TCONS_00025186	Repin1	NM_001079903	58887	Repin1	replication initiator 1	protein-coding	1.69827	4.45617	2.62395	1.39174	0.0337	0.130363
XLOC_011807	TCONS_00017376	Gnas	NM_010309	14683	Gnas	GNAS (guanine nucleotide binding protein, alpha stimulating) complex locus	protein-coding	0.102239	0.268221	2.62347	1.39148	0.6068	0.789551
XLOC_020419	TCONS_00030163	Tm6sf2	NM_181540	107770	Tm6sf2	transmembrane 6 superfamily member 2	protein-coding	1.66058	4.35605	2.62321	1.39133	5e-05	0.000763277
XLOC_014904	TCONS_00022190	Nfib	NM_001286127	18028	Nfib	nuclear factor I/B	protein-coding	0.196417	0.515172	2.62285	1.39113	0.22095	0.449884
XLOC_018050	TCONS_00026851	Nat14	NM_201355	269854	Nat14	N-acetyltransferase 14	protein-coding	0.278892	0.731195	2.62179	1.39055	0.00015	0.00194375
XLOC_023230	TCONS_00034157	2900008C10Rik	NR_045434	-	-	-	-	0.192838	0.505196	2.61979	1.38945	0.65575	0.821517
XLOC_006101	TCONS_00008796	Arhgef40	NM_001145921	268739	Arhgef40	Rho guanine nucleotide exchange factor (GEF) 40	protein-coding	0.382325	1.00158	2.61971	1.38941	0.28805	0.518845
XLOC_008577	TCONS_00012478	Anks1	NM_001286041	224650	Anks1	ankyrin repeat and SAM domain containing 1	protein-coding	0.992765	2.59943	2.61837	1.38867	0.0003	0.00346332
XLOC_019623	TCONS_00029029	Pgpep1l	NM_030101	78444	Pgpep1l	pyroglutamyl-peptidase I-like	protein-coding	0.18015	0.471511	2.61732	1.38809	0.01025	0.054485
XLOC_005782	TCONS_00008359	Rfesd	NM_001131068	218341	Rfesd	Rieske (Fe-S) domain containing	protein-coding	1.27489	3.33451	2.61553	1.3871	5e-05	0.000763277
XLOC_004405	TCONS_00006401	4933426M11Rik	NM_001242419	-	-	-	-	1.86541	4.87342	2.61252	1.38544	0.0009	0.00835366
XLOC_005287	TCONS_00007674	BC048507	NM_001001185	408058	BC048507	cDNA sequence BC048507	protein-coding	0.1262	0.329558	2.61139	1.38482	0.12415	0.321252
XLOC_014078	TCONS_00020925	Rusc2	NM_001037709	100213	Rusc2	RUN and SH3 domain containing 2	protein-coding	0.83241	2.17332	2.61088	1.38453	0.00015	0.00194375
XLOC_011773	TCONS_00017324	1500012F01Rik	NM_001081005	-	-	-	-	28.3908	74.0852	2.60948	1.38376	5e-05	0.000763277
XLOC_006675	TCONS_00009625	Dmtn	NM_001252664	13829	Dmtn	dematin actin binding protein	protein-coding	0.509638	1.32963	2.60897	1.38348	0.0603	0.196466
XLOC_017068	TCONS_00025374	Dqx1	NM_033606	93838	Dqx1	DEAQ RNA-dependent ATPase	protein-coding	0.704775	1.83863	2.60882	1.3834	5e-05	0.000763277
XLOC_010580	TCONS_00015461	Mark2	NM_001080389	13728	Mark2	MAP/microtubule affinity regulating kinase 2	protein-coding	0.589714	1.53739	2.60701	1.3824	0.068	0.214254
XLOC_012094	TCONS_00017888	Orc4	NR_033442	26428	Orc4	origin recognition complex, subunit 4	protein-coding	0.233005	0.607365	2.60666	1.3822	0.4195	0.644296
XLOC_013195	TCONS_00019591	Pias3	NM_018812	229615	Pias3	protein inhibitor of activated STAT 3	protein-coding	0.122866	0.320182	2.60594	1.38181	0.4647	0.683932
XLOC_017433	TCONS_00025909	Wnt2	NM_023653	22413	Wnt2	wingless-type MMTV integration site family, member 2	protein-coding	0.155783	0.405707	2.60431	1.3809	0.002	0.0157055
XLOC_017199	TCONS_00025571	Hrh1	NM_008285	15465	Hrh1	histamine receptor H1	protein-coding	0.159865	0.416336	2.6043	1.38089	5e-05	0.000763277
XLOC_017795	TCONS_00026426	Ghrl	TCONS_00026428	58991	Ghrl	ghrelin	protein-coding	0.149285	0.388726	2.60392	1.38068	0.5338	0.737999
XLOC_010608	TCONS_00015506	Lrrc10b	NM_001111140	278795	Lrrc10b	leucine rich repeat containing 10B	protein-coding	0.245733	0.639547	2.60261	1.37996	0.0007	0.00682534
XLOC_011366	TCONS_00016666	Lmo2	NM_001142335	16909	Lmo2	LIM domain only 2	protein-coding	0.42182	1.09725	2.60123	1.37919	0.09475	0.269316
XLOC_007139	TCONS_00010294	Amhr2	NM_144547	110542	Amhr2	anti-Mullerian hormone type 2 receptor	protein-coding	0.951045	2.47322	2.60053	1.37881	5e-05	0.000763277
XLOC_020963	TCONS_00030926	Stox2	NM_175162	71069	Stox2	storkhead box 2	protein-coding	0.73305	1.90621	2.60038	1.37872	0.1233	0.320094
XLOC_002056	TCONS_00002985	Vps26a	NM_001113355	30930	Vps26a	VPS26 retromer complex component A	protein-coding	0.0953199	0.247762	2.59927	1.37811	0.59385	0.78108
XLOC_009640	TCONS_00014118	Pcdhga8	NM_033591	93716	Pcdhga8	protocadherin gamma subfamily A, 8	protein-coding	0.368576	0.956566	2.5953	1.3759	0.41385	0.639519
XLOC_002514	TCONS_00003627	Gpr75	NM_175490	237716	Gpr75	G protein-coupled receptor 75	protein-coding	0.763518	1.98145	2.59516	1.37582	5e-05	0.000763277
XLOC_015105	TCONS_00022468	Sh3d21	NM_025856	66938	Sh3d21	SH3 domain containing 21	protein-coding	0.785243	2.03774	2.59504	1.37576	5e-05	0.000763277
XLOC_018802	TCONS_00027903	Tead1	NM_001166584	21676	Tead1	TEA domain family member 1	protein-coding	4.20244	10.8952	2.59259	1.37439	0.14145	0.347613
XLOC_007472	TCONS_00010846	Wnt7b	NM_009528	22422	Wnt7b	wingless-type MMTV integration site family, member 7B	protein-coding	0.986717	2.55601	2.59042	1.37319	5e-05	0.000763277
XLOC_009518	TCONS_00013890	Mcfd2	NM_176808	193813	Mcfd2	multiple coagulation factor deficiency 2	protein-coding	0.473168	1.22344	2.58564	1.37052	0.09785	0.275295
XLOC_001326	TCONS_00001902	A630066F11Rik	NR_030698	320642	A630066F11Rik	RIKEN cDNA A630066F11 gene	ncRNA	1.26097	3.25941	2.58484	1.37008	0.1978	0.427517
XLOC_019576	TCONS_00028967	Ipw	NR_015351	16353	Ipw	imprinted gene in the Prader-Willi syndrome region	ncRNA	0.228104	0.589318	2.58355	1.36935	0.04465	0.159192
XLOC_010781	TCONS_00015735	Erlin1	NM_145502	226144	Erlin1	ER lipid raft associated 1	protein-coding	0.692538	1.78913	2.58344	1.36929	0.03735	0.140361
XLOC_005094	TCONS_00007384	Hist1h3d	NM_178204	319149	Hist1h3d	histone cluster 1, H3d	protein-coding	4.19866	10.8464	2.5833	1.36922	0.00035	0.00393993
XLOC_009319	TCONS_00013557	9130008F23Rik	NM_027834	71583	9130008F23Rik	RIKEN cDNA 9130008F23 gene	protein-coding	0.366405	0.945687	2.58099	1.36792	5e-05	0.000763277
XLOC_002451	TCONS_00003522	Rasl10a	NM_145216	75668	Rasl10a	RAS-like, family 10, member A	protein-coding	0.362991	0.936869	2.58097	1.36791	0.50715	0.716101
XLOC_018948	TCONS_00028099	Pwwp2b	NM_001098636	101631	Pwwp2b	PWWP domain containing 2B	protein-coding	0.285647	0.736705	2.57907	1.36685	0.02185	0.0953319
XLOC_003382	TCONS_00004903	Otx1	NM_011023	18423	Otx1	orthodenticle homeobox 1	protein-coding	0.350656	0.904107	2.57833	1.36644	5e-05	0.000763277
XLOC_016494	TCONS_00024536	Git2	NM_019834	26431	Git2	G protein-coupled receptor kinase-interactor 2	protein-coding	1.90051	4.89686	2.5766	1.36547	0.00095	0.00867606
XLOC_017805	TCONS_00026446	Snora7a	NR_028546	100217451	Snora7a	small nucleolar RNA, H/ACA box 7A	snoRNA	4.83132	12.4269	2.57215	1.36298	0.49625	0.708557
XLOC_016372	TCONS_00024366	Cxcl11	NM_019494	56066	Cxcl11	chemokine (C-X-C motif) ligand 11	protein-coding	0.107253	0.275826	2.57173	1.36274	0.30765	0.54024
XLOC_008962	TCONS_00013039	Ldhal6b	NM_175349	106557	Ldhal6b	lactate dehydrogenase A-like 6B	protein-coding	0.297655	0.765345	2.57125	1.36247	0.373	0.603591
XLOC_017844	TCONS_00026531	Apobec1	NM_001134391	11810	Apobec1	apolipoprotein B mRNA editing enzyme, catalytic polypeptide 1	protein-coding	0.624837	1.60616	2.57053	1.36206	0.00085	0.00796765
XLOC_004123	TCONS_00005993	Evpl	NM_025276	14027	Evpl	envoplakin	protein-coding	0.49785	1.27909	2.56923	1.36133	5e-05	0.000763277
XLOC_007331	TCONS_00010583	Eef1d	NM_029663	66656	Eef1d	eukaryotic translation elongation factor 1 delta (guanine nucleotide exchange protein)	protein-coding	0.273122	0.701286	2.56767	1.36046	0.6145	0.794167
XLOC_015028	TCONS_00022360	Btbd19	NR_024078	78611	Btbd19	BTB (POZ) domain containing 19	ncRNA	3.31929	8.52114	2.56716	1.36017	5e-05	0.000763277
XLOC_014757	TCONS_00021960	Sigmar1	NM_001286551	18391	Sigmar1	sigma non-opioid intracellular receptor 1	protein-coding	0.476388	1.22291	2.56705	1.36011	0.4554	0.676903
XLOC_000111	TCONS_00000175	Stat1	NM_009283	20846	Stat1	signal transducer and activator of transcription 1	protein-coding	0.209984	0.538829	2.56605	1.35955	0.21285	0.441711
XLOC_016076	TCONS_00023900	Uspl1	NM_001115151	231915	Uspl1	ubiquitin specific peptidase like 1	protein-coding	2.66286	6.8239	2.56262	1.35762	0.0246	0.103845
XLOC_017842	TCONS_00026526	Phc1	NM_007905	13619	Phc1	polyhomeotic-like 1 (Drosophila)	protein-coding	4.76907	12.2203	2.56241	1.3575	0.0003	0.00346332
XLOC_020189	TCONS_00029845	Retn	NM_001204959	57264	Retn	resistin	protein-coding	0.133869	0.342972	2.562	1.35727	0.12775	0.326197
XLOC_017977	TCONS_00026736	Smco3	NM_001039558	654818	Smco3	single-pass membrane protein with coiled-coil domains 3	protein-coding	0.134016	0.34301	2.55947	1.35585	0.01565	0.0750106
XLOC_019622	TCONS_00029028	4833412C05Rik	NR_045954	73904	4833412C05Rik	RIKEN cDNA 4833412C05 gene	ncRNA	0.134174	0.34328	2.55847	1.35528	0.0601	0.196104
XLOC_018794	TCONS_00027891	Adm	NM_009627	11535	Adm	adrenomedullin	protein-coding	1.00544	2.5717	2.55779	1.3549	5e-05	0.000763277
XLOC_010924	TCONS_00015975	Ptf1a	NM_018809	19213	Ptf1a	pancreas specific transcription factor, 1a	protein-coding	0.302748	0.774102	2.55692	1.35441	0.0059	0.0360987
XLOC_023524	TCONS_00034637	Ftx	NR_028381	78878	Ftx	Ftx transcript, Xist regulator (non-protein coding)	ncRNA	0.273216	0.698496	2.55657	1.35421	0.0062	0.0374732
XLOC_000010	TCONS_00000018	Adhfe1	NR_027664	76187	Adhfe1	alcohol dehydrogenase, iron containing, 1	protein-coding	0.182869	0.467249	2.5551	1.35338	0.00015	0.00194375
XLOC_009403	TCONS_00013712	Sh3gl1	NM_001252471	20405	Sh3gl1	SH3-domain GRB2-like 1	protein-coding	0.74041	1.89148	2.55464	1.35312	0.40575	0.632159
XLOC_020131	TCONS_00029764	Pidd1	NM_022654	57913	Pidd1	p53 induced death domain protein 1	protein-coding	5.51141	14.0715	2.55316	1.35228	5e-05	0.000763277
XLOC_002185	TCONS_00003169	Atcay	NM_178662	16467	Atcay	ataxia, cerebellar, Cayman type	protein-coding	0.148411	0.378672	2.55151	1.35135	5e-05	0.000763277
XLOC_015021	TCONS_00022350	Nasp	NM_001284229	50927	Nasp	nuclear autoantigenic sperm protein (histone-binding)	protein-coding	0.125865	0.320684	2.54784	1.34928	0.64335	0.813016
XLOC_004680	TCONS_00006811	Lpin1	NM_015763	14245	Lpin1	lipin 1	protein-coding	0.858157	2.18401	2.545	1.34767	0.00055	0.00560741
XLOC_008103	TCONS_00011821	Crygs	NM_009967	12970	Crygs	crystallin, gamma S	protein-coding	0.252718	0.643076	2.54464	1.34746	0.03675	0.138788
XLOC_003029	TCONS_00004377	Ttll6	NM_172799	237930	Ttll6	tubulin tyrosine ligase-like family, member 6	protein-coding	0.46329	1.17704	2.54061	1.34518	5e-05	0.000763277
XLOC_023669	TCONS_00034861	Rnf138rt1	NM_028842	74264	Rnf138rt1	ring finger protein 138, retrogene 1	protein-coding	0.126955	0.322535	2.54055	1.34514	0.04825	0.168287
XLOC_012610	TCONS_00018639	Ovol2	NM_152947	107586	Ovol2	ovo like zinc finger 2	protein-coding	0.744755	1.89163	2.53994	1.34479	0.0033	0.0229031
XLOC_014344	TCONS_00021332	Elovl1	NM_001039176	54325	Elovl1	elongation of very long chain fatty acids (FEN1/Elo2, SUR4/Elo3, yeast)-like 1	protein-coding	0.740879	1.88129	2.53927	1.34441	0.49445	0.707307
XLOC_002686	TCONS_00003886	Rai1	NM_009021	19377	Rai1	retinoic acid induced 1	protein-coding	1.25282	3.18007	2.53833	1.34388	0.0302	0.120214
XLOC_012898	TCONS_00019122	Egfem1	NM_029412	75740	Egfem1	EGF-like and EMI domain containing 1	protein-coding	0.251893	0.639001	2.5368	1.34301	0.0269	0.110826
XLOC_009497	TCONS_00013851	Cdkl4	NM_001033443	381113	Cdkl4	cyclin-dependent kinase-like 4	protein-coding	0.106789	0.27083	2.53612	1.34262	0.00265	0.0193364
XLOC_020895	TCONS_00030839	Letm2	NM_173012	270035	Letm2	leucine zipper-EF-hand containing transmembrane protein 2	protein-coding	0.775551	1.96684	2.53606	1.34259	5e-05	0.000763277
XLOC_012821	TCONS_00018975	Ppp1r3d	NM_001085501	228966	Ppp1r3d	protein phosphatase 1, regulatory subunit 3D	protein-coding	0.499335	1.26622	2.53581	1.34245	5e-05	0.000763277
XLOC_005519	TCONS_00007992	Btn2a2	NM_175938	238555	Btn2a2	butyrophilin, subfamily 2, member A2	protein-coding	0.35568	0.901443	2.53442	1.34166	5e-05	0.000763277
XLOC_018868	TCONS_00027999	Ypel3	NM_026875	66090	Ypel3	yippee-like 3 (Drosophila)	protein-coding	0.615521	1.55959	2.53377	1.34129	0.0888	0.257631
XLOC_018397	TCONS_00027317	Zfp819	NM_028913	74400	Zfp819	zinc finger protein 819	protein-coding	0.50174	1.27042	2.53203	1.34029	5e-05	0.000763277
XLOC_012014	TCONS_00017754	Ier5l	NM_030244	72500	Ier5l	immediate early response 5-like	protein-coding	80.8831	204.792	2.53195	1.34025	5e-05	0.000763277
XLOC_014549	TCONS_00021634	AI507597	NR_033566	100165	AI507597	expressed sequence AI507597	ncRNA	0.51946	1.31449	2.53049	1.33942	0.02175	0.094979
XLOC_011001	TCONS_00016115	Tsc1	NM_022887	64930	Tsc1	tuberous sclerosis 1	protein-coding	1.9312	4.87543	2.52456	1.33603	0.0015	0.0124735
XLOC_021218	TCONS_00031265	Marveld3	NM_212447	73608	Marveld3	MARVEL (membrane-associating) domain containing 3	protein-coding	0.110934	0.279818	2.52238	1.33479	0.1222	0.31836
XLOC_017707	TCONS_00026286	2310040G24Rik	NR_040293	381792	2310040G24Rik	RIKEN cDNA 2310040G24 gene	ncRNA	0.204665	0.516196	2.52215	1.33465	0.1016	0.282331
XLOC_004061	TCONS_00005905	Cacng1	NM_007582	12299	Cacng1	calcium channel, voltage-dependent, gamma subunit 1	protein-coding	0.107957	0.272258	2.52191	1.33452	0.0641	0.205443
XLOC_001117	TCONS_00001627	Ralgps2	NM_001159966	78255	Ralgps2	Ral GEF with PH domain and SH3 binding motif 2	protein-coding	0.301764	0.760598	2.52051	1.33371	0.0755	0.230793
XLOC_006912	TCONS_00009965	Tigd5	NM_178646	105734	Tigd5	tigger transposable element derived 5	protein-coding	0.453613	1.14328	2.52039	1.33364	5e-05	0.000763277
XLOC_005042	TCONS_00007326	Sfrp4	NM_016687	20379	Sfrp4	secreted frizzled-related protein 4	protein-coding	0.30371	0.765343	2.51998	1.33341	0.00035	0.00393993
XLOC_008147	TCONS_00011881	Muc20	NM_146071	224116	Muc20	mucin 20	protein-coding	0.133754	0.336993	2.5195	1.33314	0.0471	0.165436
XLOC_014513	TCONS_00021588	Hp1bp3	NM_001122897	15441	Hp1bp3	heterochromatin protein 1, binding protein 3	protein-coding	0.373999	0.941395	2.51711	1.33177	0.2778	0.508814
XLOC_011366	TCONS_00016667	Lmo2	NM_008505	16909	Lmo2	LIM domain only 2	protein-coding	0.458778	1.15438	2.51621	1.33125	0.0437	0.15676
XLOC_015634	TCONS_00023270	Dcun1d4	NM_001190733	100737	Dcun1d4	DCN1, defective in cullin neddylation 1, domain containing 4 (S. cerevisiae)	protein-coding	0.285852	0.718416	2.51324	1.32955	0.3762	0.606352
XLOC_009965	TCONS_00014581	Ticam2	NM_173394	225471	Ticam2	toll-like receptor adaptor molecule 2	protein-coding	0.166445	0.418307	2.51318	1.32952	0.00015	0.00194375
XLOC_006411	TCONS_00009249	Dph3	NM_001284346	105638	Dph3	diphthamine biosynthesis 3	protein-coding	0.936826	2.35288	2.51154	1.32857	0.11565	0.307211
XLOC_007538	TCONS_00010962	Zfp641	NM_173769	239652	Zfp641	zinc finger protein 641	protein-coding	0.439255	1.10156	2.50779	1.32642	5e-05	0.000763277
XLOC_020099	TCONS_00029715	Sprn	NM_183147	212518	Sprn	shadow of prion protein	protein-coding	0.129025	0.323528	2.50748	1.32624	0.12655	0.324675
XLOC_002004	TCONS_00002924	Cep57l1	NM_001243074	103268	Cep57l1	centrosomal protein 57-like 1	protein-coding	0.120169	0.301308	2.50737	1.32617	0.4799	0.696258
XLOC_003623	TCONS_00005283	Cd68	NM_001291058	12514	Cd68	CD68 antigen	protein-coding	2.97795	7.46379	2.50635	1.32559	5e-05	0.000763277
XLOC_013326	TCONS_00019797	Pla2g12a	NR_104611	66350	Pla2g12a	phospholipase A2, group XIIA	protein-coding	0.229004	0.573886	2.50601	1.32539	0.28205	0.51324
XLOC_018562	TCONS_00027576	Zfp710	NM_001146000	209225	Zfp710	zinc finger protein 710	protein-coding	0.201682	0.50533	2.50558	1.32514	0.43705	0.660791
XLOC_002376	TCONS_00003420	Ikzf4	NM_011772	22781	Ikzf4	IKAROS family zinc finger 4	protein-coding	0.568597	1.42428	2.5049	1.32475	5e-05	0.000763277
XLOC_011040	TCONS_00016181	Prdm12	NM_001123362	381359	Prdm12	PR domain containing 12	protein-coding	0.107771	0.269693	2.50246	1.32335	0.00665	0.0395441
XLOC_004526	TCONS_00006592	Hhipl1	NM_001044380	214305	Hhipl1	hedgehog interacting protein-like 1	protein-coding	0.157893	0.395047	2.50199	1.32308	0.0028	0.0201647
XLOC_005527	TCONS_00008002	Hist1h2ac	NM_178189	319164	Hist1h2ac	histone cluster 1, H2ac	protein-coding	0.797712	1.99584	2.50196	1.32306	0.05005	0.172538
XLOC_013188	TCONS_00019578	Txnip	NM_023719	56338	Txnip	thioredoxin interacting protein	protein-coding	39.1495	97.9139	2.50103	1.32252	5e-05	0.000763277
XLOC_007104	TCONS_00010246	Tmprss12	NM_183109	75002	Tmprss12	transmembrane (C-terminal) protease, serine 12	protein-coding	0.414955	1.03645	2.49774	1.32062	0.00055	0.00560741
XLOC_010181	TCONS_00014882	1700092M07Rik	NM_001177347	74307	1700092M07Rik	RIKEN cDNA 1700092M07 gene	protein-coding	0.623996	1.55854	2.49768	1.32059	0.01745	0.0808332
XLOC_007738	TCONS_00011264	Vwa5b2	NM_001144953	328643	Vwa5b2	von Willebrand factor A domain containing 5B2	protein-coding	0.240901	0.601651	2.4975	1.32049	5e-05	0.000763277
XLOC_003280	TCONS_00004732	0610009L18Rik	NR_038126	66838	0610009L18Rik	RIKEN cDNA 0610009L18 gene	ncRNA	0.489274	1.22144	2.49643	1.31987	0.0101	0.0539182
XLOC_021946	TCONS_00032215	Als2cl	NM_001146060	235633	Als2cl	ALS2 C-terminal like	protein-coding	0.745441	1.8609	2.49637	1.31983	0.0008	0.00759924
XLOC_014662	TCONS_00021801	Rnf223	NM_001220499	100045778	Rnf223	ring finger 223	protein-coding	1.05683	2.63707	2.49526	1.31919	5e-05	0.000763277
XLOC_009205	TCONS_00013410	H2-K2	NR_004446	630499	H2-K2	histocompatibility 2, K region locus 2	pseudo	0.396105	0.988297	2.49504	1.31906	0.00015	0.00194375
XLOC_004068	TCONS_00005915	Slc16a6	NM_001029842	104681	Slc16a6	solute carrier family 16 (monocarboxylic acid transporters), member 6	protein-coding	0.605928	1.51119	2.49401	1.31847	0.27375	0.504509
XLOC_003679	TCONS_00005392	Spns3	NM_029932	77577	Spns3	spinster homolog 3	protein-coding	0.622189	1.55122	2.49317	1.31798	5e-05	0.000763277
XLOC_002673	TCONS_00003869	Trim17	NM_031172	56631	Trim17	tripartite motif-containing 17	protein-coding	0.273644	0.682141	2.4928	1.31777	0.0001	0.00139293
XLOC_002100	TCONS_00003040	Gm867	NM_001277132	333670	Gm867	predicted gene 867	protein-coding	0.137858	0.343559	2.49212	1.31737	0.63235	0.805409
XLOC_007568	TCONS_00011003	Racgap1	NM_001253809	26934	Racgap1	Rac GTPase-activating protein 1	protein-coding	0.345284	0.859426	2.48904	1.31559	0.62015	0.797634
XLOC_015520	TCONS_00023092	Fosl2	NM_008037	14284	Fosl2	fos-like antigen 2	protein-coding	2.05977	5.12216	2.48676	1.31427	5e-05	0.000763277
XLOC_012579	TCONS_00018582	Adra1d	NM_013460	11550	Adra1d	adrenergic receptor, alpha 1d	protein-coding	0.170437	0.423733	2.48616	1.31392	0.50605	0.715208
XLOC_021656	TCONS_00031821	Stoml1	NR_028146	69106	Stoml1	stomatin-like 1	protein-coding	1.76861	4.39465	2.4848	1.31313	5e-05	0.000763277
XLOC_004253	TCONS_00006199	Grhl1	NM_001161406	195733	Grhl1	grainyhead-like 1 (Drosophila)	protein-coding	0.571902	1.42084	2.48441	1.3129	0.00645	0.0386088
XLOC_009807	TCONS_00014309	Hdhd2	NM_001039201	76987	Hdhd2	haloacid dehalogenase-like hydrolase domain containing 2	protein-coding	0.503823	1.25154	2.48409	1.31272	0.3258	0.559123
XLOC_018869	TCONS_00028000	Tbx6	NM_011538	21389	Tbx6	T-box 6	protein-coding	0.271501	0.673763	2.48162	1.31128	0.001	0.00903315
XLOC_009011	TCONS_00013103	Dll1	NM_007865	13388	Dll1	delta-like 1 (Drosophila)	protein-coding	1.24653	3.0912	2.47984	1.31025	5e-05	0.000763277
XLOC_019541	TCONS_00028924	Hps5	NM_001005248	246694	Hps5	Hermansky-Pudlak syndrome 5	protein-coding	1.58733	3.93197	2.4771	1.30865	0.2185	0.447276
XLOC_000063	TCONS_00000095	Arhgef4	NM_183019	226970	Arhgef4	Rho guanine nucleotide exchange factor (GEF) 4	protein-coding	1.61112	3.98953	2.47625	1.30815	5e-05	0.000763277
XLOC_001504	TCONS_00002160	Pbld2	NM_026085	67307	Pbld2	phenazine biosynthesis-like protein domain containing 2	protein-coding	0.133311	0.330052	2.4758	1.3079	0.00205	0.0159595
XLOC_007741	TCONS_00011272	Psmd2	NR_027485	21762	Psmd2	proteasome (prosome, macropain) 26S subunit, non-ATPase, 2	protein-coding	0.232485	0.575488	2.47538	1.30765	0.58205	0.772573
XLOC_011681	TCONS_00017176	Mmp24	NM_010808	17391	Mmp24	matrix metallopeptidase 24	protein-coding	0.231055	0.571729	2.47443	1.3071	0.01615	0.0766682
XLOC_018342	TCONS_00027248	Hspb6	NM_001012401	243912	Hspb6	heat shock protein, alpha-crystallin-related, B6	protein-coding	1.76416	4.36519	2.47437	1.30706	5e-05	0.000763277
XLOC_019757	TCONS_00029223	P2ry6	NM_183168	233571	P2ry6	pyrimidinergic receptor P2Y, G-protein coupled, 6	protein-coding	0.624269	1.54357	2.4726	1.30603	5e-05	0.000763277
XLOC_007334	TCONS_00010595	Ccdc166	NM_146059	223648	Ccdc166	coiled-coil domain containing 166	protein-coding	0.188274	0.465237	2.47106	1.30513	0.49065	0.704964
XLOC_000615	TCONS_00000901	Taf1a	NM_001277957	21339	Taf1a	TATA-box binding protein associated factor, RNA polymerase I, A	protein-coding	0.151139	0.372982	2.46781	1.30323	0.2994	0.531255
XLOC_005850	TCONS_00008451	Rad17	NM_011233	19356	Rad17	RAD17 checkpoint clamp loader component	protein-coding	0.885919	2.18534	2.46675	1.30261	0.02505	0.105342
XLOC_004497	TCONS_00006553	Ifi27	NM_026790	52668	Ifi27	interferon, alpha-inducible protein 27	protein-coding	0.361047	0.89041	2.46619	1.30228	0.23405	0.463694
XLOC_019730	TCONS_00029180	Omp	NM_011010	18378	Omp	olfactory marker protein	protein-coding	0.63641	1.56949	2.46616	1.30227	0.0415	0.151297
XLOC_004028	TCONS_00005856	Map3k14	NM_016896	53859	Map3k14	mitogen-activated protein kinase kinase kinase 14	protein-coding	0.677882	1.67078	2.46471	1.30142	5e-05	0.000763277
XLOC_014427	TCONS_00021451	Sync	NM_023485	68828	Sync	syncoilin	protein-coding	0.615801	1.51761	2.46445	1.30126	0.5528	0.751383
XLOC_012043	TCONS_00017811	Zbtb34	NM_001085507	241311	Zbtb34	zinc finger and BTB domain containing 34	protein-coding	2.61651	6.44743	2.46413	1.30108	5e-05	0.000763277
XLOC_020196	TCONS_00029857	Gm14378	NM_001195258	-	-	-	-	0.298525	0.73522	2.46284	1.30032	0.04675	0.164468
XLOC_010405	TCONS_00015175	Lzts2	NM_145503	226154	Lzts2	leucine zipper, putative tumor suppressor 2	protein-coding	2.80516	6.90721	2.46232	1.30002	0.0007	0.00682534
XLOC_005487	TCONS_00007953	Hist1h2ak	NM_178183	319169	Hist1h2ak	histone cluster 1, H2ak	protein-coding	4.25101	10.4668	2.46219	1.29994	0.0002	0.00246634
XLOC_003122	TCONS_00004495	Aoc2	NM_178932	237940	Aoc2	amine oxidase, copper containing 2 (retina-specific)	protein-coding	1.55455	3.82694	2.46177	1.29969	5e-05	0.000763277
XLOC_014518	TCONS_00021594	Camk2n1	NM_025451	66259	Camk2n1	calcium/calmodulin-dependent protein kinase II inhibitor 1	protein-coding	2.34384	5.76919	2.46143	1.29949	5e-05	0.000763277
XLOC_016571	TCONS_00024641	Abcb9	NM_019875	56325	Abcb9	ATP-binding cassette, sub-family B (MDR/TAP), member 9	protein-coding	0.270816	0.666399	2.46071	1.29907	5e-05	0.000763277
XLOC_007307	TCONS_00010546	Arc	NM_018790	11838	Arc	activity regulated cytoskeletal-associated protein	protein-coding	0.507917	1.24964	2.46032	1.29885	0.00025	0.00297058
XLOC_002214	TCONS_00003207	Fhl4	NM_010214	14202	Fhl4	four and a half LIM domains 4	protein-coding	1.02761	2.52748	2.45957	1.29841	5e-05	0.000763277
XLOC_002860	TCONS_00004125	Slc43a2	NM_001199283	215113	Slc43a2	solute carrier family 43, member 2	protein-coding	1.20119	2.95357	2.45887	1.298	5e-05	0.000763277
XLOC_002352	TCONS_00003389	Inhbc	NM_010565	16325	Inhbc	inhibin beta-C	protein-coding	0.132405	0.32554	2.45867	1.29788	0.01715	0.0798153
XLOC_022347	TCONS_00032751	Senp8	NM_001172070	71599	Senp8	SUMO/sentrin specific peptidase 8	protein-coding	0.42556	1.04627	2.45857	1.29782	0.02625	0.108892
XLOC_003678	TCONS_00005391	Spns2	NM_153060	216892	Spns2	spinster homolog 2	protein-coding	1.32929	3.26622	2.45712	1.29697	0.0004	0.00438369
XLOC_007727	TCONS_00011248	Ufd1l	NR_028403	22230	Ufd1l	ubiquitin fusion degradation 1 like	protein-coding	1.80385	4.43168	2.45679	1.29677	0.01985	0.0890675
XLOC_010145	TCONS_00014829	BC048609	NM_001111317	-	-	-	-	0.128965	0.316825	2.45667	1.29671	0.6407	0.811472
XLOC_018565	TCONS_00027581	Ttll13	NM_177765	269954	Ttll13	tubulin tyrosine ligase-like family, member 13	protein-coding	0.096723	0.237542	2.4559	1.29625	0.0015	0.0124735
XLOC_011327	TCONS_00016601	Spi1	NM_011355	20375	Spi1	spleen focus forming virus (SFFV) proviral integration oncogene	protein-coding	0.228009	0.559948	2.45582	1.2962	0.0069	0.040642
XLOC_015250	TCONS_00022674	Igsf21	NM_198610	230868	Igsf21	immunoglobulin superfamily, member 21	protein-coding	0.837857	2.05592	2.45378	1.29501	5e-05	0.000763277
XLOC_003348	TCONS_00004846	Myo1g	NM_178440	246177	Myo1g	myosin IG	protein-coding	0.771962	1.89422	2.45377	1.295	5e-05	0.000763277
XLOC_010536	TCONS_00015389	Kat5	NM_001199248	81601	Kat5	K(lysine) acetyltransferase 5	protein-coding	0.74421	1.82599	2.4536	1.2949	0.0675	0.213118
XLOC_003858	TCONS_00005634	Dlx4	NM_007867	13394	Dlx4	distal-less homeobox 4	protein-coding	0.281685	0.691103	2.45346	1.29482	0.0007	0.00682534
XLOC_009811	TCONS_00014318	4930465K10Rik	NR_027978	67640	4930465K10Rik	RIKEN cDNA 4930465K10 gene	ncRNA	0.216676	0.531543	2.45317	1.29465	0.0097	0.0522738
XLOC_000216	TCONS_00000351	Inha	NM_010564	16322	Inha	inhibin alpha	protein-coding	0.371337	0.910797	2.45275	1.2944	0.0001	0.00139293
XLOC_008086	TCONS_00011795	Gm15760	NR_030670	100042948	Gm15760	mitochondrial ribosomal protein S18B pseudogene	pseudo	0.446544	1.09397	2.44986	1.2927	5e-05	0.000763277
XLOC_013165	TCONS_00019539	Arnt	NM_009709	11863	Arnt	aryl hydrocarbon receptor nuclear translocator	protein-coding	0.732265	1.79386	2.44974	1.29263	0.09845	0.276553
XLOC_015130	TCONS_00022502	C77080	NM_001285865	97130	C77080	expressed sequence C77080	protein-coding	2.97041	7.27588	2.44945	1.29246	0.00545	0.0340364
XLOC_001772	TCONS_00002576	Tspan8	NM_146010	216350	Tspan8	tetraspanin 8	protein-coding	0.197591	0.483763	2.4483	1.29178	0.1341	0.336154
XLOC_017234	TCONS_00025627	Slc25a18	NM_001081048	71803	Slc25a18	solute carrier family 25 (mitochondrial carrier), member 18	protein-coding	0.628338	1.53822	2.44808	1.29165	5e-05	0.000763277
XLOC_007977	TCONS_00011629	Nlrc3	NM_175547	268857	Nlrc3	NLR family, CARD domain containing 3	protein-coding	0.184573	0.451706	2.4473	1.29119	0.0147	0.0714909
XLOC_009353	TCONS_00013631	Cul9	NM_001081335	78309	Cul9	cullin 9	protein-coding	0.613713	1.49947	2.44328	1.28882	5e-05	0.000763277
XLOC_001650	TCONS_00002380	Tbxa2r	NM_001277265	21390	Tbxa2r	thromboxane A2 receptor	protein-coding	0.902341	2.20465	2.44326	1.2888	5e-05	0.000763277
XLOC_002626	TCONS_00003797	2008-09-01	NM_001252332	20362	2008-09-01	septin 8	protein-coding	2.46907	6.03217	2.44309	1.28871	5e-05	0.000763277
XLOC_016514	TCONS_00024562	Srrm4	NM_026886	68955	Srrm4	serine/arginine repetitive matrix 4	protein-coding	0.166092	0.405565	2.44181	1.28795	5e-05	0.000763277
XLOC_007095	TCONS_00010230	Aqp5	NM_009701	11830	Aqp5	aquaporin 5	protein-coding	0.371655	0.907247	2.4411	1.28753	0.0004	0.00438369
XLOC_000411	TCONS_00000622	Ptpn7	NM_177081	320139	Ptpn7	protein tyrosine phosphatase, non-receptor type 7	protein-coding	0.221832	0.541475	2.44092	1.28743	5e-05	0.000763277
XLOC_010389	TCONS_00015157	Nkx2-3	NM_008699	18089	Nkx2-3	NK2 homeobox 3	protein-coding	0.162855	0.397444	2.44048	1.28716	0.0005	0.00520162
XLOC_016830	TCONS_00025025	Irf5	NM_012057	27056	Irf5	interferon regulatory factor 5	protein-coding	0.469614	1.14606	2.44043	1.28714	5e-05	0.000763277
XLOC_022858	TCONS_00033526	4933402E13Rik	NM_001199996	74437	4933402E13Rik	RIKEN cDNA 4933402E13 gene	protein-coding	0.149069	0.36374	2.44008	1.28693	0.2426	0.473372
XLOC_010157	TCONS_00014844	Map4k2	NM_009006	26412	Map4k2	mitogen-activated protein kinase kinase kinase kinase 2	protein-coding	0.106169	0.258895	2.43852	1.286	0.50995	0.71822
XLOC_008573	TCONS_00012467	Hmga1	NM_016660	15361	Hmga1	high mobility group AT-hook 1	protein-coding	1.18011	2.87564	2.43676	1.28496	0.13335	0.334823
XLOC_009800	TCONS_00014298	Smad7	NM_001042660	17131	Smad7	SMAD family member 7	protein-coding	11.9545	29.1081	2.43491	1.28387	5e-05	0.000763277
XLOC_007726	TCONS_00011246	Cldn5	NM_013805	12741	Cldn5	claudin 5	protein-coding	0.588202	1.4322	2.43488	1.28385	0.0006	0.00601542
XLOC_018151	TCONS_00026988	Nova2	NM_001029877	384569	Nova2	neuro-oncological ventral antigen 2	protein-coding	0.55065	1.34021	2.43387	1.28325	5e-05	0.000763277
XLOC_006185	TCONS_00008903	Xkr6	NM_173393	219149	Xkr6	X-linked Kx blood group related 6	protein-coding	0.542259	1.3196	2.43352	1.28305	5e-05	0.000763277
XLOC_021173	TCONS_00031212	B3gnt9	NM_178879	97440	B3gnt9	UDP-GlcNAc:betaGal beta-1,3-N-acetylglucosaminyltransferase 9	protein-coding	0.767046	1.8664	2.43323	1.28287	0.1937	0.422512
XLOC_010733	TCONS_00015666	Ankrd1	NM_013468	107765	Ankrd1	ankyrin repeat domain 1 (cardiac muscle)	protein-coding	0.715579	1.74087	2.43281	1.28263	5e-05	0.000763277
XLOC_000985	TCONS_00001430	Inhbb	NM_008381	16324	Inhbb	inhibin beta-B	protein-coding	0.557394	1.3554	2.43167	1.28195	5e-05	0.000763277
XLOC_018603	TCONS_00027629	Nox4	NM_001285835	50490	Nox4	NADPH oxidase 4	protein-coding	0.26506	0.64448	2.43145	1.28182	0.2528	0.482437
XLOC_001366	TCONS_00001960	Sgk1	NM_001161850	20393	Sgk1	serum/glucocorticoid regulated kinase 1	protein-coding	0.149695	0.363938	2.4312	1.28167	0.64755	0.815629
XLOC_015312	TCONS_00022761	Fbxo6	NM_001163704	50762	Fbxo6	F-box protein 6	protein-coding	0.963917	2.34276	2.43046	1.28123	0.11125	0.299888
XLOC_017221	TCONS_00025611	Rasgef1a	NM_027526	70727	Rasgef1a	RasGEF domain family, member 1A	protein-coding	0.194223	0.47194	2.42989	1.28089	0.0001	0.00139293
XLOC_006209	TCONS_00008937	Kctd9	NM_001285933	105440	Kctd9	potassium channel tetramerisation domain containing 9	protein-coding	0.339368	0.824188	2.4286	1.28012	0.1771	0.400807
XLOC_009048	TCONS_00013142	Tnfrsf12a	NM_013749	27279	Tnfrsf12a	tumor necrosis factor receptor superfamily, member 12a	protein-coding	15.3246	37.2065	2.42789	1.27971	0.0001	0.00139293
XLOC_021674	TCONS_00031847	Tle3	NM_001083928	21887	Tle3	transducin-like enhancer of split 3	protein-coding	4.99059	12.1164	2.42785	1.27968	5e-05	0.000763277
XLOC_004119	TCONS_00005988	Trim65	NM_178802	338364	Trim65	tripartite motif-containing 65	protein-coding	0.165977	0.402949	2.42774	1.27961	0.00105	0.00940367
XLOC_003889	TCONS_00005680	1700001P01Rik	NM_028156	72215	1700001P01Rik	RIKEN cDNA 1700001P01 gene	protein-coding	0.320828	0.778306	2.42593	1.27854	0.03025	0.120268
XLOC_019012	TCONS_00028204	Tspan32	NM_001128080	27027	Tspan32	tetraspanin 32	protein-coding	0.115761	0.28057	2.4237	1.27721	0.3498	0.581276
XLOC_012356	TCONS_00018242	Madd	NM_145527	228355	Madd	MAP-kinase activating death domain	protein-coding	0.408229	0.989322	2.42345	1.27706	0.00235	0.0176725
XLOC_002921	TCONS_00004221	Cdk5r1	NM_009871	12569	Cdk5r1	cyclin-dependent kinase 5, regulatory subunit 1 (p35)	protein-coding	1.17439	2.84066	2.41884	1.27431	5e-05	0.000763277
XLOC_016145	TCONS_00024011	Asb10	NM_080444	117590	Asb10	ankyrin repeat and SOCS box-containing 10	protein-coding	0.103035	0.249145	2.41806	1.27385	0.00765	0.043814
XLOC_022014	TCONS_00032318	Clec3b	NM_011606	21922	Clec3b	C-type lectin domain family 3, member b	protein-coding	0.117785	0.284787	2.41785	1.27373	0.0673	0.212723
XLOC_011343	TCONS_00016633	1700029I15Rik	NM_183112	75641	1700029I15Rik	RIKEN cDNA 1700029I15 gene	protein-coding	0.493087	1.19177	2.41696	1.27319	0.1463	0.355274
XLOC_002287	TCONS_00003310	Glipr1	NM_028608	73690	Glipr1	GLI pathogenesis-related 1 (glioma)	protein-coding	0.269652	0.651521	2.41615	1.27271	0.6113	0.792399
XLOC_018273	TCONS_00027146	Cyp2t4	NM_001100184	384724	Cyp2t4	cytochrome P450, family 2, subfamily t, polypeptide 4	protein-coding	0.148949	0.359216	2.41167	1.27003	0.03035	0.12057
XLOC_011727	TCONS_00017262	Tox2	NM_001098799	269389	Tox2	TOX high mobility group box family member 2	protein-coding	0.383389	0.924331	2.41095	1.2696	0.0004	0.00438369
XLOC_001622	TCONS_00002341	Reep6	NM_139292	70335	Reep6	receptor accessory protein 6	protein-coding	0.20184	0.486601	2.41083	1.26953	0.47435	0.691889
XLOC_007813	TCONS_00011399	Adcy5	NM_001012765	224129	Adcy5	adenylate cyclase 5	protein-coding	0.377309	0.909573	2.41068	1.26944	5e-05	0.000763277
XLOC_011687	TCONS_00017188	Cnbd2	NM_027585	70873	Cnbd2	cyclic nucleotide binding domain containing 2	protein-coding	0.243155	0.585864	2.40943	1.26869	0.13615	0.339028
XLOC_001839	TCONS_00002692	Timeless	NM_001136082	21853	Timeless	timeless circadian clock 1	protein-coding	1.12547	2.71098	2.40875	1.26829	0.0915	0.263086
XLOC_019752	TCONS_00029211	Mrpl48	NR_003559	52443	Mrpl48	mitochondrial ribosomal protein L48	protein-coding	1.22135	2.93868	2.40609	1.26669	0.57165	0.764894
XLOC_004862	TCONS_00007091	Pgf	NM_008827	18654	Pgf	placental growth factor	protein-coding	0.193033	0.464421	2.40592	1.26659	0.1669	0.385486
XLOC_004152	TCONS_00006047	Cbx4	NM_007625	12418	Cbx4	chromobox 4	protein-coding	0.633296	1.52327	2.4053	1.26622	5e-05	0.000763277
XLOC_014329	TCONS_00021301	Ccdc17	NM_001037916	622665	Ccdc17	coiled-coil domain containing 17	protein-coding	0.248368	0.596446	2.40146	1.26391	0.47245	0.690479
XLOC_004473	TCONS_00006510	Spata7	NM_001289572	104871	Spata7	spermatogenesis associated 7	protein-coding	0.720221	1.72945	2.40128	1.2638	0.3803	0.609847
XLOC_016980	TCONS_00025250	Prr15	NM_030024	78004	Prr15	proline rich 15	protein-coding	0.313048	0.751334	2.40006	1.26307	0.1217	0.317515
XLOC_010591	TCONS_00015478	Slc3a2	NM_008577	17254	Slc3a2	solute carrier family 3 (activators of dibasic and neutral amino acid transport), member 2	protein-coding	48.2649	115.717	2.39754	1.26155	5e-05	0.000763277
XLOC_014320	TCONS_00021287	Mob3c	NM_175308	100465	Mob3c	MOB kinase activator 3C	protein-coding	0.918785	2.20158	2.39619	1.26074	5e-05	0.000763277
XLOC_001014	TCONS_00001471	C4bp-ps1	NR_028304	12270	C4bp-ps1	complement component 4 binding protein, pseudogene 1	pseudo	0.243828	0.583947	2.39491	1.25997	0.02895	0.116852
XLOC_003569	TCONS_00005204	Map2k3os	NR_027800	24082	Map2k3os	mitogen-activated protein kinase kinase 3, opposite strand	ncRNA	1.1883	2.84519	2.39434	1.25963	5e-05	0.000763277
XLOC_014171	TCONS_00021051	Trim32	NM_053084	69807	Trim32	tripartite motif-containing 32	protein-coding	3.64236	8.71745	2.39335	1.25903	0.0102	0.0543354
XLOC_006600	TCONS_00009505	Phf11b	NM_001164327	236451	Phf11b	PHD finger protein 11B	protein-coding	0.145083	0.347226	2.39329	1.259	0.01645	0.077666
XLOC_020581	TCONS_00030390	Nlrc5	NM_001033207	434341	Nlrc5	NLR family, CARD domain containing 5	protein-coding	0.182166	0.435856	2.39263	1.2586	5e-05	0.000763277
XLOC_006592	TCONS_00009496	Lats2	TCONS_00009497	50523	Lats2	large tumor suppressor 2	protein-coding	0.551469	1.3169	2.38799	1.25579	0.28905	0.519705
XLOC_003050	TCONS_00004401	Sp6	NM_031183	83395	Sp6	trans-acting transcription factor 6	protein-coding	1.29623	3.0948	2.38754	1.25552	5e-05	0.000763277
XLOC_011325	TCONS_00016599	Rapsn	NM_009023	19400	Rapsn	receptor-associated protein of the synapse	protein-coding	0.173572	0.4141	2.38575	1.25444	0.012	0.0613446
XLOC_019855	TCONS_00029351	Apbb1	NM_001253885	11785	Apbb1	amyloid beta (A4) precursor protein-binding, family B, member 1	protein-coding	0.564556	1.34685	2.38568	1.2544	0.3396	0.571343
XLOC_009051	TCONS_00013145	Kremen2	NM_028416	73016	Kremen2	kringle containing transmembrane protein 2	protein-coding	0.479318	1.14323	2.38512	1.25406	0.0001	0.00139293
XLOC_019171	TCONS_00028422	Prr24	NM_001136270	101597867	Prr24	proline rich 24	protein-coding	1.97331	4.70643	2.38504	1.25402	5e-05	0.000763277
XLOC_011371	TCONS_00016675	4930500J02Rik	NR_040322	-	-	-	-	0.16119	0.384345	2.38442	1.25364	0.43955	0.662958
XLOC_006779	TCONS_00009777	Gdnf	NM_010275	14573	Gdnf	glial cell line derived neurotrophic factor	protein-coding	0.1498	0.357084	2.38374	1.25323	0.0001	0.00139293
XLOC_010409	TCONS_00015189	Btrc	NM_009771	12234	Btrc	beta-transducin repeat containing protein	protein-coding	0.398654	0.950204	2.38353	1.2531	0.2514	0.481154
XLOC_021430	TCONS_00031539	Igsf9b	NM_001033323	235086	Igsf9b	immunoglobulin superfamily, member 9B	protein-coding	0.219647	0.523145	2.38175	1.25202	0.0578	0.190853
XLOC_005237	TCONS_00007593	Rgs14	NM_016758	51791	Rgs14	regulator of G-protein signaling 14	protein-coding	0.121496	0.289371	2.38173	1.25201	0.00565	0.0349453
XLOC_001898	TCONS_00002785	BC020402	NR_033219	407824	BC020402	cDNA sequence BC020402	ncRNA	0.646359	1.53799	2.37947	1.25064	5e-05	0.000763277
XLOC_002298	TCONS_00003322	Cnot2	NM_001037847	72068	Cnot2	CCR4-NOT transcription complex, subunit 2	protein-coding	1.85108	4.40421	2.37927	1.25052	0.05335	0.180581
XLOC_015906	TCONS_00023664	Dnah10	NM_019536	56087	Dnah10	dynein, axonemal, heavy chain 10	protein-coding	0.207838	0.494349	2.37853	1.25007	5e-05	0.000763277
XLOC_014058	TCONS_00020890	Dnaic1	NM_175138	68922	Dnaic1	dynein, axonemal, intermediate chain 1	protein-coding	0.146521	0.34848	2.37836	1.24997	0.01875	0.0851693
XLOC_008595	TCONS_00012506	Cdkn1a	NM_007669	12575	Cdkn1a	cyclin-dependent kinase inhibitor 1A (P21)	protein-coding	21.5772	51.2467	2.37504	1.24795	5e-05	0.000763277
XLOC_017883	TCONS_00026582	Plekhg6	NM_198604	213522	Plekhg6	pleckstrin homology domain containing, family G (with RhoGef domain) member 6	protein-coding	0.264767	0.628594	2.37414	1.24741	5e-05	0.000763277
XLOC_004853	TCONS_00007079	Entpd5	NM_001286058	12499	Entpd5	ectonucleoside triphosphate diphosphohydrolase 5	protein-coding	0.346751	0.822932	2.37326	1.24687	0.48765	0.702226
XLOC_010138	TCONS_00014819	Ltbp3	NM_008520	16998	Ltbp3	latent transforming growth factor beta binding protein 3	protein-coding	0.741857	1.75989	2.37228	1.24627	0.02065	0.0916442
XLOC_004029	TCONS_00005858	Arhgap27	NM_001205236	544817	Arhgap27	Rho GTPase activating protein 27	protein-coding	0.924897	2.1927	2.37075	1.24534	5e-05	0.000763277
XLOC_011933	TCONS_00017623	4933433C11Rik	NM_028961	-	-	-	-	0.270086	0.639934	2.36937	1.2445	0.00975	0.0524864
XLOC_010120	TCONS_00014797	Rin1	NM_145495	225870	Rin1	Ras and Rab interactor 1	protein-coding	0.410769	0.972916	2.36852	1.24399	5e-05	0.000763277
XLOC_018122	TCONS_00026953	Bbc3	NM_133234	170770	Bbc3	BCL2 binding component 3	protein-coding	5.68944	13.4701	2.36756	1.2434	5e-05	0.000763277
XLOC_017396	TCONS_00025853	Mettl20	NM_001252094	320204	Mettl20	methyltransferase like 20	protein-coding	0.369643	0.874886	2.36684	1.24296	0.10105	0.281274
XLOC_022671	TCONS_00033250	Syp	NM_009305	20977	Syp	synaptophysin	protein-coding	0.770002	1.82132	2.36534	1.24205	5e-05	0.000763277
XLOC_000158	TCONS_00000255	Nrp2	NM_001077403	18187	Nrp2	neuropilin 2	protein-coding	0.226394	0.53544	2.36508	1.24189	0.2546	0.4842
XLOC_005138	TCONS_00007452	Foxf2	NM_010225	14238	Foxf2	forkhead box F2	protein-coding	0.502724	1.18879	2.3647	1.24166	0.00015	0.00194375
XLOC_018836	TCONS_00027959	Polr3e	NM_001164096	26939	Polr3e	polymerase (RNA) III (DNA directed) polypeptide E	protein-coding	0.102178	0.241552	2.36403	1.24125	0.66045	0.82493
XLOC_010795	TCONS_00015752	Fbxw4	NM_013907	30838	Fbxw4	F-box and WD-40 domain protein 4	protein-coding	3.3523	7.92454	2.36391	1.24118	5e-05	0.000763277
XLOC_018253	TCONS_00027119	Tmem145	NM_183311	330485	Tmem145	transmembrane protein 145	protein-coding	0.333206	0.787574	2.36362	1.241	0.0003	0.00346332
XLOC_021736	TCONS_00031925	Dyx1c1	NM_026314	67685	Dyx1c1	dyslexia susceptibility 1 candidate 1	protein-coding	0.203895	0.481899	2.36347	1.2409	0.14125	0.347336
XLOC_019625	TCONS_00029033	Arrdc4	NM_001042592	66412	Arrdc4	arrestin domain containing 4	protein-coding	15.5189	36.6732	2.36313	1.2407	5e-05	0.000763277
XLOC_002255	TCONS_00003269	Cep83os	NR_015524	67723	Cep83os	centrosomal protein 83, opposite strand	ncRNA	0.245728	0.580667	2.36305	1.24065	5e-05	0.000763277
XLOC_008112	TCONS_00011832	1110054M08Rik	NR_037954	-	-	-	-	1.05929	2.49923	2.35934	1.23839	0.3476	0.579411
XLOC_013651	TCONS_00020283	Chrnb2	NM_009602	11444	Chrnb2	cholinergic receptor, nicotinic, beta polypeptide 2 (neuronal)	protein-coding	0.277799	0.655237	2.35867	1.23798	0.09545	0.270609
XLOC_006866	TCONS_00009902	Mal2	NM_178920	105853	Mal2	mal, T cell differentiation protein 2	protein-coding	0.519518	1.22463	2.35724	1.2371	5e-05	0.000763277
XLOC_019174	TCONS_00028429	Npas1	NM_008718	18142	Npas1	neuronal PAS domain protein 1	protein-coding	0.211739	0.498817	2.35581	1.23622	0.00385	0.025802
XLOC_016039	TCONS_00023846	Bhlha15	NM_010800	17341	Bhlha15	basic helix-loop-helix family, member a15	protein-coding	1.12803	2.65726	2.35566	1.23613	5e-05	0.000763277
XLOC_006197	TCONS_00008918	Nuggc	NM_001195674	100503545	Nuggc	nuclear GTPase, germinal center associated	protein-coding	0.101725	0.23952	2.35458	1.23547	0.00215	0.0165374
XLOC_018432	TCONS_00027358	Lrrc4b	NM_198250	272381	Lrrc4b	leucine rich repeat containing 4B	protein-coding	0.226813	0.533892	2.35389	1.23504	0.00235	0.0176725
XLOC_006677	TCONS_00009627	Npm2	NM_181345	328440	Npm2	nucleophosmin/nucleoplasmin 2	protein-coding	0.191129	0.4498	2.35338	1.23474	0.0027	0.0196293
XLOC_011328	TCONS_00016602	Mybpc3	NM_008653	17868	Mybpc3	myosin binding protein C, cardiac	protein-coding	0.388458	0.913642	2.35197	1.23387	5e-05	0.000763277
XLOC_007656	TCONS_00011126	Sec14l5	NM_001127725	665119	Sec14l5	SEC14-like lipid binding 5	protein-coding	0.179059	0.421012	2.35125	1.23343	0.0007	0.00682534
XLOC_014809	TCONS_00022042	Tbc1d2	NM_198664	381605	Tbc1d2	TBC1 domain family, member 2	protein-coding	1.26982	2.98565	2.35124	1.23342	5e-05	0.000763277
XLOC_001669	TCONS_00002409	Eid3	NM_025499	66341	Eid3	EP300 interacting inhibitor of differentiation 3	protein-coding	0.321117	0.754966	2.35106	1.23331	0.63375	0.806676
XLOC_009288	TCONS_00013524	Mog	NM_010814	17441	Mog	myelin oligodendrocyte glycoprotein	protein-coding	0.171864	0.40392	2.35023	1.2328	0.0022	0.0168308
XLOC_015515	TCONS_00023083	4930548H24Rik	NM_026296	67656	4930548H24Rik	RIKEN cDNA 4930548H24 gene	protein-coding	0.571516	1.34291	2.34973	1.2325	5e-05	0.000763277
XLOC_019945	TCONS_00029486	Sox6	NM_011445	20679	Sox6	SRY (sex determining region Y)-box 6	protein-coding	0.311802	0.732636	2.34968	1.23247	0.13665	0.339466
XLOC_010453	TCONS_00015266	Tcf7l2	NM_001142923	21416	Tcf7l2	transcription factor 7 like 2, T cell specific, HMG box	protein-coding	0.630826	1.48213	2.34951	1.23236	0.28655	0.517314
XLOC_000264	TCONS_00000423	Inpp5d	NM_010566	16331	Inpp5d	inositol polyphosphate-5-phosphatase D	protein-coding	2.36467	5.5546	2.349	1.23204	0.1852	0.411829
XLOC_016522	TCONS_00024572	Tbx3os2	NR_040416	433944	Tbx3os2	T-box 3, opposite strand 2	ncRNA	0.433297	1.01739	2.34802	1.23144	0.0001	0.00139293
XLOC_001643	TCONS_00002368	Dapk3	NM_007828	13144	Dapk3	death-associated protein kinase 3	protein-coding	0.531553	1.2479	2.34765	1.23122	0.42815	0.652495
XLOC_002007	TCONS_00002928	Lace1	NM_145743	215951	Lace1	lactation elevated 1	protein-coding	1.75791	4.12572	2.34695	1.23078	5e-05	0.000763277
XLOC_005783	TCONS_00008361	Gpr150	NM_175495	238725	Gpr150	G protein-coupled receptor 150	protein-coding	0.121554	0.285279	2.34693	1.23078	0.0347	0.133221
XLOC_010315	TCONS_00015064	Cd274	NM_021893	60533	Cd274	CD274 antigen	protein-coding	0.32311	0.75819	2.34654	1.23053	5e-05	0.000763277
XLOC_002162	TCONS_00003136	Tcf3	NM_001164147	21423	Tcf3	transcription factor 3	protein-coding	0.221022	0.518375	2.34535	1.22981	0.61175	0.792597
XLOC_000212	TCONS_00000346	Speg	NM_001085370	11790	Speg	SPEG complex locus	protein-coding	0.73397	1.71843	2.34128	1.2273	5e-05	0.000763277
XLOC_001195	TCONS_00001737	Nit1	NM_001242580	27045	Nit1	nitrilase 1	protein-coding	0.900492	2.10796	2.3409	1.22706	0.6029	0.78674
XLOC_000501	TCONS_00000759	Slc19a2	NM_001276455	116914	Slc19a2	solute carrier family 19 (thiamine transporter), member 2	protein-coding	4.879	11.4151	2.33964	1.22629	0.0002	0.00246634
XLOC_007977	TCONS_00011628	Nlrc3	NM_001081280	268857	Nlrc3	NLR family, CARD domain containing 3	protein-coding	0.144075	0.336956	2.33875	1.22574	0.00185	0.0147666
XLOC_011227	TCONS_00016494	Btbd18	NM_001145100	100270744	Btbd18	BTB (POZ) domain containing 18	protein-coding	0.468139	1.09467	2.33834	1.22549	5e-05	0.000763277
XLOC_021846	TCONS_00032081	5830418P13Rik	NR_040466	100529079	5830418P13Rik	RIKEN cDNA 5830418P13 gene	ncRNA	0.722539	1.68813	2.33639	1.22428	5e-05	0.000763277
XLOC_019366	TCONS_00028671	Zfp27	NM_001037707	22689	Zfp27	zinc finger protein 27	protein-coding	1.68998	3.94656	2.33527	1.22359	0.0019	0.0150749
XLOC_006583	TCONS_00009481	Gm16973	NR_046209	100503823	Gm16973	predicted gene, 16973	ncRNA	3.57879	8.34933	2.333	1.22219	0.01965	0.0883295
XLOC_011069	TCONS_00016239	C130021I20Rik	NR_046275	100504399	C130021I20Rik	Riken cDNA C130021I20 gene	ncRNA	0.160578	0.3746	2.33282	1.22208	0.0004	0.00438369
XLOC_000819	TCONS_00001212	Ino80d	NM_001114609	227195	Ino80d	INO80 complex subunit D	protein-coding	1.51457	3.53307	2.33272	1.22201	5e-05	0.000763277
XLOC_016052	TCONS_00023866	Zscan25	NM_001081431	666311	Zscan25	zinc finger and SCAN domain containing 25	protein-coding	5.20371	12.1345	2.33189	1.2215	5e-05	0.000763277
XLOC_018661	TCONS_00027736	Arap1	NM_027180	69710	Arap1	ArfGAP with RhoGAP domain, ankyrin repeat and PH domain 1	protein-coding	0.957092	2.23174	2.33179	1.22144	0.01495	0.0723881
XLOC_003272	TCONS_00004720	Endov	NM_001164636	338371	Endov	endonuclease V	protein-coding	1.34021	3.12453	2.33137	1.22118	5e-05	0.000763277
XLOC_002458	TCONS_00003537	Aebp1	NM_001291857	11568	Aebp1	AE binding protein 1	protein-coding	0.255671	0.595784	2.33028	1.2205	0.53185	0.736788
XLOC_010551	TCONS_00015416	Slc22a20	NM_198650	381203	Slc22a20	solute carrier family 22 (organic anion transporter), member 20	protein-coding	0.105107	0.244871	2.32973	1.22016	0.04125	0.150856
XLOC_002009	TCONS_00002930	Sobp	NM_175407	109205	Sobp	sine oculis binding protein	protein-coding	0.575181	1.33982	2.32939	1.21995	5e-05	0.000763277
XLOC_006227	TCONS_00008960	Hr	NM_021877	15460	Hr	hairless	protein-coding	0.314165	0.731308	2.32778	1.21896	5e-05	0.000763277
XLOC_008149	TCONS_00011883	1700021K19Rik	NM_001200038	-	-	-	-	0.169085	0.393235	2.32566	1.21764	0.4092	0.635344
XLOC_007948	TCONS_00011575	Gm10785	NR_040389	100038392	Gm10785	predicted gene 10785	ncRNA	0.154002	0.358144	2.32558	1.21759	0.3334	0.56507
XLOC_018923	TCONS_00028070	Hmx3	NM_008257	15373	Hmx3	H6 homeobox 3	protein-coding	0.642124	1.49235	2.32408	1.21666	0.00055	0.00560741
XLOC_016450	TCONS_00024467	Gm10416	NR_027964	667213	Gm10416	zinc finger protein pseudogene	pseudo	3.22865	7.50118	2.32332	1.21619	5e-05	0.000763277
XLOC_021659	TCONS_00031824	6030419C18Rik	NM_176921	319477	6030419C18Rik	RIKEN cDNA 6030419C18 gene	protein-coding	1.24624	2.89526	2.3232	1.21611	5e-05	0.000763277
XLOC_010041	TCONS_00014678	Poli	NM_001136090	26447	Poli	polymerase (DNA directed), iota	protein-coding	0.2571	0.596952	2.32187	1.21529	0.1555	0.369805
XLOC_019621	TCONS_00029027	Synm	NM_207663	233335	Synm	synemin, intermediate filament protein	protein-coding	0.2965	0.688392	2.32173	1.2152	0.0221	0.0960435
XLOC_013188	TCONS_00019577	Txnip	NM_001009935	56338	Txnip	thioredoxin interacting protein	protein-coding	69.7042	161.812	2.32141	1.215	5e-05	0.000763277
XLOC_022239	TCONS_00032613	Tmem25	NM_027865	71687	Tmem25	transmembrane protein 25	protein-coding	0.365283	0.847296	2.31956	1.21385	0.00015	0.00194375
XLOC_002626	TCONS_00003798	2008-09-01	NM_001252333	20362	2008-09-01	septin 8	protein-coding	0.858848	1.99207	2.31947	1.21379	0.03185	0.124809
XLOC_008680	TCONS_00012631	Hspa1l	NM_013558	15482	Hspa1l	heat shock protein 1-like	protein-coding	0.487923	1.13034	2.31664	1.21203	5e-05	0.000763277
XLOC_010155	TCONS_00014839	Cdc42bpg	NM_001033342	240505	Cdc42bpg	CDC42 binding protein kinase gamma (DMPK-like)	protein-coding	4.38341	10.1547	2.31662	1.21202	5e-05	0.000763277
XLOC_016693	TCONS_00024832	Papolb	NM_019943	56522	Papolb	poly (A) polymerase beta (testis specific)	protein-coding	1.00106	2.31882	2.31636	1.21186	0.00245	0.0182316
XLOC_004849	TCONS_00007066	Numb	TCONS_00007070	18222	Numb	numb homolog (Drosophila)	protein-coding	0.507034	1.17447	2.31635	1.21186	0.13185	0.332652
XLOC_013242	TCONS_00019674	St7l	NR_045578	229681	St7l	suppression of tumorigenicity 7-like	protein-coding	0.728914	1.68824	2.3161	1.2117	5e-05	0.000763277
XLOC_012796	TCONS_00018938	Pmepa1	NM_022995	65112	Pmepa1	prostate transmembrane protein, androgen induced 1	protein-coding	2.62933	6.08747	2.31522	1.21115	5e-05	0.000763277
XLOC_015275	TCONS_00022713	Kazn	NM_144531	71529	Kazn	kazrin, periplakin interacting protein	protein-coding	0.208226	0.4818	2.31383	1.21028	0.04935	0.170925
XLOC_002192	TCONS_00003180	Nfic	NM_008688	18029	Nfic	nuclear factor I/C	protein-coding	1.041	2.40842	2.31356	1.21012	0.00265	0.0193364
XLOC_016169	TCONS_00024040	Gm5129	NR_028426	332993	Gm5129	predicted gene 5129	ncRNA	0.127906	0.295701	2.31186	1.20906	0.60145	0.785621
XLOC_004318	TCONS_00006284	Srp54b	NM_001100109_1	665155	Srp54b	signal recognition particle 54B	protein-coding	0.142039	0.328298	2.31132	1.20872	0.00195	0.015398
XLOC_002853	TCONS_00004114	Rtn4rl1	NM_177708	237847	Rtn4rl1	reticulon 4 receptor-like 1	protein-coding	1.46506	3.38564	2.31092	1.20847	5e-05	0.000763277
XLOC_013571	TCONS_00020149	2410007B07Rik	NR_040539	-	-	-	-	3.25324	7.51541	2.31013	1.20797	5e-05	0.000763277
XLOC_015020	TCONS_00022348	C530005A16Rik	NR_029450	654318	C530005A16Rik	RIKEN cDNA C530005A16 gene	ncRNA	0.592754	1.36889	2.30937	1.2075	0.42785	0.652385
XLOC_002649	TCONS_00003842	Gm12250	NM_001135115	631323	Gm12250	predicted gene 12250	protein-coding	0.182968	0.422269	2.30788	1.20657	0.0009	0.00835366
XLOC_014768	TCONS_00021980	Fancg	NM_001163233	60534	Fancg	Fanconi anemia, complementation group G	protein-coding	0.355523	0.820212	2.30706	1.20605	0.47445	0.691899
XLOC_012475	TCONS_00018413	Rhov	NM_145530	228543	Rhov	ras homolog family member V	protein-coding	0.928301	2.14104	2.30641	1.20565	5e-05	0.000763277
XLOC_002384	TCONS_00003429	Rdh5	NM_134006	19682	Rdh5	retinol dehydrogenase 5	protein-coding	0.511251	1.17896	2.30603	1.20541	0.00215	0.0165374
XLOC_004519	TCONS_00006583	Bdkrb2	NM_009747	12062	Bdkrb2	bradykinin receptor, beta 2	protein-coding	0.355699	0.820035	2.30542	1.20503	0.0006	0.00601542
XLOC_017551	TCONS_00026064	Zfp467	NM_020589	68910	Zfp467	zinc finger protein 467	protein-coding	1.49953	3.4561	2.30479	1.20463	0.0002	0.00246634
XLOC_014780	TCONS_00022005	Msmp	NM_001099314	100039672	Msmp	microseminoprotein, prostate associated	protein-coding	0.190287	0.438403	2.3039	1.20408	0.61995	0.79748
XLOC_014057	TCONS_00020889	Fam219aos	NR_045726	76992	Fam219aos	family with sequence similarity 219, member A, opposite strand	ncRNA	0.547256	1.26059	2.30347	1.20381	0.0545	0.183459
XLOC_012144	TCONS_00017972	Mettl5	NR_110977	75422	Mettl5	methyltransferase like 5	protein-coding	1.25199	2.88132	2.30139	1.20251	0.6437	0.813355
XLOC_001250	TCONS_00001803	Mixl1	NM_013729	27217	Mixl1	Mix1 homeobox-like 1 (Xenopus laevis)	protein-coding	0.44594	1.02614	2.30107	1.20231	0.0006	0.00601542
XLOC_002249	TCONS_00003263	Gm15915	NR_038017	100504069	Gm15915	predicted gene 15915	ncRNA	0.140814	0.324014	2.30101	1.20227	0.15965	0.375944
XLOC_009263	TCONS_00013492	Prr3	NM_001282013	75210	Prr3	proline-rich polypeptide 3	protein-coding	3.23202	7.43515	2.30047	1.20193	0.00015	0.00194375
XLOC_010764	TCONS_00015715	Exosc1	NM_001164561	66583	Exosc1	exosome component 1	protein-coding	0.250274	0.575618	2.29995	1.2016	0.52135	0.72768
XLOC_018320	TCONS_00027221	Dpf1	NM_013874	29861	Dpf1	D4, zinc and double PHD fingers family 1	protein-coding	1.73849	3.99682	2.29902	1.20102	5e-05	0.000763277
XLOC_014597	TCONS_00021695	Masp2	NM_010767	17175	Masp2	mannan-binding lectin serine peptidase 2	protein-coding	0.537117	1.23483	2.299	1.201	0.53625	0.739295
XLOC_021644	TCONS_00031802	Fam219b	NM_001166364	78323	Fam219b	family with sequence similarity 219, member B	protein-coding	0.978648	2.24958	2.29866	1.20079	0.1769	0.400446
XLOC_002824	TCONS_00004084	P2rx5	NM_033321	94045	P2rx5	purinergic receptor P2X, ligand-gated ion channel, 5	protein-coding	0.330069	0.758472	2.29792	1.20033	0.0001	0.00139293
XLOC_007375	TCONS_00010695	Foxred2	NM_001017983	239554	Foxred2	FAD-dependent oxidoreductase domain containing 2	protein-coding	1.79105	4.11063	2.2951	1.19855	0.0035	0.0239157
XLOC_020491	TCONS_00030262	Zfp827	NM_178267	622675	Zfp827	zinc finger protein 827	protein-coding	0.655995	1.50539	2.29482	1.19838	5e-05	0.000763277
XLOC_013636	TCONS_00020260	Rusc1	NM_028188	72296	Rusc1	RUN and SH3 domain containing 1	protein-coding	0.293653	0.673642	2.29401	1.19787	0.04805	0.167825
XLOC_016631	TCONS_00024750	Orai2	NM_178751	269717	Orai2	ORAI calcium release-activated calcium modulator 2	protein-coding	0.572481	1.31317	2.29382	1.19775	5e-05	0.000763277
XLOC_012093	TCONS_00017886	Zeb2	NM_015753	24136	Zeb2	zinc finger E-box binding homeobox 2	protein-coding	0.166427	0.381676	2.29335	1.19746	0.2335	0.46335
XLOC_002963	TCONS_00004274	D630032N06Rik	NR_028329	-	-	-	-	0.463096	1.06148	2.29214	1.19669	0.00745	0.0429655
XLOC_020565	TCONS_00030371	Irx5	NM_018826	54352	Irx5	Iroquois related homeobox 5 (Drosophila)	protein-coding	0.691228	1.58328	2.29053	1.19568	5e-05	0.000763277
XLOC_002946	TCONS_00004254	1700020L24Rik	NM_025492	66330	1700020L24Rik	RIKEN cDNA 1700020L24 gene	protein-coding	1.07147	2.45397	2.29028	1.19553	5e-05	0.000763277
XLOC_015987	TCONS_00023774	Zkscan1	NM_029869	74570	Zkscan1	zinc finger with KRAB and SCAN domains 1	protein-coding	0.534103	1.22293	2.28969	1.19515	0.1007	0.280575
XLOC_007543	TCONS_00010971	Kansl2	NM_001289438	69612	Kansl2	KAT8 regulatory NSL complex subunit 2	protein-coding	0.592811	1.35609	2.28756	1.19381	0.0771	0.234137
XLOC_014877	TCONS_00022142	Alad	NM_001276446	17025	Alad	aminolevulinate, delta-, dehydratase	protein-coding	0.49962	1.1429	2.28754	1.1938	0.1703	0.390258
XLOC_022090	TCONS_00032415	Zglp1	NM_001103168	100009600	Zglp1	zinc finger, GATA-like protein 1	protein-coding	2.44848	5.60044	2.28731	1.19365	5e-05	0.000763277
XLOC_011833	TCONS_00017421	4921531C22Rik	NR_033782	66730	4921531C22Rik	RIKEN cDNA 4921531C22 gene	ncRNA	0.592154	1.35424	2.28697	1.19344	5e-05	0.000763277
XLOC_011853	TCONS_00017446	Birc7	NM_001163247	329581	Birc7	baculoviral IAP repeat-containing 7 (livin)	protein-coding	0.435699	0.996406	2.28691	1.1934	0.00075	0.00722084
XLOC_009552	TCONS_00013935	Cables1	NM_001146287	63955	Cables1	CDK5 and Abl enzyme substrate 1	protein-coding	0.940896	2.15173	2.28689	1.19339	5e-05	0.000763277
XLOC_011935	TCONS_00017625	Slc34a3	NM_080854	142681	Slc34a3	solute carrier family 34 (sodium phosphate), member 3	protein-coding	0.253263	0.579127	2.28666	1.19324	0.00535	0.0335806
XLOC_011193	TCONS_00016443	Hoxd13	NM_008275	15433	Hoxd13	homeobox D13	protein-coding	1.0789	2.46699	2.28658	1.19319	5e-05	0.000763277
XLOC_017891	TCONS_00026592	Dyrk4	NM_207210	101320	Dyrk4	dual-specificity tyrosine-(Y)-phosphorylation regulated kinase 4	protein-coding	0.122022	0.27895	2.28606	1.19287	0.0075	0.0431662
XLOC_011177	TCONS_00016413	Cybrd1	NM_028593	73649	Cybrd1	cytochrome b reductase 1	protein-coding	0.80116	1.83134	2.28586	1.19274	5e-05	0.000763277
XLOC_016299	TCONS_00024244	Gm5868	NM_001024147	545758	Gm5868	predicted gene 5868	protein-coding	0.248178	0.567215	2.28552	1.19252	0.01675	0.0785233
XLOC_011580	TCONS_00017035	Slc24a3	NM_053195	94249	Slc24a3	solute carrier family 24 (sodium/potassium/calcium exchanger), member 3	protein-coding	0.223141	0.509897	2.28509	1.19225	5e-05	0.000763277
XLOC_018825	TCONS_00027944	Lyrm1	NR_104377	73919	Lyrm1	LYR motif containing 1	protein-coding	0.354666	0.809827	2.28335	1.19115	0.14805	0.357777
XLOC_004206	TCONS_00006120	Dtnb	NR_027870	13528	Dtnb	dystrobrevin, beta	protein-coding	0.912211	2.08208	2.28245	1.19059	0.2679	0.498298
XLOC_003418	TCONS_00004964	Tlx3	NM_019916	27140	Tlx3	T cell leukemia, homeobox 3	protein-coding	0.770784	1.75923	2.28239	1.19055	0.0004	0.00438369
XLOC_011982	TCONS_00017700	Surf1	NR_073420	20930	Surf1	surfeit gene 1	protein-coding	0.91637	2.09126	2.28211	1.19037	0.6222	0.798579
XLOC_003048	TCONS_00004399	Prr15l	NM_146026	217138	Prr15l	proline rich 15-like	protein-coding	0.404008	0.921863	2.28179	1.19017	0.0012	0.0104506
XLOC_011151	TCONS_00016377	Csrnp3	NM_001290665	77771	Csrnp3	cysteine-serine-rich nuclear protein 3	protein-coding	0.644101	1.4683	2.27961	1.18879	0.0013	0.0111171
XLOC_016028	TCONS_00023832	Zfp12	NM_177681	231866	Zfp12	zinc finger protein 12	protein-coding	0.279778	0.637548	2.27876	1.18825	0.49215	0.705895
XLOC_000287	TCONS_00000464	Espnl	NM_001033292	227357	Espnl	espin-like	protein-coding	0.143805	0.32764	2.27836	1.188	0.0001	0.00139293
XLOC_005264	TCONS_00007643	Dapk1	NM_134062	69635	Dapk1	death associated protein kinase 1	protein-coding	2.50986	5.71779	2.27813	1.18785	0.0251	0.105508
XLOC_014753	TCONS_00021948	Cntfr	NM_001146080	12804	Cntfr	ciliary neurotrophic factor receptor	protein-coding	0.184455	0.420169	2.27789	1.1877	0.69605	0.845246
XLOC_011949	TCONS_00017648	Mamdc4	NM_001081199	381352	Mamdc4	MAM domain containing 4	protein-coding	0.377316	0.859464	2.27784	1.18766	5e-05	0.000763277
XLOC_020160	TCONS_00029806	Cars	NM_013742	27267	Cars	cysteinyl-tRNA synthetase	protein-coding	3.35644	7.64131	2.27661	1.18689	0.0003	0.00346332
XLOC_020235	TCONS_00029913	Kbtbd11	NM_029116	74901	Kbtbd11	kelch repeat and BTB (POZ) domain containing 11	protein-coding	0.479746	1.09207	2.27635	1.18672	5e-05	0.000763277
XLOC_017019	TCONS_00025296	Atoh1	NM_007500	11921	Atoh1	atonal bHLH transcription factor 1	protein-coding	0.402778	0.916588	2.27567	1.18629	0.0001	0.00139293
XLOC_008696	TCONS_00012656	Atp6v1g2	NM_023179	66237	Atp6v1g2	ATPase, H+ transporting, lysosomal V1 subunit G2	protein-coding	0.228163	0.519177	2.27547	1.18616	0.0043	0.0282561
XLOC_013629	TCONS_00020250	Rab25	NM_016899	53868	Rab25	RAB25, member RAS oncogene family	protein-coding	0.333309	0.758126	2.27454	1.18558	0.00865	0.0480875
XLOC_007322	TCONS_00010570	Ly6c1	NM_010741	17067	Ly6c1	lymphocyte antigen 6 complex, locus C1	protein-coding	0.181057	0.411809	2.27447	1.18553	0.098	0.275639
XLOC_000668	TCONS_00000991	Cops5	NR_102282	26754	Cops5	COP9 signalosome subunit 5	protein-coding	1.81161	4.11778	2.27299	1.18459	0.20845	0.436818
XLOC_012779	TCONS_00018913	Atp9a	NM_015731	11981	Atp9a	ATPase, class II, type 9A	protein-coding	1.62173	3.68361	2.27141	1.18359	0.00445	0.0289928
XLOC_002298	TCONS_00003324	Cnot2	NR_024327	72068	Cnot2	CCR4-NOT transcription complex, subunit 2	protein-coding	1.05561	2.39677	2.27051	1.18301	0.4455	0.668536
XLOC_010877	TCONS_00015897	4930412O13Rik	NR_024257	381347	4930412O13Rik	RIKEN cDNA 4930412O13 gene	ncRNA	0.115974	0.263303	2.27036	1.18292	0.00025	0.00297058
XLOC_019473	TCONS_00028817	1700008O03Rik	NM_027049	69349	1700008O03Rik	RIKEN cDNA 1700008O03 gene	protein-coding	1.54835	3.51523	2.27031	1.18289	0.00015	0.00194375
XLOC_017277	TCONS_00025689	Acrbp	NM_016845	54137	Acrbp	proacrosin binding protein	protein-coding	0.239621	0.543939	2.27	1.18269	0.03835	0.143333
XLOC_009088	TCONS_00013219	Mapk8ip3	NM_001163449	30957	Mapk8ip3	mitogen-activated protein kinase 8 interacting protein 3	protein-coding	0.241801	0.548547	2.26859	1.1818	0.4994	0.711125
XLOC_012503	TCONS_00018460	Catsper2	NM_153075	212670	Catsper2	cation channel, sperm associated 2	protein-coding	0.396474	0.899354	2.26838	1.18166	5e-05	0.000763277
XLOC_006494	TCONS_00009358	Rpph1	NR_002142	85029	Rpph1	ribonuclease P RNA component H1	ncRNA	54.6794	123.979	2.26738	1.18103	5e-05	0.000763277
XLOC_015549	TCONS_00023147	Hmx1	NM_010445	15371	Hmx1	H6 homeobox 1	protein-coding	0.794161	1.79995	2.26648	1.18045	0.00025	0.00297058
XLOC_005564	TCONS_00008047	Hus1b	NM_153072	210554	Hus1b	HUS1 checkpoint clamp component B	protein-coding	1.4843	3.36387	2.2663	1.18034	0.1184	0.311892
XLOC_015011	TCONS_00022335	Dmbx1	NM_001025567	140477	Dmbx1	diencephalon/mesencephalon homeobox 1	protein-coding	0.295775	0.670055	2.26542	1.17978	5e-05	0.000763277
XLOC_008786	TCONS_00012772	Enpp5	NM_001168620	83965	Enpp5	ectonucleotide pyrophosphatase/phosphodiesterase 5	protein-coding	0.801011	1.81412	2.26479	1.17938	0.11045	0.298419
XLOC_021112	TCONS_00031131	4921524J17Rik	NR_033144	66714	4921524J17Rik	RIKEN cDNA 4921524J17 gene	protein-coding	0.236504	0.535452	2.26403	1.17889	0.45035	0.673426
XLOC_003315	TCONS_00004791	Slc35e4	NM_153142	103710	Slc35e4	solute carrier family 35, member E4	protein-coding	2.28687	5.17596	2.26334	1.17845	5e-05	0.000763277
XLOC_022112	TCONS_00032458	Rgl3	NM_023622	71746	Rgl3	ral guanine nucleotide dissociation stimulator-like 3	protein-coding	0.405831	0.918172	2.26245	1.17789	5e-05	0.000763277
XLOC_007941	TCONS_00011566	Olig1	NM_016968	50914	Olig1	oligodendrocyte transcription factor 1	protein-coding	0.22835	0.515469	2.25736	1.17464	0.01035	0.0549431
XLOC_022561	TCONS_00033084	P4htm	NM_028944	74443	P4htm	prolyl 4-hydroxylase, transmembrane (endoplasmic reticulum)	protein-coding	1.60903	3.62845	2.25505	1.17316	5e-05	0.000763277
XLOC_009232	TCONS_00013442	1110038B12Rik	NR_027943	68763	1110038B12Rik	RIKEN cDNA 1110038B12 gene	ncRNA	52.3633	118.073	2.25488	1.17305	5e-05	0.000763277
XLOC_022264	TCONS_00032643	Nnmt	NM_010924	18113	Nnmt	nicotinamide N-methyltransferase	protein-coding	0.117287	0.264379	2.25412	1.17256	0.061	0.197743
XLOC_001059	TCONS_00001546	Gpr25	NM_001101516	383563	Gpr25	G protein-coupled receptor 25	protein-coding	0.169326	0.381668	2.25404	1.17251	0.04195	0.152518
XLOC_017484	TCONS_00025977	2010107G12Rik	NM_001025573	243753	2010107G12Rik	RIKEN cDNA 2010107G12 gene	protein-coding	0.250132	0.563553	2.25302	1.17186	0.00085	0.00796765
XLOC_020556	TCONS_00030349	Papd5	NM_001164499	214627	Papd5	PAP associated domain containing 5	protein-coding	0.258387	0.582106	2.25285	1.17175	0.4637	0.683523
XLOC_001405	TCONS_00002009	Tspyl4	NM_030203	72480	Tspyl4	TSPY-like 4	protein-coding	3.71481	8.36782	2.25256	1.17156	5e-05	0.000763277
XLOC_011500	TCONS_00016890	Dusp2	NM_010090	13537	Dusp2	dual specificity phosphatase 2	protein-coding	1.19981	2.70227	2.25225	1.17137	5e-05	0.000763277
XLOC_009919	TCONS_00014525	Hbegf	NM_010415	15200	Hbegf	heparin-binding EGF-like growth factor	protein-coding	3.15851	7.11312	2.25205	1.17124	5e-05	0.000763277
XLOC_005296	TCONS_00007683	Irx4	NM_018885	50916	Irx4	Iroquois related homeobox 4 (Drosophila)	protein-coding	0.286916	0.646038	2.25166	1.17099	5e-05	0.000763277
XLOC_007712	TCONS_00011212	Smpd4	NM_001164609	77626	Smpd4	sphingomyelin phosphodiesterase 4	protein-coding	0.169895	0.382333	2.25041	1.17019	0.5547	0.752697
XLOC_009541	TCONS_00013918	Wac	NM_001146298	225131	Wac	WW domain containing adaptor with coiled-coil	protein-coding	0.55782	1.25511	2.25003	1.16994	0.1517	0.364076
XLOC_004116	TCONS_00005984	Unc13d	NM_001009573	70450	Unc13d	unc-13 homolog D (C. elegans)	protein-coding	0.304498	0.684984	2.24955	1.16964	5e-05	0.000763277
XLOC_015472	TCONS_00023021	1700096K18Rik	NR_027388	73571	1700096K18Rik	RIKEN cDNA 1700096K18 gene	ncRNA	1.54703	3.47971	2.24928	1.16947	5e-05	0.000763277
XLOC_001173	TCONS_00001710	Rgs4	NM_009062	19736	Rgs4	regulator of G-protein signaling 4	protein-coding	0.441274	0.992472	2.24911	1.16935	0.0001	0.00139293
XLOC_017865	TCONS_00026559	Eno2	NM_013509	13807	Eno2	enolase 2, gamma neuronal	protein-coding	1.52964	3.43869	2.24804	1.16867	5e-05	0.000763277
XLOC_008967	TCONS_00013045	Tmem181c-ps	NR_028305	100040525	Tmem181c-ps	transmembrane protein 181C, pseudogene	pseudo	0.117606	0.264328	2.24757	1.16837	0.0022	0.0168308
XLOC_019509	TCONS_00028876	Ppfia3	NM_029741	76787	Ppfia3	protein tyrosine phosphatase, receptor type, f polypeptide (PTPRF), interacting protein (liprin), alpha 3	protein-coding	0.494071	1.10935	2.24533	1.16692	5e-05	0.000763277
XLOC_004425	TCONS_00006431	Ptgr2	NM_001252626	77219	Ptgr2	prostaglandin reductase 2	protein-coding	0.684209	1.53529	2.24389	1.166	0.0541	0.182329
XLOC_021977	TCONS_00032273	Exog	NM_001172136	208194	Exog	endo/exonuclease (5'-3'), endonuclease G-like	protein-coding	0.622667	1.39677	2.24321	1.16556	0.24275	0.473437
XLOC_009936	TCONS_00014545	Pcdh1	NM_029357	75599	Pcdh1	protocadherin 1	protein-coding	7.51896	16.8543	2.24157	1.16451	5e-05	0.000763277
XLOC_001028	TCONS_00001493	Nfasc	NM_001160317	269116	Nfasc	neurofascin	protein-coding	0.224336	0.502763	2.24112	1.16422	0.20105	0.430241
XLOC_011845	TCONS_00017436	Slco4a1	NM_148933	108115	Slco4a1	solute carrier organic anion transporter family, member 4a1	protein-coding	0.849072	1.90208	2.24019	1.16362	5e-05	0.000763277
XLOC_021255	TCONS_00031314	Sdr42e1	NM_028725	74032	Sdr42e1	short chain dehydrogenase/reductase family 42E, member 1	protein-coding	0.416247	0.932311	2.2398	1.16337	5e-05	0.000763277
XLOC_007746	TCONS_00011278	Chrd	NM_001278041	12667	Chrd	chordin	protein-coding	0.214102	0.479542	2.23978	1.16336	0.25225	0.48185
XLOC_000995	TCONS_00001443	Insig2	NM_001271531	72999	Insig2	insulin induced gene 2	protein-coding	0.156229	0.349873	2.23949	1.16317	0.4539	0.676294
XLOC_011453	TCONS_00016796	Jmjd7-pla2g4b	NR_104353	-	-	-	-	1.44507	3.23561	2.23907	1.1629	5e-05	0.000763277
XLOC_009250	TCONS_00013467	Nfkbil1	NM_010909	18038	Nfkbil1	nuclear factor of kappa light polypeptide gene enhancer in B cells inhibitor like 1	protein-coding	3.67151	8.22034	2.23895	1.16282	5e-05	0.000763277
XLOC_011966	TCONS_00017673	Card9	NM_001037747	332579	Card9	caspase recruitment domain family, member 9	protein-coding	0.246682	0.552293	2.23889	1.16278	0.0039	0.0260844
XLOC_016152	TCONS_00024023	Prkag2	NM_145401	108099	Prkag2	protein kinase, AMP-activated, gamma 2 non-catalytic subunit	protein-coding	0.282302	0.632042	2.23889	1.16278	0.09645	0.272396
XLOC_010813	TCONS_00015789	Calhm2	NM_133746	72691	Calhm2	calcium homeostasis modulator 2	protein-coding	1.16306	2.60345	2.23845	1.1625	5e-05	0.000763277
XLOC_014771	TCONS_00021988	Fam214b	NM_172691	230088	Fam214b	family with sequence similarity 214, member B	protein-coding	0.684215	1.5315	2.23833	1.16242	0.03475	0.133336
XLOC_020545	TCONS_00030334	Orc6	NR_028268	56452	Orc6	origin recognition complex, subunit 6	protein-coding	0.324049	0.725273	2.23816	1.16231	0.58465	0.774201
XLOC_010380	TCONS_00015146	Ankrd2	NM_020033	56642	Ankrd2	ankyrin repeat domain 2 (stretch responsive muscle)	protein-coding	0.129457	0.289741	2.23813	1.16229	0.02815	0.114646
XLOC_015850	TCONS_00023586	Tbx3	TCONS_00023584	21386	Tbx3	T-box 3	protein-coding	15.9175	35.6235	2.23801	1.16222	5e-05	0.000763277
XLOC_001621	TCONS_00002339	Apc2	NM_011789	23805	Apc2	adenomatosis polyposis coli 2	protein-coding	0.274456	0.614228	2.23798	1.1622	0.53335	0.7377
XLOC_019051	TCONS_00028274	Tmem86b	NM_023440	68255	Tmem86b	transmembrane protein 86B	protein-coding	2.1069	4.71138	2.23617	1.16103	5e-05	0.000763277
XLOC_020763	TCONS_00030650	Def8	NM_001253783	23854	Def8	differentially expressed in FDCP 8	protein-coding	0.670081	1.49808	2.23567	1.16071	0.2515	0.481203
XLOC_003236	TCONS_00004660	Cdk3-ps	NR_004853	69681	Cdk3-ps	cyclin-dependent kinase 3, pseudogene	pseudo	0.438919	0.980529	2.23396	1.15961	0.00085	0.00796765
XLOC_002309	TCONS_00003336	Mdm2	NM_001288586	17246	Mdm2	transformed mouse 3T3 cell double minute 2	protein-coding	6.95507	15.5369	2.2339	1.15956	0.001	0.00903315
XLOC_001657	TCONS_00002392	BC025920	NR_030677	268319	BC025920	zinc finger protein pseudogene	pseudo	0.420786	0.939802	2.23344	1.15927	5e-05	0.000763277
XLOC_009212	TCONS_00013418	Brd2	TCONS_00013419	14312	Brd2	bromodomain containing 2	protein-coding	27.3584	61.0964	2.23319	1.1591	5e-05	0.000763277
XLOC_019046	TCONS_00028268	Tnnt1	NM_001277904	21955	Tnnt1	troponin T1, skeletal, slow	protein-coding	1.21375	2.71024	2.23295	1.15895	5e-05	0.000763277
XLOC_000066	TCONS_00000099	Arid5a	NM_001172205	214855	Arid5a	AT rich interactive domain 5A (MRF1-like)	protein-coding	0.41885	0.935093	2.23252	1.15868	5e-05	0.000763277
XLOC_022979	TCONS_00033720	Itgb1bp2	NM_013712	26549	Itgb1bp2	integrin beta 1 binding protein 2	protein-coding	0.274008	0.611592	2.23202	1.15835	0.00445	0.0289928
XLOC_016076	TCONS_00023899	Uspl1	NM_001115150	231915	Uspl1	ubiquitin specific peptidase like 1	protein-coding	5.70576	12.7353	2.23201	1.15834	0.002	0.0157055
XLOC_000551	TCONS_00000826	Kcnj10	NM_001039484	16513	Kcnj10	potassium inwardly-rectifying channel, subfamily J, member 10	protein-coding	0.578927	1.29175	2.23128	1.15787	5e-05	0.000763277
XLOC_017634	TCONS_00026178	Thnsl2	NM_178413	232078	Thnsl2	threonine synthase-like 2 (bacterial)	protein-coding	0.120368	0.268521	2.23083	1.15758	0.61545	0.79462
XLOC_017143	TCONS_00025488	1810044D09Rik	NR_038153	69798	1810044D09Rik	RIKEN cDNA 1810044D09 gene	ncRNA	2.87853	6.42063	2.23052	1.15738	0.00085	0.00796765
XLOC_002566	TCONS_00003705	Trim7	NM_053166	94089	Trim7	tripartite motif-containing 7	protein-coding	0.308507	0.688118	2.23048	1.15735	0.0011	0.00973747
XLOC_007476	TCONS_00010852	Cerk	NM_145475	223753	Cerk	ceramide kinase	protein-coding	1.2178	2.71585	2.23013	1.15713	5e-05	0.000763277
XLOC_022584	TCONS_00033115	Pth1r	NM_001083936	19228	Pth1r	parathyroid hormone 1 receptor	protein-coding	3.83924	8.56161	2.23003	1.15706	0.0507	0.174025
XLOC_021628	TCONS_00031781	Isl2	NM_027397	104360	Isl2	insulin related protein 2 (islet 2)	protein-coding	0.30055	0.670191	2.22988	1.15697	0.0067	0.0397939
XLOC_020903	TCONS_00030849	2310008N11Rik	NR_045904	72316	2310008N11Rik	RIKEN cDNA 2310008N11 gene	ncRNA	0.500014	1.11384	2.22762	1.1555	0.02585	0.10775
XLOC_014983	TCONS_00022296	Podn	NM_001285958	242608	Podn	podocan	protein-coding	0.221877	0.494257	2.22762	1.1555	0.15685	0.371727
XLOC_014355	TCONS_00021346	Ccdc23	NM_001038998	103741908	Ccdc23	coiled-coil domain containing 23 Gene Type: protein-coding; 104869080 Gene Symbol: Ccdc23 Locus Tag: Chromosome: Un Map Location: Description: coiled-coil domain containing 23 Gene Type: protein-coding; 101560981 Gene Symbol: Ccdc23 Locus Tag: Chromosome: Un Map Location: Description: coiled-coil domain containing 23	protein-coding	0.540826	1.2047	2.22752	1.15544	0.2572	0.486586
XLOC_021047	TCONS_00031041	B3gnt3	NM_028189	72297	B3gnt3	UDP-GlcNAc:betaGal beta-1,3-N-acetylglucosaminyltransferase 3	protein-coding	0.329297	0.73348	2.22741	1.15537	0.00055	0.00560741
XLOC_018441	TCONS_00027372	Nup62-il4i1	NM_001171024	-	-	-	-	0.818964	1.82294	2.22591	1.1544	0.55475	0.752697
XLOC_020436	TCONS_00030190	Jund	NM_001286944	16478	Jund	jun D proto-oncogene	protein-coding	35.8057	79.6424	2.22429	1.15335	5e-05	0.000763277
XLOC_007579	TCONS_00011021	Smagp	NM_174992	207818	Smagp	small cell adhesion glycoprotein	protein-coding	1.01041	2.24643	2.22329	1.15269	0.01085	0.0568839
XLOC_003413	TCONS_00004955	Nprl3	NR_104306	17168	Nprl3	nitrogen permease regulator-like 3	protein-coding	0.188348	0.41869	2.22296	1.15248	0.559	0.75568
XLOC_015956	TCONS_00023724	Srrm3	NM_021403	58212	Srrm3	serine/arginine repetitive matrix 3	protein-coding	0.190221	0.422597	2.22161	1.15161	5e-05	0.000763277
XLOC_015367	TCONS_00022873	Gm16023	NR_040441	100502734	Gm16023	predicted gene 16023	ncRNA	0.595415	1.3227	2.22148	1.15152	0.18325	0.408792
XLOC_004496	TCONS_00006551	Otub2	NM_026580	68149	Otub2	OTU domain, ubiquitin aldehyde binding 2	protein-coding	3.22078	7.15369	2.2211	1.15128	5e-05	0.000763277
XLOC_020650	TCONS_00030491	1810019D21Rik	NR_040345	69771	1810019D21Rik	RIKEN cDNA 1810019D21 gene	ncRNA	0.589808	1.30991	2.22091	1.15115	0.10745	0.2931
XLOC_012388	TCONS_00018298	Prr5l	NM_175181	72446	Prr5l	proline rich 5 like	protein-coding	0.608266	1.34975	2.21901	1.14992	0.0073	0.0423213
XLOC_016508	TCONS_00024556	1110006O24Rik	NR_027810	66123	1110006O24Rik	RIKEN cDNA 1110006O24 gene	ncRNA	0.766795	1.70144	2.2189	1.14984	0.00615	0.0372162
XLOC_013753	TCONS_00020422	Pde4dip	NM_001289701	83679	Pde4dip	phosphodiesterase 4D interacting protein (myomegalin)	protein-coding	0.182886	0.405537	2.21743	1.14889	0.06075	0.197383
XLOC_006435	TCONS_00009286	2610528A11Rik	NM_001206684	70045	2610528A11Rik	RIKEN cDNA 2610528A11 gene	protein-coding	0.40367	0.895036	2.21725	1.14877	0.03705	0.139497
XLOC_019012	TCONS_00028205	Tspan32	NM_001128080	27027	Tspan32	tetraspanin 32	protein-coding	0.190201	0.421693	2.21709	1.14867	0.01875	0.0851693
XLOC_002930	TCONS_00004230	Tmem132e	NM_023438	270893	Tmem132e	transmembrane protein 132E	protein-coding	0.8013	1.77576	2.2161	1.14802	5e-05	0.000763277
XLOC_021954	TCONS_00032228	Clasp2	NM_001114347	76499	Clasp2	CLIP associating protein 2	protein-coding	0.373278	0.827066	2.21568	1.14775	0.54045	0.742086
XLOC_015044	TCONS_00022384	St3gal3	NM_001285520	20441	St3gal3	ST3 beta-galactoside alpha-2,3-sialyltransferase 3	protein-coding	0.552648	1.22345	2.2138	1.14652	0.2771	0.508183
XLOC_011510	TCONS_00016905	Zc3h6	NM_178404	78751	Zc3h6	zinc finger CCCH type containing 6	protein-coding	0.794523	1.75871	2.21354	1.14636	5e-05	0.000763277
XLOC_015870	TCONS_00023617	Myl2	NM_010861	17906	Myl2	myosin, light polypeptide 2, regulatory, cardiac, slow	protein-coding	2.08328	4.61044	2.21307	1.14605	0.0001	0.00139293
XLOC_010186	TCONS_00014889	Gm2518	NR_015538	100039957	Gm2518	interferon induced transmembrane protein 2 pseudogene	pseudo	0.219099	0.484784	2.21263	1.14576	0.47525	0.69239
XLOC_002749	TCONS_00003973	Ctc1	NM_001281464	68964	Ctc1	CTS telomere maintenance complex component 1	protein-coding	0.562953	1.24507	2.21168	1.14514	0.58455	0.77412
XLOC_010190	TCONS_00014896	Lrrn4cl	NM_001013019	68852	Lrrn4cl	LRRN4 C-terminal like	protein-coding	0.461988	1.02152	2.21114	1.14479	5e-05	0.000763277
XLOC_019031	TCONS_00028232	Oscar	NM_001290377	232790	Oscar	osteoclast associated receptor	protein-coding	0.112495	0.248661	2.21042	1.14432	0.0565	0.188059
XLOC_010200	TCONS_00014909	Ahnak	NM_001039959	66395	Ahnak	AHNAK nucleoprotein (desmoyokin)	protein-coding	0.659181	1.457	2.21032	1.14425	0.71445	0.854907
XLOC_022396	TCONS_00032827	C2cd4a	NM_001163143	244911	C2cd4a	C2 calcium-dependent domain containing 4A	protein-coding	0.425095	0.939429	2.20993	1.144	0.03165	0.124343
XLOC_021123	TCONS_00031142	Snx20	NM_027840	71607	Snx20	sorting nexin 20	protein-coding	0.616484	1.3623	2.20979	1.14391	0.00215	0.0165374
XLOC_007990	TCONS_00011649	Gm16861	NR_037666	100503704	Gm16861	predicted gene, 16861	ncRNA	0.474623	1.04844	2.209	1.14339	0.52905	0.734562
XLOC_017581	TCONS_00026106	Jazf1	NM_173406	231986	Jazf1	JAZF zinc finger 1	protein-coding	0.93431	2.06194	2.20691	1.14203	5e-05	0.000763277
XLOC_007341	TCONS_00010609	Plec	NM_201394	18810	Plec	plectin	protein-coding	0.369984	0.816203	2.20605	1.14147	0.20185	0.430762
XLOC_003781	TCONS_00005540	Mmp28	NM_080453	118453	Mmp28	matrix metallopeptidase 28 (epilysin)	protein-coding	0.68486	1.51039	2.2054	1.14104	5e-05	0.000763277
XLOC_019853	TCONS_00029346	Fam160a2	NM_001242363	74349	Fam160a2	family with sequence similarity 160, member A2	protein-coding	0.396246	0.873521	2.20449	1.14045	0.2581	0.487686
XLOC_019197	TCONS_00028457	Ppm1n	NM_177691	232941	Ppm1n	protein phosphatase, Mg2+/Mn2+ dependent, 1N (putative)	protein-coding	0.303318	0.668634	2.2044	1.14039	0.00425	0.0279923
XLOC_020639	TCONS_00030474	Rltpr	NM_001033320	-	-	-	-	1.74707	3.84991	2.20364	1.13989	0.002	0.0157055
XLOC_005954	TCONS_00008593	Zswim8	NM_001252081	268721	Zswim8	zinc finger SWIM-type containing 8	protein-coding	0.483185	1.0644	2.20288	1.13939	0.2631	0.493198
XLOC_015148	TCONS_00022528	Tinagl1	NM_001168333	94242	Tinagl1	tubulointerstitial nephritis antigen-like 1	protein-coding	14.2088	31.2996	2.20283	1.13936	5e-05	0.000763277
XLOC_021272	TCONS_00031334	1700018B08Rik	NM_029597	76405	1700018B08Rik	RIKEN cDNA 1700018B08 gene	protein-coding	0.368704	0.812138	2.20268	1.13926	0.0118	0.0605869
XLOC_020032	TCONS_00029620	Zfp689	NM_175163	71131	Zfp689	zinc finger protein 689	protein-coding	1.88257	4.14643	2.20254	1.13917	5e-05	0.000763277
XLOC_016934	TCONS_00025174	Zfp783	NR_027963	232785	Zfp783	zinc finger protein 783	ncRNA	0.424933	0.935882	2.20242	1.13909	0.01245	0.0630937
XLOC_006872	TCONS_00009910	Zhx2	NM_199449	387609	Zhx2	zinc fingers and homeoboxes 2	protein-coding	0.83802	1.84553	2.20225	1.13898	5e-05	0.000763277
XLOC_003445	TCONS_00005005	Nipal4	NM_172524	214112	Nipal4	NIPA-like domain containing 4	protein-coding	0.184561	0.406292	2.2014	1.13842	0.00015	0.00194375
XLOC_010005	TCONS_00014632	Ablim3	NM_001164491	319713	Ablim3	actin binding LIM protein family, member 3	protein-coding	0.157813	0.347284	2.2006	1.1379	0.03545	0.135058
XLOC_015508	TCONS_00023076	Dnajc5g	NM_177677	231098	Dnajc5g	DnaJ heat shock protein family (Hsp40) member C5 gamma	protein-coding	0.158643	0.349065	2.20032	1.13771	0.5157	0.723449
XLOC_009802	TCONS_00014300	Zbtb7c	NM_145356	207259	Zbtb7c	zinc finger and BTB domain containing 7C	protein-coding	1.26708	2.78778	2.20016	1.13761	5e-05	0.000763277
XLOC_019193	TCONS_00028450	Foxa3	NM_008260	15377	Foxa3	forkhead box A3	protein-coding	0.594252	1.30649	2.19855	1.13655	5e-05	0.000763277
XLOC_016012	TCONS_00023811	Elfn1	NM_175522	243312	Elfn1	leucine rich repeat and fibronectin type III, extracellular 1	protein-coding	0.281021	0.616901	2.19521	1.13436	0.0001	0.00139293
XLOC_003072	TCONS_00004426	Pnmt	NM_008890	18948	Pnmt	phenylethanolamine-N-methyltransferase	protein-coding	0.213293	0.467721	2.19286	1.13281	0.0857	0.251462
XLOC_012712	TCONS_00018780	Mafb	NM_010658	16658	Mafb	v-maf musculoaponeurotic fibrosarcoma oncogene family, protein B (avian)	protein-coding	1.44125	3.15994	2.1925	1.13258	5e-05	0.000763277
XLOC_003878	TCONS_00005666	Tbkbp1	NM_198100	73174	Tbkbp1	TBK1 binding protein 1	protein-coding	2.66996	5.8535	2.19235	1.13248	5e-05	0.000763277
XLOC_009076	TCONS_00013203	Slc9a3r2	NM_023449	65962	Slc9a3r2	solute carrier family 9 (sodium/hydrogen exchanger), member 3 regulator 2	protein-coding	0.319946	0.701249	2.19177	1.1321	0.35745	0.588823
XLOC_018029	TCONS_00026819	Prkcg	NM_011102	18752	Prkcg	protein kinase C, gamma	protein-coding	0.384414	0.842465	2.19156	1.13196	0.22585	0.456033
XLOC_004811	TCONS_00007014	Esr2	NR_104386	13983	Esr2	estrogen receptor 2 (beta)	protein-coding	0.120239	0.263501	2.19148	1.1319	0.3886	0.61763
XLOC_008806	TCONS_00012800	Mea1	NM_010787	17256	Mea1	male enhanced antigen 1	protein-coding	1.11372	2.44047	2.19128	1.13177	0.68345	0.838039
XLOC_006422	TCONS_00009263	Gprin2	NM_183209	432839	Gprin2	G protein regulated inducer of neurite outgrowth 2	protein-coding	0.459306	1.0059	2.19004	1.13096	0.0005	0.00520162
XLOC_019667	TCONS_00029094	Cpeb1	NM_001252525	12877	Cpeb1	cytoplasmic polyadenylation element binding protein 1	protein-coding	0.141718	0.310118	2.18828	1.12979	0.5806	0.7712
XLOC_020065	TCONS_00029659	Fam53b	NM_212473	77938	Fam53b	family with sequence similarity 53, member B	protein-coding	0.303337	0.66344	2.18714	1.12904	0.2846	0.515807
XLOC_014182	TCONS_00021070	Kdm4c	NM_001172095	76804	Kdm4c	lysine (K)-specific demethylase 4C	protein-coding	1.15586	2.52768	2.18684	1.12885	0.2559	0.485466
XLOC_020084	TCONS_00029686	Mapk1ip1	NM_001045483	69546	Mapk1ip1	mitogen-activated protein kinase 1 interacting protein 1	protein-coding	3.22159	7.044	2.1865	1.12862	5e-05	0.000763277
XLOC_007433	TCONS_00010788	AI848285	NM_001207021	-	-	-	-	5.85015	12.791	2.18644	1.12858	5e-05	0.000763277
XLOC_003143	TCONS_00004523	Rundc3a	NM_001252347	51799	Rundc3a	RUN domain containing 3A	protein-coding	0.393818	0.860735	2.18562	1.12804	0.037	0.139335
XLOC_019068	TCONS_00028303	Rasl2-9	NM_009028	19428	Rasl2-9	RAS-like, family 2, locus 9	protein-coding	0.458046	1.00093	2.18522	1.12778	0.00515	0.032603
XLOC_016498	TCONS_00024542	Hnf1a	NM_009327	21405	Hnf1a	HNF1 homeobox A	protein-coding	0.297098	0.64919	2.1851	1.1277	0.0002	0.00246634
XLOC_003154	TCONS_00004540	Fmnl1	NM_001077698	57778	Fmnl1	formin-like 1	protein-coding	0.522316	1.14098	2.18446	1.12728	5e-05	0.000763277
XLOC_016357	TCONS_00024339	Cox18	NR_028088	231430	Cox18	cytochrome c oxidase assembly protein 18	protein-coding	3.92505	8.57337	2.18427	1.12715	0.00585	0.0359032
XLOC_006757	TCONS_00009745	Zic5	NM_022987	65100	Zic5	zinc finger protein of the cerebellum 5	protein-coding	1.71048	3.73218	2.18195	1.12562	5e-05	0.000763277
XLOC_010606	TCONS_00015504	Myrf	NM_001033481	225908	Myrf	myelin regulatory factor	protein-coding	10.3606	22.5999	2.18133	1.12521	5e-05	0.000763277
XLOC_006743	TCONS_00009717	Sox21	NM_177753	223227	Sox21	SRY (sex determining region Y)-box 21	protein-coding	0.7358	1.60424	2.18027	1.1245	5e-05	0.000763277
XLOC_004252	TCONS_00006198	Taf1b	NR_028341	21340	Taf1b	TATA-box binding protein associated factor, RNA polymerase I, B	protein-coding	0.879734	1.91655	2.17856	1.12337	0.49315	0.706769
XLOC_022400	TCONS_00032831	Gcnt3	NM_028087	72077	Gcnt3	glucosaminyl (N-acetyl) transferase 3, mucin type	protein-coding	0.108895	0.237202	2.17826	1.12318	0.0028	0.0201647
XLOC_002239	TCONS_00003251	Tmpo	NM_001080132	21917	Tmpo	thymopoietin	protein-coding	0.486355	1.05909	2.17761	1.12274	0.63995	0.81109
XLOC_018247	TCONS_00027110	Zfp574	NM_175477	232976	Zfp574	zinc finger protein 574	protein-coding	2.90116	6.31649	2.17723	1.12249	0.0149	0.0721988
XLOC_003059	TCONS_00004410	Mllt6	NM_139311	246198	Mllt6	myeloid/lymphoid or mixed-lineage leukemia; translocated to, 6	protein-coding	5.25701	11.4406	2.17626	1.12185	5e-05	0.000763277
XLOC_010804	TCONS_00015768	Psd	NM_028627	73728	Psd	pleckstrin and Sec7 domain containing	protein-coding	0.512964	1.11634	2.17625	1.12185	0.0392	0.145526
XLOC_020315	TCONS_00030025	Gpr124	NM_054044	103745657	Gpr124	G protein-coupled receptor 124 Gene Type: protein-coding; 104848928 Gene Symbol: Gpr124 Locus Tag: Chromosome: Un Map Location: Description: G protein-coupled receptor 124	protein-coding	6.90927	15.0296	2.17528	1.1212	5e-05	0.000763277
XLOC_000418	TCONS_00000638	Tnnt2	NM_011619	21956	Tnnt2	troponin T2, cardiac	protein-coding	0.308585	0.671251	2.17525	1.12118	5e-05	0.000763277
XLOC_013638	TCONS_00020263	Hcn3	NM_008227	15168	Hcn3	hyperpolarization-activated, cyclic nucleotide-gated K+ 3	protein-coding	0.556355	1.21008	2.17501	1.12102	5e-05	0.000763277
XLOC_006289	TCONS_00009038	Slitrk5	NM_198865	75409	Slitrk5	SLIT and NTRK-like family, member 5	protein-coding	0.480645	1.04534	2.17487	1.12093	5e-05	0.000763277
XLOC_002426	TCONS_00003486	Patz1	NR_045108	56218	Patz1	POZ (BTB) and AT hook containing zinc finger 1	protein-coding	0.188363	0.409419	2.17356	1.12006	0.60535	0.788541
XLOC_001595	TCONS_00002300	Palm	NM_023128	18483	Palm	paralemmin	protein-coding	0.143429	0.311578	2.17235	1.11926	0.59495	0.781714
XLOC_000203	TCONS_00000320	Wnt6	NM_009526	22420	Wnt6	wingless-type MMTV integration site family, member 6	protein-coding	1.19463	2.59466	2.17194	1.11898	5e-05	0.000763277
XLOC_016839	TCONS_00025049	Ssmem1	NM_027073	75647	Ssmem1	serine-rich single-pass membrane protein 1	protein-coding	0.146123	0.317366	2.17191	1.11896	0.0156	0.0748251
XLOC_004439	TCONS_00006454	Zc2hc1c	NM_172414	72350	Zc2hc1c	zinc finger, C2HC-type containing 1C	protein-coding	0.601831	1.3068	2.17137	1.11861	5e-05	0.000763277
XLOC_022685	TCONS_00033280	Gm6787	NR_003632	627782	Gm6787	proteasome (prosome, macropain) subunit, beta type 7 pseudogene	pseudo	0.131553	0.285507	2.17028	1.11788	0.0233	0.0999699
XLOC_018281	TCONS_00027160	Hipk4	NM_001033315	233020	Hipk4	homeodomain interacting protein kinase 4	protein-coding	0.267489	0.580338	2.16958	1.11741	0.00095	0.00867606
XLOC_007715	TCONS_00011218	Scarf2	NM_153790	224024	Scarf2	scavenger receptor class F, member 2	protein-coding	2.73117	5.92386	2.16898	1.11702	5e-05	0.000763277
XLOC_020011	TCONS_00029592	Asphd1	NM_001039645	233879	Asphd1	aspartate beta-hydroxylase domain containing 1	protein-coding	0.25438	0.551538	2.16817	1.11648	0.1672	0.385866
XLOC_001528	TCONS_00002224	Adora2a	NM_009630	11540	Adora2a	adenosine A2a receptor	protein-coding	0.980392	2.12431	2.1668	1.11556	5e-05	0.000763277
XLOC_017756	TCONS_00026363	Magi1	NR_104594	14924	Magi1	membrane associated guanylate kinase, WW and PDZ domain containing 1	protein-coding	0.261287	0.564998	2.16237	1.11261	0.1163	0.308238
XLOC_020125	TCONS_00029752	Sct	NM_011328	20287	Sct	secretin	protein-coding	7.7916	16.8451	2.16196	1.11234	0.00035	0.00393993
XLOC_011203	TCONS_00016456	Hoxd1	NM_010467	15429	Hoxd1	homeobox D1	protein-coding	0.854685	1.84776	2.16192	1.11231	5e-05	0.000763277
XLOC_011912	TCONS_00017582	A930004D18Rik	NR_028376	77940	A930004D18Rik	RIKEN cDNA A930004D18 gene	ncRNA	1.09317	2.36261	2.16125	1.11186	5e-05	0.000763277
XLOC_021396	TCONS_00031476	Icam1	NM_010493	15894	Icam1	intercellular adhesion molecule 1	protein-coding	6.87569	14.8587	2.16105	1.11173	5e-05	0.000763277
[truncated: 17,893 more rows]
