# Supplementary material for: Dynamic expression of tRNA‐derived small RNAs define cellular states
Source: EMBO Rep. 2019 Jun 12;20(7):e47789. doi: 10.15252/embr.201947789 (PMC6607006; doi:10.15252/embr.201947789)
Supplement: Supplementary file 6 — Dataset EV4 [file EMBR-20-e47789-s006.xlsx]

## Sheet: All tsRNAs proteome from RA
Dataset EV4: Analysis of proteins interacting with tsRNAs.The first sheet shows the ananlysis of proteome interaction of the candidate tsRNAs in RA condition. The second sheet shows the differential association of proteins with tsGlnCTG in LIF vs RA conditions.
	GlnCTG			GluTTC			GlyGCC			ValCAC
	Gene Symbol	emPAI		Gene Symbol	emPAI		Gene Symbol	emPAI		Gene Symbol	emPAI
	Lin28a	70.78		Lin28a	145.33		Lin28a	101.49		Lin28a	101.49
	Hnrnpa1	13.54		Hnrnpa2b1	116.2		Ncl	20.27		Ncl	26.35
	Igf2bp1	11.37		Hnrnpa1	91.17		Lin28a	13.82		Lin28a	15.96
	Prdx1	11.27		Hnrnpa2b1	62.86		Ybx3	9.61		Hmgb2	12.17
	Lin28a	10.32		Hnrnpa3	49.08		Ssb	7.98		Rpl27	11.61
	Sub1	9.28		Ncl	37.24		Rps3	7.22		Rps13	11.33
	Ssb	9.26		Sub1	28.66		Prdx1	7.08		Rpl38	11.1
	Rps16	8.35		Lin28a	21.21		Igf2bp1	6.11		Rps16	10.26
	Hmgb2	7.94		Hnrnpab	20.3		Dhx36	5.96		Hist1h4a	9.93
	Hnrnpab	7.51		Hnrnpm	17.68		Actb	5.62		Igf2bp1	9.63
	Rpl38	7.47		Ybx1	16.08		Ybx1	5.44		Igkc	8.47
	Rps3	7.22		Ssb	13.31		Rps16	5.44		Rps3	8.24
	Ybx3	6.8		Ybx3	12.03		Eef1a1	5.28		Ybx3	7.64
	Ncl	6.79		Hmgb2	10.57		Hnrnpab	5.27		Sub1	7.32
	Hnrnpa3	6.7		Igf2bp1	9.63		Rplp2	5.11		Rpl7	7.26
	Ybx1	6.69		Prdx1	8.29		Hmgb2	5.08		Ptbp1	6.96
	Nudt21	6.62		Ybx3	7.43		Ybx3	5.07		Rplp2	6.92
	Rps13	6.2		Myef2	7.09		Rpl27	4.78		Rps15a	6.73
	Rpl27	6.02		Hnrnpf	6.97		Sub1	4.45		Eef1a1	6.59
	Rpl30	5.49		Snrpd1	6.81		Ptbp1	4.38		Unplacedisp|P01837|IGKC_MOUSE	6.51
	Rplp2	5.11		Rps3	6.31		Hnrnpa1	4.27		Rack1	6.12
	Myl6	5.08		Myef2	6.16		Rpl30	4.14		Ybx1	6.04
	Rpl17	4.64		Eef1a1	6.13		Rpl23	4.13		Prdx1	6.03
	Ybx3	4.59		Rps16	5.44		Myl6	4.08		Nudt21	5.76
	Ptbp1	4.38		Hnrnpa0	5.39		Snrpd1	3.95		Rps19	5.76
	Hnrnpul1	4.31		Hnrnpd	5.19		Rps19	3.61		Gapdh	5.33
	Eef1a1	4.19		Hnrnph1	5.08		Mccc2	3.48		Rpl9	5.33
	Rpl23	4.13		Rpl38	4.93		Hnrnpa3	3.25		Snrpd1	5.22
	Rps15a	4.13		Hnrnpk	4.86		Rps13	3.2		Rps9	5.01
	Snrpa	3.89		Rpl27	4.78		Rps2	3.07		Rpl7a	4.95
	Gapdh	3.86		Hnrnpk	4.72		Hnrnpul1	3.06		Hmgb1	4.76
	Rps3a	3.82		Grsf1	4.65		Unplacedisp|P11260|LORF1_MOUSE	3		Rps4x	4.42
	Igf2bp2	3.77		Slc25a5	4.56		Rpsa	2.83		Rps14	4.4
	Hnrnpa2b1	3.74		Prmt1	4.49		Rack1	2.81		Mif	4.35
	Actb	3.54		Gapdh	4.31		Hist1h4a	2.77		Eif1a	4.29
	Sart3	3.3		Actb	4.28		Snrpd3	2.7		Rpl22	4.25
	Mif	3.21		Dhx36	3.97		Rpl17	2.66		Ybx3	4.15
	Rack1	3.17		Hist1h4a	3.92		Tubb5	2.58		Rpl30	4.14
	Rps7	3.11		Igf2bp2	3.77		Hmgb1	2.49		Rpl23	4.13
	Rpl7	3.09		Nudt21	3.72		Rpl22	2.47		Myl6	4.08
	Rps2	3.07		Rplp2	3.72		Gapdh	2.42		Rps26	3.95
	Purb	3.05		Unplacedisp|P11260|LORF1_MOUSE	3.67		Rps15a	2.41		Actb	3.9
	Mccc2	3.04		Hist2h2bb	3.66		Xrn2	2.36		Rpl17	3.88
	Unplacedisp|P11260|LORF1_MOUSE	3		Hnrnpul1	3.64		Rpl7	2.34		Hnrnpd	3.77
	Rpl10a	2.98		Srsf1	3.63		Dus3l	2.31		Rpl5	3.73
	Ago2	2.95		Rack1	3.56		Hnrnpk	2.27		Rps7	3.73
	Rpl5	2.94		Hmgb1	3.48		Hnrnpk	2.25		Rps8	3.66
	Hnrnpa2b1	2.89		Purb	3.44		Pura	2.25		Hnrnpab	3.62
	Rpl4	2.84		Rpl30	3.07		G3bp1	2.22		H2afj	3.61
	Rps19	2.81		Hnrnph2	2.87		Rps11	2.22		Rpl3	3.53
	Xrn2	2.67		Sart3	2.83		Hnrnph1	2.19		Rpl10a	3.51
	Gm8730	2.63		Ilf2	2.76		Rps8	2.17		Rps2	3.5
	Rpsa	2.48		Hspa8	2.71		Tubb2a	2.14		Rpl4	3.39
	Dhx36	2.45		Snrpd3	2.7		Tubb4b	2.14		Rps3a	3.34
	Rps12	2.44		Rps2	2.68		Tuba1b	2.1		Rps12	3.23
	Pabpc1	2.4		Xrn2	2.67		Rpl10a	2.1		Rpl35a	3.21
	Hnrnpd	2.37		G3bp1	2.65		Hspa8	2.09		Slc25a5	3.18
	Rpl12	2.33		Rbm7	2.52		Purb	2.06		Rps6	3.13
	Hnrnpm	2.31		Tuba1b	2.51		Eif1a	2.04		Rpl23a	3.06
	Rplp0	2.31		Mrto4	2.5		Rps18-ps3	2.01		Rps17	2.99
	Pabpc1	2.31		U2af2	2.48		Hist2h2bb	2		Hnrnpk	2.96
	Dhx15	2.29		Rpl22	2.47		Pabpc1	1.97		Rpl12	2.96
	Rpl18a	2.28		Syncrip	2.4		Rps15	1.97		Hnrnpk	2.94
	G3bp1	2.22		Rpl7	2.34		Myh9	1.95		Rps20	2.9
	Alyref	2.21		Atp5o	2.33		Nudt21	1.93		Hspa8	2.88
	Lrrc59	2.21		Rpl12	2.33		Rcc2	1.92		Rpsa	2.83
	Rps4x	2.2		Rcc2	2.27		Atp5o	1.91		Rps11	2.81
	Rps8	2.17		Ptbp1	2.25		Rpl38	1.91		Rps25	2.78
	Rpl7a	2.17		Alyref	2.21		Dhx15	1.86		Rpl6	2.75
	Rpl32	2.17		Rps4x	2.2		Rps18	1.84		Hist2h2bb	2.74
	Snrpd1	2.13		Pip5k1a	2.18		Hnrnpf	1.82		Rcc2	2.66
	Hnrnpa0	2.11		Rpl17	2.17		Rpl12	1.81		Rpl13	2.63
	Rps20	2.11		Ddx5	2.16		Rps12	1.8		Rbm3	2.62
	Hspa8	2.09		Fus	2.16		Ppia	1.79		Rps18-ps3	2.62
	Hmgb1	2.08		Slc25a4	2.15		Tubb4a	1.77		Rps21	2.61
	Srsf1	2.05		Tuba1c	2.11		Ddx5	1.75		Hnrnpa3	2.58
	Eif1a	2.04		Rps20	2.11		Rpl4	1.74		Srsf3	2.57
	Rps9	2.02		Tuba1a	2.1		Tuba1c	1.74		Ssb	2.54
	Rps18-ps3	2.01		Rps7	2.1		Tuba4a	1.74		Tuba1b	2.51
	Rpl27a	2.01		Csnk2a1	2.09		Unplacedisp|P01837|IGKC_MOUSE	1.74		Mrto4	2.5
	Pura	1.97		Eif1a	2.04		Tuba1a	1.73		Myl12b	2.5
	Rps15	1.97		Dazap1	2.01		Hnrnpm	1.69		Rpl36-ps3	2.41
	Tuba1b	1.91		Rbm3	2.01		Rps7	1.69		Rps18	2.38
	Hist1h4a	1.89		Rpl27a	2.01		Csnk2a1	1.68		Rps27	2.38
	Hnrnpk	1.85		Snrpe	2.01		Pccb	1.65		Rps27l	2.38
	Rps18	1.84		Hnrnpu	1.97		Rps21	1.62		Rps5	2.36
	Rpl6	1.82		Pabpc1	1.97		Mif	1.61		Atp5o	2.33
	Rpl22	1.82		Tubb5	1.96		Rpl35a	1.61		Mccc2	2.29
	Rpl15	1.82		Krt14	1.95		Hnrnpd	1.6		Rpl18a	2.28
	Rpl24	1.82		Myl6	1.95		U2af2	1.59		Hnrnpul1	2.22
	Rpl13	1.8		Tubb2a	1.94		Slc25a5	1.59		Lrrc59	2.21
	Tubb5	1.77		Lrrc59	1.94		Rps4x	1.59		Rpl32	2.17
	Rps24	1.76		Krt42	1.94		Psmb1	1.58		Tubb5	2.15
	Unplacedisp|P01837|IGKC_MOUSE	1.74		Rps13	1.93		Rps3a	1.57		Slc25a4	2.15
	Igkc	1.72		Rpl22l1	1.91		Myl12b	1.56		Dhx36	2.08
	Hnrnpk	1.71		Srsf3	1.88		Alyref	1.54		Rpl10	2.08
	Psme4	1.68		Igf2bp3	1.87		Myl12a	1.54		Ch14isp|Q9CQE8|CN166_MOUSE	2.06
	Syncrip	1.64		Rpsa	1.87		Igf2bp2	1.53		Eif1ax	2.06
	Rps21	1.62		Dhx15	1.86		Myh10	1.53		Hnrnpa1	2.03
	Rpl35a	1.61		Rps12	1.8		Rpl27a	1.51		Gm8730	2.02
	Slc25a5	1.59		Rps8	1.79		Syncrip	1.5		Rplp0	2.02
	Tuba1c	1.58		Rpl23	1.78		Rps26	1.49		Rpl27a	2.01
	Tuba4a	1.58		Rps15a	1.78		Rps27	1.49		Upf1	1.99
	Myl12b	1.56		Tubb4b	1.76		Rps27l	1.49		Snrpd3	1.98
	Atp5o	1.55		Ch14isp|Q9CQE8|CN166_MOUSE	1.73		Atp5a1	1.48		Pabpc1	1.97
	Gm5039	1.52		Rpl10a	1.73		Rps20	1.48		Rps15	1.97
	Ddx5	1.51		Trove2	1.72		Actc1	1.47		Unplacedisp|P11260|LORF1_MOUSE	1.94
	Rbm3	1.51		Snrpa1	1.71		Psma7	1.46		Tuba1c	1.92
	Rps26	1.49		Snrpa	1.7		Lrrc59	1.45		Tuba1a	1.91
	Rps27l	1.49		Rpl9	1.7		Ch14isp|Q9CQE8|CN166_MOUSE	1.44		Rpl13a	1.9
	Rcc2	1.47		Rps17	1.69		Rps25	1.43		Atp5l	1.87
	Igf2bp3	1.47		Mccc2	1.67		Ilf2	1.42		G3bp1	1.85
	Rpl3	1.44		Rpl36-ps3	1.67		Rpl24	1.38		Rpl15	1.82
	Ch14isp|Q9CQE8|CN166_MOUSE	1.44		Rps9	1.63		Igf2bp3	1.35		Rpl24	1.82
	Rps25	1.43		Rpl32	1.62		Rpl22l1	1.35		Igf2bp2	1.79
	Tuba1a	1.41		Rps21	1.62		Psme4	1.34		Ppia	1.79
	Rpl23a	1.4		Pabpc1	1.61		Psma1	1.33		Hnrnpu	1.76
	Sf3b5	1.4		Rpl35a	1.61		Hnrnph2	1.31		Tubb2a	1.76
	H2afj	1.39		Rps19	1.6		Hnrnpu	1.3		Tubb4b	1.76
	Pccb	1.38		Tuba4a	1.58		Ybx2	1.29		U2af2	1.74
	Upf1	1.36		Rpl4	1.57		Rps9	1.29		Tuba4a	1.74
	Ppia	1.35		Rps3a	1.57		Rpl5	1.28		Ddx3x	1.73
	Rpl9	1.34		Psme4	1.56		Cfl1	1.28		Rpl10l	1.73
	Rps27a	1.33		Myl12b	1.56		Psma6	1.21		Rps10	1.68
	Myh9	1.32		Myl12a	1.54		Ddx3x	1.2		Ddx5	1.63
	Rps11	1.31		Gm5039	1.52		Snrpb	1.2		Rps23	1.62
	Hnrnpu	1.3		Ilf3	1.51		Rps17	1.2		Pabpc1	1.61
	Cfl1	1.28		Rps18-ps3	1.51		Hnrnpa2b1	1.18		Tubb4a	1.6
	Rps10	1.27		Ddx3x	1.5		Rpl32	1.16		Hspd1	1.57
	Psmb2	1.25		Rps26	1.49		Rps14	1.12		Purb	1.54
	Mrto4	1.22		Snrpf	1.49		Igkc	1.12		Alyref	1.54
	Rpl13a	1.22		Pura	1.47		Eif1ax	1.11		Myl12a	1.54
	Rps17	1.2		Mrpl13	1.46		Nop10	1.11		Eif2s3x	1.53
	Psma7	1.2		Tubb4a	1.44		D1Pas1	1.1		Gm5039	1.52
	Rpl8	1.19		Snrpd2	1.44		Eif2s3x	1.1		D1Pas1	1.5
	Drg1	1.18		Dus3l	1.42		Rpl18a	1.1		Igf2bp3	1.47
	Myl12a	1.18		Rpl39	1.42		Gm5039	1.1		Rpl26	1.45
	Rps6	1.15		Tfam	1.4		Rbm3	1.09		Hnrnpa2b1	1.4
	Tubb2a	1.14		H2afj	1.39		Rpl36-ps3	1.09		Btf3	1.4
	Tubb4b	1.14		Rps18	1.39		Rpl7a	1.08		Syncrip	1.38
	Rps5	1.13		Myh9	1.38		Upf1	1.07		Myh9	1.35
	Rps14	1.12		Snrpb2	1.38		Mccc1	1.07		Rpl22l1	1.35
	Rpl10	1.12		Rpl24	1.38		Hnrnpa0	1.06		Rps27a	1.33
	Eif1ax	1.11		Nsun2	1.36		Pabpc1	1.05		Dhx15	1.32
	Rpl36-ps3	1.09		Atp5a1	1.35		Rpl9	1.03		Rpl35	1.32
	Fus	1.07		Srsf9	1.35		Drg1	1.02		Rpl21	1.3
	Dars	1.06		Rpl7a	1.31		Rpl23a	1.01		Ddx3y	1.29
	Msi2	1.05		Rps11	1.31		Phf5a	1.01		Rbm14	1.29
	Srp14	1.05		Tsn	1.31		Tubb3	1		Hnrnpm	1.28
	Hnrnpl	1.04		Ybx2	1.29		Rpl3	0.99		Hnrnpa0	1.28
	Ddx3x	1.01		D1Pas1	1.29		Rtcb	0.99		Rps24	1.25
	Atp5a1	1.01		Rpl5	1.28		Hnrnpa2b1	0.97		Hnrnpl	1.24
	Phf5a	1.01		Upf1	1.24		Acaca	0.97		Atp5a1	1.23
	Hnrnpf	1		Msi2	1.24		Actbl2	0.97		Lsm4	1.23
	Ldha	0.99		Rpl8	1.19		Psmb3	0.96		Snrpa	1.21
	Cdkn2aipnl	0.99		U2af1	1.18		Fus	0.95		Rpl8	1.19
	Actc1	0.97		Cnbp	1.18		Ilf3	0.95		Drg1	1.18
	Mrps17	0.96		G3bp2	1.16		Rps10	0.93		Hnrnpa2b1	1.15
	Naca	0.95		Skiv2l2	1.14		Znf385a	0.93		Rpl11	1.14
	Ybx2	0.94		Rps5	1.13		G3bp2	0.92		Actc1	1.12
	Myh10	0.94		Actc1	1.12		H2afj	0.92		Cyc1	1.1
	Dazap1	0.94		Rps14	1.12		Gm8730	0.9		Xrn2	1.09
	Rpl14	0.94		Abce1	1.12		Rplp0	0.9		Rps28	1.09
	Rpl21	0.94		Rtcb	1.11		Nono	0.9		Hist1h1c	1.09
	Hist2h2bb	0.93		Eif1ax	1.11		Rpl13	0.9		Rpl18	1.06
	U2af2	0.92		Cnbp	1.11		Cyc1	0.89		Srp14	1.05
	Snrpd3	0.92		Srsf2	1.1		Srsf3	0.89		Psmb1	1.04
	Hnrnph1	0.91		Eif2s3x	1.1		Psma4	0.89		Hnrnph1	1.03
	Rpl22l1	0.9		Rpl18a	1.1		Msi2	0.87		Csnk2a1	1.02
	Tubb4a	0.89		Ddx3y	1.09		Ddx3y	0.84		Lrpprc	1.01
	Eif4a1	0.86		Krt16	1.09		Rpl11	0.84		Eif2s1	1.01
	Rpl11	0.84		Rps15	1.07		Rps24	0.84		Tubb3	1
	Srsf9	0.84		Mif	1.05		Trim28	0.83		Myh10	0.99
	Rps27	0.84		Srp14	1.05		Rps5	0.83		Fus	0.95
	Hba-a1	0.83		Krt6a	1.01		Psma2	0.83		Naca	0.95
	Grsf1	0.82		Rpl23a	1.01		Hba-a1	0.83		Snrpd2	0.95
	Pabpc4	0.82		Btf3	1.01		Pcbp1	0.8		Ybx2	0.94
	Mrps16	0.82		Snrpg	0.99		Sf3b5	0.79		Snrpa1	0.94
	G3bp2	0.81		Hspd1	0.98		Pip5k1a	0.78		Cfl1	0.94
	Psmb1	0.81		Aqr	0.97		Slc25a4	0.78		Rpl14	0.94
	Slc25a4	0.78		Rps27a	0.97		Mrto4	0.77		Cirbp	0.94
	Hnrnpc	0.78		Rpl6	0.94		Rpl6	0.76		G3bp2	0.92
	D1Pas1	0.76		Rps25	0.94		Api5	0.75		Pura	0.89
	Ywhaq	0.76		Cfl1	0.94		Sfpq	0.74		Ndufa4	0.89
	Psma6	0.76		Rpl14	0.94		U2af1	0.74		Hnrnpf	0.86
	Prdx2	0.76		Rpl13a	0.94		Snrpa1	0.74		Actbl2	0.83
	Rpl37a	0.76		Cirbp	0.94		Snrpe	0.74		Hba-a1	0.83
	Eif2s3x	0.75		Rps10	0.93		Rps6	0.73		Pccb	0.82
	Snrpa1	0.74		Pccb	0.92		Pabpc6	0.72		Pa2g4	0.79
	Myl1	0.74		Rpl15	0.91		Pcx	0.72		Hist1h1a	0.77
	Pabpc6	0.72		Gm8730	0.9		Psmb2	0.72		Psma6	0.76
	Rpl26	0.71		Rplp0	0.9		Ddx1	0.71		Rpl37a	0.76
	Cdkn2aip	0.7		Nono	0.9		Naca	0.71		Psme4	0.75
	Hspd1	0.69		Fbl	0.9		Sf3b1	0.7		Fbl	0.74
	Pip5k1a	0.69		Rpl13	0.9		Uqcrc2	0.7		Morf4l1	0.74
	Actbl2	0.69		Cyc1	0.89		Rpl14	0.7		Cpsf6	0.72
	Snrpb	0.69		Tubb3	0.87		Rpl13a	0.7		Slirp	0.72
	Eif2s1	0.69		Drg1	0.87		Atp5l	0.69		Hsp90ab1	0.71
	Btf3	0.69		Myh10	0.86		Krt17	0.69		Frg1	0.71
	Atp5l	0.69		Rpl3	0.86		Ldha	0.68		Ddx17	0.69
	Ran	0.67		Csnk2a2	0.85		Rpl15	0.68		Rtcb	0.68
	Cpsf7	0.65		Snrnp70	0.85		Rbm14	0.66		Hmga1	0.68
	Rpl10l	0.65		Rps24	0.84		Myo1c	0.66		Ddx1	0.65
	Snrpb2	0.64		Hba-a1	0.83		Rps27a	0.66		Dars	0.65
	Gm17615	0.64		Krt17	0.81		Krt42	0.66		Pcbp1	0.65
	Erh	0.63		Ighmbp2	0.79		Dars	0.65		Pabpc6	0.64
	Mccc1	0.62		Dhx9	0.78		Tfam	0.65		Snrpb2	0.64
	Ddx3y	0.61		Mrpl4	0.78		Myo1b	0.65		Nsun2	0.62
	Tpt1	0.61		Mccc1	0.76		Rpl21	0.65		Gm21992	0.61
	Nono	0.6		Tardbp	0.76		Hars2	0.65		Nono	0.6
	Ilf3	0.59		Poldip3	0.73		Snrpa	0.64		Ilf3	0.59
	Hsp90ab1	0.59		Cstb	0.72		Snrpb2	0.64		Phf5a	0.59
	Uqcrc2	0.59		Naca	0.71		Gm17615	0.64		Hspa2	0.58
	Mrps25	0.59		Gm21992	0.71		Nsun2	0.62		Igkv1-99	0.58
	Eif6	0.59		Frg1	0.71		Mov10	0.62		Cdkn2aipnl	0.58
	Rtcb	0.58		Rbmxl1	0.7		Ddx17	0.62		Capza1	0.58
	Prpf19	0.58		Cdkn2aip	0.7		Eif4a1	0.62		Rbmxl1	0.57
	Capza1	0.58		Snrpc	0.7		Krt14	0.62		Ptbp3	0.57
	Sf3b3	0.57		Zcchc8	0.7		Tmpo	0.62		Psma7	0.57
	Mov10	0.57		Dhx30	0.69		Supt16	0.62		Ywhaq	0.57
	Rpl34	0.57		Ddx17	0.69		Hnrnpl	0.61		H2afz	0.57
	Abcf2	0.56		Snrpb	0.69		Tsn	0.61		Mbnl2	0.57
	Krt42	0.56		Elavl1	0.69		Srp14	0.61		Rpl34	0.57
	Rpl39	0.56		Eif2s1	0.69		Sf3b3	0.6		Mccc1	0.56
	Usmg5	0.56		Atp5l	0.69		Hspd1	0.6		U2af1	0.56
	Sf3b1	0.55		Ldha	0.68		Prss1	0.6		Larp7	0.56
	Tubb3	0.55		Hmga1	0.68		Try10	0.6		Rpl39	0.56
	Pkm	0.55		Sfpq	0.67		Pabpc4	0.59		Rpp25	0.56
	Elavl1	0.55		Ppia	0.67		Krt5	0.59		Ilf2	0.55
	Pin4	0.55		Srsf5	0.66		Exog	0.58		Cpsf7	0.55
	Rpl18	0.54		Unplacedisp|P01837|IGKC_MOUSE	0.66		Cdkn2aipnl	0.58		Elavl1	0.55
	Ywhae	0.54		Mrpl50	0.66		Morf4l1	0.58		Trim28	0.53
	Trim28	0.53		Ddx1	0.65		Rbm19	0.57		Sf3b3	0.53
	Cyc1	0.53		Pcbp1	0.65		Ckap4	0.57		Rpl31	0.53
	Srsf3	0.53		Rpl10	0.65		Ywhaq	0.57		Rpp30	0.53
	Psma4	0.53		Rpl10l	0.65		Rpl34	0.57		Fau	0.53
	Hspb1	0.53		Rpl21	0.65		Rpl8	0.56		Mpc2	0.53
	Pabpc2	0.52		Igkc	0.65		Tubb6	0.56		Srsf1	0.52
	Sf3b6	0.52		Gm17615	0.64		Rpl39	0.56		Rbpms2	0.52
	Rpl35	0.52		Eif2s2	0.64		Puf60	0.55		Poldip3	0.51
	Hspa2	0.51		Csnk2b	0.64		Eif2s1	0.55		Cfap20	0.51
	Hnrnpdl	0.51		Hnrnpul2	0.63		Psmb5	0.55		Ckap4	0.5
	Poldip3	0.51		Mov10	0.62		Psmb4	0.54		Srsf5	0.5
	Strap	0.51		Hnrnpdl	0.62		Zbtb8os	0.54		Psmb3	0.5
	Srsf5	0.5		Msi1	0.62		Tardbp	0.53		Psmb2	0.5
	Psmb3	0.5		Hnrnpl	0.61		Trove2	0.52		Znf593	0.5
	Pfn1	0.5		Slc25a3	0.61		Srsf1	0.52		Sf3b1	0.49
	Krt13	0.49		Rbm4b	0.61		Hspa2	0.51		Atp5b	0.49
	Pcca	0.49		Mrpl15	0.6		Poldip3	0.51		Slc25a3	0.49
	Lsm4	0.49		Zranb2	0.6		Eif2s2	0.51		Hist1h3b	0.49
	Hnrnph2	0.47		Pabpc4	0.59		Polr2i	0.51		Snrpb	0.48
	Krt1	0.47		Rbm14	0.59		Abcf1	0.5		Hnrnpll	0.48
	Prmt1	0.47		Krt13	0.59		Eno1	0.5		Api5	0.48
	Ddx1	0.47		Uqcrc2	0.59		Krt13	0.49		Rpl28	0.48
	Exog	0.47		Phf5a	0.59		Ptbp3	0.49		Sfpq	0.47
	Sod1	0.47		Hspa2	0.58		Atp5b	0.49		Krt1	0.47
	Acaca	0.46		Rpl11	0.58		Krt1	0.47		Prmt1	0.47
	Cpsf6	0.46		Morf4l1	0.58		Prmt1	0.47		Npm1	0.47
	Dap3	0.46		Pabpc6	0.57		Hadha	0.47		Atp5c1	0.47
	Eri3	0.46		Actbl2	0.57		Pkm	0.47		Sod1	0.47
	Fbl	0.45		Xab2	0.57		Hnrnpc	0.47		Tubb6	0.46
	Rps28	0.45		Ywhaq	0.57		Npm1	0.47		Supt16	0.46
	Xrn1	0.44		H2afz	0.57		Zscan4c	0.46		Phb2	0.46
	Psma2	0.44		Rpl34	0.57		Phb2	0.46		Pabpc4	0.45
	Mrps34	0.44		Mrpl11	0.57		Idh3b	0.46		Snrnp70	0.45
	Dus3l	0.43		Pcx	0.56		Srsf2	0.45		Myl1	0.45
	Tsn	0.43		Dars	0.56		Pabpc2	0.45		Dek	0.44
	Nme1	0.43		Wdr6	0.56		Fbl	0.45		Rbbp7	0.44
	Eif5a2	0.43		Dimt1	0.56		Serbp1	0.45		Hspa5	0.43
	Atp5i	0.43		Polr2k	0.56		Snrnp70	0.45		Nme1	0.43
	Csnk2a1	0.42		Puf60	0.55		Myl1	0.45		Eif5a2	0.43
	Snrpc	0.42		Rps6	0.55		Nsun5	0.45		Dcakd	0.43
	Prss1	0.42		Cpsf7	0.55		Rps28	0.45		Atp5i	0.43
	Snrpg	0.41		Zscan4c	0.55		Polr2b	0.43		Myo1c	0.42
	U2af1	0.4		Pin4	0.55		Krt19	0.43		Mcm5	0.42
	Ywhaz	0.4		Polr2b	0.54		Pcca	0.43		Hadha	0.42
	Psip1	0.4		Rpl18	0.54		Rpl26	0.43		Snrpc	0.42
	Ago1	0.39		Krt19	0.54		Nme1	0.43		Eif6	0.42
	Eif2s2	0.39		Zbtb8os	0.54		Polr2h	0.43		Nob1	0.42
	Cirbp	0.39		Prdx2	0.53		Psma5	0.43		Ldha	0.41
	Pa2g4	0.39		Mpc2	0.53		Atp5i	0.43		Eif4a1	0.41
	Ywhag	0.39		Sf3b1	0.52		Lrpprc	0.42		Tmpo	0.41
	Krt73	0.38		Mrpl9	0.52		Rbm17	0.42		Prpf19	0.41
	Frg1	0.38		Eif4a1	0.51		Snrpc	0.42		Snrpg	0.41
	Psmb4	0.38		Sf3b3	0.49		Btf3	0.42		Ncbp2	0.41
	Tpm3	0.38		Impdh2	0.49		Prpf19	0.41		Abcf1	0.4
	Tubb6	0.37		Eri1	0.49		Impdh2	0.41		Eef2	0.4
	Cnbp	0.37		Lsm4	0.49		Snrpg	0.41		Rars	0.4
	Psma1	0.37		Mrpl21	0.49		Bub3	0.41		Hsp90aa1	0.4
	Eri1	0.37		Mrpl37	0.48		Krt10	0.4		Eif3l	0.4
	Rpp30	0.37		Krt1	0.47		Psip1	0.4		Eif3f	0.4
	Arpc4	0.37		Npm1	0.47		Zscan4f	0.39		Etfb	0.4
	Lrpprc	0.36		Atp5c1	0.47		Rbbp4	0.39		Spink1	0.4
	Ddx17	0.36		Rps23	0.47		Krt73	0.38		Puf60	0.39
	Mrps23	0.36		Mrpl14	0.47		Krt75	0.38		Pkm	0.39
	Snrpf	0.36		Acaca	0.46		Frg1	0.38		Eif5b	0.39
	Uqcrq	0.36		Cpsf6	0.46		Xrn1	0.37		Uqcrc2	0.39
	Sfpq	0.35		Tubb6	0.46		Cpsf7	0.37		Zscan4f	0.39
	Krt14	0.35		Taf15	0.46		Ruvbl2	0.37		Zscan4c	0.39
	Rbmxl1	0.35		Zscan4f	0.46		Arpc4	0.37		Gm17615	0.39
	Eef2	0.35		Phb2	0.46		Ndufa4	0.37		Eif2s2	0.39
	Pabpn1	0.35		Polr2e	0.46		Mcm5	0.36		Strap	0.39
	Serbp1	0.35		Dazl	0.46		Hsp90ab1	0.36		Gtf2f2	0.39
	Sec61b	0.35		Mrpl24	0.46		Srsf5	0.36		Ppp1ca	0.39
	Arpc3	0.35		Pabpc2	0.45		Mrps23	0.36		Hnrnph2	0.38
	Ilf2	0.34		Pak1ip1	0.45		Snrpf	0.36		Pabpc2	0.38
	Mrps2	0.34		Myl1	0.45		Ndufa8	0.36		Krt73	0.38
	Tardbp	0.33		Rps28	0.45		Rbmxl1	0.35		Krt6a	0.38
	Atp5c1	0.33		Nop10	0.45		Pabpn1	0.35		Krt75	0.38
	Krt19	0.33		Hsd17b12	0.44		Sec61b	0.35		Npm3	0.38
	Dynll1	0.33		Obfc1	0.44		Sf3a1	0.34		Pip5k1a	0.37
	Krt10	0.32		Trim28	0.43		Dek	0.34		Krt77	0.37
	Tmpo	0.32		Pus1	0.43		Rbbp7	0.34		Psma4	0.37
	Snrpe	0.32		Rpl26	0.43		Hist1h1c	0.34		Eef1g	0.37
	Rbpms2	0.32		Polr2h	0.43		Rpl18	0.33		Srprb	0.37
	Vrk1	0.32		Hadha	0.42		Pus1	0.33		Tpt1	0.37
	Prdx6	0.32		Ckap4	0.42		Prdx2	0.33		Snrpf	0.36
	Krt6a	0.31		Supt16	0.42		Rpl37a	0.33		Lin28b	0.36
	Mcm5	0.31		Apex1	0.42		Hspb1	0.33		Uqcrq	0.36
	Krt75	0.31		Prss1	0.42		Atp5j2	0.33		Smim4	0.36
	Krt90	0.31		Try10	0.42		Dynll1	0.33		Myo1b	0.35
	Eno1	0.31		Hsp90ab1	0.41		Dkc1	0.32		Pabpn1	0.35
	Gm5580	0.31		Tmpo	0.41		Nfatc2ip	0.32		Serbp1	0.35
	Zscan4f	0.31		Prpf19	0.41		Vrk1	0.32		Pak1ip1	0.35
	Zscan4c	0.31		Atp5b	0.41		Cpsf6	0.31		Sec61b	0.35
	Hnrnpr	0.31		Srsf7	0.41		Krt6a	0.31		Mbnl1	0.35
	Prps2	0.31		Krt10	0.4		Abcf2	0.31		Pdap1	0.35
	Cstb	0.31		Mrpl30	0.4		Krt90	0.31		Fxr1	0.34
	Slirp	0.31		Znf385a	0.39		Cct4	0.31		Mybbp1a	0.34
	Hspe1	0.31		Toe1	0.39		Gm5580	0.31		Sf3b5	0.34
	Lsm2	0.31		Luc7l2	0.39		Krt2	0.31		Hnrnpc	0.33
	Nsun2	0.3		Pdk3	0.39		Dimt1	0.31		Prdx2	0.33
	Krt5	0.3		2410002F23Rik	0.39		Cstb	0.31		Krt19	0.33
	Krt77	0.3		Krt73	0.38		Krt77	0.3		Hspb1	0.33
	Hsp90aa1	0.3		Krt75	0.38		Elavl1	0.3		Atp5j2	0.33
	Rpl19	0.3		Srrt	0.38		Smarca5	0.3		Dynll1	0.33
	Krt17	0.3		U2af1l4	0.38		Cdkn2aip	0.3		Krt10	0.32
	Ago3	0.3		Krt2	0.37		Apex1	0.3		Hnrnpdl	0.32
	Angel2	0.3		Fubp3	0.37		Hspa9	0.3		Kifc1	0.32
	Rplp1	0.3		Hnrnpr	0.37		Hsp90aa1	0.3		Nfatc2ip	0.32
	Pdk3	0.3		Mrpl47	0.37		Rplp1	0.3		Snrpe	0.32
	Hmga1	0.3		Phb	0.37		Cmas	0.3		Gtf2f1	0.32
	Myef2	0.29		Gpx4	0.37		Hmga1	0.3		Cdk1	0.32
	Pcbp1	0.29		Mcm5	0.36		Polr2a	0.29		Krt90	0.31
	Rars	0.29		Krt5	0.36		Fxr1	0.29		Nedd1	0.31
	Bub3	0.29		Hspa9	0.36		Eif5b	0.29		Taf15	0.31
	Lsm7	0.29		Mrps25	0.36		Ruvbl1	0.29		Rbm39	0.31
	Srsf2	0.28		Mrps22	0.36		Srrt	0.29		Eno1	0.31
	Tfam	0.28		Rps27	0.36		Rpl10l	0.29		Gm5580	0.31
	Myo1b	0.28		Ndufa8	0.36		Ran	0.29		Krt2	0.31
	Hnrnpll	0.28		Uqcrq	0.36		Llgl2	0.29		Hsd17b12	0.31
	Snrnp70	0.28		Serbp1	0.35		Myo1e	0.29		Srp68	0.31
	Psmb6	0.28		Dap3	0.35		Polr2e	0.29		Cstb	0.31
	Paf	0.28		Polr2c	0.35		Rpl10	0.28		Pop1	0.31
	Unplacedisp|P01629|KV2A4_MOUSE	0.28		Sec61b	0.35		Caprin1	0.28		Hspe1	0.31
	Smarca5	0.27		Myo1c	0.34		Psmb6	0.28		Dus3l	0.3
	Ncbp1	0.27		Hdlbp	0.34		Pa2g4	0.28		Krt13	0.3
	Ssrp1	0.27		Smarca5	0.34		Dhx9	0.27		Krt5	0.3
	Prdx4	0.27		Sf3a1	0.34		Pcbp3	0.27		Apex1	0.3
	Igkv12-44	0.27		Peg10	0.34		Ncbp1	0.27		Rpl19	0.3
	Hadha	0.26		Sf3b5	0.34		Ssrp1	0.27		Srpk1	0.3
	Impdh2	0.26		Mrpl46	0.34		Prdx4	0.27		Rbbp4	0.3
	Atp5b	0.26		Lrpprc	0.33		Igkv12-44	0.27		Rplp1	0.3
	Abce1	0.26		Hnrnpc	0.33		Polr2j	0.27		Bzw1	0.3
	Igkv1-99	0.26		Krt4	0.33		Sart3	0.26		Rala	0.3
	Mrps22	0.26		Rpl37a	0.33		Parp1	0.26		Parp1	0.29
	Srsf7	0.26		Hspb1	0.33		Eef2	0.26		Ran	0.29
	Ptbp3	0.25		Isy1	0.33		Igkv1-99	0.26		Psip1	0.29
	Krt4	0.25		Atp5j2	0.33		Peg10	0.26		Ndufs5	0.29
	Krt79	0.25		Tsnax	0.33		Csnk2a2	0.26		Srsf2	0.28
	Krt2	0.25		Capza2	0.33		Kifc1	0.26		Psmb6	0.28
	Snrpd2	0.25		Dynll1	0.33		Trmt6	0.26		Ppp1cc	0.28
	Api5	0.25		Mrpl12	0.33		Rbpj	0.26		Eif3k	0.28
	Pak1ip1	0.25		Rbm17	0.32		Eif6	0.26		Paf	0.28
	Psmb5	0.25		Pip5k1c	0.32		Rbms2	0.26		Cisd1	0.28
	H2afz	0.25		Znhit6	0.32		Capza1	0.26		Pcbp3	0.27
	Gtf2f2	0.25		Kifc1	0.32		Srsf7	0.26		Smarca5	0.27
	Phax	0.25		Api5	0.32		Prss3	0.26		Ssrp1	0.27
	Gtf2f1	0.25		Slc25a11	0.32		Selh	0.26		Prdx4	0.27
	Psma3	0.25		Abcf2	0.31		Krt4	0.25		Igkv12-44	0.27
	Etfb	0.25		Krt90	0.31		Krt79	0.25		Eif3e	0.27
	Dhx9	0.24		Abcf1	0.31		Snrpd2	0.25		Xrn1	0.26
	Puf60	0.24		Rbm39	0.31		Srp68	0.25		Sf3b2	0.26
	Myo1c	0.24		Eno1	0.31		Ywhaz	0.25		Pno1	0.26
	Supt16	0.24		Cfap20	0.31		Hnrnpr	0.25		Hdac1	0.26
	Taf15	0.24		Xrn1	0.3		Pak1ip1	0.25		Prss1	0.26
	Hspa9	0.24		Krt77	0.3		H2afz	0.25		Srsf7	0.26
	Rbms1	0.24		Khdrbs1	0.3		Pin4	0.25		Try10	0.26
	Rbbp7	0.24		Tecr	0.3		Dhx30	0.24		Mpdu1	0.26
	Rpl31	0.24		Rbbp4	0.3		Taf15	0.24		Mov10	0.25
	Snu13	0.24		Rplp1	0.3		Rbm39	0.24		Abcf2	0.25
	Fau	0.24		Rala	0.3		Gemin4	0.24		Srrt	0.25
	Phb	0.24		Fxr1	0.29		Ywhae	0.24		Krt4	0.25
	Mrps6	0.24		Ran	0.29		Ddx42	0.24		Krt79	0.25
	Mpc2	0.24		Psip1	0.29		Rpl31	0.24		Kpna2	0.25
	Myef2	0.23		Bub3	0.29		Fxr2	0.24		Ywhaz	0.25
	Rbm17	0.23		Lsm14a	0.29		Snu13	0.24		Llgl2	0.25
	Ass1	0.23		Srsf6	0.28		Fau	0.24		Idh3b	0.25
	Cct3	0.23		Polr2a	0.27		Hnrnpdl	0.23		Psmb5	0.25
	Gm21293	0.23		Pcbp3	0.27		Ass1	0.23		Pin4	0.25
	Capzb	0.23		Ncbp1	0.27		Sf3b6	0.23		Ptbp2	0.25
	Abcf1	0.22		Prdx4	0.27		Fam98b	0.23		Nmt1	0.25
	Ckap4	0.22		Mrps34	0.27		Lin28b	0.23		Rpp14	0.25
	Rbbp4	0.22		FAM120A	0.27		Rpl35	0.23		Pam16	0.25
	C1qbp	0.22		Ctc1	0.27		Gm21293	0.23		Acaca	0.24
	Ruvbl2	0.21		Ctc1	0.27		Pfn1	0.23		Tardbp	0.24
	Npm1	0.21		Atxn10	0.27		Psmb7	0.23		Cct4	0.24
	Srrt	0.21		Igkv12-44	0.27		Trmt61a	0.22		Sf3a1	0.24
	Fbll1	0.21		Polr2j	0.27		Lsm4	0.22		Lig1	0.24
	Phb2	0.21		Dcakd	0.27		Myo6	0.22		Psma1	0.24
	Rps23	0.21		Gadd45gip1	0.27		Tomm22	0.22		Kifc5b	0.24
	Pop7	0.21		Tcp1	0.26		Znf593	0.22		Ddx42	0.24
	Chchd2	0.21		Exog	0.26		Iqgap1	0.21		Snu13	0.24
	Edf1	0.21		Igkv1-99	0.26		Abce1	0.21		Phb	0.24
	Nipsnap1	0.21		Cdkn2aipnl	0.26		Fbll1	0.21		Tpm3	0.24
	Capza2	0.21		Ewsr1	0.26		Atp5c1	0.21		Cdc73	0.24
	Tpm3	0.21		Capza1	0.26		Rps23	0.21		Hdlbp	0.23
	Tomm20	0.21		Mpdu1	0.26		Pop7	0.21		Rbm17	0.23
	Arpc5	0.21		Pkm	0.25		Gemin5	0.21		Ncbp1	0.23
	Krt16	0.2		Krt79	0.25		Chchd2	0.21		Ass1	0.23
	Dimt1	0.2		Psma6	0.25		Edf1	0.21		Sf3b6	0.23
	Kifc1	0.2		Rbmxl2	0.25		Mrpl14	0.21		Caprin1	0.23
	Csde1	0.2		Hspa5	0.25		Eef1g	0.21		Cct3	0.23
	Srrm1	0.2		Ywhaz	0.25		Tsnax	0.21		Gm21293	0.23
	Rbm45	0.2		Krt72	0.25		Sod1	0.21		Zc3h10	0.23
	Arpc2	0.2		Idh3b	0.25		Nedd1	0.2		Pfn1	0.23
	Magoh	0.2		Dek	0.25		Krt16	0.2		Dnajc9	0.23
	Ighmbp2	0.19		Gtf2f2	0.25		Wdr6	0.2		Capzb	0.23
	Apex1	0.19		Mrps17	0.25		Znhit6	0.2		Mapre1	0.23
	Iqgap1	0.19		Strbp	0.25		Hsd17b12	0.2		Krt17	0.22
	Peg10	0.19		Gtf2f1	0.25		Lig1	0.2		Khdrbs1	0.22
	Hspa5	0.19		Etfb	0.25		Slc25a11	0.2		Pcca	0.22
	Tecr	0.19		Rbm19	0.24		Dbt	0.2		Mtdh	0.22
	Atxn10	0.19		Cct4	0.24		Eif5a2	0.2		Eif2a	0.22
	Suclg1	0.19		Pus7	0.24		Srrm1	0.2		Nop56	0.22
	Mrps35	0.19		Luc7l3	0.24		Tcp1	0.19		Bzw2	0.22
	Hmgb3	0.19		Srpk1	0.24		Hspa5	0.19		Hist1h3a	0.22
	Ncbp2	0.19		Ywhae	0.24		Kifc5b	0.19		Ruvbl2	0.21
	Cdk9	0.19		Rbbp7	0.24		Tecr	0.19		Krt42	0.21
	Brcc3	0.19		Mrpl10	0.24		Suclg1	0.19		Ruvbl1	0.21
	Aqr	0.18		Rpl31	0.24		Nhp2	0.19		Fbll1	0.21
	Fxr1	0.18		Snu13	0.24		Hmgb3	0.19		Pop7	0.21
	Sf3b2	0.18		Fau	0.24		Ncbp2	0.19		Msh6	0.21
	Cct4	0.18		Atp5f1	0.24		Brcc3	0.19		Chchd2	0.21
	Rbm39	0.18		Mrpl16	0.24		Eif4g1	0.18		Edf1	0.21
	Llgl2	0.18		Cdc73	0.24		Skiv2l2	0.18		Mrpl14	0.21
	Krt72	0.18		Luc7l	0.24		Sf3b2	0.18		Srp72	0.21
	Caprin1	0.18		Iqgap1	0.23		Cct6a	0.18		Bysl	0.21
	Krt82	0.18		Ass1	0.23		Strap	0.18		ORF11	0.21
	Srsf6	0.18		Sf3b6	0.23		Krt72	0.18		Eif4g1	0.2
	Mrps24	0.18		Caprin1	0.23		Krt82	0.18		Krt14	0.2
	Toe1	0.18		Fam98b	0.23		Luc7l3	0.18		Zc3hav1	0.2
	Cct2	0.18		Lin28b	0.23		Cirbp	0.18		Dimt1	0.2
	Ppp1cc	0.18		Rpl35	0.23		Msi1	0.18		Prps2	0.2
	Ppil1	0.18		Mrpl28	0.23		Srsf6	0.18		Slc25a11	0.2
	Kpna4	0.18		Pfn1	0.23		Mrps24	0.18		Srrm1	0.2
	Ch08isp|Q9D735|CS043_MOUSE	0.18		Capzb	0.23		Tmem214	0.18		Mtch2	0.2
	Dstn	0.18		Parp1	0.22		Ch08isp|Q9D735|CS043_MOUSE	0.18		Gtf2b	0.2
	Mrps10	0.18		Gm5580	0.22		Cggbp1	0.18		Dhx9	0.19
	Pcbp3	0.17		Pcca	0.22		Skp1	0.18		Impdh2	0.19
	Slc25a3	0.17		Ssrp1	0.22		Nudt10	0.18		Hspa9	0.19
	Rbms2	0.17		Maz	0.22		Myef2	0.17		Eif3b	0.19
	Npm3	0.17		Cmas	0.22		Ccar2	0.17		Bub3	0.19
	Rfc3	0.17		Bzw1	0.22		Dnmt1	0.17		Tecr	0.19
	Gpx4	0.17		Hist1h3b	0.22		Eri1	0.17		Mepce	0.19
	Ttc9c	0.17		Mrpl41	0.22		Cct3	0.17		Suclg1	0.19
	Eef1e1	0.17		Tomm22	0.22		Sf1	0.17		Fxr2	0.19
	Sf3a1	0.16		Hist1h3a	0.22		Npm3	0.17		Hmgb3	0.19
	Hnrnpul2	0.16		Eif5b	0.21		Gpx4	0.17		Ltv1	0.19
	Rbmxl2	0.16		Hsp90aa1	0.21		Cdc73	0.17		Pwp1	0.19
	Krt84	0.16		Fbll1	0.21		Myef2	0.16		Rpp21	0.19
	Cnbp	0.16		Dicer1	0.21		Tdh	0.16		Apoo	0.19
	Dek	0.16		Zfr	0.21		Mybbp1a	0.16		Bud31	0.19
	Ndufa8	0.16		Eif3l	0.21		Hnrnpul2	0.16		Eprs	0.18
	Hist1h1c	0.16		Chchd2	0.21		Myh11	0.16		Krt72	0.18
	Mrps28	0.16		Edf1	0.21		Krt84	0.16		Krt82	0.18
	Glo1	0.16		Tpm2	0.21		Mtdh	0.16		Luc7l3	0.18
	Eif5b	0.15		Ppie	0.21		Ppp2r1a	0.16		Mrps24	0.18
	Nfatc2ip	0.15		Tomm20	0.21		Sgpl1	0.16		Thumpd1	0.18
	Eif3b	0.15		Wdr82	0.2		Arpc3	0.16		Luc7l2	0.18
	Eif3l	0.15		Srp68	0.2		Arpc1b	0.16		Plrg1	0.18
	Nob1	0.15		Lbr	0.2		Hdlbp	0.15		Ppil1	0.18
	Cfap20	0.15		Eif5a2	0.2		Hspa1l	0.15		Atp1a1	0.18
	Bzw1	0.15		Srrm1	0.2		Eif3l	0.15		Ch08isp|Q9D735|CS043_MOUSE	0.18
	Bzw2	0.15		Cdk1	0.2		Nob1	0.15		Gm17190	0.18
	Mrps9	0.15		Mrpl23	0.2		Ddx20	0.15		Dstn	0.18
	Rab10	0.15		Eef1d	0.19		Rab10	0.15		Arpc4	0.17
	Lsm12	0.15		Ddx6	0.19		Lsm12	0.15		Hexim1	0.17
	Nudt16	0.15		Kifc5b	0.19		Hist1h1a	0.15		H1fx	0.17
	Eif4g1	0.14		Rbpj	0.19		Acacb	0.14		Park7	0.17
	Eef1d	0.14		Hdac1	0.19		Rpl19	0.14		Ppih	0.17
	Nedd1	0.14		Suclg1	0.19		Tmpo	0.14		Krt84	0.16
	Khdrbs1	0.14		Agps	0.19		Khdrbs1	0.14		Phax	0.16
	Eprs	0.14		Mina	0.19		Chd4	0.14		Pak4	0.16
	Chtop	0.14		Hmgb3	0.19		Eno3	0.14		Ndufa8	0.16
	Eef1g	0.14		Ncbp2	0.19		Srpk1	0.14		Eif3d	0.16
	Cdk11b	0.14		Fam98a	0.19		Chtop	0.14		Arpc3	0.16
	Kdelr2	0.14		Mrpl20	0.19		Maz	0.14		Lrpap1	0.16
	Rala	0.14		Ten1	0.19		Strbp	0.14		Apool	0.16
	Etf1	0.14		Brcc3	0.19		Pdk3	0.14		Tram1	0.16
	Ppib	0.14		Ptbp3	0.18		Agps	0.14		Tmem126a	0.16
	Gstp1	0.14		Dkc1	0.18		Bzw1	0.14		Dhx30	0.15
	Dhx30	0.13		Cct6a	0.18		Bzw2	0.14		Iqgap1	0.15
	Pcx	0.13		Llgl2	0.18		Clp1	0.14		Abce1	0.15
	Ruvbl1	0.13		Krt82	0.18		Bysl	0.14		Vars	0.15
	Ppp2r2d	0.13		Atad3	0.18		Rala	0.14		Fam98b	0.15
	Ccar2	0.13		Mrps24	0.18		Dusp9	0.14		Hells	0.15
	Cherp	0.13		Eif3f	0.18		Actr3	0.14		Tsr1	0.15
	Zc3h15	0.13		Nmt1	0.18		Gm21992	0.13		Ewsr1	0.15
	Csnk2b	0.13		Mrpl49	0.18		Rars	0.13		Vrk1	0.15
	Dbt	0.13		Rfc5	0.18		Ppp2r2d	0.13		Ddx21	0.15
	Znf622	0.13		Wdr76	0.18		Mrps34	0.13		Csrp2	0.15
	Psma5	0.13		Ch08isp|Q9D735|CS043_MOUSE	0.18		Zc3h15	0.13		Rab10	0.15
	Tmem214	0.13		Cggbp1	0.18		Csnk2b	0.13		Luc7l	0.15
	Eef1b	0.13		Ccar2	0.17		Atxn10	0.13		Rer1	0.15
	Parp1	0.12		Lig1	0.17		Hadhb	0.13		Rhoc	0.15
	Dkc1	0.12		Cct3	0.17		Larp4	0.13		Tmem11	0.15
	Tcp1	0.12		Rbms2	0.17		Dcakd	0.13		Eef1d	0.14
	Cct6a	0.12		Gm5414	0.17		Eif3e	0.13		Tmpo	0.14
	Ddx6	0.12		Npm3	0.17		Hdgf	0.13		Hnrnpr	0.14
	Atad3	0.12		Nmt2	0.17		Gsn	0.13		Lbr	0.14
	Ptbp2	0.12		Ttc9c	0.17		Ubap2	0.12		Chtop	0.14
	Eif4e2	0.12		Arpc4	0.17		Zfr	0.12		Myo1e	0.14
	Hdac1	0.12		Gm17190	0.17		Ddx6	0.12		Cmas	0.14
	Plrg1	0.12		H1fx	0.17		Dhx8	0.12		Pdk3	0.14
	Tnrc6b	0.12		Mrpl17	0.17		Toe1	0.12		Agps	0.14
	Try10	0.12		Eif4g1	0.16		Gtf2f2	0.12		Dusp9	0.14
	Mpdu1	0.12		Myo1b	0.16		Ptbp2	0.12		Ppib	0.14
	Prdx3	0.12		Krt84	0.16		Eif4e2	0.12		Fam207a	0.14
	Prss3	0.12		Mrps23	0.16		Hdac1	0.12		Tfam	0.13
	Pdia3	0.12		Ppp2r1a	0.16		Gtf2f1	0.12		Tsn	0.13
	Zcchc24	0.12		Phax	0.16		Zcchc4	0.12		Ppp2r2d	0.13
	Skiv2l2	0.11		Eif2a	0.16		Psma3	0.12		Dnmt1	0.13
	Mybbp1a	0.11		Nars	0.16		Nmt1	0.12		Ubap2l	0.13
	Luc7l3	0.11		Mrpl18	0.16		Kpna4	0.12		Chd4	0.13
	Prpf4	0.11		Arpc3	0.16		Ywhag	0.12		Lsm14a	0.13
	Mtdh	0.11		Ptrf	0.16		Hsd17b10	0.12		Mrps34	0.13
	Sf1	0.11		Ict1	0.16		Mpdu1	0.12		Zc3h15	0.13
	Ddx42	0.11		Sec11a	0.16		Smarcd1	0.12		Eif3a	0.13
	Lin28b	0.11		Hspa1l	0.15		Prdx3	0.12		Csnk2b	0.13
	Pcna	0.11		Ubap2	0.15		Tmem33	0.12		Atxn10	0.13
	Atp5f1	0.11		Nfatc2ip	0.15		Pwp1	0.12		Hadhb	0.13
	Dnajc9	0.11		Eif3b	0.15		Nelfa	0.12		Eif3c	0.13
	Mtap	0.11		Vrk1	0.15		2210010C04Rik	0.12		Psma5	0.13
	Ttc23	0.11		Csrp2	0.15		Eif3b	0.11		Tmem214	0.13
	Orc6	0.11		Srp72	0.15		Prpf4	0.11		Eif4h	0.13
				Rab10	0.15		Hells	0.11		Ddx47	0.13
				Lsm12	0.15		Tsr1	0.11		Pop4	0.13
				Ptpmt1	0.15		FAM120A	0.11		Vim	0.13
				Nxf1	0.15		Nmt2	0.11		Rybp	0.13
				Mybbp1a	0.14		Pcna	0.11		Eif4e	0.13
				Sf3b2	0.14		Phb	0.11		Dkc1	0.12
				Rpl19	0.14		Tpm3	0.11		Tcp1	0.12
				Tmpo	0.14		Atp5f1	0.11		Ubap2	0.12
				Myh11	0.14		U2af1l4	0.11		Peg10	0.12
				Chtop	0.14		Capzb	0.11		Atxn2l	0.12
				Mrps30	0.14		Srprb	0.11		Ddx6	0.12
				Eef1g	0.14		Ttc23	0.11		Atad3	0.12
				Cdk11b	0.14		Psmb8	0.11		Dhx8	0.12
				Clp1	0.14					Psma3	0.12
				Dusp9	0.14					Ywhag	0.12
				Ppib	0.14					Map4	0.12
				Ruvbl2	0.13					Lima1	0.12
				Ruvbl1	0.13					Smarcd1	0.12
				Rars	0.13					Prss3	0.12
				Ppp2r2d	0.13					Tmem33	0.12
				Dnmt1	0.13					Mbd3	0.12
				Cherp	0.13					Mcm3	0.11
				Zc3h15	0.13					Cdc5l	0.11
				Khsrp	0.13					Ywhae	0.11
				Eif3a	0.13					Csde1	0.11
				Pspc1	0.13					Sf1	0.11
				Gtse1	0.13					Psmb4	0.11
				Eif4h	0.13					Gm5414	0.11
				Eif3e	0.13					Pcna	0.11
				Stau1	0.13					Atp5f1	0.11
				Trub1	0.13					Eif2b4	0.11
				Psma7	0.12					U2af1l4	0.11
				Atxn2l	0.12					Cct7	0.11
				Dhx8	0.12					Vdac3	0.11
				Eif6	0.12					Ttc23	0.11
				Eif4e2	0.12					Orc6	0.11
				Kpna4	0.12					Dhrs4	0.11
				Ywhag	0.12
				Ddx46	0.12
				Prss3	0.12
				Srp54	0.12
				Tmem33	0.12
				Pwp1	0.12
				Mrps7	0.12
				Smndc1	0.12
				Capns1	0.12
				Pabpn1	0.11
				Psma4	0.11
				Mcm3	0.11
				Angel2	0.11
				U2surp	0.11
				Prpf4	0.11
				Sf1	0.11
				Ddx42	0.11
				Gm21293	0.11
				Sox21	0.11
				Pcna	0.11
				Tpm3	0.11
				Cct8	0.11
				Cct7	0.11
				Vdac3	0.11
				Yars	0.11
				Tsen34	0.11
				Ttc23	0.11
				Dbr1	0.11
				Dnajc8	0.11
				Reep4	0.11

## Sheet: LIF vs RA
Gene Symbol	5tsGlnCTG_ RA	5tsGlnCTG_LIF	Scr_RA	Scr_LIF	Normalised Value RA	Normalised Value LIF	Normalised Value RA	Normalised Valie LIF	Log2(RA/LIF)
	1_emPAI	2_emPAI	7_emPAI	8_emPAI
Gm3511	82.23	0.001	1.42	21.09	80.81	-21.089	80.81	0.001	16.3022	RA
Rps28	82.23	8.12	1.42	21.09	80.81	-12.97	80.81	0.001	16.3022	RA
Hist1h4a	69.16	0.7	30.62	1.22	38.54	-0.52	38.54	0.001	15.2341	RA
Gapdh	35.72	3.86	20.67	5.33	15.05	-1.47	15.05	0.001	13.8775	RA
Gapdhs	35.72	0.001	20.67	0.001	15.05	0	15.05	0.001	13.8775	RA
Gm10290	35.72	3.86	20.67	5.33	15.05	-1.47	15.05	0.001	13.8775	RA
Gm10291	35.72	3.86	20.67	5.33	15.05	-1.47	15.05	0.001	13.8775	RA
Gm10293	35.72	3.86	20.67	5.33	15.05	-1.47	15.05	0.001	13.8775	RA
Gm10313	35.72	3.86	20.67	5.33	15.05	-1.47	15.05	0.001	13.8775	RA
Gm10327	35.72	3.86	20.67	5.33	15.05	-1.47	15.05	0.001	13.8775	RA
Gm10358	35.72	3.86	20.67	5.33	15.05	-1.47	15.05	0.001	13.8775	RA
Gm10481	35.72	3.86	20.67	5.33	15.05	-1.47	15.05	0.001	13.8775	RA
Gm10566	35.72	3.86	20.67	5.33	15.05	-1.47	15.05	0.001	13.8775	RA
Gm2606	35.72	3.86	20.67	5.33	15.05	-1.47	15.05	0.001	13.8775	RA
Gm3200	35.72	3.86	20.67	5.33	15.05	-1.47	15.05	0.001	13.8775	RA
Gm3222	35.72	3.86	20.67	5.33	15.05	-1.47	15.05	0.001	13.8775	RA
Gm3839	35.72	3.86	20.67	5.33	15.05	-1.47	15.05	0.001	13.8775	RA
Gm4609	35.72	3.86	20.67	5.33	15.05	-1.47	15.05	0.001	13.8775	RA
Gm4795	35.72	3.86	20.67	5.33	15.05	-1.47	15.05	0.001	13.8775	RA
Gm5069	35.72	3.86	20.67	5.33	15.05	-1.47	15.05	0.001	13.8775	RA
Gm6316	35.72	3.86	20.67	5.33	15.05	-1.47	15.05	0.001	13.8775	RA
Gm6498	35.72	3.86	20.67	5.33	15.05	-1.47	15.05	0.001	13.8775	RA
Gm6981	35.72	3.86	20.67	5.33	15.05	-1.47	15.05	0.001	13.8775	RA
Gm7293	35.72	3.86	20.67	5.33	15.05	-1.47	15.05	0.001	13.8775	RA
Gm8055	35.72	3.86	20.67	5.33	15.05	-1.47	15.05	0.001	13.8775	RA
Gm9034	35.72	3.86	20.67	5.33	15.05	-1.47	15.05	0.001	13.8775	RA
Pabpc1l	12.24	0.1	0.21	0.21	12.03	-0.11	12.03	0.001	13.5543	RA
Gm6133	9.15	9.15	0.001	9.15	9.149	0	9.149	0.001	13.1594	RA
Rpl23a-ps1	8.74	7.18	1.01	8.74	7.73	-1.56	7.73	0.001	12.9163	RA
Gm10268	9.15	9.15	3.26	9.15	5.89	0	5.89	0.001	12.5241	RA
Gm10362	9.15	9.15	3.26	9.15	5.89	0	5.89	0.001	12.5241	RA
Rpl17	9.15	9.15	3.26	9.15	5.89	0	5.89	0.001	12.5241	RA
Rpl17-ps3	9.15	9.15	3.26	9.15	5.89	0	5.89	0.001	12.5241	RA
Gm10154	6.57	2.85	1.46	8.48	5.11	-5.63	5.11	0.001	12.3191	RA
Gm2178	6.57	2.85	1.46	8.48	5.11	-5.63	5.11	0.001	12.3191	RA
Gm6404	6.57	2.85	1.46	8.48	5.11	-5.63	5.11	0.001	12.3191	RA
Rpl34	6.57	2.85	1.46	8.48	5.11	-5.63	5.11	0.001	12.3191	RA
Gm5451	6.3	3.14	1.34	7.42	4.96	-4.28	4.96	0.001	12.2761	RA
Rpl9	6.3	3.14	1.34	7.42	4.96	-4.28	4.96	0.001	12.2761	RA
Rpl9-ps6	6.3	3.14	1.34	7.42	4.96	-4.28	4.96	0.001	12.2761	RA
Acta1	10.25	1.88	5.62	2.35	4.63	-0.47	4.63	0.001	12.1768	RA
Acta2	10.25	1.88	5.62	2.35	4.63	-0.47	4.63	0.001	12.1768	RA
Actb	10.25	1.88	5.62	2.35	4.63	-0.47	4.63	0.001	12.1768	RA
Actc1	10.25	1.88	5.62	2.35	4.63	-0.47	4.63	0.001	12.1768	RA
Actg1	10.25	1.88	5.62	2.35	4.63	-0.47	4.63	0.001	12.1768	RA
Actg2	10.25	1.88	5.62	2.35	4.63	-0.47	4.63	0.001	12.1768	RA
Gm10335	8.74	7.18	4.76	8.74	3.98	-1.56	3.98	0.001	11.9586	RA
Gm10923	8.74	7.18	4.76	8.74	3.98	-1.56	3.98	0.001	11.9586	RA
Gm3940	8.74	7.18	4.76	8.74	3.98	-1.56	3.98	0.001	11.9586	RA
Gm5329	8.74	7.18	4.76	8.74	3.98	-1.56	3.98	0.001	11.9586	RA
Gm6096	8.74	7.18	4.76	8.74	3.98	-1.56	3.98	0.001	11.9586	RA
Gm6177	8.74	7.18	4.76	8.74	3.98	-1.56	3.98	0.001	11.9586	RA
Gm8158	8.74	7.18	4.76	8.74	3.98	-1.56	3.98	0.001	11.9586	RA
Gm8264	8.74	7.18	4.76	8.74	3.98	-1.56	3.98	0.001	11.9586	RA
Gm8290	8.74	7.18	4.76	8.74	3.98	-1.56	3.98	0.001	11.9586	RA
Gm9156	8.74	7.18	4.76	8.74	3.98	-1.56	3.98	0.001	11.9586	RA
Rpl23a	8.74	7.18	4.76	8.74	3.98	-1.56	3.98	0.001	11.9586	RA
Rpl23a-ps3	8.74	7.18	4.76	8.74	3.98	-1.56	3.98	0.001	11.9586	RA
Rps20	5.13	5.13	1.48	5.13	3.65	0	3.65	0.001	11.8337	RA
Gm10036	5.16	2.91	1.89	5.16	3.27	-2.25	3.27	0.001	11.6751	RA
Gm10288	5.16	2.91	1.89	5.16	3.27	-2.25	3.27	0.001	11.6751	RA
Gm5093	5.16	2.91	1.89	5.16	3.27	-2.25	3.27	0.001	11.6751	RA
Gm7589	5.16	2.91	1.89	5.16	3.27	-2.25	3.27	0.001	11.6751	RA
Rpl11	5.16	2.91	1.89	5.16	3.27	-2.25	3.27	0.001	11.6751	RA
Eef1a1	5.28	2.13	2.78	2.33	2.5	-0.2	2.5	0.001	11.2877	RA
Eef1a2	5.28	2.13	2.78	2.33	2.5	-0.2	2.5	0.001	11.2877	RA
Pabpc4l	2.99	2.32	0.7	381.74	2.29	-379.42	2.29	0.001	11.1611	RA
Rpl22l1	3.41	2.57	1.33	3.41	2.08	-0.84	2.08	0.001	11.0224	RA
Gm10020	3.13	2.21	1.46	2.65	1.67	-0.44	1.67	0.001	10.7056	RA
Gm4294	3.13	2.21	1.46	2.65	1.67	-0.44	1.67	0.001	10.7056	RA
Gm5292	3.13	2.21	1.46	2.65	1.67	-0.44	1.67	0.001	10.7056	RA
Gm8420	3.13	2.21	1.46	2.65	1.67	-0.44	1.67	0.001	10.7056	RA
Rpl15	3.13	2.21	1.46	2.65	1.67	-0.44	1.67	0.001	10.7056	RA
Rpl15-ps2	3.13	2.21	1.46	2.65	1.67	-0.44	1.67	0.001	10.7056	RA
H2afj	3.55	1.38	1.95	1.38	1.6	0	1.6	0.001	10.6439	RA
H2afv	3.55	1.38	1.95	1.38	1.6	0	1.6	0.001	10.6439	RA
H2afx	3.55	1.38	1.95	1.38	1.6	0	1.6	0.001	10.6439	RA
H2afz	3.55	1.38	1.95	1.38	1.6	0	1.6	0.001	10.6439	RA
Hist1h2aa	3.55	1.38	1.95	1.38	1.6	0	1.6	0.001	10.6439	RA
Hist1h2ab	3.55	1.38	1.95	1.38	1.6	0	1.6	0.001	10.6439	RA
Hist1h2af	3.55	1.38	1.95	1.38	1.6	0	1.6	0.001	10.6439	RA
Hist1h2ah	3.55	1.38	1.95	1.38	1.6	0	1.6	0.001	10.6439	RA
Hist1h2ak	3.55	1.38	1.95	1.38	1.6	0	1.6	0.001	10.6439	RA
Hist2h2ab	3.55	1.38	1.95	1.38	1.6	0	1.6	0.001	10.6439	RA
Hist3h2a	3.55	1.38	1.95	1.38	1.6	0	1.6	0.001	10.6439	RA
Rplp2	1.81	1.17	0.3	1.19	1.51	-0.02	1.51	0.001	10.5603	RA
Rplp2-ps1	1.81	1.17	0.3	1.19	1.51	-0.02	1.51	0.001	10.5603	RA
Msi2	1.16	0.001	0.001	0.001	1.159	0	1.159	0.001	10.1787	RA
Gm8618	2.17	1.62	1.16	2.17	1.01	-0.55	1.01	0.001	9.98014	RA
Rps23	2.17	1.62	1.16	2.17	1.01	-0.55	1.01	0.001	9.98014	RA
Pgam5	0.99	0.001	0.001	0.001	0.989	0	0.989	0.001	9.94983	RA
Ldha	0.89	0.001	0.001	0.61	0.889	-0.609	0.889	0.001	9.79604	RA
Hnrnpul1	3.64	2.11	2.8	2.22	0.84	-0.11	0.84	0.001	9.71425	RA
Ptbp1	0.75	0.001	0.001	0.001	0.749	0	0.749	0.001	9.54882	RA
Rod1	0.75	0.001	0.001	0.001	0.749	0	0.749	0.001	9.54882	RA
Hist1h2al	2.67	1.38	1.95	1.38	0.72	0	0.72	0.001	9.49185	RA
Hist2h2aa1	2.67	1.38	1.95	1.38	0.72	0	0.72	0.001	9.49185	RA
Hist2h2ac	2.67	1.38	1.95	1.38	0.72	0	0.72	0.001	9.49185	RA
Mrps21	0.72	0.001	0.001	0.001	0.719	0	0.719	0.001	9.48985	RA
Gm4891	1.63	0.15	0.99	0.32	0.64	-0.17	0.64	0.001	9.32193	RA
Phf5a	0.59	0.26	0.001	0.59	0.589	-0.33	0.589	0.001	9.20212	RA
Cstb	1.25	0.001	0.72	0.001	0.53	0	0.53	0.001	9.04985	RA
Atxn10	0.51	0.001	0.001	0.001	0.509	0	0.509	0.001	8.99152	RA
Nop56	0.46	0.001	0.001	0.001	0.459	0	0.459	0.001	8.84235	RA
Eif6	0.42	0.001	0.001	0.001	0.419	0	0.419	0.001	8.71081	RA
Ssbp1	0.4	0.001	0.001	0.001	0.399	0	0.399	0.001	8.64024	RA
Sf3b2	0.48	0.18	0.1	0.22	0.38	-0.04	0.38	0.001	8.56986	RA
Atp5j2	0.38	0.38	0.001	0.91	0.379	-0.53	0.379	0.001	8.56605	RA
Tubb6	1.14	0.66	0.77	0.77	0.37	-0.11	0.37	0.001	8.53138	RA
Pcbp1	1.31	0.3	0.95	0.55	0.36	-0.25	0.36	0.001	8.49185	RA
H1fx	0.36	0.001	0.001	0.001	0.359	0	0.359	0.001	8.48784	RA
Myh14	0.35	0.001	0.001	0.001	0.349	0	0.349	0.001	8.44708	RA
Myh9	0.35	0.001	0.001	0.001	0.349	0	0.349	0.001	8.44708	RA
Bola2	0.34	0.001	0.001	0.34	0.339	-0.339	0.339	0.001	8.40514	RA
Hmgb2	0.47	0.14	0.14	0.47	0.33	-0.33	0.33	0.001	8.36632	RA
Naca	0.31	0.14	0.001	0.31	0.309	-0.17	0.309	0.001	8.27146	RA
Ndufa2	0.31	0.001	0.001	0.001	0.309	0	0.309	0.001	8.27146	RA
Lin28b	0.41	0.12	0.12	7.65	0.29	-7.53	0.29	0.001	8.17991	RA
Tra2a	0.29	0.001	0.001	0.001	0.289	0	0.289	0.001	8.17493	RA
Tpm1	0.38	0.1	0.1	0.24	0.28	-0.14	0.28	0.001	8.12928	RA
Tpm2	0.38	0.1	0.1	0.24	0.28	-0.14	0.28	0.001	8.12928	RA
Tpm3-rs7	0.38	0.1	0.1	0.24	0.28	-0.14	0.28	0.001	8.12928	RA
Ccdc124	0.28	0.001	0.001	0.001	0.279	0	0.279	0.001	8.12412	RA
Psma2	0.27	0.001	0.001	0.001	0.269	0	0.269	0.001	8.07146	RA
Pcbp2	1.1	0.3	0.85	0.55	0.25	-0.25	0.25	0.001	7.96578	RA
Pcbp3	1.1	0.3	0.85	0.55	0.25	-0.25	0.25	0.001	7.96578	RA
Hspa2	0.57	0.57	0.32	0.64	0.25	-0.07	0.25	0.001	7.96578	RA
Gm4340	0.24	0.001	0.001	0.001	0.239	0	0.239	0.001	7.90087	RA
Gm6763	0.24	0.001	0.001	0.001	0.239	0	0.239	0.001	7.90087	RA
Gm8766	0.24	0.001	0.001	0.001	0.239	0	0.239	0.001	7.90087	RA
Lyar	0.24	0.16	0.001	0.16	0.239	0	0.239	0.001	7.90087	RA
Mrps18b	0.24	0.001	0.001	0.001	0.239	0	0.239	0.001	7.90087	RA
Pa2g4	0.24	0.11	0.001	0.16	0.239	-0.05	0.239	0.001	7.90087	RA
Eif4a3	0.23	0.1	0.001	0.17	0.229	-0.07	0.229	0.001	7.8392	RA
Gm5576	0.23	0.1	0.001	0.17	0.229	-0.07	0.229	0.001	7.8392	RA
Gm8994	0.23	0.1	0.001	0.17	0.229	-0.07	0.229	0.001	7.8392	RA
Pcbd2	0.23	0.001	0.001	0.001	0.229	0	0.229	0.001	7.8392	RA
Gm9769	0.22	0.001	0.001	0.001	0.219	0	0.219	0.001	7.77479	RA
Psme4	0.22	0.001	0.001	0.001	0.219	0	0.219	0.001	7.77479	RA
Ptges3	0.22	0.001	0.001	0.001	0.219	0	0.219	0.001	7.77479	RA
Myl12a	0.37	0.001	0.17	0.001	0.2	0	0.2	0.001	7.64386	RA
Myl12b	0.37	0.001	0.17	0.001	0.2	0	0.2	0.001	7.64386	RA
BB287469	0.2	0.001	0.001	0.001	0.199	0	0.199	0.001	7.63662	RA
Eif1a	0.2	0.001	0.001	0.001	0.199	0	0.199	0.001	7.63662	RA
Gm2016	0.2	0.001	0.001	0.001	0.199	0	0.199	0.001	7.63662	RA
Gm2022	0.2	0.001	0.001	0.001	0.199	0	0.199	0.001	7.63662	RA
Gm2046	0.2	0.001	0.001	0.001	0.199	0	0.199	0.001	7.63662	RA
Gm2075	0.2	0.001	0.001	0.001	0.199	0	0.199	0.001	7.63662	RA
Gm5662	0.2	0.001	0.001	0.001	0.199	0	0.199	0.001	7.63662	RA
Gm6793	0.2	0.1	0.001	0.1	0.199	0	0.199	0.001	7.63662	RA
Gm7551	0.2	0.1	0.001	0.1	0.199	0	0.199	0.001	7.63662	RA
Gm8607	0.2	0.001	0.001	0.001	0.199	0	0.199	0.001	7.63662	RA
Gm8991	0.2	0.1	0.001	0.1	0.199	0	0.199	0.001	7.63662	RA
Hnrnpa3	0.2	0.1	0.001	0.1	0.199	0	0.199	0.001	7.63662	RA
Rnps1	0.2	0.001	0.001	0.001	0.199	0	0.199	0.001	7.63662	RA
Ube2d2	0.2	0.001	0.001	0.001	0.199	0	0.199	0.001	7.63662	RA
Ube2d2b	0.2	0.001	0.001	0.001	0.199	0	0.199	0.001	7.63662	RA
Ube2d3	0.2	0.001	0.001	0.001	0.199	0	0.199	0.001	7.63662	RA
Hspd1	0.88	0.44	0.69	0.78	0.19	-0.34	0.19	0.001	7.56986	RA
Peg10	0.19	0.001	0.001	0.001	0.189	0	0.189	0.001	7.56224	RA
Prmt1	0.19	0.001	0.001	0.001	0.189	0	0.189	0.001	7.56224	RA
Rpp25l	0.19	0.001	0.001	0.001	0.189	0	0.189	0.001	7.56224	RA
Srpk2	0.19	0.001	0.001	0.001	0.189	0	0.189	0.001	7.56224	RA
Nfu1	0.32	0.001	0.15	0.001	0.17	0	0.17	0.001	7.40939	RA
Hspb1	1.25	0.73	1.08	0.73	0.17	0	0.17	0.001	7.40939	RA
Sh3gl2	0.17	0.001	0.001	0.001	0.169	0	0.169	0.001	7.40088	RA
Cct8	0.27	0.001	0.11	0.27	0.16	-0.269	0.16	0.001	7.32193	RA
Khsrp	0.34	0.04	0.18	0.13	0.16	-0.09	0.16	0.001	7.32193	RA
Psma1	0.53	0.001	0.37	0.001	0.16	0	0.16	0.001	7.32193	RA
Myh10	0.28	0.001	0.13	0.001	0.15	0	0.15	0.001	7.22882	RA
Cstf2	0.15	0.001	0.001	0.001	0.149	0	0.149	0.001	7.21917	RA
Cstf2t	0.15	0.001	0.001	0.001	0.149	0	0.149	0.001	7.21917	RA
Dhx16	0.15	0.001	0.001	0.52	0.149	-0.519	0.149	0.001	7.21917	RA
Dhx8	0.15	0.001	0.001	0.52	0.149	-0.519	0.149	0.001	7.21917	RA
Phb	0.15	0.001	0.001	0.001	0.149	0	0.149	0.001	7.21917	RA
Srbd1	0.15	0.001	0.001	0.001	0.149	0	0.149	0.001	7.21917	RA
2610034M16Rik	0.14	0.001	0.001	0.001	0.139	0	0.139	0.001	7.11894	RA
Ddost	0.14	0.001	0.001	0.07	0.139	-0.069	0.139	0.001	7.11894	RA
Etf1	0.14	0.001	0.001	0.001	0.139	0	0.139	0.001	7.11894	RA
Ruvbl2	0.14	0.14	0.001	0.14	0.139	0	0.139	0.001	7.11894	RA
Pcna	0.24	0.11	0.11	0.11	0.13	0	0.13	0.001	7.02237	RA
Hnrnpl	0.13	0.001	0.001	0.001	0.129	0	0.129	0.001	7.01123	RA
Pop4	0.13	0.001	0.001	0.001	0.129	0	0.129	0.001	7.01123	RA
Psmb6	0.13	0.001	0.001	0.13	0.129	-0.129	0.129	0.001	7.01123	RA
Sf3a1	0.2	0.001	0.08	0.001	0.12	0	0.12	0.001	6.90689	RA
Gm6756	0.12	0.001	0.001	0.001	0.119	0	0.119	0.001	6.89482	RA
Iah1	0.12	0.001	0.001	0.001	0.119	0	0.119	0.001	6.89482	RA
Tars2	0.12	0.001	0.001	0.001	0.119	0	0.119	0.001	6.89482	RA
Rcc2	1.08	0.48	0.97	0.66	0.11	-0.18	0.11	0.001	6.78136	RA
Tpm3	0.21	0.1	0.1	0.21	0.11	-0.11	0.11	0.001	6.78136	RA
Hnrpll	0.11	0.001	0.001	0.001	0.109	0	0.109	0.001	6.76818	RA
Psmg2	0.11	0.001	0.001	0.001	0.109	0	0.109	0.001	6.76818	RA
Mat2a	0.54	0.16	0.44	0.16	0.1	0	0.1	0.001	6.64386	RA
Ppie	0.1	0.001	0.001	0.001	0.099	0	0.099	0.001	6.62936	RA
Sh3gl1	0.17	0.001	0.08	0.001	0.09	0	0.09	0.001	6.49185	RA
Slc25a3	0.17	0.08	0.08	0.08	0.09	0	0.09	0.001	6.49185	RA
Ahsa1	0.09	0.09	0.001	0.09	0.089	0	0.089	0.001	6.47573	RA
Apol10b	0.09	0.09	0.001	0.09	0.089	0	0.089	0.001	6.47573	RA
Hnrnph1	0.28	0.28	0.2	0.32	0.08	-0.04	0.08	0.001	6.32193	RA
Hnrnph2	0.28	0.28	0.2	0.32	0.08	-0.04	0.08	0.001	6.32193	RA
Hnrnpk	0.22	0.001	0.14	0.001	0.08	0	0.08	0.001	6.32193	RA
Impdh2	0.26	0.001	0.19	0.001	0.07	0	0.07	0.001	6.12928	RA
Rps19	173.22	21.21	4.77	18.41	168.45	2.8	168.45	2.8	5.91075	RA
Rps19-ps1	173.22	21.21	4.77	18.41	168.45	2.8	168.45	2.8	5.91075	RA
Rps19-ps13	173.22	21.21	4.77	18.41	168.45	2.8	168.45	2.8	5.91075	RA
Rps19-ps4	173.22	21.21	4.77	18.41	168.45	2.8	168.45	2.8	5.91075	RA
Atp1a1	0.09	0.03	0.03	0.06	0.06	-0.03	0.06	0.001	5.90689	RA
Hspbap1	0.12	0.001	0.06	0.12	0.06	-0.119	0.06	0.001	5.90689	RA
Ppp2r1a	0.16	0.001	0.1	0.05	0.06	-0.049	0.06	0.001	5.90689	RA
Gm6816	9.22	0.11	2.95	0.001	6.27	0.109	6.27	0.109	5.84607	RA
Dhx30	0.1	0.07	0.05	0.18	0.05	-0.11	0.05	0.001	5.64386	RA
Hnrnpf	0.23	0.32	0.2	0.32	0.03	0	0.03	0.001	4.90689	RA
Rps21	12.04	2.61	0.38	1.62	11.66	0.99	11.66	0.99	3.558	RA
Rps13	126	54.34	20.28	44.72	105.72	9.62	105.72	9.62	3.45807	RA
Gm8730	4.24	2.98	0.74	2.63	3.5	0.35	3.5	0.35	3.32193	RA
Rplp0	4.75	3.78	0.74	3.36	4.01	0.42	4.01	0.42	3.25514	RA
Gm10343	66.31	19.91	3.07	12.1	63.24	7.81	63.24	7.81	3.01744	RA
Rpl30	66.31	19.91	3.07	12.1	63.24	7.81	63.24	7.81	3.01744	RA
Rpl30-ps6	66.31	19.91	3.07	12.1	63.24	7.81	63.24	7.81	3.01744	RA
Rps4y2	3.03	1.36	1.12	1.12	1.91	0.24	1.91	0.24	2.99247	RA
Dkc1	0.23	0.23	0.001	0.2	0.229	0.03	0.229	0.03	2.93231	RA
Sf3b3	0.49	0.33	0.27	0.3	0.22	0.03	0.22	0.03	2.87447	RA
Rpl38	23.66	4.93	1.91	1.91	21.75	3.02	21.75	3.02	2.84839	RA
Gm9808	8.26	4.75	3.18	3.9	5.08	0.85	5.08	0.85	2.57929	RA
Rps11	8.26	4.75	3.18	3.9	5.08	0.85	5.08	0.85	2.57929	RA
Igf2bp1	293.11	52.18	0.5	0.35	292.61	51.83	292.61	51.83	2.49712	RA
Hist1h1e	1.34	0.53	0.34	0.34	1	0.19	1	0.19	2.39593	RA
Rpl14	11.37	13.12	2.29	11.37	9.08	1.75	9.08	1.75	2.37534	RA
Rpl22	13.82	11.04	2.47	8.79	11.35	2.25	11.35	2.25	2.3347	RA
Hist1h1a	1.05	0.33	0.15	0.15	0.9	0.18	0.9	0.18	2.32193	RA
Snrpd1	1.49	0.26	0.26	0.001	1.23	0.259	1.23	0.259	2.24763	RA
Gm10063	8.63	4.19	0.53	2.44	8.1	1.75	8.1	1.75	2.21057	RA
Rps12	8.63	4.19	0.53	2.44	8.1	1.75	8.1	1.75	2.21057	RA
Rps12-ps2	8.63	4.19	0.53	2.44	8.1	1.75	8.1	1.75	2.21057	RA
Uba2	0.22	0.05	0.001	0.001	0.219	0.049	0.219	0.049	2.16008	RA
Atp5b	2.7	1.22	2.12	1.09	0.58	0.13	0.58	0.13	2.15754	RA
Atp5a1	1.4	0.6	1.02	0.51	0.38	0.09	0.38	0.09	2.078	RA
Larp1	0.08	0.05	0.001	0.03	0.079	0.02	0.079	0.02	1.98185	RA
Gm7251	35.72	3.86	20.67	0.001	15.05	3.859	15.05	3.859	1.96346	RA
Tuba3a	3.81	2.74	2.11	2.3	1.7	0.44	1.7	0.44	1.94996	RA
Gm17541	34.29	21.61	3.41	13.48	30.88	8.13	30.88	8.13	1.92535	RA
Gm4883	34.29	21.61	3.41	13.48	30.88	8.13	30.88	8.13	1.92535	RA
Rpl18a	34.29	21.61	3.41	13.48	30.88	8.13	30.88	8.13	1.92535	RA
Samhd1	0.14	0.04	0.001	0.001	0.139	0.039	0.139	0.039	1.83354	RA
Igf2bp3	3.74	1.12	0.001	0.05	3.739	1.07	3.739	1.07	1.80504	RA
Hist1h1b	0.52	0.15	0.001	0.001	0.519	0.149	0.519	0.149	1.80042	RA
Srsf1	3.34	0.97	0.001	0.001	3.339	0.969	3.339	0.969	1.78485	RA
Gm5481	66.31	19.91	0.001	0.001	66.309	19.909	66.309	19.909	1.73578	RA
Gm6570	4.14	4.14	0.6	3.07	3.54	1.07	3.54	1.07	1.72614	RA
Rsl1d1	0.44	0.2	0.001	0.06	0.439	0.14	0.439	0.14	1.64879	RA
Srsf2	0.85	0.24	0.11	0.001	0.74	0.239	0.74	0.239	1.63051	RA
Hmg1l1	0.86	0.28	0.001	0.001	0.859	0.279	0.859	0.279	1.62239	RA
Hmgb1	0.86	0.28	0.001	0.001	0.859	0.279	0.859	0.279	1.62239	RA
Rpl10a	19.36	25.17	9.87	22.08	9.49	3.09	9.49	3.09	1.6188	RA
Rpl10a-ps2	19.36	25.17	9.87	22.08	9.49	3.09	9.49	3.09	1.6188	RA
Atp12a	0.09	0.03	0.001	0.001	0.089	0.029	0.089	0.029	1.61775	RA
Atp1a2	0.09	0.03	0.001	0.001	0.089	0.029	0.089	0.029	1.61775	RA
Atp1a3	0.09	0.03	0.001	0.001	0.089	0.029	0.089	0.029	1.61775	RA
Atp1a4	0.09	0.03	0.001	0.001	0.089	0.029	0.089	0.029	1.61775	RA
Skiv2l2	0.09	0.03	0.001	0.001	0.089	0.029	0.089	0.029	1.61775	RA
Nudt21	0.82	0.27	0.001	0.001	0.819	0.269	0.819	0.269	1.60626	RA
Eif2c3	1.42	0.48	0.001	0.001	1.419	0.479	1.419	0.479	1.56678	RA
Rps16	104.27	40.48	4.35	5.44	99.92	35.04	99.92	35.04	1.51177	RA
Hnrnpd	0.3	0.3	0.001	0.19	0.299	0.11	0.299	0.11	1.44264	RA
Hist2h2bb	100.1	16.42	62.14	1.98	37.96	14.44	37.96	14.44	1.39441	RA
Hist2h2be	100.1	16.42	62.14	1.98	37.96	14.44	37.96	14.44	1.39441	RA
Ilf2	0.67	0.34	0.001	0.08	0.669	0.26	0.669	0.26	1.36349	RA
Hist1h2bc	100.1	16.42	64.13	1.98	35.97	14.44	35.97	14.44	1.31672	RA
Hist1h2bh	100.1	16.42	64.13	1.98	35.97	14.44	35.97	14.44	1.31672	RA
Hist1h2bm	100.1	16.42	64.13	1.98	35.97	14.44	35.97	14.44	1.31672	RA
Snrpb	0.48	0.14	0.14	0.001	0.34	0.139	0.34	0.139	1.29045	RA
Snrpn	0.48	0.14	0.14	0.001	0.34	0.139	0.34	0.139	1.29045	RA
Hist1h1c	1.42	0.8	0.34	0.34	1.08	0.46	1.08	0.46	1.23133	RA
Hist1h1d	1.42	0.8	0.34	0.34	1.08	0.46	1.08	0.46	1.23133	RA
Mov10	0.57	0.71	0.15	0.53	0.42	0.18	0.42	0.18	1.22239	RA
Eef2	0.31	0.22	0.22	0.18	0.09	0.04	0.09	0.04	1.16993	RA
Tra2b	0.33	0.15	0.001	0.001	0.329	0.149	0.329	0.149	1.14278	RA
Gm10155	22.51	26.76	5.22	18.91	17.29	7.85	17.29	7.85	1.13917	RA
Gm10916	22.51	26.76	5.22	18.91	17.29	7.85	17.29	7.85	1.13917	RA
Gm16415	22.51	26.76	5.22	18.91	17.29	7.85	17.29	7.85	1.13917	RA
Gm16416	22.51	26.76	5.22	18.91	17.29	7.85	17.29	7.85	1.13917	RA
Gm5528	22.51	26.76	5.22	18.91	17.29	7.85	17.29	7.85	1.13917	RA
Gm8054	22.51	26.76	5.22	18.91	17.29	7.85	17.29	7.85	1.13917	RA
Gm8526	22.51	26.76	5.22	18.91	17.29	7.85	17.29	7.85	1.13917	RA
Gm9104	22.51	26.76	5.22	18.91	17.29	7.85	17.29	7.85	1.13917	RA
Rpl21	22.51	26.76	5.22	18.91	17.29	7.85	17.29	7.85	1.13917	RA
Rpl21-ps10	22.51	26.76	5.22	18.91	17.29	7.85	17.29	7.85	1.13917	RA
Rpl21-ps11	22.51	26.76	5.22	18.91	17.29	7.85	17.29	7.85	1.13917	RA
Rpl21-ps12	22.51	26.76	5.22	18.91	17.29	7.85	17.29	7.85	1.13917	RA
Rpl21-ps13	22.51	26.76	5.22	18.91	17.29	7.85	17.29	7.85	1.13917	RA
Rpl21-ps14	22.51	26.76	5.22	18.91	17.29	7.85	17.29	7.85	1.13917	RA
Rpl21-ps3	22.51	26.76	5.22	18.91	17.29	7.85	17.29	7.85	1.13917	RA
Rpl21-ps4	22.51	26.76	5.22	18.91	17.29	7.85	17.29	7.85	1.13917	RA
Rpl21-ps6	22.51	26.76	5.22	18.91	17.29	7.85	17.29	7.85	1.13917	RA
Rpl21-ps7	22.51	26.76	5.22	18.91	17.29	7.85	17.29	7.85	1.13917	RA
Hist1h1t	1.34	0.8	0.34	0.34	1	0.46	1	0.46	1.12029	RA
Rpl23	38.66	31.33	6.73	16.51	31.93	14.82	31.93	14.82	1.10737	RA
Brix1	0.17	0.08	0.001	0.001	0.169	0.079	0.169	0.079	1.0971	RA
Exog	0.17	0.08	0.001	0.001	0.169	0.079	0.169	0.079	1.0971	RA
Csda	39.3	19.77	1.65	1.46	37.65	18.31	37.65	18.31	1.04002	RA
Tfam	1.52	0.74	0.001	0.001	1.519	0.739	1.519	0.739	1.03948	RA
Gm5879	13.58	10.08	0.86	3.86	12.72	6.22	12.72	6.22	1.03211	RA
Rpl3	13.58	10.08	0.86	3.86	12.72	6.22	12.72	6.22	1.03211	RA
Rpl3l	13.58	10.08	0.86	3.86	12.72	6.22	12.72	6.22	1.03211	RA
Fbl	0.2	0.1	0.001	0.001	0.199	0.099	0.199	0.099	1.00727	RA
Gm4825	58.96	58.96	6.02	32.41	52.94	26.55	52.94	26.55	0.995646	Ubiquitous
Rpl27	58.96	58.96	6.02	32.41	52.94	26.55	52.94	26.55	0.995646	Ubiquitous
Rpl27-ps1	58.96	58.96	6.02	32.41	52.94	26.55	52.94	26.55	0.995646	Ubiquitous
Rps3	22.57	15.59	2.62	5.51	19.95	10.08	19.95	10.08	0.984893	Ubiquitous
Igf2bp2	3.12	1.65	0.001	0.05	3.119	1.6	3.119	1.6	0.963012	Ubiquitous
Gm9493	12.05	8.81	3.81	4.54	8.24	4.27	8.24	4.27	0.948408	Ubiquitous
Rps7	12.05	8.81	3.81	4.54	8.24	4.27	8.24	4.27	0.948408	Ubiquitous
U2af2	0.19	0.1	0.001	0.001	0.189	0.099	0.189	0.099	0.932886	Ubiquitous
Tuba1a	3.81	2.74	2.98	2.3	0.83	0.44	0.83	0.44	0.915608	Ubiquitous
Tuba1b	3.81	2.74	2.98	2.3	0.83	0.44	0.83	0.44	0.915608	Ubiquitous
Tuba1c	3.81	2.74	2.98	2.3	0.83	0.44	0.83	0.44	0.915608	Ubiquitous
Tuba8	3.81	2.74	2.98	2.3	0.83	0.44	0.83	0.44	0.915608	Ubiquitous
Rpl8	13.59	13.59	1.44	6.47	12.15	7.12	12.15	7.12	0.771007	Ubiquitous
Gm5145	25.4	15.08	0.001	0.001	25.399	15.079	25.399	15.079	0.752231	Ubiquitous
Snrpa	25.4	15.08	0.001	0.001	25.399	15.079	25.399	15.079	0.752231	Ubiquitous
Rpl31-ps17	35.66	44.31	0.001	23	35.659	21.31	35.659	21.31	0.742736	Ubiquitous
Rpl31-ps20	35.66	44.31	0.001	23	35.659	21.31	35.659	21.31	0.742736	Ubiquitous
Dna2	1.18	1.07	0.68	0.77	0.5	0.3	0.5	0.3	0.736966	Ubiquitous
Upf1	1.18	1.07	0.68	0.77	0.5	0.3	0.5	0.3	0.736966	Ubiquitous
Snrpa1	0.69	0.42	0.001	0.001	0.689	0.419	0.689	0.419	0.717554	Ubiquitous
Rpl28	7.54	9.37	0.001	4.78	7.539	4.59	7.539	4.59	0.715879	Ubiquitous
Gm12666	0.16	0.1	0.001	0.001	0.159	0.099	0.159	0.099	0.683526	Ubiquitous
Larp7	0.16	0.1	0.001	0.001	0.159	0.099	0.159	0.099	0.683526	Ubiquitous
Tardbp	0.24	0.15	0.001	0.001	0.239	0.149	0.239	0.149	0.681698	Ubiquitous
Rpl4	26.04	22.63	3.11	8.21	22.93	14.42	22.93	14.42	0.669165	Ubiquitous
Matr3	0.11	0.07	0.001	0.001	0.109	0.069	0.109	0.069	0.65966	Ubiquitous
Rpl31	35.66	44.31	2.57	23	33.09	21.31	33.09	21.31	0.634865	Ubiquitous
Rpl31-ps13	35.66	44.31	2.57	23	33.09	21.31	33.09	21.31	0.634865	Ubiquitous
Rpl31-ps4	35.66	44.31	2.57	23	33.09	21.31	33.09	21.31	0.634865	Ubiquitous
FAM120A	0.17	0.11	0.001	0.001	0.169	0.109	0.169	0.109	0.632695	Ubiquitous
Gnb2l1	1.92	1.67	0.2	0.56	1.72	1.11	1.72	1.11	0.631849	Ubiquitous
Gm5614	49.9	38.82	2.41	8.12	47.49	30.7	47.49	30.7	0.629385	Ubiquitous
Gm5745	49.9	38.82	2.41	8.12	47.49	30.7	47.49	30.7	0.629385	Ubiquitous
Gm8973	49.9	38.82	2.41	8.12	47.49	30.7	47.49	30.7	0.629385	Ubiquitous
Rpl36	49.9	38.82	2.41	8.12	47.49	30.7	47.49	30.7	0.629385	Ubiquitous
Rpl36-ps3	49.9	38.82	2.41	8.12	47.49	30.7	47.49	30.7	0.629385	Ubiquitous
Rps26	5.22	3.95	1.49	1.49	3.73	2.46	3.73	2.46	0.600517	Ubiquitous
Dis3l2	0.18	0.1	0.03	0.001	0.15	0.099	0.15	0.099	0.599462	Ubiquitous
Gm4968	4.49	3.97	1.54	2.01	2.95	1.96	2.95	1.96	0.589861	Ubiquitous
Gm6139	4.49	3.97	1.54	2.01	2.95	1.96	2.95	1.96	0.589861	Ubiquitous
Gm6576	4.49	3.97	1.54	2.01	2.95	1.96	2.95	1.96	0.589861	Ubiquitous
Gm8225	4.49	3.97	1.54	2.01	2.95	1.96	2.95	1.96	0.589861	Ubiquitous
Gm8841	4.49	3.97	1.54	2.01	2.95	1.96	2.95	1.96	0.589861	Ubiquitous
Rps2	4.49	3.97	1.54	2.01	2.95	1.96	2.95	1.96	0.589861	Ubiquitous
Rps2-ps5	4.49	3.97	1.54	2.01	2.95	1.96	2.95	1.96	0.589861	Ubiquitous
Rps2-ps6	4.49	3.97	1.54	2.01	2.95	1.96	2.95	1.96	0.589861	Ubiquitous
Dhx9	0.47	0.32	0.35	0.24	0.12	0.08	0.12	0.08	0.584963	Ubiquitous
Rpl5	9.78	10.81	2.6	5.82	7.18	4.99	7.18	4.99	0.524944	Ubiquitous
Fau	1.88	2.57	0.89	1.88	0.99	0.69	0.99	0.69	0.520832	Ubiquitous
Hnrnpul2	0.3	0.21	0.001	0.001	0.299	0.209	0.299	0.209	0.516643	Ubiquitous
Trim28	0.48	0.59	0.04	0.28	0.44	0.31	0.44	0.31	0.505235	Ubiquitous
Hnrnpc	0.41	0.29	0.001	0.001	0.409	0.289	0.409	0.289	0.501031	Ubiquitous
Sf3a3	0.18	0.11	0.11	0.06	0.07	0.05	0.07	0.05	0.485427	Ubiquitous
Srsf5	1.25	0.84	0.23	0.11	1.02	0.73	1.02	0.73	0.482601	Ubiquitous
Sart3	1.33	0.96	0.001	0.001	1.329	0.959	1.329	0.959	0.470738	Ubiquitous
Gm5805	15.64	15.64	3.48	6.86	12.16	8.78	12.16	8.78	0.46985	Ubiquitous
Rps14	15.64	15.64	3.48	6.86	12.16	8.78	12.16	8.78	0.46985	Ubiquitous
Gm10269	2.53	4.38	0.001	2.53	2.529	1.85	2.529	1.85	0.451042	Ubiquitous
Purb	15.38	11.38	0.001	0.001	15.379	11.379	15.379	11.379	0.434588	Ubiquitous
Purg	15.38	11.38	0.001	0.001	15.379	11.379	15.379	11.379	0.434588	Ubiquitous
Gm10029	3.21	3.21	1.05	1.61	2.16	1.6	2.16	1.6	0.432959	Ubiquitous
Gm10237	3.21	3.21	1.05	1.61	2.16	1.6	2.16	1.6	0.432959	Ubiquitous
Gm10247	3.21	3.21	1.05	1.61	2.16	1.6	2.16	1.6	0.432959	Ubiquitous
Rpl35a	3.21	3.21	1.05	1.61	2.16	1.6	2.16	1.6	0.432959	Ubiquitous
Pura	15.59	11.64	0.001	0.001	15.589	11.639	15.589	11.639	0.421561	Ubiquitous
Actbl2	0.97	0.46	0.57	0.16	0.4	0.3	0.4	0.3	0.415037	Ubiquitous
Dap3	0.42	0.32	0.001	0.001	0.419	0.319	0.419	0.319	0.393394	Ubiquitous
Gm5453	9.92	12.13	2.62	6.56	7.3	5.57	7.3	5.57	0.390219	Ubiquitous
Gm5908	9.92	12.13	2.62	6.56	7.3	5.57	7.3	5.57	0.390219	Ubiquitous
Rpl27a	9.92	12.13	2.62	6.56	7.3	5.57	7.3	5.57	0.390219	Ubiquitous
Rpl27a-ps1	9.92	12.13	2.62	6.56	7.3	5.57	7.3	5.57	0.390219	Ubiquitous
Rps4x	9.22	9.22	2.95	4.42	6.27	4.8	6.27	4.8	0.385431	Ubiquitous
Rpsa	4.11	3.64	1.15	1.37	2.96	2.27	2.96	2.27	0.382905	Ubiquitous
Rpsa-ps10	4.11	3.64	1.15	1.37	2.96	2.27	2.96	2.27	0.382905	Ubiquitous
Rps24	12.76	12.76	3.1	5.14	9.66	7.62	9.66	7.62	0.342232	Ubiquitous
Ncl	24.15	20.27	1.13	1.97	23.02	18.3	23.02	18.3	0.331044	Ubiquitous
Srsf4	1.25	0.84	0.23	0.001	1.02	0.839	1.02	0.839	0.281826	Ubiquitous
Sf3b1	0.36	0.33	0.19	0.19	0.17	0.14	0.17	0.14	0.280108	Ubiquitous
Rpl13a	15.32	20.3	2.78	9.95	12.54	10.35	12.54	10.35	0.276907	Ubiquitous
Rpl13a-ps1	15.32	20.3	2.78	9.95	12.54	10.35	12.54	10.35	0.276907	Ubiquitous
Gm10071	21.05	24.08	6.86	12.17	14.19	11.91	14.19	11.91	0.252701	Ubiquitous
Rpl13	21.05	24.08	6.86	12.17	14.19	11.91	14.19	11.91	0.252701	Ubiquitous
Rpl13-ps3	21.05	24.08	6.86	12.17	14.19	11.91	14.19	11.91	0.252701	Ubiquitous
Snrpe	2.97	2.01	0.58	0.001	2.39	2.009	2.39	2.009	0.250533	Ubiquitous
Shmt2	0.19	0.06	0.12	0.001	0.07	0.059	0.07	0.059	0.24664	Ubiquitous
Dus3l	0.56	0.49	0.09	0.09	0.47	0.4	0.47	0.4	0.232661	Ubiquitous
Rbm45	0.61	0.52	0.001	0.001	0.609	0.519	0.609	0.519	0.230708	Ubiquitous
2500003M10Rik	1.03	1.03	0.001	0.15	1.029	0.88	1.029	0.88	0.225668	Ubiquitous
Fop	1.03	1.03	0.001	0.15	1.029	0.88	1.029	0.88	0.225668	Ubiquitous
Rps27a	1.76	1.76	0.18	0.4	1.58	1.36	1.58	1.36	0.216318	Ubiquitous
Rps9	10.99	10.99	2.46	3.56	8.53	7.43	8.53	7.43	0.199184	Ubiquitous
Ybx1	83.29	76.13	1.65	4.89	81.64	71.24	81.64	71.24	0.196589	Ubiquitous
Ybx2	83.29	76.13	1.65	4.89	81.64	71.24	81.64	71.24	0.196589	Ubiquitous
Gm7964	0.22	0.14	0.14	0.07	0.08	0.07	0.08	0.07	0.192645	Ubiquitous
Gm17241	1.69	1.49	0.001	0.001	1.689	1.489	1.689	1.489	0.181826	Ubiquitous
Rps27	1.69	1.49	0.001	0.001	1.689	1.489	1.689	1.489	0.181826	Ubiquitous
Rps27l	1.69	1.49	0.001	0.001	1.689	1.489	1.689	1.489	0.181826	Ubiquitous
Btf3	0.76	1.01	0.001	0.33	0.759	0.68	0.759	0.68	0.158565	Ubiquitous
Rps6	11.32	10.05	4.14	3.61	7.18	6.44	7.18	6.44	0.156923	Ubiquitous
Rps6-ps1	11.32	10.05	4.14	3.61	7.18	6.44	7.18	6.44	0.156923	Ubiquitous
Rps6-ps2	11.32	10.05	4.14	3.61	7.18	6.44	7.18	6.44	0.156923	Ubiquitous
Gm13646	77.53	16.05	62.14	1.98	15.39	14.07	15.39	14.07	0.129371	Ubiquitous
Hist1h2bb	77.53	16.05	62.14	1.98	15.39	14.07	15.39	14.07	0.129371	Ubiquitous
Hist1h2bf	77.53	16.05	62.14	1.98	15.39	14.07	15.39	14.07	0.129371	Ubiquitous
Hist1h2bk	77.53	16.05	62.14	1.98	15.39	14.07	15.39	14.07	0.129371	Ubiquitous
Hist1h2bp	77.53	16.05	62.14	1.98	15.39	14.07	15.39	14.07	0.129371	Ubiquitous
Hist3h2ba	77.53	16.05	62.14	1.98	15.39	14.07	15.39	14.07	0.129371	Ubiquitous
Hist3h2bb	77.53	16.05	62.14	1.98	15.39	14.07	15.39	14.07	0.129371	Ubiquitous
Capza1	0.33	0.21	0.21	0.1	0.12	0.11	0.12	0.11	0.125531	Ubiquitous
Hist1h2ba	77.53	16.42	62.14	1.98	15.39	14.44	15.39	14.44	0.0919225	Ubiquitous
Gm16477	19.94	24.82	7.09	12.64	12.85	12.18	12.85	12.18	0.0772542	Ubiquitous
Gm17415	19.94	24.82	7.09	12.64	12.85	12.18	12.85	12.18	0.0772542	Ubiquitous
Gm17506	19.94	24.82	7.09	12.64	12.85	12.18	12.85	12.18	0.0772542	Ubiquitous
Gm4877	19.94	24.82	7.09	12.64	12.85	12.18	12.85	12.18	0.0772542	Ubiquitous
Gm4978	19.94	24.82	7.09	12.64	12.85	12.18	12.85	12.18	0.0772542	Ubiquitous
Gm5459	19.94	24.82	7.09	12.64	12.85	12.18	12.85	12.18	0.0772542	Ubiquitous
Gm5619	19.94	24.82	7.09	12.64	12.85	12.18	12.85	12.18	0.0772542	Ubiquitous
Rpl7a	19.94	24.82	7.09	12.64	12.85	12.18	12.85	12.18	0.0772542	Ubiquitous
Rpl7a-ps10	19.94	24.82	7.09	12.64	12.85	12.18	12.85	12.18	0.0772542	Ubiquitous
Rpl7a-ps3	19.94	24.82	7.09	12.64	12.85	12.18	12.85	12.18	0.0772542	Ubiquitous
Rpl7a-ps5	19.94	24.82	7.09	12.64	12.85	12.18	12.85	12.18	0.0772542	Ubiquitous
Rpl7a-ps8	19.94	24.82	7.09	12.64	12.85	12.18	12.85	12.18	0.0772542	Ubiquitous
Rpl18	10.59	12.38	2.66	4.64	7.93	7.74	7.93	7.74	0.0349873	Ubiquitous
Rps25	8.16	8.16	2.78	2.78	5.38	5.38	5.38	5.38	0	Ubiquitous
Gm4963	4.88	4.88	2.78	2.78	2.1	2.1	2.1	2.1	0	Ubiquitous
Gm12355	2.04	2.04	0.37	0.37	1.67	1.67	1.67	1.67	0	Ubiquitous
Srsf3	2.04	2.04	0.37	0.37	1.67	1.67	1.67	1.67	0	Ubiquitous
Gm10120	0.95	0.95	0.001	0.001	0.949	0.949	0.949	0.949	0	Ubiquitous
Gm5449	0.95	0.95	0.001	0.001	0.949	0.949	0.949	0.949	0	Ubiquitous
Gm5848	0.95	0.95	0.001	0.001	0.949	0.949	0.949	0.949	0	Ubiquitous
Snrpd2	0.95	0.95	0.001	0.001	0.949	0.949	0.949	0.949	0	Ubiquitous
1700009N14Rik	0.89	0.89	0.001	0.001	0.889	0.889	0.889	0.889	0	Ubiquitous
Rasl2-9	0.89	0.89	0.001	0.001	0.889	0.889	0.889	0.889	0	Ubiquitous
Snrpb2	0.86	0.86	0.001	0.001	0.859	0.859	0.859	0.859	0	Ubiquitous
Ran	0.89	0.89	0.14	0.14	0.75	0.75	0.75	0.75	0	Ubiquitous
Gm10126	0.52	0.52	0.001	0.001	0.519	0.519	0.519	0.519	0	Ubiquitous
Rps29	0.52	0.52	0.001	0.001	0.519	0.519	0.519	0.519	0	Ubiquitous
Nop10	0.45	0.45	0.001	0.001	0.449	0.449	0.449	0.449	0	Ubiquitous
Rpl37a	0.76	0.76	0.33	0.33	0.43	0.43	0.43	0.43	0	Ubiquitous
Snrpf	0.36	0.36	0.001	0.001	0.359	0.359	0.359	0.359	0	Ubiquitous
Mrps17	0.35	0.35	0.001	0.001	0.349	0.349	0.349	0.349	0	Ubiquitous
Srsf10	0.32	0.32	0.001	0.001	0.319	0.319	0.319	0.319	0	Ubiquitous
Srp14	0.3	0.3	0.001	0.001	0.299	0.299	0.299	0.299	0	Ubiquitous
Cstad	0.29	0.29	0.001	0.001	0.289	0.289	0.289	0.289	0	Ubiquitous
Srsf9	0.28	0.28	0.001	0.001	0.279	0.279	0.279	0.279	0	Ubiquitous
Magoh	0.25	0.25	0.001	0.001	0.249	0.249	0.249	0.249	0	Ubiquitous
Magohb	0.25	0.25	0.001	0.001	0.249	0.249	0.249	0.249	0	Ubiquitous
Mrps7	0.25	0.25	0.001	0.001	0.249	0.249	0.249	0.249	0	Ubiquitous
Gar1	0.35	0.35	0.16	0.16	0.19	0.19	0.19	0.19	0	Ubiquitous
Mrps10	0.15	0.15	0.001	0.001	0.149	0.149	0.149	0.149	0	Ubiquitous
Rbm7	0.15	0.15	0.001	0.001	0.149	0.149	0.149	0.149	0	Ubiquitous
Eif3k	0.13	0.13	0.001	0.001	0.129	0.129	0.129	0.129	0	Ubiquitous
Dnajc9	0.11	0.11	0.001	0.001	0.109	0.109	0.109	0.109	0	Ubiquitous
Mrps15	0.11	0.11	0.001	0.001	0.109	0.109	0.109	0.109	0	Ubiquitous
Rpf2	0.11	0.11	0.001	0.001	0.109	0.109	0.109	0.109	0	Ubiquitous
Rpp30	0.11	0.11	0.001	0.001	0.109	0.109	0.109	0.109	0	Ubiquitous
Cdk9	0.08	0.08	0.001	0.001	0.079	0.079	0.079	0.079	0	Ubiquitous
Hnrnpa1	0.08	0.08	0.001	0.001	0.079	0.079	0.079	0.079	0	Ubiquitous
Phax	0.08	0.08	0.001	0.001	0.079	0.079	0.079	0.079	0	Ubiquitous
Rrs1	0.08	0.08	0.001	0.001	0.079	0.079	0.079	0.079	0	Ubiquitous
Zfp57	0.07	0.14	0.001	0.07	0.069	0.07	0.069	0.07	-0.0207586	Ubiquitous
Gm5045	60.74	91.32	15.7	44.66	45.04	46.66	45.04	46.66	-0.0509795	Ubiquitous
Gm6543	60.74	91.32	15.7	44.66	45.04	46.66	45.04	46.66	-0.0509795	Ubiquitous
Rpl7	60.74	91.32	15.7	44.66	45.04	46.66	45.04	46.66	-0.0509795	Ubiquitous
Ilf3	0.31	0.23	0.18	0.09	0.13	0.14	0.13	0.14	-0.106915	Ubiquitous
Elavl1	1.2	1.2	0.09	0.001	1.11	1.199	1.11	1.199	-0.111272	Ubiquitous
Rpl35	2.53	4.38	0.88	2.53	1.65	1.85	1.65	1.85	-0.165059	Ubiquitous
Serbp1	0.15	0.24	0.07	0.15	0.08	0.09	0.08	0.09	-0.169925	Ubiquitous
Gm5428	8.64	13.06	1.58	5.01	7.06	8.05	7.06	8.05	-0.189321	Ubiquitous
Gm6807	8.64	13.06	1.58	5.01	7.06	8.05	7.06	8.05	-0.189321	Ubiquitous
Rpl6	8.64	13.06	1.58	5.01	7.06	8.05	7.06	8.05	-0.189321	Ubiquitous
Lin28a	15.96	18.41	6.56	7.65	9.4	10.76	9.4	10.76	-0.194945	Ubiquitous
Eif2c1	0.58	0.69	0.001	0.001	0.579	0.689	0.579	0.689	-0.250941	Ubiquitous
Rpl26	42.28	73.14	6.2	29.23	36.08	43.91	36.08	43.91	-0.28335	Ubiquitous
Rpl26-ps2	42.28	73.14	6.2	29.23	36.08	43.91	36.08	43.91	-0.28335	Ubiquitous
Rpl26-ps4	42.28	73.14	6.2	29.23	36.08	43.91	36.08	43.91	-0.28335	Ubiquitous
Pop1	0.31	0.38	0.001	0.001	0.309	0.379	0.309	0.379	-0.294591	Ubiquitous
Rpl36a	0.61	1.04	0.27	0.61	0.34	0.43	0.34	0.43	-0.338802	Ubiquitous
Mrps26	0.95	1.23	0.001	0.001	0.949	1.229	0.949	1.229	-0.373005	Ubiquitous
Tubb2a	5.72	3.87	5.28	3.29	0.44	0.58	0.44	0.58	-0.398549	Ubiquitous
Srsf7	0.41	0.66	0.001	0.11	0.409	0.55	0.409	0.55	-0.427331	Ubiquitous
Hsd11b2	3.29	4.47	0.001	0.001	3.289	4.469	3.289	4.469	-0.442303	Ubiquitous
Mrps34	3.29	4.47	0.001	0.001	3.289	4.469	3.289	4.469	-0.442303	Ubiquitous
Tubb2b	5.69	3.87	5.28	3.29	0.41	0.58	0.41	0.58	-0.500429	Ubiquitous
Snrpd3	0.92	0.55	0.55	0.001	0.37	0.549	0.37	0.549	-0.569281	Ubiquitous
Gm4987	7.3	13.78	0.001	2.84	7.299	10.94	7.299	10.94	-0.583842	Ubiquitous
Nob1	0.15	0.23	0.001	0.001	0.149	0.229	0.149	0.229	-0.620035	Ubiquitous
Rps5	1.25	1.48	0.83	0.83	0.42	0.65	0.42	0.65	-0.63005	Ubiquitous
Gm10119	15.98	24.82	4.36	5.61	11.62	19.21	11.62	19.21	-0.725247	Ubiquitous
Gm9000	15.98	24.82	4.36	5.61	11.62	19.21	11.62	19.21	-0.725247	Ubiquitous
Rps3a	15.98	24.82	4.36	5.61	11.62	19.21	11.62	19.21	-0.725247	Ubiquitous
Gm10073	1.84	3.79	0.69	1.84	1.15	1.95	1.15	1.95	-0.76184	Ubiquitous
Rplp1	1.84	3.79	0.69	1.84	1.15	1.95	1.15	1.95	-0.76184	Ubiquitous
Ddx21	0.07	0.15	0.001	0.03	0.069	0.12	0.069	0.12	-0.798366	Ubiquitous
Eif2c2	1.42	2.47	0.001	0.001	1.419	2.469	1.419	2.469	-0.799052	Ubiquitous
Gm5215	16.26	24.23	5.68	5.68	10.58	18.55	10.58	18.55	-0.81008	Ubiquitous
Rps17	16.26	24.23	5.68	5.68	10.58	18.55	10.58	18.55	-0.81008	Ubiquitous
Rpl10l	8.59	16.96	2.1	5.58	6.49	11.38	6.49	11.38	-0.81021	Ubiquitous
Ssb	5.44	9.97	0.001	0.16	5.439	9.81	5.439	9.81	-0.850912	Ubiquitous
Rpl32	7.3	13.78	1.62	2.84	5.68	10.94	5.68	10.94	-0.94565	Ubiquitous
Mrps27	0.3	0.59	0.001	0.001	0.299	0.589	0.299	0.589	-0.978122	Ubiquitous
Rps15a-ps1	6.95	13.82	0.86	1.82	6.09	12	6.09	12	-0.97852	Ubiquitous
Rrp15	0.11	0.22	0.001	0.001	0.109	0.219	0.109	0.219	-1.0066	LIF
Ruvbl1	0.07	0.21	0.001	0.07	0.069	0.14	0.069	0.14	-1.02076	LIF
Eif2c4	0.34	0.69	0.001	0.001	0.339	0.689	0.339	0.689	-1.02322	LIF
Srsf6	0.63	0.84	0.23	0.001	0.4	0.839	0.4	0.839	-1.06867	LIF
Mrps35	0.09	0.19	0.001	0.001	0.089	0.189	0.089	0.189	-1.08651	LIF
Rbpms2	0.15	0.32	0.001	0.001	0.149	0.319	0.149	0.319	-1.09824	LIF
Gm10260	21.95	18.29	18.29	10.44	3.66	7.85	3.66	7.85	-1.10085	LIF
Gm5321	21.95	18.29	18.29	10.44	3.66	7.85	3.66	7.85	-1.10085	LIF
Rps18	21.95	18.29	18.29	10.44	3.66	7.85	3.66	7.85	-1.10085	LIF
Rbm8a	0.17	0.37	0.001	0.001	0.169	0.369	0.169	0.369	-1.1266	LIF
Rpl10	32.14	69.18	6.39	12.81	25.75	56.37	25.75	56.37	-1.13036	LIF
Ubtf	0.11	0.24	0.001	0.001	0.109	0.239	0.109	0.239	-1.13268	LIF
Mrps28	0.16	0.35	0.001	0.001	0.159	0.349	0.159	0.349	-1.1342	LIF
Srpk1	0.14	0.46	0.001	0.14	0.139	0.32	0.139	0.32	-1.20299	LIF
Rps15a	16.51	37.62	1.65	3.18	14.86	34.44	14.86	34.44	-1.21265	LIF
Rps15a-ps2	16.51	37.62	1.65	3.18	14.86	34.44	14.86	34.44	-1.21265	LIF
Rpl24	17.95	30.85	8.48	8.48	9.47	22.37	9.47	22.37	-1.24013	LIF
Zbtb11	17.95	30.85	8.48	8.48	9.47	22.37	9.47	22.37	-1.24013	LIF
Rpl32-ps	7.3	13.78	1.62	0.001	5.68	13.779	5.68	13.779	-1.27851	LIF
Hnrnpu	1.86	5.13	0.12	0.44	1.74	4.69	1.74	4.69	-1.4305	LIF
Mrps5	0.14	0.39	0.001	0.001	0.139	0.389	0.139	0.389	-1.48469	LIF
Noa1	0.05	0.14	0.001	0.001	0.049	0.139	0.049	0.139	-1.50423	LIF
Apobec3	0.13	0.44	0.001	0.06	0.129	0.38	0.129	0.38	-1.55863	LIF
Capza2	0.33	0.36	0.21	0.001	0.12	0.359	0.12	0.359	-1.58095	LIF
Prpf8	0.01	0.03	0.001	0.001	0.009	0.029	0.009	0.029	-1.68806	LIF
Tubal3	3.81	2.74	2.98	0.001	0.83	2.739	0.83	2.739	-1.72247	LIF
Gm11353	5.85	18.13	2.17	5.85	3.68	12.28	3.68	12.28	-1.73853	LIF
Gm5121	5.85	18.13	2.17	5.85	3.68	12.28	3.68	12.28	-1.73853	LIF
Rps8	5.85	18.13	2.17	5.85	3.68	12.28	3.68	12.28	-1.73853	LIF
Rps8-ps1	5.85	18.13	2.17	5.85	3.68	12.28	3.68	12.28	-1.73853	LIF
Hnrnpab	0.69	2.54	0.001	0.23	0.689	2.31	0.689	2.31	-1.74532	LIF
Gm17669	0.7	3.84	0.001	1.4	0.699	2.44	0.699	2.44	-1.80352	LIF
Rpl29-ps2	0.7	3.84	0.001	1.4	0.699	2.44	0.699	2.44	-1.80352	LIF
Smn1	0.19	0.68	0.001	0.001	0.189	0.679	0.189	0.679	-1.84503	LIF
Hnrpdl	0.69	2.54	0.001	0.001	0.689	2.539	0.689	2.539	-1.88168	LIF
U2af1	0.4	0.56	0.25	0.001	0.15	0.559	0.15	0.559	-1.89789	LIF
Mrps16	0.22	0.82	0.001	0.001	0.219	0.819	0.219	0.819	-1.90293	LIF
Trim17	0.04	0.15	0.001	0.001	0.039	0.149	0.039	0.149	-1.93377	LIF
Mrps22	0.26	1	0.001	0.001	0.259	0.999	0.259	0.999	-1.94753	LIF
Rpl19	2.83	6.49	1.93	2.83	0.9	3.66	0.9	3.66	-2.02385	LIF
Gm3550	0.7	3.84	0.19	1.4	0.51	2.44	0.51	2.44	-2.25831	LIF
Gm5561	0.7	3.84	0.19	1.4	0.51	2.44	0.51	2.44	-2.25831	LIF
Rpl29	0.7	3.84	0.19	1.4	0.51	2.44	0.51	2.44	-2.25831	LIF
Rpl29-ps5	0.7	3.84	0.19	1.4	0.51	2.44	0.51	2.44	-2.25831	LIF
Xrn2	0.55	0.42	0.51	0.19	0.04	0.23	0.04	0.23	-2.52356	LIF
Rps10	1.33	3.39	0.97	0.97	0.36	2.42	0.36	2.42	-2.74894	LIF
Msi1	0.2	3.11	0.001	0.001	0.199	3.109	0.199	3.109	-3.96561	LIF
Rps15	1.48	4.88	1.43	1.97	0.05	2.91	0.05	2.91	-5.86295	LIF
Dbt	0.82	0.06	1.05	0.001	-0.23	0.059	0.001	0.059	-5.88264	LIF
Hnrnpr	0.37	0.57	0.37	0.5	0	0.07	0.001	0.07	-6.12928	LIF
Glul	0.08	0.08	0.16	0.001	-0.08	0.079	0.001	0.079	-6.30378	LIF
Mcm3	0.07	0.15	0.07	0.07	0	0.08	0.001	0.08	-6.32193	LIF
6330444E15Rik	0.1	0.1	0.1	0.001	0	0.099	0.001	0.099	-6.62936	LIF
Rbmx	0.001	0.1	0.001	0.001	0	0.099	0.001	0.099	-6.62936	LIF
Rbmxl1	0.001	0.1	0.001	0.001	0	0.099	0.001	0.099	-6.62936	LIF
Ldhb	0.19	0.19	0.19	0.09	0	0.1	0.001	0.1	-6.64386	LIF
Eif4e2	0.001	0.12	0.001	0.001	0	0.119	0.001	0.119	-6.89482	LIF
Tubb3	1.41	1.26	1.57	1.13	-0.16	0.13	0.001	0.13	-7.02237	LIF
Mrpl21	0.001	0.14	0.001	0.001	0	0.139	0.001	0.139	-7.11894	LIF
3110082I17Rik	0.001	0.15	0.001	0.001	0	0.149	0.001	0.149	-7.21917	LIF
Cbln4	0.001	0.15	0.001	0.001	0	0.149	0.001	0.149	-7.21917	LIF
Q9CXL3	0.001	0.15	0.001	0.001	0	0.149	0.001	0.149	-7.21917	LIF
Sf3a2	0.001	0.15	0.001	0.001	0	0.149	0.001	0.149	-7.21917	LIF
Rpp25	0.001	0.16	0.001	0.001	0	0.159	0.001	0.159	-7.31288	LIF
Mars	0.001	0.17	0.001	0.001	0	0.169	0.001	0.169	-7.40088	LIF
Mepce	0.001	0.17	0.001	0.001	0	0.169	0.001	0.169	-7.40088	LIF
Elavl2	0.001	0.18	0.001	0.001	0	0.179	0.001	0.179	-7.48382	LIF
Atp5o	1.23	0.71	1.23	0.49	0	0.22	0.001	0.22	-7.78136	LIF
Gm5436	1.23	0.71	1.23	0.49	0	0.22	0.001	0.22	-7.78136	LIF
Strbp	0.001	0.23	0.001	0.001	0	0.229	0.001	0.229	-7.8392	LIF
Isoc2a	0.51	0.32	0.51	0.001	0	0.319	0.001	0.319	-8.31741	LIF
Rpl37	0.001	0.33	0.001	0.001	0	0.329	0.001	0.329	-8.36194	LIF
Rpl37-ps1	0.001	0.33	0.001	0.001	0	0.329	0.001	0.329	-8.36194	LIF
Mrps2	0.001	0.34	0.001	0.001	0	0.339	0.001	0.339	-8.40514	LIF
Cdk2ap1	0.001	0.36	0.001	0.001	0	0.359	0.001	0.359	-8.48784	LIF
Ldhc	0.89	0.37	1.04	0.001	-0.15	0.369	0.001	0.369	-8.52748	LIF
Tubb1	0.28	4.96	6.7	4.59	-6.42	0.37	0.001	0.37	-8.53138	LIF
Tubb5	5.36	4.96	6.7	4.59	-1.34	0.37	0.001	0.37	-8.53138	LIF
Mrps24	0.001	0.38	0.001	0.001	0	0.379	0.001	0.379	-8.56605	LIF
Mrpl23	0.001	0.43	0.001	0.001	0	0.429	0.001	0.429	-8.74483	LIF
Tuba4a	1.58	2.74	2.98	2.3	-1.4	0.44	0.001	0.44	-8.78136	LIF
Cep250	0.92	0.53	1.33	0.001	-0.41	0.529	0.001	0.529	-9.04712	LIF
Gbf1	0.92	0.53	1.33	0.001	-0.41	0.529	0.001	0.529	-9.04712	LIF
Hsp90ab1	0.001	0.53	1.33	0.001	-1.329	0.529	0.001	0.529	-9.04712	LIF
Ulk4	0.92	0.53	1.33	0.001	-0.41	0.529	0.001	0.529	-9.04712	LIF
Cnbp	0.21	0.75	0.75	0.21	-0.54	0.54	0.001	0.54	-9.07682	LIF
Mrps25	0.001	0.59	0.001	0.001	0	0.589	0.001	0.589	-9.20212	LIF
Tubb4a	2.15	2.58	2.58	1.96	-0.43	0.62	0.001	0.62	-9.27612	LIF
Tubb4b	4.55	4.21	4.55	3.59	0	0.62	0.001	0.62	-9.27612	LIF
Mrpl15	0.001	0.64	0.001	0.001	0	0.639	0.001	0.639	-9.31967	LIF
Gm16519	2.96	3.7	2.96	2.96	0	0.74	0.001	0.74	-9.53138	LIF
Rpl12	2.96	3.7	2.96	2.96	0	0.74	0.001	0.74	-9.53138	LIF
Rpl12-ps1	2.96	3.7	2.96	2.96	0	0.74	0.001	0.74	-9.53138	LIF
Snrpg	0.5	1.25	0.5	0.5	0	0.75	0.001	0.75	-9.55075	LIF
Gm4613	0.001	0.76	0.001	0.001	0	0.759	0.001	0.759	-9.56796	LIF
Mrps23	0.001	0.97	0.001	0.001	0	0.969	0.001	0.969	-9.92035	LIF
Gm17430	0.41	1.82	0.41	0.41	0	1.41	0.001	1.41	-10.4615	LIF
Gm10257	8.19	1.53	8.19	0.001	0	1.529	0.001	1.529	-10.5784	LIF
Gm12657	8.19	1.53	8.19	0.001	0	1.529	0.001	1.529	-10.5784	LIF
H3f3a	8.19	1.53	8.19	0.001	0	1.529	0.001	1.529	-10.5784	LIF
H3f3c	8.19	1.53	8.19	0.001	0	1.529	0.001	1.529	-10.5784	LIF
Hist1h3a	8.19	1.53	8.19	0.001	0	1.529	0.001	1.529	-10.5784	LIF
Hist1h3b	8.19	1.53	8.19	0.001	0	1.529	0.001	1.529	-10.5784	LIF
Gm10709	0.001	3.84	0.001	1.4	0	2.44	0.001	2.44	-11.2527	LIF
Gm4889	0.001	3.84	0.001	1.4	0	2.44	0.001	2.44	-11.2527	LIF
Gm5218	0.001	3.84	0.001	1.4	0	2.44	0.001	2.44	-11.2527	LIF
Gm17352	4.4	18.29	18.29	10.44	-13.89	7.85	0.001	7.85	-12.9385	LIF
