# Supplementary material for: Dynamic expression of tRNA‐derived small RNAs define cellular states
Source: EMBO Rep. 2019 Jun 12;20(7):e47789. doi: 10.15252/embr.201947789 (PMC6607006; doi:10.15252/embr.201947789)
Supplement: Supplementary file 7 — Dataset EV5 [file EMBR-20-e47789-s007.xls]

## Sheet: SignificantPvalue_tsRNA_pulldow
Dataset EV5: Transcriptome analysis of all transcripts that differentially interact with tsGlnCTG in LIF vs RA conditions.
Gene Details				Reads in LIF					Reads in RA					DESeq Normalised Reads				Enrichment		Enrichment
GeneId	Refseq_gene_Ids	Representative_Gene_Id	Description	mut2	tsGlnCTG	Odds-ratio	Pvalue	Adjusted-pvalue	mut2	tsGlnCTG	Odds-ratio	Pvalue	Adjusted_pvalue	LIF mut2	LIF tsGlnCTG	RA mut2	RA tsGlnCTG	LIF tsRNA/mut2	RA tsRNAmut2
Capn5	NM_007602	NM_007602	gi|669174626|ref|NM_007602.4| Mus musculus calpain 5 (Capn5), transcript variant 1, mRNA	139	391	0.50752	7.98e-13	5.58e-09	408	357	1.25678	0.00162797	1	203.619	421.067	318.989	301.237	1.04818	-0.0826051	LIF
Rps16	NM_013647	NM_013647	gi|158966703|ref|NM_013647.2| Mus musculus ribosomal protein S16 (Rps16), mRNA	240	676	0.506847	3.62e-21	2.53e-17	322	203	1.74432	3.29e-10	2.3e-06	351.572	727.982	251.751	171.292	1.05008	-0.555541	LIF
Ubap1l	NM_001111145	NM_001111145	gi|162287228|ref|NM_001111145.1| Mus musculus ubiquitin-associated protein 1-like (Ubap1l), mRNA	72	212	0.484856	3.13e-08	0.000218736	22	15	1.61285	0.187525	1	105.472	228.302	17.2004	12.657	1.11409	-0.442501	LIF
2810408I11Rik	TSS25493	TSS25493	-	127	390	0.464894	2.84e-15	1.99e-11	265	211	1.38111	0.0004773	1	186.04	419.99	207.186	178.042	1.17474	-0.218709	LIF
Lclat1	NM_001177968,NM_001177967,NM_001081071	NM_001177968	gi|295789099|ref|NM_001177968.1| Mus musculus lysocardiolipin acyltransferase 1 (Lclat1), transcript variant 3, mRNA	100	320	0.446135	8.41e-14	5.88e-10	235	251	1.02959	0.750801	1	146.489	344.607	183.731	211.794	1.23416	0.205067	LIF
Mia	NM_019394	NM_019394	gi|162287338|ref|NM_019394.3| Mus musculus melanoma inhibitory activity (Mia), mRNA	139	458	0.433275	4.56e-20	3.19e-16	95	72	1.45096	0.0198491	1	203.619	493.219	74.2743	60.7537	1.27636	-0.289891	LIF
Rps29	NM_009093	NM_009093	gi|255308885|ref|NM_009093.2| Mus musculus ribosomal protein S29 (Rps29), mRNA	72	247	0.416152	3.16e-12	2.21e-08	74	80	1.01721	0.935822	1	105.472	265.994	57.8558	67.5041	1.33454	0.222515	LIF
Aen	NM_001162939,NM_026531	NM_001162939	gi|242397473|ref|NM_001162939.1| Mus musculus apoptosis enhancing nuclease (Aen), transcript variant 2, mRNA	79	282	0.39994	1.36e-14	9.5e-11	208	226	1.0121	0.923457	1	115.726	303.685	162.622	190.699	1.39186	0.229779	LIF
Tyw3	NM_172474,NM_001168358	NM_172474	gi|291042648|ref|NM_172474.5| Mus musculus tRNA-yW synthesizing protein 3 homolog (S. cerevisiae) (Tyw3), transcript variant 1, mRNA	52	193	0.384648	4.65e-11	3.25e-07	222	231	1.05686	0.572583	1	76.174	207.841	173.567	194.918	1.44811	0.167373	LIF
Cdh2	NM_007664	NM_007664	gi|940517014|ref|NM_007664.5| Mus musculus cadherin 2 (Cdh2), mRNA	22	91	0.345145	1.21e-06	0.00848936	339	403	0.925013	0.30346	1	32.2275	97.9976	265.042	340.052	1.60446	0.359535	LIF
Rwdd2b	NM_016924	NM_016924	gi|119360351|ref|NM_016924.2| Mus musculus RWD domain containing 2B (Rwdd2b), mRNA	47	201	0.333827	1.11e-13	7.76e-10	241	217	1.2213	0.0351836	1	68.8496	216.456	188.422	183.105	1.65256	-0.0412981	LIF
1700052K11Rik	TSS4734	TSS4734	-	23	99	0.331675	2.56e-07	0.0017876	401	407	1.08346	0.259824	1	33.6924	106.613	313.516	343.427	1.66189	0.131467	LIF
Fhl1	NM_010211,NM_001077361,NM_001077362,NM_001287800	NM_010211	gi|568384813|ref|NM_010211.3| Mus musculus four and a half LIM domains 1 (Fhl1), transcript variant 3, mRNA	130	561	0.330823	4.74e-36	3.31e-32	488	674	0.796205	0.000118308	0.827683	190.435	604.139	381.535	568.722	1.66558	0.575907	LIF
Lars2	NM_153168	NM_153168	gi|118130101|ref|NM_153168.2| Mus musculus leucyl-tRNA synthetase, mitochondrial (Lars2), mRNA	16066	71092	0.322005	0	0	15333	7178	2.34996	0	0	23534.8	76558.8	11987.9	6056.81	1.70177	-0.984946	LIF
Lims2	NM_144862	NM_144862	gi|146149188|ref|NM_144862.3| Mus musculus LIM and senescent cell antigen like domains 2 (Lims2), mRNA	45	207	0.310356	2.73e-15	1.91e-11	84	94	0.982692	0.940254	1	65.9198	222.918	65.6741	79.3173	1.75773	0.272311	LIF
Rpl24	NM_024218	NM_024218	gi|255652954|ref|NM_024218.4| Mus musculus ribosomal protein L24 (Rpl24), mRNA	83	415	0.285525	6.73e-32	4.71e-28	107	65	1.81023	0.00016671	1	121.585	446.912	83.6563	54.8471	1.87802	-0.609059	LIF
Mageh1	NM_023788	NM_023788	gi|124244089|ref|NM_023788.3| Mus musculus melanoma antigen, family H, 1 (Mageh1), mRNA	174	936	0.265388	2.73e-75	1.91e-71	427	540	0.869561	0.031018	1	254.89	1007.98	333.843	455.653	1.98351	0.448763	LIF
Rpl36	NM_018730	NM_018730	gi|160333836|ref|NM_018730.3| Mus musculus ribosomal protein L36 (Rpl36), mRNA	942	5142	0.2615	0	0	1031	494	2.29515	1.03e-55	7.18e-52	1379.92	5537.4	806.072	416.838	2.00462	-0.951421	LIF
Pm20d2	NM_001034867	NM_001034867	gi|298493322|ref|NM_001034867.2| Mus musculus peptidase M20 domain containing 2 (Pm20d2), mRNA	16	91	0.251013	5.54e-09	3.87e-05	209	333	0.69019	2.4e-05	0.1677	23.4382	97.9976	163.403	280.986	2.06389	0.782059	LIF
Rcsd1	NM_178593,NM_001038846	NM_178593	gi|84781799|ref|NM_178593.3| Mus musculus RCSD domain containing 1 (Rcsd1), transcript variant 1, mRNA	12	71	0.241291	2.48e-07	0.00173505	394	367	1.18059	0.0222444	1	17.5786	76.4597	308.043	309.675	2.12088	0.00762443	LIF
Hist1h2ai	NM_178182	NM_178182	gi|589269212|ref|NM_178182.2| Mus musculus histone cluster 1, H2ai (Hist1h2ai), mRNA	172	1424	0.172434	1.52e-159	1.06e-155	29	12	2.65756	0.00428636	1	251.96	1533.5	22.6732	10.1256	2.60556	-1.16298	LIF
Rn45s	TSS25812	TSS25812	-	36827	422865	0.122447	0	0	28502	35650	0.879038	2.39e-59	1.67e-55	53947.3	455382	22283.9	30081.5	3.07745	0.432879	LIF
Mir692-1	TSS21365	TSS21365	-	3	486	0.00878864	1.62e-106	1.14e-102	7	6	1.28296	0.783533	1	4.39466	523.372	5.47284	5.06281	6.89594	-0.112352	LIF
Gm2016	NM_001122662	NM_001122662	gi|169808419|ref|NM_001122662.1| Mus musculus predicted gene 2016 (Gm2016), mRNA	6	61	0.140392	6.25e-09	4.37e-05	229	435	0.578911	8.2e-12	5.73e-08	8.78931	65.6907	179.04	367.054	2.90187	1.03571	LIF
AI848285	NM_001207021	NM_001207021	gi|333108268|ref|NM_001207021.1| Mus musculus shisa family member 8 (Shisa8), mRNA	19	120	0.226042	2.33e-12	1.63e-08	131	256	0.562727	4.41e-08	0.000308783	27.8328	129.228	102.42	216.013	2.21506	1.07662	LIF
Crabp2	NM_007759	NM_007759	gi|118131164|ref|NM_007759.2| Mus musculus cellular retinoic acid binding protein II (Crabp2), mRNA	18	137	0.187572	8.74e-16	6.11e-12	921	2242	0.451738	5.91e-100	4.14e-96	26.3679	147.535	720.07	1891.8	2.4842	1.39355	LIF
Lgals7	NM_008496	NM_008496	gi|49619226|ref|NM_008496.4| Mus musculus lectin, galactose binding, soluble 7 (Lgals7), mRNA	16	195	0.117121	4.74e-28	3.31e-24	29	92	0.346659	1.25e-07	0.000874297	23.4382	209.995	22.6732	77.6297	3.16342	1.77562	LIF
Amacr	NM_008537	NM_008537	gi|142381661|ref|NM_008537.4| Mus musculus alpha-methylacyl-CoA racemase (Amacr), mRNA	249	312	1.13936	0.133232	1	208	386	0.592573	5.93e-10	4.15e-06	364.756	335.992	162.622	325.707	-0.118507	1.00206	RA
Ankrd12	NM_001025572	NM_001025572	gi|71834682|ref|NM_001025572.1| Mus musculus ankyrin repeat domain 12 (Ankrd12), mRNA	7940	6633	1.70922	1.23e-228	8.63e-225	3263	6109	0.587316	9.28e-139	6.49e-135	11631.2	7143.06	2551.13	5154.78	-0.703385	1.01478	RA
Gm15055	TSS25307	TSS25307	-	778	971	1.14387	0.00560303	1	1578	2958	0.586619	2.2e-68	1.54e-64	1139.68	1045.67	1233.74	2495.97	-0.124206	1.01656	RA
Dcaf10	NM_153167	NM_153167	gi|110815803|ref|NM_153167.2| Mus musculus DDB1 and CUL4 associated factor 10 (Dcaf10), mRNA	230	252	1.30299	0.00407682	1	352	660	0.586493	1.9e-16	1.33e-12	336.924	271.378	275.206	556.909	-0.312117	1.01693	RA
Mphosph8	NM_023773	NM_023773	gi|225543401|ref|NM_023773.2| Mus musculus M-phase phosphoprotein 8 (Mphosph8), mRNA	24043	32653	1.05123	4.34e-09	3.04e-05	14919	28054	0.584535	0	0	35220.2	35163.9	11664.2	23672	-0.0023086	1.0211	RA
Rpl23a	NM_207523	NM_207523	gi|254028197|ref|NM_207523.2| Mus musculus ribosomal protein L23A (Rpl23a), mRNA	290	150	2.76012	1.74e-25	1.22e-21	634	1199	0.581473	1.93e-29	1.35e-25	424.817	161.535	495.683	1011.72	-1.395	1.02932	RA
Ikbip	NM_026166,NM_027078	NM_026166	gi|121583480|ref|NM_026166.2| Mus musculus IKBKB interacting protein (Ikbip), transcript variant 1, mRNA	318	414	1.09659	0.215577	1	517	981	0.579539	1.18e-24	8.23e-21	465.833	445.835	404.209	827.769	-0.0633032	1.03413	RA
Grip1	NM_001277293,NM_001277292,NM_133442,NM_130891,NM_028736,NM_001277294,NM_001277295,TSS11483	NM_001277293	gi|472235280|ref|NM_001277293.1| Mus musculus glutamate receptor interacting protein 1 (Grip1), transcript variant 5, mRNA	58	69	1.20003	0.321864	1	759	1443	0.578407	1.1e-35	7.7e-32	84.9633	74.3059	593.413	1217.61	-0.193364	1.03694	RA
Synpo	NM_177340,NM_001109975	NM_177340	gi|158303334|ref|NM_177340.2| Mus musculus synaptopodin (Synpo), transcript variant A, mRNA	26	21	1.7675	0.0543515	1	202	386	0.57548	9.29e-11	6.5e-07	38.087	22.6148	157.931	325.707	-0.75203	1.04429	RA
Prickle2	NM_001134460,NM_001134461,NM_001081146,NM_001134459	NM_001134460	gi|557878622|ref|NM_001134460.2| Mus musculus prickle planar cell polarity protein 2 (Prickle2), transcript variant 4, mRNA	34	40	1.21348	0.410755	1	180	348	0.5688	3.68e-10	2.57e-06	49.8061	43.0759	140.73	293.643	-0.209442	1.06113	RA
Atp6v0e	NM_025272	NM_025272	gi|50659078|ref|NM_025272.2| Mus musculus ATPase, H+ transporting, lysosomal V0 subunit E (Atp6v0e), mRNA	248	342	1.03526	0.676023	1	261	505	0.568348	3.75e-14	2.62e-10	363.291	368.299	204.059	426.12	0.019749	1.06227	RA
R3hdm4	NM_177994	NM_177994	gi|109627659|ref|NM_177994.4| Mus musculus R3H domain containing 4 (R3hdm4), mRNA	195	220	1.26539	0.0189743	1	267	519	0.565729	1.12e-14	7.81e-11	285.653	236.917	208.75	437.933	-0.269878	1.06893	RA
Zcchc17	NM_153160	NM_153160	gi|260281876|ref|NM_153160.4| Mus musculus zinc finger, CCHC domain containing 17 (Zcchc17), mRNA	2118	2979	1.01502	0.598567	1	2559	4996	0.563221	2.39e-129	1.67e-125	3102.63	3208.08	2000.72	4215.63	0.0482183	1.07523	RA
B2m	NM_009735	NM_009735	gi|144227219|ref|NM_009735.3| Mus musculus beta-2 microglobulin (B2m), mRNA	177	209	1.20904	0.070183	1	336	658	0.561535	1.18e-18	8.22e-15	259.285	225.071	262.696	555.221	-0.204154	1.07967	RA
Atp2b1	NM_026482	NM_026482	gi|240849390|ref|NM_026482.2| Mus musculus ATPase, Ca++ transporting, plasma membrane 1 (Atp2b1), mRNA	4146	5451	1.08587	6.8e-05	0.476012	5527	10841	0.560539	2.78e-282	1.94e-278	6073.41	5870.17	4321.2	9147.65	-0.0491064	1.08197	RA
Nr2c2	NM_011630	NM_011630	gi|293651550|ref|NM_011630.3| Mus musculus nuclear receptor subfamily 2, group C, member 2 (Nr2c2), mRNA	143	158	1.29208	0.0300924	1	167	329	0.558196	3.31e-10	2.32e-06	209.479	170.15	130.566	277.611	-0.299998	1.08828	RA
Dpf1	NM_013874	NM_013874	gi|118130893|ref|NM_013874.2| Mus musculus D4, zinc and double PHD fingers family 1 (Dpf1), mRNA	345	432	1.14012	0.0740605	1	138	272	0.557926	1.09e-08	7.62e-05	505.385	465.219	107.893	229.514	-0.119472	1.08898	RA
Ttc38	NM_001033337	NM_001033337	gi|162138919|ref|NM_001033337.4| Mus musculus tetratricopeptide repeat domain 38 (Ttc38), mRNA	208	189	1.57112	8.43e-06	0.0589628	161	320	0.553276	4.12e-10	2.88e-06	304.696	203.534	125.875	270.016	-0.582105	1.10105	RA
Thoc2	NM_001033422	NM_001033422	gi|125656162|ref|NM_001033422.1| Mus musculus THO complex 2 (Thoc2), mRNA	15316	19341	1.13064	1.11e-29	7.74e-26	10018	19975	0.551324	0	0	22436.2	20828.3	7832.42	16854.9	-0.107284	1.10564	RA
Ssh2	NM_177710,NM_001291190	NM_177710	gi|342672078|ref|NM_177710.4| Mus musculus slingshot homolog 2 (Drosophila) (Ssh2), transcript variant 1, mRNA	623	856	1.03906	0.475726	1	2248	4483	0.551393	1.37e-123	9.61e-120	912.623	921.824	1757.56	3782.76	0.0144714	1.10586	RA
Gm1995	TSS20797	TSS20797	-	22	28	1.12171	0.774156	1	229	459	0.54864	2.81e-14	1.97e-10	32.2275	30.1531	179.04	387.305	-0.0959839	1.11319	RA
Hoxb4	NM_010459	NM_010459	gi|294979159|ref|NM_010459.7| Mus musculus homeobox B4 (Hoxb4), mRNA	12	8	2.14147	0.111109	1	1954	3921	0.547981	3.79e-110	2.65e-106	17.5786	8.61518	1527.71	3308.55	-1.02887	1.11483	RA
Chrm4	NM_007699	NM_007699	gi|158186619|ref|NM_007699.2| Mus musculus cholinergic receptor, muscarinic 4 (Chrm4), mRNA	70	80	1.24917	0.184618	1	128	258	0.545578	9.37e-09	6.55e-05	102.542	86.1518	100.075	217.701	-0.251262	1.12127	RA
Gm13119	NM_001034101	NM_001034101	gi|113461987|ref|NM_001034101.2| Mus musculus predicted gene 13119 (Gm13119), mRNA	11	1	15.704	0.000432756	1	214	437	0.538515	3.22e-14	2.25e-10	16.1137	1.0769	167.313	368.741	-3.90334	1.14006	RA
Nrp1	NM_008737	NM_008737	gi|244792699|ref|NM_008737.2| Mus musculus neuropilin 1 (Nrp1), mRNA	25	32	1.11533	0.688431	1	741	1514	0.538206	8.1e-46	5.67e-42	36.6221	34.4607	579.34	1277.52	-0.0877634	1.14086	RA
Amotl1	NM_001081395	NM_001081395	gi|124487106|ref|NM_001081395.1| Mus musculus angiomotin-like 1 (Amotl1), mRNA	545	800	0.972571	0.637718	1	1275	2606	0.538001	1.2e-77	8.4e-74	798.362	861.518	996.839	2198.95	0.109837	1.14138	RA
Atxn1l	NM_001080930	NM_001080930	gi|124286822|ref|NM_001080930.1| Mus musculus ataxin 1-like (Atxn1l), mRNA	219	315	0.992543	0.964942	1	348	712	0.53748	1.74e-22	1.22e-18	320.81	339.223	272.079	600.787	0.0805137	1.14283	RA
BC005561	NM_001166581	NM_001166581	gi|262205178|ref|NM_001166581.1| Mus musculus cDNA sequence BC005561 (BC005561), mRNA	5549	3984	1.98878	1.14e-244	7.95e-241	2173	4458	0.535984	9.3e-133	6.5e-129	8128.65	4290.36	1698.93	3761.67	-0.921917	1.14675	RA
Hoxa4	NM_008265	NM_008265	gi|142381148|ref|NM_008265.3| Mus musculus homeobox A4 (Hoxa4), mRNA	2	1	2.85527	0.572629	1	282	583	0.531918	3.56e-19	2.49e-15	2.92977	1.0769	220.477	491.936	-1.44391	1.15784	RA
Zadh2	NM_146090	NM_146090	gi|158508439|ref|NM_146090.5| Mus musculus zinc binding alcohol dehydrogenase, domain containing 2 (Zadh2), mRNA	46	52	1.26289	0.259814	1	246	511	0.529393	3.43e-17	2.4e-13	67.3847	55.9986	192.331	431.183	-0.267029	1.1647	RA
Ncor1	NM_011308,NM_001252313,NM_177229	NM_011308	gi|356640156|ref|NM_011308.3| Mus musculus nuclear receptor co-repressor 1 (Ncor1), transcript variant 2, mRNA	15597	20277	1.09822	1.8e-18	1.26e-14	11148	23172	0.528825	0	0	22847.8	21836.2	8715.89	19552.6	-0.0653316	1.16564	RA
Gpi1	NM_008155	NM_008155	gi|576067929|ref|NM_008155.4| Mus musculus glucose phosphate isomerase 1 (Gpi1), mRNA	6969	10077	0.987308	0.413843	1	6109	12718	0.528099	0	0	10208.8	10851.9	4776.23	10731.5	0.0881354	1.1679	RA
Rhox10	NM_001024850	NM_001024850	gi|91206460|ref|NM_001024850.2| Mus musculus reproductive homeobox 10 (Rhox10), mRNA	134	184	1.03971	0.732822	1	224	468	0.526341	4.35e-16	3.04e-12	196.295	198.149	175.131	394.899	0.0135655	1.17305	RA
Ttc28	NM_001267622	NM_001267622	gi|390407653|ref|NM_001267622.1| Mus musculus tetratricopeptide repeat domain 28 (Ttc28), mRNA	99	91	1.5531	0.00247467	1	333	696	0.526136	3.79e-23	2.65e-19	145.024	97.9976	260.351	587.286	-0.565469	1.17361	RA
Irgq	NM_153134	NM_153134	gi|208431799|ref|NM_153134.3| Mus musculus immunity-related GTPase family, Q (Irgq), mRNA	137	175	1.11763	0.328873	1	217	454	0.525616	1.05e-15	7.35e-12	200.689	188.457	169.658	383.086	-0.0907282	1.17504	RA
Bri3	NM_001163709,NM_018772	NM_001163709	gi|255683450|ref|NM_001163709.1| Mus musculus brain protein I3 (Bri3), transcript variant 2, mRNA	165	231	1.01974	0.878301	1	140	293	0.525444	1.17e-10	8.19e-07	241.706	248.763	109.457	247.234	0.0415196	1.17551	RA
Tspan9	NM_175414	NM_175414	gi|118129877|ref|NM_175414.4| Mus musculus tetraspanin 9 (Tspan9), mRNA	175	209	1.19538	0.0870289	1	885	1854	0.524912	2.03e-59	1.42e-55	256.355	225.071	691.924	1564.41	-0.187759	1.17693	RA
Lyrm4	NM_201358	NM_201358	gi|113681250|ref|NM_201358.2| Mus musculus LYR motif containing 4 (Lyrm4), mRNA	376	559	0.960262	0.550006	1	235	493	0.524186	5.42e-17	3.79e-13	550.797	601.985	183.731	415.994	0.128208	1.17897	RA
Dkk3	NM_015814	NM_015814	gi|31560475|ref|NM_015814.2| Mus musculus dickkopf WNT signaling pathway inhibitor 3 (Dkk3), mRNA	58	75	1.10403	0.597507	1	500	1051	0.523151	1.21e-34	8.49e-31	84.9633	80.7673	390.917	886.835	-0.0730695	1.1818	RA
Arid4a	NM_001081195	NM_001081195	gi|124487104|ref|NM_001081195.1| Mus musculus AT rich interactive domain 4A (RBP1-like) (Arid4a), mRNA	2929	3747	1.11599	9.01e-06	0.0630028	1306	2755	0.521275	6.49e-89	4.54e-85	4290.65	4035.13	1021.08	2324.67	-0.0885794	1.18694	RA
Tubb4a	NM_009451	NM_009451	gi|31981938|ref|NM_009451.3| Mus musculus tubulin, beta 4A class IVA (Tubb4a), mRNA	53	49	1.54414	0.0341206	1	468	991	0.519317	1.98e-33	1.39e-29	77.6389	52.768	365.899	836.207	-0.557118	1.19242	RA
Nexn	NM_199465	NM_199465	gi|240849435|ref|NM_199465.2| Mus musculus nexilin (Nexn), mRNA	802	1041	1.09987	0.0442563	1	771	1634	0.518868	4.66e-54	3.26e-50	1174.84	1121.05	602.795	1378.77	-0.0676113	1.19365	RA
Rps25	NM_024266	NM_024266	gi|51491883|ref|NM_024266.3| Mus musculus ribosomal protein S25 (Rps25), mRNA	3188	4612	0.986833	0.572974	1	1505	3206	0.516196	1.14e-105	7.96e-102	4670.05	4966.65	1176.66	2705.23	0.0888337	1.20105	RA
Fhl3	NM_010213	NM_010213	gi|291167794|ref|NM_010213.3| Mus musculus four and a half LIM domains 3 (Fhl3), mRNA	61	89	0.978487	0.934007	1	113	242	0.513487	1.97e-09	1.38e-05	89.358	95.8438	88.3473	204.2	0.101089	1.20872	RA
Msrb3	NM_177092	NM_177092	gi|194394206|ref|NM_177092.4| Mus musculus methionine sulfoxide reductase B3 (Msrb3), mRNA	22	26	1.20799	0.558528	1	129	278	0.510283	7.87e-11	5.51e-07	32.2275	27.9993	100.857	234.577	-0.202899	1.21775	RA
Metap2	NM_019648	NM_019648	gi|83779008|ref|NM_019648.3| Mus musculus methionine aminopeptidase 2 (Metap2), mRNA	13181	19538	0.963097	0.000862847	1	7283	15816	0.506228	0	0	19308.6	21040.4	5694.1	13345.6	0.123916	1.22882	RA
Abhd13	NM_001081119,NM_026868	NM_001081119	gi|124487440|ref|NM_001081119.1| Mus musculus abhydrolase domain containing 13 (Abhd13), transcript variant 2, mRNA	333	520	0.914214	0.210493	1	275	599	0.504858	4.04e-22	2.83e-18	487.807	559.986	215.005	505.437	0.199082	1.23316	RA
Loh12cr1	NM_001170479,NM_026371	NM_001170479	gi|281427220|ref|NM_001170479.1| Mus musculus BLOC-1 related complex subunit 5 (Borcs5), transcript variant 1, mRNA	165	264	0.892243	0.259498	1	110	240	0.50402	1.06e-09	7.41e-06	241.706	284.301	86.0018	202.512	0.234165	1.23557	RA
Ntn3	NM_010947	NM_010947	gi|62990172|ref|NM_010947.3| Mus musculus netrin 3 (Ntn3), mRNA	45	49	1.31107	0.208643	1	154	336	0.504019	4.05e-13	2.83e-09	65.9198	52.768	120.403	283.517	-0.32105	1.23557	RA
Slc24a1	NM_144813	NM_144813	gi|21450182|ref|NM_144813.1| Mus musculus solute carrier family 24 (sodium/potassium/calcium exchanger), member 1 (Slc24a1), mRNA	213	316	0.962291	0.69105	1	98	214	0.503592	7.74e-09	5.41e-05	312.021	340.299	76.6198	180.574	0.125164	1.2368	RA
Ago2	NM_153178	NM_153178	gi|258613869|ref|NM_153178.4| Mus musculus argonaute RISC catalytic subunit 2 (Ago2), mRNA	402	599	0.958104	0.520816	1	255	557	0.503441	8.03e-21	5.62e-17	588.884	645.061	199.368	469.997	0.131453	1.23722	RA
Dnajc24	NM_026992,TSS12895	NM_026992	gi|300192994|ref|NM_026992.3| Mus musculus DnaJ heat shock protein family (Hsp40) member C24 (Dnajc24), transcript variant 1, mRNA	124	170	1.04136	0.767099	1	119	263	0.497586	7.44e-11	5.21e-07	181.646	183.072	93.0383	221.92	0.0112874	1.25414	RA
Mvb12b	NM_175184	NM_175184	gi|133893168|ref|NM_175184.4| Mus musculus multivesicular body subunit 12B (Mvb12b), mRNA	26	30	1.23727	0.419729	1	118	261	0.497186	8.79e-11	6.15e-07	38.087	32.3069	92.2565	220.232	-0.237456	1.2553	RA
Sorl1	NM_011436	NM_011436	gi|142372316|ref|NM_011436.3| Mus musculus sortilin-related receptor, LDLR class A repeats-containing (Sorl1), mRNA	518	835	0.885613	0.0311834	1	302	671	0.494947	8.9e-26	6.23e-22	758.81	899.209	236.114	566.191	0.244917	1.2618	RA
Hebp2	NM_019487	NM_019487	gi|118130701|ref|NM_019487.3| Mus musculus heme binding protein 2 (Hebp2), mRNA	29	32	1.29378	0.362656	1	119	265	0.493831	4.16e-11	2.91e-07	42.4817	34.4607	93.0383	223.607	-0.301888	1.26507	RA
Hoxc5	NM_175730	NM_175730	gi|158508449|ref|NM_175730.5| Mus musculus homeobox C5 (Hoxc5), mRNA	1	1	1.4276	1	1	137	306	0.492353	1.19e-12	8.34e-09	1.46489	1.0769	107.111	258.203	-0.443907	1.2694	RA
Nat8l	NM_001001985	NM_001001985	gi|134288911|ref|NM_001001985.3| Mus musculus N-acetyltransferase 8-like (Nat8l), mRNA	95	150	0.904145	0.47541	1	173	387	0.4916	9.93e-16	6.95e-12	139.164	161.535	135.257	326.551	0.215056	1.2716	RA
Frk	NM_010237,NM_001159544	NM_010237	gi|227116295|ref|NM_010237.3| Mus musculus fyn-related kinase (Frk), transcript variant 2, mRNA	7	1	9.99298	0.0102967	1	179	401	0.490891	2.77e-16	1.94e-12	10.2542	1.0769	139.948	338.364	-3.25126	1.27368	RA
Gpc3	NM_016697	NM_016697	gi|262231735|ref|NM_016697.3| Mus musculus glypican 3 (Gpc3), mRNA	362	565	0.914676	0.193159	1	1388	3134	0.487016	1.65e-118	1.16e-114	530.288	608.447	1085.19	2644.47	0.198354	1.28504	RA
Gprc5c	NM_001110337,NM_001110338,NM_147217	NM_001110337	gi|160333230|ref|NM_001110337.1| Mus musculus G protein-coupled receptor, family C, group 5, member C (Gprc5c), transcript variant 1, mRNA	50	47	1.51872	0.0395505	1	524	1187	0.485457	3.01e-46	2.1e-42	73.2443	50.6142	409.681	1001.59	-0.533175	1.28972	RA
Hoxa5	NM_010453	NM_010453	gi|118130009|ref|NM_010453.5| Mus musculus homeobox A5 (Hoxa5), mRNA	5	2	3.56907	0.132581	1	698	1584	0.484581	1.53e-61	1.07e-57	7.32443	2.15379	545.721	1336.58	-1.76584	1.29231	RA
Ube3a	NM_173010,NM_001033962,NM_011668	NM_173010	gi|146198826|ref|NM_173010.3| Mus musculus ubiquitin protein ligase E3A (Ube3a), transcript variant 1, mRNA	2769	4233	0.933858	0.00522604	1	2616	5937	0.484505	1.83e-225	1.28e-221	4056.27	4558.5	2045.28	5009.65	0.168408	1.29241	RA
Brd4	NM_001286630,NM_020508,NM_198094	NM_001286630	gi|557636694|ref|NM_001286630.1| Mus musculus bromodomain containing 4 (Brd4), transcript variant 3, mRNA	12482	20080	0.887327	6.74e-26	4.71e-22	8634	19599	0.484264	0	0	18284.7	21624.1	6750.36	16537.7	0.242003	1.29272	RA
Cebpb	NM_009883,NM_001287738,NM_001287739	NM_009883	gi|567757570|ref|NM_009883.4| Mus musculus CCAAT/enhancer binding protein (C/EBP), beta (Cebpb), transcript variant 1, mRNA	169	206	1.17121	0.128474	1	100	227	0.484454	4.01e-10	2.8e-06	247.566	221.841	78.1835	191.543	-0.158286	1.29273	RA
Loxl2	NM_033325	NM_033325	gi|225579027|ref|NM_033325.2| Mus musculus lysyl oxidase-like 2 (Loxl2), mRNA	211	350	0.860679	0.0863249	1	448	1023	0.481586	8.94e-41	6.25e-37	309.091	376.914	350.262	863.209	0.286205	1.30128	RA
Zmat1	NM_175446	NM_175446	gi|111185886|ref|NM_175446.3| Mus musculus zinc finger, matrin type 1 (Zmat1), mRNA	135	181	1.0648	0.607094	1	285	651	0.481436	1.32e-26	9.21e-23	197.759	194.918	222.823	549.315	-0.0208769	1.30174	RA
Hoxa1	NM_010449	NM_010449	gi|160358775|ref|NM_010449.4| Mus musculus homeobox A1 (Hoxa1), transcript variant 1, mRNA	24	39	0.878512	0.701447	1	898	2053	0.481005	1.92e-80	1.34e-76	35.1572	41.999	702.088	1732.32	0.256532	1.30299	RA
Ubn1	NM_026666	NM_026666	gi|142368745|ref|NM_026666.3| Mus musculus ubinuclein 1 (Ubn1), mRNA	3178	5122	0.885741	7.13e-08	0.000498923	2749	6293	0.480332	1.79e-243	1.25e-239	4655.4	5515.87	2149.26	5310.04	0.244681	1.30488	RA
Slc16a9	NM_025807	NM_025807	gi|146135051|ref|NM_025807.3| Mus musculus solute carrier family 16 (monocarboxylic acid transporters), member 9 (Slc16a9), mRNA	33	21	2.24344	0.0034989	1	108	248	0.478907	4.33e-11	3.03e-07	48.3412	22.6148	84.4382	209.263	-1.09598	1.30935	RA
Dnajc3	NM_008929	NM_008929	gi|225579039|ref|NM_008929.3| Mus musculus DnaJ heat shock protein family (Hsp40) member C3 (Dnajc3), mRNA	1307	2063	0.904439	0.00457504	1	1921	4416	0.478343	5.5e-173	3.85e-169	1914.6	2221.64	1501.9	3726.23	0.214577	1.31092	RA
Ten1	NM_027107	NM_027107	gi|254675209|ref|NM_027107.1| Mus musculus TEN1 telomerase capping complex subunit (Ten1), mRNA	147	228	0.920431	0.462735	1	237	546	0.477345	5.77e-23	4.04e-19	215.338	245.533	185.295	460.716	0.18931	1.31405	RA
Pdpn	NM_010329,NM_001290822	NM_010329	gi|595763263|ref|NM_010329.3| Mus musculus podoplanin (Pdpn), transcript variant 1, mRNA	178	284	0.894758	0.256744	1	282	652	0.475639	2.64e-27	1.85e-23	260.75	305.839	220.477	550.159	0.230106	1.31922	RA
Prpf40a	NM_018785	NM_018785	gi|118130745|ref|NM_018785.2| Mus musculus pre-mRNA processing factor 40A (Prpf40a), mRNA	12010	19901	0.861485	1.79e-38	1.25e-34	10897	25206	0.475175	0	0	17593.3	21431.3	8519.65	21268.9	0.284698	1.31988	RA
Setbp1	NM_053099	NM_053099	gi|197927409|ref|NM_053099.2| Mus musculus SET binding protein 1 (Setbp1), mRNA	63	52	1.72959	0.00426942	1	145	336	0.474578	6.73e-15	4.71e-11	92.2878	55.9986	113.366	283.517	-0.720747	1.32245	RA
Larp1	NM_028451	NM_028451	gi|226442900|ref|NM_028451.1| Mus musculus La ribonucleoprotein domain family, member 1 (Larp1), mRNA	13314	22676	0.83811	1.37e-59	9.57e-56	7930	18424	0.473153	0	0	19503.5	24419.7	6199.95	15546.2	0.324315	1.32623	RA
Mgll	NM_001166249,NM_011844,NM_001166250,NM_001166251	NM_001166249	gi|261878508|ref|NM_001166249.1| Mus musculus monoglyceride lipase (Mgll), transcript variant 3, mRNA	100	106	1.3468	0.0337373	1	515	1198	0.472739	1.69e-49	1.18e-45	146.489	114.151	402.645	1010.87	-0.359843	1.32802	RA
Tmem246	NM_025944	NM_025944	gi|197116390|ref|NM_025944.3| Mus musculus transmembrane protein 246 (Tmem246), mRNA	29	37	1.11895	0.707911	1	140	326	0.472269	1.51e-14	1.06e-10	42.4817	39.8452	109.457	275.079	-0.0924349	1.32949	RA
Sox11	NM_009234	NM_009234	gi|237513001|ref|NM_009234.6| Mus musculus SRY (sex determining region Y)-box 11 (Sox11), mRNA	819	1330	0.879084	0.0038088	1	1681	3925	0.470949	2.97e-159	2.08e-155	1199.74	1432.27	1314.26	3311.92	0.255584	1.33341	RA
Ppp1r16b	NM_153089,NM_001159662	NM_153089	gi|227558997|ref|NM_153089.4| Mus musculus protein phosphatase 1, regulatory (inhibitor) subunit 16B (Ppp1r16b), transcript variant 2, mRNA	18	9	2.85527	0.00989957	1	153	358	0.469989	5.39e-16	3.77e-12	26.3679	9.69207	119.621	302.081	-1.44391	1.33647	RA
Laptm4b	NM_033521	NM_033521	gi|118130826|ref|NM_033521.3| Mus musculus lysosomal-associated protein transmembrane 4B (Laptm4b), mRNA	369	587	0.897412	0.107385	1	219	513	0.469466	2.35e-22	1.64e-18	540.543	632.139	171.222	432.87	0.225832	1.33807	RA
Steap3	NM_001085409,NM_133186	NM_001085409	gi|146134511|ref|NM_001085409.1| Mus musculus STEAP family member 3 (Steap3), transcript variant 1, mRNA	128	189	0.966858	0.819504	1	198	464	0.469273	2.38e-20	1.67e-16	187.505	203.534	154.803	391.524	0.118335	1.33866	RA
Prss50	NM_146227	NM_146227	gi|146149122|ref|NM_146227.4| Mus musculus protease, serine 50 (Prss50), mRNA	223	331	0.961813	0.666222	1	160	375	0.46921	9.37e-17	6.56e-13	326.669	356.453	125.094	316.426	0.12588	1.33886	RA
Foxf1	NM_010426	NM_010426	gi|402534549|ref|NM_010426.2| Mus musculus forkhead box F1 (Foxf1), mRNA	1	1	1.4276	1	1	161	378	0.468396	5.86e-17	4.1e-13	1.46489	1.0769	125.875	318.957	-0.443907	1.34137	RA
Wfikkn1	NM_001100454	NM_001100454	gi|162462113|ref|NM_001100454.1| Mus musculus WAP, FS, Ig, KU, and NTR-containing protein 1 (Wfikkn1), mRNA	21	30	0.999336	1	1	138	324	0.468396	1.15e-14	8.04e-11	30.7626	32.3069	107.893	273.392	0.0706659	1.34137	RA
Hoxb5	NM_008268	NM_008268	gi|160358779|ref|NM_008268.2| Mus musculus homeobox B5 (Hoxb5), mRNA	1	1	1.4276	1	1	175	411	0.468247	2.43e-18	1.7e-14	1.46489	1.0769	136.821	346.802	-0.443907	1.34182	RA
Mbnl3	NM_134163	NM_134163	gi|887235646|ref|NM_134163.5| Mus musculus muscleblind-like 3 (Drosophila) (Mbnl3), transcript variant 1, mRNA	113	179	0.90122	0.405531	1	199	470	0.465622	5.88e-21	4.11e-17	165.532	192.765	155.585	396.587	0.21973	1.34993	RA
Ccdc55	NM_001012309	NM_001012309	gi|444909162|ref|NM_001012309.2| Mus musculus nuclear speckle regulatory protein 1 (Nsrp1), mRNA	8802	14838	0.84682	1.75e-35	1.23e-31	6596	15600	0.464829	0	0	12893.9	15979	5156.98	13163.3	0.309486	1.35192	RA
Nek1	NM_175089	NM_175089	gi|651165374|ref|NM_175089.4| Mus musculus NIMA (never in mitosis gene a)-related expressed kinase 1 (Nek1), transcript variant 3, mRNA	859	1396	0.878427	0.00273998	1	554	1315	0.463292	1.89e-56	1.33e-52	1258.34	1503.35	433.136	1109.6	0.256662	1.35714	RA
H2afy	NM_001159513,NM_001159515,NM_001159514,NM_012015	NM_001159513	gi|283945571|ref|NM_001159513.1| Mus musculus H2A histone family, member Y (H2afy), transcript variant 2, mRNA	1601	2501	0.913864	0.00498472	1	1909	4550	0.461355	2.07e-192	1.45e-188	2345.28	2693.32	1492.52	3839.3	0.199625	1.36309	RA
Dnajb12	NM_019965	NM_019965	gi|31982700|ref|NM_019965.2| Mus musculus DnaJ heat shock protein family (Hsp40) member B12 (Dnajb12), mRNA	363	508	1.02015	0.783062	1	243	581	0.459947	3.58e-26	2.5e-22	531.753	547.064	189.986	490.249	0.0409517	1.36762	RA
Dad1	NM_001113358,NM_010015	NM_001113358	gi|164518941|ref|NM_001113358.1| Mus musculus defender against cell death 1 (Dad1), transcript variant 1, mRNA	313	540	0.827504	0.00816484	1	347	835	0.457003	1.98e-37	1.39e-33	458.509	581.524	271.297	704.574	0.34289	1.37688	RA
Nyap1	NM_175521	NM_175521	gi|37537543|ref|NM_175521.3| Mus musculus neuronal tyrosine-phosphorylated phosphoinositide 3-kinase adaptor 1 (Nyap1), mRNA	119	210	0.808992	0.0647506	1	117	282	0.456266	1.34e-13	9.39e-10	174.321	226.148	91.4747	237.952	0.375521	1.37923	RA
Blvrb	NM_144923,NM_001290525	NM_144923	gi|133893170|ref|NM_144923.3| Mus musculus biliverdin reductase B (flavin reductase (NADPH)) (Blvrb), transcript variant 1, mRNA	576	965	0.852155	0.00245157	1	550	1326	0.456132	9.93e-59	6.95e-55	843.774	1039.21	430.009	1118.88	0.300553	1.37962	RA
Trmt61a	NM_001099793,NM_001099792,NM_177374	NM_001099793	gi|152963556|ref|NM_001099793.1| Mus musculus tRNA methyltransferase 61A (Trmt61a), transcript variant 3, mRNA	124	208	0.851106	0.163438	1	58	140	0.455599	2.22e-07	0.00155284	181.646	223.995	45.3464	118.132	0.302336	1.38134	RA
Phf20	NM_172674	NM_172674	gi|124487306|ref|NM_172674.2| Mus musculus PHD finger protein 20 (Phf20), mRNA	5835	10241	0.813361	6.18e-37	4.32e-33	3374	8146	0.455415	0	0	8547.6	11028.5	2637.91	6873.61	0.367645	1.38167	RA
Ntpcr	NM_025636	NM_025636	gi|229576858|ref|NM_025636.5| Mus musculus nucleoside-triphosphatase, cancer-related (Ntpcr), transcript variant 1, mRNA	330	580	0.812273	0.00243129	1	137	331	0.45517	8.12e-16	5.68e-12	483.412	624.6	107.111	279.298	0.36968	1.3827	RA
Tmem9b	NM_020050	NM_020050	gi|10092670|ref|NM_020050.1| Mus musculus TMEM9 domain family, member B (Tmem9b), mRNA	114	146	1.11472	0.412799	1	175	423	0.454964	8.04e-20	5.63e-16	166.997	157.227	136.821	356.928	-0.0869727	1.38334	RA
Tmem37	NM_019432	NM_019432	gi|31980888|ref|NM_019432.2| Mus musculus transmembrane protein 37 (Tmem37), mRNA	44	37	1.69768	0.0177678	1	104	252	0.453852	2.04e-12	1.43e-08	64.4549	39.8452	81.3108	212.638	-0.693885	1.38688	RA
Epha4	NM_007936	NM_007936	gi|86788142|ref|NM_007936.3| Mus musculus Eph receptor A4 (Epha4), mRNA	1698	2880	0.841708	1.48e-08	0.00010365	814	1976	0.453005	1.01e-87	7.04e-84	2487.37	3101.46	636.414	1667.35	0.318325	1.38952	RA
Zfp703	NM_001101502,NM_001110508	NM_001101502	gi|160333267|ref|NM_001101502.1| Mus musculus zinc finger protein 703 (Zfp703), transcript variant 1, mRNA	14	1	19.9869	3.74e-05	0.2616	733	1782	0.452338	1.37e-79	9.57e-76	20.5084	1.0769	573.085	1503.65	-4.25126	1.39165	RA
9230114K14Rik	TSS23388	TSS23388	-	354	458	1.10345	0.164582	1	216	526	0.451593	1.03e-24	7.17e-21	518.569	493.219	168.876	443.84	-0.072309	1.39407	RA
Fam133b	NM_001042501	NM_001042501	gi|109948294|ref|NM_001042501.1| Mus musculus family with sequence similarity 133, member B (Fam133b), mRNA	4222	7022	0.858356	3.28e-15	2.29e-11	3334	8139	0.450402	0	0	6184.74	7561.97	2606.64	6867.7	0.290048	1.39764	RA
Taok3	NM_001199685,NM_001081308,NM_183306	NM_001199685	gi|314122204|ref|NM_001199685.1| Mus musculus TAO kinase 3 (Taok3), transcript variant 1, mRNA	251	323	1.1094	0.219041	1	361	882	0.450106	1.42e-40	9.92e-37	367.686	347.838	282.242	744.233	-0.0800604	1.39882	RA
Nkapl	NM_025719	NM_025719	gi|254553395|ref|NM_025719.3| Mus musculus NFKB activating protein-like (Nkapl), mRNA	246	405	0.867178	0.0798105	1	204	504	0.445122	1.93e-24	1.35e-20	360.362	436.143	159.494	425.276	0.275356	1.41489	RA
Fam49a	NM_029758,NM_001146119	NM_029758	gi|225735643|ref|NM_029758.4| Mus musculus family with sequence similarity 49, member A (Fam49a), transcript variant 1, mRNA	311	388	1.14431	0.0772254	1	214	529	0.444875	1.51e-25	1.05e-21	455.579	417.836	167.313	446.371	-0.124765	1.4157	RA
D10Bwg1379e	NM_001033258	NM_001033258	gi|158508503|ref|NM_001033258.4| Mus musculus ARFGEF family member 3 (Arfgef3), mRNA	124	189	0.936636	0.605411	1	126	312	0.444117	9.46e-16	6.62e-12	181.646	203.534	98.5112	263.266	0.164139	1.41816	RA
Serbp1	NM_001113566,NM_001113564,NM_025814,NM_001113565	NM_001113566	gi|165932380|ref|NM_001113566.1| Mus musculus serpine1 mRNA binding protein 1 (Serbp1), transcript variant 4, mRNA	78354	131765	0.848273	1.13e-293	7.9e-290	37111	92000	0.442696	0	0	114780	141897	29014.7	77629.7	0.305981	1.41983	RA
Syt9	NM_021889	NM_021889	gi|146135070|ref|NM_021889.4| Mus musculus synaptotagmin IX (Syt9), mRNA	247	433	0.814378	0.0100987	1	309	767	0.443038	1.28e-36	8.98e-33	361.827	466.296	241.587	647.196	0.365949	1.42166	RA
Trim32	NM_001161782,NM_053084	NM_001161782	gi|239937490|ref|NM_001161782.1| Mus musculus tripartite motif-containing 32 (Trim32), transcript variant 2, mRNA	299	439	0.972347	0.736475	1	235	584	0.442522	2.27e-28	1.59e-24	438.001	472.758	183.731	492.78	0.110168	1.42335	RA
Gm2027	TSS17784	TSS17784	-	55	82	0.957552	0.86231	1	150	373	0.442246	1.17e-18	8.15e-15	80.5687	88.3056	117.275	314.738	0.132285	1.42425	RA
Ehd4	NM_133838	NM_133838	gi|146149325|ref|NM_133838.4| Mus musculus EH-domain containing 4 (Ehd4), mRNA	682	1219	0.798716	2.2e-06	0.0154096	933	2328	0.440718	8.49e-109	5.94e-105	999.052	1312.74	729.452	1964.37	0.393947	1.42918	RA
Sec62	NM_027016	NM_027016	gi|84370366|ref|NM_027016.2| Mus musculus SEC62 homolog (S. cerevisiae) (Sec62), mRNA	14187	21132	0.958403	9.03e-05	0.631507	14015	35017	0.439802	0	0	20782.3	22757	10957.4	29547.4	0.130953	1.43112	RA
Elovl6	NM_130450	NM_130450	gi|91598889|ref|NM_130450.2| Mus musculus ELOVL family member 6, elongation of long chain fatty acids (yeast) (Elovl6), mRNA	3096	5486	0.805644	3.23e-22	2.26e-18	3216	8049	0.43932	0	0	4535.28	5907.86	2514.38	6791.76	0.381442	1.43358	RA
Plagl2	NM_018807	NM_018807	gi|118130736|ref|NM_018807.5| Mus musculus pleiomorphic adenoma gene-like 2 (Plagl2), mRNA	116	175	0.946308	0.676935	1	216	543	0.437456	6.03e-27	4.22e-23	169.927	188.457	168.876	458.184	0.149323	1.43996	RA
Deptor	NM_145470,NM_001037937	NM_145470	gi|549806803|ref|NM_145470.3| Mus musculus DEP domain containing MTOR-interacting protein (Deptor), transcript variant 1, mRNA	615	1097	0.800351	8.68e-06	0.0606946	315	792	0.437384	1.05e-38	7.34e-35	900.904	1181.36	246.278	668.291	0.390998	1.44019	RA
Igsf3	NM_207205	NM_207205	gi|170650605|ref|NM_207205.2| Mus musculus immunoglobulin superfamily, member 3 (Igsf3), mRNA	1039	1724	0.860403	0.000128974	0.902301	1956	4931	0.436185	9.19e-233	6.43e-229	1522.02	1856.57	1529.27	4160.79	0.286657	1.44401	RA
Pdlim4	NM_019417	NM_019417	gi|251823785|ref|NM_019417.3| Mus musculus PDZ and LIM domain 4 (Pdlim4), mRNA	45	49	1.31107	0.208643	1	111	280	0.435961	9.95e-15	6.96e-11	65.9198	52.768	86.7837	236.264	-0.32105	1.44491	RA
Ankrd11	NM_001081379,TSS16764	NM_001081379	gi|323423024|ref|NM_001081379.2| Mus musculus ankyrin repeat domain 11 (Ankrd11), transcript variant 1, mRNA	26686	35309	1.0791	8.01e-21	5.61e-17	11582	29370	0.433387	0	0	39091.9	38024.2	9055.21	24782.5	-0.0399543	1.4525	RA
Prkce	NM_011104	NM_011104	gi|293629254|ref|NM_011104.3| Mus musculus protein kinase C, epsilon (Prkce), mRNA	163	287	0.810816	0.0349884	1	172	437	0.432841	2.02e-22	1.41e-18	238.776	309.069	134.476	368.741	0.372272	1.45526	RA
Ttr	NM_013697	NM_013697	gi|291463252|ref|NM_013697.5| Mus musculus transthyretin (Ttr), mRNA	2	1	2.85527	0.572629	1	282	719	0.43132	4.59e-36	3.21e-32	2.92977	1.0769	220.477	606.693	-1.44391	1.46034	RA
Fzd2	NM_020510	NM_020510	gi|125628663|ref|NM_020510.2| Mus musculus frizzled class receptor 2 (Fzd2), mRNA	87	160	0.776273	0.0607425	1	798	2037	0.430802	1.69e-99	1.18e-95	127.445	172.304	623.904	1718.82	0.435077	1.46203	RA
Myl7	NM_022879	NM_022879	gi|114326498|ref|NM_022879.2| Mus musculus myosin, light polypeptide 7, regulatory (Myl7), mRNA	79	137	0.82324	0.188938	1	471	1203	0.430556	1.63e-59	1.14e-55	115.726	147.535	368.244	1015.09	0.350344	1.46288	RA
Hps6	NM_176785	NM_176785	gi|254939590|ref|NM_176785.3| Mus musculus Hermansky-Pudlak syndrome 6 (Hps6), mRNA	64	99	0.922898	0.633996	1	99	253	0.430327	9.06e-14	6.34e-10	93.7526	106.613	77.4016	213.482	0.185449	1.46368	RA
Sdc3	NM_011520	NM_011520	gi|110349994|ref|NM_011520.3| Mus musculus syndecan 3 (Sdc3), mRNA	27	25	1.54181	0.122679	1	157	402	0.429493	5.57e-21	3.9e-17	39.5519	26.9224	122.748	339.208	-0.554939	1.46647	RA
Eif5b	NM_198303	NM_198303	gi|84043960|ref|NM_198303.2| Mus musculus eukaryotic translation initiation factor 5B (Eif5b), mRNA	75166	114563	0.936398	1.65e-44	1.15e-40	49568	127529	0.426189	0	0	110110	123373	38754	107609	0.164082	1.47338	RA
Akap17b	NM_001081956	NM_001081956	gi|126432545|ref|NM_001081956.1| Mus musculus A kinase (PRKA) anchor protein 17B (Akap17b), mRNA	983	1266	1.10851	0.0164077	1	473	1217	0.42741	4.44e-61	3.11e-57	1439.98	1363.35	369.808	1026.91	-0.0788931	1.47346	RA
Lsm11	NM_028185	NM_028185	gi|115311556|ref|NM_028185.2| Mus musculus U7 snRNP-specific Sm-like protein LSM11 (Lsm11), mRNA	324	606	0.763284	8.28e-05	0.579262	285	736	0.42584	7.5e-38	5.25e-34	474.623	652.6	222.823	621.038	0.459417	1.47878	RA
Ier3	NM_133662	NM_133662	gi|118130957|ref|NM_133662.2| Mus musculus immediate early response 3 (Ier3), mRNA	152	223	0.973091	0.833834	1	75	194	0.425152	5.49e-11	3.84e-07	222.663	240.148	58.6376	163.698	0.109065	1.48113	RA
Baz1a	NM_013815	NM_013815	gi|189339271|ref|NM_013815.2| Mus musculus bromodomain adjacent to zinc finger domain 1A (Baz1a), mRNA	4034	5710	1.0086	0.68056	1	2700	6986	0.424964	0	0	5909.35	6149.08	2110.95	5894.8	0.0573724	1.48155	RA
Gnaq	NM_008139	NM_008139	gi|145966786|ref|NM_008139.5| Mus musculus guanine nucleotide binding protein, alpha q polypeptide (Gnaq), mRNA	1565	2342	0.953979	0.152626	1	1938	5022	0.42434	2.7e-249	1.89e-245	2292.55	2522.09	1515.2	4237.57	0.137671	1.48373	RA
Kdm5a	NM_145997	NM_145997	gi|226958544|ref|NM_145997.2| Mus musculus lysine (K)-specific demethylase 5A (Kdm5a), mRNA	5877	8768	0.95689	0.00902145	1	6864	17920	0.421062	0	0	8609.13	9442.23	5366.51	15120.9	0.133261	1.49449	RA
Fam171a2	NM_199200	NM_199200	gi|110347501|ref|NM_199200.2| Mus musculus family with sequence similarity 171, member A2 (Fam171a2), mRNA	43	48	1.27891	0.243236	1	102	268	0.418553	3.82e-15	2.67e-11	62.9901	51.6911	79.7471	226.139	-0.285209	1.5037	RA
Bbx	NM_027444	NM_027444	gi|217035124|ref|NM_027444.3| Mus musculus bobby sox homolog (Drosophila) (Bbx), mRNA	1284	2201	0.832839	1.65e-07	0.00115523	2476	6557	0.415209	0	0	1880.91	2370.25	1935.82	5532.81	0.333607	1.51506	RA
Tcf4	NM_013685,NM_001083967	NM_013685	gi|145386571|ref|NM_013685.2| Mus musculus transcription factor 4 (Tcf4), transcript variant 1, mRNA	3644	7030	0.739958	1.45e-50	1.01e-46	3079	8174	0.414171	0	0	5338.04	7570.59	2407.27	6897.23	0.504095	1.51862	RA
Larp4b	NM_172585	NM_172585	gi|902763376|ref|NM_172585.3| Mus musculus La ribonucleoprotein domain family, member 4B (Larp4b), transcript variant 1, mRNA	1397	2214	0.900783	0.00221011	1	1193	3178	0.412802	2.02e-166	1.41e-162	2046.44	2384.25	932.729	2681.6	0.220416	1.52357	RA
Zfp780b	NM_001081021	NM_001081021	gi|124486617|ref|NM_001081021.1| Mus musculus zinc finger protein 780B (Zfp780b), mRNA	225	354	0.907372	0.272317	1	165	440	0.412396	1.96e-24	1.37e-20	329.599	381.222	129.003	371.273	0.209917	1.52508	RA
Myl9	NM_172118	NM_172118	gi|198278552|ref|NM_172118.1| Mus musculus myosin, light polypeptide 9, regulatory (Myl9), mRNA	33	46	1.02418	0.909569	1	157	419	0.412069	1.78e-23	1.24e-19	48.3412	49.5373	122.748	353.553	0.0352606	1.52623	RA
Ankrd46	NM_175134	NM_175134	gi|274320968|ref|NM_175134.4| Mus musculus ankyrin repeat domain 46 (Ankrd46), mRNA	366	671	0.778703	0.000103147	0.721614	381	1018	0.411581	8.28e-55	5.79e-51	536.148	722.598	297.879	858.99	0.430562	1.52791	RA
Hoxb1	NM_008266	NM_008266	gi|226693399|ref|NM_008266.5| Mus musculus homeobox B1 (Hoxb1), mRNA	3	4	1.07072	1	1	3284	8795	0.410549	0	0	4.39466	4.30759	2567.55	7421.23	-0.0288697	1.53127	RA
Cpm	NM_027468	NM_027468	gi|189458848|ref|NM_027468.1| Mus musculus carboxypeptidase M (Cpm), mRNA	66	125	0.753789	0.0660895	1	609	1634	0.409861	1.73e-87	1.21e-83	96.6824	134.612	476.137	1378.77	0.477483	1.53393	RA
Zfp882	NM_001166645	NM_001166645	gi|262263348|ref|NM_001166645.1| Mus musculus zinc finger protein 882 (Zfp882), mRNA	245	478	0.731732	6.04e-05	0.422879	245	662	0.406996	6.91e-37	4.83e-33	358.897	514.757	191.55	558.597	0.520322	1.54409	RA
Zfhx3	NM_007496	NM_007496	gi|110225363|ref|NM_007496.2| Mus musculus zinc finger homeobox 3 (Zfhx3), mRNA	387	735	0.751686	4.52e-06	0.0316156	1439	3902	0.405529	3.55e-210	2.48e-206	566.911	791.519	1125.06	3292.51	0.481503	1.54919	RA
Prkx	NM_016979	NM_016979	gi|23956079|ref|NM_016979.1| Mus musculus protein kinase, X-linked (Prkx), mRNA	212	422	0.717195	6.34e-05	0.443688	235	638	0.405069	6.03e-36	4.22e-32	310.556	454.451	183.731	538.345	0.549272	1.55094	RA
Gm1943	TSS9030	TSS9030	-	187	320	0.834283	0.0522756	1	120	327	0.40357	2.67e-19	1.87e-15	273.934	344.607	93.8202	275.923	0.331126	1.5563	RA
Nr2c2ap	NM_001025586,NM_001025587,TSS6132	NM_001025586	gi|556503827|ref|NM_001025586.2| Mus musculus nuclear receptor 2C2-associated protein (Nr2c2ap), transcript variant 1, mRNA	137	248	0.78865	0.0259572	1	73	199	0.403419	3.34e-12	2.34e-08	200.689	267.07	57.0739	167.917	0.412257	1.55684	RA
Samd8	NM_026283	NM_026283	gi|85662411|ref|NM_026283.2| Mus musculus sterile alpha motif domain containing 8 (Samd8), mRNA	538	1038	0.73994	9.42e-09	6.59e-05	691	1884	0.403336	1.86e-103	1.3e-99	788.108	1117.82	540.248	1589.72	0.504221	1.55708	RA
Reep5	NM_007874	NM_007874	gi|161016825|ref|NM_007874.3| Mus musculus receptor accessory protein 5 (Reep5), mRNA	356	625	0.813179	0.00183391	1	1317	3596	0.402734	3.17e-196	2.21e-192	521.499	673.061	1029.68	3034.31	0.368072	1.55918	RA
Cmip	NM_001163262,NM_028941	NM_001163262	gi|254028205|ref|NM_001163262.1| Mus musculus c-Maf inducing protein (Cmip), transcript variant 1, mRNA	3492	6634	0.751426	1.38e-43	9.63e-40	3731	10193	0.402445	0	0	5115.38	7144.13	2917.03	8600.87	0.481918	1.55998	RA
Bok	NM_016778	NM_016778	gi|922960066|ref|NM_016778.3| Mus musculus BCL2-related ovarian killer (Bok), mRNA	221	442	0.713812	3.35e-05	0.234145	189	518	0.401251	6.98e-30	4.88e-26	323.74	475.988	147.767	437.089	0.556093	1.56461	RA
Ddx28	NM_028038	NM_028038	gi|255069808|ref|NM_028038.3| Mus musculus DEAD (Asp-Glu-Ala-Asp) box polypeptide 28 (Ddx28), mRNA	517	830	0.88923	0.0378541	1	335	926	0.397845	8.16e-53	5.71e-49	757.346	893.824	261.915	781.36	0.23904	1.57689	RA
Foxp1	NM_001197322,NM_053202,NM_001197321	NM_001197322	gi|309243072|ref|NM_001197322.1| Mus musculus forkhead box P1 (Foxp1), transcript variant 3, mRNA	5406	9154	0.843071	1.39e-23	9.7e-20	3403	9407	0.397742	0	0	7919.17	9857.91	2660.58	7937.64	0.315934	1.57697	RA
Nhsl2	NM_001163610	NM_001163610	gi|254692836|ref|NM_001163610.1| Mus musculus NHS-like 2 (Nhsl2), mRNA	22	23	1.36554	0.293965	1	166	460	0.396858	3.18e-27	2.23e-23	32.2275	24.7686	129.785	388.149	-0.379777	1.58049	RA
Ndrg1	NM_008681	NM_008681	gi|118150657|ref|NM_008681.2| Mus musculus N-myc downstream regulated gene 1 (Ndrg1), mRNA	513	901	0.812845	0.000171253	1	110	305	0.396624	1.58e-18	1.1e-14	751.486	970.284	86.0018	257.359	0.368661	1.58135	RA
Map7d2	NM_001081124	NM_001081124	gi|924181879|ref|NM_001081124.2| Mus musculus MAP7 domain containing 2 (Map7d2), transcript variant 1, mRNA	2550	4440	0.819904	8.24e-16	5.77e-12	2088	5794	0.396261	1.482197e-323	1.03694497749161E-319	3735.46	4781.42	1632.47	4888.99	0.356155	1.58248	RA
Soga3	NM_026138	NM_026138	gi|120953218|ref|NM_026138.2| Mus musculus SOGA family member 3 (Soga3), mRNA	177	330	0.765727	0.00387406	1	134	372	0.396139	2.51e-22	1.75e-18	259.285	355.376	104.766	313.894	0.454809	1.58311	RA
Ankrd49	NM_019683	NM_019683	gi|141803047|ref|NM_019683.3| Mus musculus ankyrin repeat domain 49 (Ankrd49), mRNA	1093	2099	0.743386	8.21e-16	5.74e-12	685	1903	0.395842	1.22e-107	8.52e-104	1601.12	2260.41	535.557	1605.75	0.497502	1.58414	RA
Cd44	NM_001177786,NM_001039151,NM_001177787,NM_001177785,NM_001039150,NM_009851	NM_001177786	gi|295293145|ref|NM_001177786.1| Mus musculus CD44 antigen (Cd44), transcript variant 5, mRNA	6	6	1.4276	0.567658	1	98	273	0.394776	7.41e-17	5.18e-13	8.78931	6.46138	76.6198	230.358	-0.443907	1.58809	RA
Lpp	NM_178665,NM_001145952,NM_001145954	NM_178665	gi|225543156|ref|NM_178665.5| Mus musculus LIM domain containing preferred translocation partner in lipoma (Lpp), transcript variant 1, mRNA	563	1042	0.771352	5.68e-07	0.00397652	1196	3351	0.392475	6.22e-191	4.35e-187	824.73	1122.13	935.074	2827.58	0.444241	1.59641	RA
Smc3	NM_007790	NM_007790	gi|157951634|ref|NM_007790.3| Mus musculus structural maintenance of chromosomes 3 (Smc3), mRNA	12552	25455	0.703759	1.8e-235	1.26e-231	9311	26142	0.391445	0	0	18387.2	27412.4	7279.66	22058.7	0.576125	1.5994	RA
Syt12	NM_134164	NM_134164	gi|158508601|ref|NM_134164.5| Mus musculus synaptotagmin XII (Syt12), mRNA	116	168	0.985744	0.951947	1	146	411	0.390658	4.5e-25	3.15e-21	169.927	180.919	114.148	346.802	0.0904292	1.60321	RA
Lyn	NM_001111096,NM_010747	NM_001111096	gi|161760635|ref|NM_001111096.1| Mus musculus LYN proto-oncogene, Src family tyrosine kinase (Lyn), transcript variant 1, mRNA	25	29	1.23071	0.49017	1	121	341	0.390227	4.59e-21	3.21e-17	36.6221	31.23	94.602	287.736	-0.229782	1.6048	RA
Rsbn1	NM_172684	NM_172684	gi|67906200|ref|NM_172684.2| Mus musculus rosbin, round spermatid basic protein 1 (Rsbn1), mRNA	622	1112	0.798542	6.26e-06	0.0437832	448	1267	0.388847	2.54e-74	1.78e-70	911.158	1197.51	350.262	1069.1	0.394263	1.60989	RA
U2surp	NM_001114977,NM_026476	NM_001114977	gi|171460909|ref|NM_001114977.1| Mus musculus U2 snRNP-associated SURP domain containing (U2surp), transcript variant 1, mRNA	20780	34492	0.859944	7.49e-67	5.24e-63	8575	24316	0.38759	0	0	30440.3	37144.3	6704.23	20517.9	0.287159	1.61374	RA
Prmt6	TSS26778,NM_178891	TSS26778	-	344	702	0.699574	3.61e-08	0.000252333	340	965	0.387464	1.93e-57	1.35e-53	503.92	755.982	265.824	814.269	0.585155	1.61503	RA
Rnf168	NM_027355	NM_027355	gi|169790807|ref|NM_027355.2| Mus musculus ring finger protein 168 (Rnf168), mRNA	2895	5729	0.72137	6.04e-48	4.23e-44	2051	5825	0.387167	0	0	4240.84	6169.54	1603.54	4915.14	0.540813	1.61597	RA
Napsa	NM_008437	NM_008437	gi|6680551|ref|NM_008437.1| Mus musculus napsin A aspartic peptidase (Napsa), mRNA	1204	1843	0.932631	0.0604849	1	290	827	0.385633	8.76e-50	6.13e-46	1763.72	1984.72	226.732	697.824	0.170313	1.62187	RA
Slc35a4	NM_001083317,NM_026404	NM_001083317	gi|134031967|ref|NM_001083317.1| Mus musculus solute carrier family 35, member A4 (Slc35a4), transcript variant 2, mRNA	633	1238	0.72995	7.12e-11	4.98e-07	691	1977	0.384362	3.86e-117	2.7e-113	927.272	1333.2	540.248	1668.2	0.523827	1.6266	RA
Ralbp1	NM_001198949,NM_009067	NM_001198949	gi|312147309|ref|NM_001198949.1| Mus musculus ralA binding protein 1 (Ralbp1), transcript variant 2, mRNA	18999	33026	0.82109	1.87e-105	1.31e-101	7865	22543	0.383474	0	0	27831.4	35565.6	6149.13	19021.8	0.353772	1.6292	RA
Zfp618	NM_028326	NM_028326	gi|242397405|ref|NM_028326.1| Mus musculus zinc finger protein 618 (Zfp618), mRNA	63	52	1.72959	0.00426942	1	240	688	0.383624	5.92e-42	4.14e-38	92.2878	55.9986	187.64	580.535	-0.720747	1.62941	RA
Snrnp35	NM_029532	NM_029532	gi|31981324|ref|NM_029532.2| Mus musculus small nuclear ribonucleoprotein 35 (U11/U12) (Snrnp35), mRNA	208	323	0.919325	0.354752	1	146	421	0.381379	1.76e-26	1.23e-22	304.696	347.838	114.148	355.24	0.191043	1.63789	RA
Celf2	NM_001160292,NM_001110230,NM_001110232,NM_001110228,NM_001110229,NM_001160293,NM_010160,NM_001110231	NM_001160292	gi|237757268|ref|NM_001160292.1| Mus musculus CUGBP, Elav-like family member 2 (Celf2), transcript variant 7, mRNA	282	532	0.756748	0.000136614	0.955749	636	1836	0.380939	1.81e-110	1.27e-106	413.098	572.909	497.247	1549.22	0.471824	1.63951	RA
Atrnl1	NM_181415	NM_181415	gi|254939508|ref|NM_181415.4| Mus musculus attractin like 1 (Atrnl1), mRNA	44	69	0.910355	0.702425	1	89	257	0.380842	8.84e-17	6.19e-13	64.4549	74.3059	69.5833	216.857	0.205186	1.63993	RA
Rab11b	NM_008997	NM_008997	gi|114431264|ref|NM_008997.3| Mus musculus RAB11B, member RAS oncogene family (Rab11b), mRNA	608	1249	0.694945	6.88e-14	4.81e-10	1037	3007	0.379231	4.65e-181	3.25e-177	890.65	1345.04	810.763	2537.31	0.594723	1.64595	RA
Cisd1	NM_134007	NM_134007	gi|146149273|ref|NM_134007.4| Mus musculus CDGSH iron sulfur domain 1 (Cisd1), mRNA	632	1269	0.710993	1.26e-12	8.78e-09	273	795	0.37764	2.05e-49	1.43e-45	925.807	1366.58	213.441	670.822	0.561788	1.65209	RA
Ncam1	NM_001081445,NM_001113204,NM_010875	NM_001081445	gi|124517688|ref|NM_001081445.1| Mus musculus neural cell adhesion molecule 1 (Ncam1), transcript variant 1, mRNA	617	1049	0.839712	0.000538861	1	470	1377	0.375354	3.24e-85	2.27e-81	903.834	1129.66	367.462	1161.91	0.321765	1.66084	RA
Gstm5	NM_010360	NM_010360	gi|133892313|ref|NM_010360.2| Mus musculus glutathione S-transferase, mu 5 (Gstm5), mRNA	195	387	0.719346	0.00014763	1	358	1049	0.375308	2.85e-65	1.99e-61	285.653	416.759	279.897	885.148	0.544952	1.66102	RA
Nmt2	NM_001290368,NM_008708,NM_001290369,NM_001290370	NM_001290368	gi|594150401|ref|NM_001290368.1| Mus musculus N-myristoyltransferase 2 (Nmt2), transcript variant 2, mRNA	4161	7992	0.743229	9.12e-56	6.38e-52	3524	10437	0.371226	0	0	6095.39	8606.56	2755.19	8806.76	0.497719	1.67646	RA
Pou2f2	NM_001163554,NM_001163555,NM_011138,NM_001163556	NM_001163554	gi|254588023|ref|NM_001163554.1| Mus musculus POU domain, class 2, transcription factor 2 (Pou2f2), transcript variant 4, mRNA	254	301	1.20471	0.0309943	1	101	301	0.369015	2.3e-20	1.61e-16	372.081	324.146	78.9653	253.984	-0.198972	1.68545	RA
Tirap	NM_001177846,NM_001177845,NM_001177847,NM_054096	NM_001177846	gi|295390045|ref|NM_001177846.1| Mus musculus toll-interleukin 1 receptor (TIR) domain-containing adaptor protein (Tirap), transcript variant 3, mRNA	171	326	0.748847	0.00223205	1	442	1326	0.36657	4.32e-85	3.02e-81	250.495	351.068	345.571	1118.88	0.486968	1.695	RA
Sycp1-ps1	TSS9725	TSS9725	-	133	149	1.27432	0.0457491	1	121	364	0.365572	1.42e-24	9.96e-21	194.83	160.458	94.602	307.144	-0.280021	1.69897	RA
Zfp704	NM_133218	NM_133218	gi|159032051|ref|NM_133218.2| Mus musculus zinc finger protein 704 (Zfp704), mRNA	1919	3474	0.788585	3.35e-17	2.34e-13	1674	5039	0.365299	1.716137e-319	1.20060945977237E-315	2811.11	3741.14	1308.79	4251.92	0.412336	1.69988	RA
Bnc2	NM_172870	NM_172870	gi|268830541|ref|NM_172870.4| Mus musculus basonuclin 2 (Bnc2), mRNA	440	863	0.72787	3.87e-08	0.000270708	88	265	0.365196	2.46e-18	1.72e-14	644.549	929.362	68.8015	223.607	0.52795	1.70046	RA
Foxn3	NM_183186	NM_183186	gi|51093869|ref|NM_183186.2| Mus musculus forkhead box N3 (Foxn3), mRNA	662	743	1.27199	7.58e-06	0.053023	367	1106	0.364915	9.79e-72	6.85e-68	969.754	800.134	286.933	933.245	-0.277376	1.70154	RA
Hmgb2	NM_008252	NM_008252	gi|229576861|ref|NM_008252.3| Mus musculus high mobility group box 2 (Hmgb2), mRNA	1551	3070	0.721231	1.78e-26	1.25e-22	2042	6219	0.361043	0	0	2272.04	3306.07	1596.51	5247.6	0.541133	1.71674	RA
Zbtb12	NM_198886	NM_198886	gi|255003718|ref|NM_198886.3| Mus musculus zinc finger and BTB domain containing 12 (Zbtb12), mRNA	495	1065	0.663538	1.48e-14	1.04e-10	371	1130	0.361057	2.14e-74	1.5e-70	725.118	1146.9	290.061	953.496	0.661446	1.71687	RA
Rdh1	NM_080436	NM_080436	gi|165377240|ref|NM_080436.3| Mus musculus retinol dehydrogenase 1 (all trans) (Rdh1), mRNA	1	2	0.713816	1	1	97	296	0.360387	1.24e-20	8.65e-17	1.46489	2.15379	75.838	249.765	0.556093	1.71958	RA
Tmed5	NM_028876	NM_028876	gi|141802491|ref|NM_028876.2| Mus musculus transmembrane emp24 protein transport domain containing 5 (Tmed5), mRNA	788	1417	0.793903	1.61e-07	0.00112445	735	2248	0.35955	4.87e-147	3.41e-143	1154.33	1525.96	574.649	1896.87	0.402665	1.72287	RA
Onecut2	NM_194268	NM_194268	gi|119220567|ref|NM_194268.2| Mus musculus one cut domain, family member 2 (Onecut2), mRNA	32	71	0.64344	0.0447307	1	298	921	0.355828	3.77e-62	2.64e-58	46.8763	76.4597	232.987	777.141	0.70584	1.73793	RA
Hic2	NM_178922	NM_178922	gi|70887766|ref|NM_178922.3| Mus musculus hypermethylated in cancer 2 (Hic2), mRNA	2393	5193	0.657824	2.63e-67	1.84e-63	2067	6397	0.355292	0	0	3505.47	5592.33	1616.05	5397.8	0.673841	1.7399	RA
Gla	NM_013463	NM_013463	gi|133778923|ref|NM_013463.2| Mus musculus galactosidase, alpha (Gla), mRNA	303	631	0.685529	3.86e-08	0.000270305	184	570	0.355001	3.92e-39	2.74e-35	443.86	679.522	143.858	480.967	0.614415	1.7413	RA
Spsb4	NM_145134	NM_145134	gi|133892681|ref|NM_145134.3| Mus musculus splA/ryanodine receptor domain and SOCS box containing 4 (Spsb4), mRNA	44	52	1.20799	0.353134	1	81	251	0.354897	4.02e-18	2.81e-14	64.4549	55.9986	63.3286	211.794	-0.202899	1.74173	RA
Cadm1	NM_001025600,NM_207676,NM_207675,NM_018770	NM_001025600	gi|71040106|ref|NM_001025600.1| Mus musculus cell adhesion molecule 1 (Cadm1), transcript variant 4, mRNA	915	1700	0.768389	8.87e-11	6.21e-07	1282	3975	0.35465	1.86e-263	1.3e-259	1340.37	1830.72	1002.31	3354.11	0.449784	1.7426	RA
Aqp3	NM_016689	NM_016689	gi|121949812|ref|NM_016689.2| Mus musculus aquaporin 3 (Aqp3), mRNA	517	1154	0.639579	6.06e-18	4.24e-14	444	1377	0.35459	1.42e-92	9.96e-89	757.346	1242.74	347.135	1161.91	0.7145	1.74294	RA
Zbed6	NM_001166552	NM_001166552	gi|262118213|ref|NM_001166552.1| Mus musculus zinc finger, BED type containing 6 (Zbed6), mRNA	234	327	1.02161	0.830213	1	176	547	0.353845	6.76e-38	4.73e-34	342.783	352.145	137.603	461.559	0.0388749	1.74601	RA
Fgf18	TSS8659,NM_008005	TSS8659	-	220	474	0.66261	2.72e-07	0.00189986	184	572	0.35376	1.81e-39	1.27e-35	322.275	510.449	143.858	482.654	0.663476	1.74635	RA
Rplp1	NM_018853	NM_018853	gi|118130696|ref|NM_018853.3| Mus musculus ribosomal protein, large, P1 (Rplp1), mRNA	5086	10635	0.682647	2.03e-115	1.42e-111	3327	10346	0.353555	0	0	7450.41	11452.8	2601.16	8729.97	0.620309	1.74682	RA
Rab3b	NM_023537	NM_023537	gi|118130330|ref|NM_023537.5| Mus musculus RAB3B, member RAS oncogene family (Rab3b), mRNA	60	113	0.758034	0.0891817	1	300	936	0.352475	6.65e-64	4.65e-60	87.8931	121.689	234.55	789.798	0.469381	1.75159	RA
Gstt1	NM_008185	NM_008185	gi|160298218|ref|NM_008185.3| Mus musculus glutathione S-transferase, theta 1 (Gstt1), mRNA	276	590	0.667836	1.68e-08	0.000117701	294	918	0.352199	9.23e-63	6.45e-59	404.308	635.369	229.859	774.61	0.652139	1.75272	RA
Wbp4	NM_018765	NM_018765	gi|124286863|ref|NM_018765.3| Mus musculus WW domain binding protein 4 (Wbp4), mRNA	5032	8746	0.821341	3.67e-29	2.57e-25	3356	10512	0.351003	0	0	7371.3	9418.54	2623.84	8870.04	0.353584	1.75726	RA
Apba2	NM_007461,NM_001291167,NM_001291166	NM_007461	gi|158966677|ref|NM_007461.2| Mus musculus amyloid beta (A4) precursor protein-binding, family A, member 2 (Apba2), transcript variant 3, mRNA	68	116	0.8369	0.26154	1	300	940	0.350975	1.42e-64	9.91e-61	99.6122	124.92	234.55	793.173	0.326611	1.75774	RA
Sfrp1	NM_013834	NM_013834	gi|227908833|ref|NM_013834.3| Mus musculus secreted frizzled-related protein 1 (Sfrp1), mRNA	1647	3502	0.671388	3.73e-42	2.61e-38	1160	3638	0.350629	2.81e-245	1.96e-241	2412.67	3771.29	906.928	3069.75	0.644431	1.75906	RA
Phactr1	NM_198419,NM_001005740,NM_001005748	NM_198419	-	55	59	1.33083	0.12884	1	144	453	0.349585	4.5e-32	3.15e-28	80.5687	63.5369	112.584	382.242	-0.342624	1.76348	RA
Rasl10b	NM_001013386	NM_001013386	gi|145386572|ref|NM_001013386.2| Mus musculus RAS-like, family 10, member B (Rasl10b), mRNA	19	32	0.847674	0.669991	1	94	297	0.348066	1.23e-21	8.6e-18	27.8328	34.4607	73.4925	250.609	0.308165	1.76977	RA
Fst	NM_008046	NM_008046	gi|672890586|ref|NM_008046.3| Mus musculus follistatin (Fst), transcript variant 2, mRNA	61	136	0.640334	0.00368896	1	219	692	0.348036	1.32e-48	9.22e-45	89.358	146.458	171.222	583.911	0.712818	1.76988	RA
Calml4	NM_001102468,NM_138304	NM_001102468	gi|156447038|ref|NM_001102468.1| Mus musculus calmodulin-like 4 (Calml4), transcript variant 2, mRNA	491	1137	0.616496	3.49e-20	2.44e-16	25	79	0.348021	9.87e-07	0.00690299	719.259	1224.43	19.5459	66.6603	0.76753	1.76996	RA
Egln3	NM_028133	NM_028133	gi|269308212|ref|NM_028133.2| Mus musculus egl-9 family hypoxia-inducible factor 3 (Egln3), mRNA	228	499	0.6523	5.24e-08	0.000366449	162	512	0.347963	2.39e-36	1.67e-32	333.994	537.372	126.657	432.026	0.686099	1.77019	RA
Efna5	NM_010109,NM_207654	NM_010109	gi|226958660|ref|NM_010109.3| Mus musculus ephrin A5 (Efna5), transcript variant 2, mRNA	41	64	0.914559	0.692488	1	115	364	0.347445	2.1e-26	1.47e-22	60.0603	68.9214	89.911	307.144	0.198541	1.77234	RA
Cox6a1	NM_007748	NM_007748	gi|118131168|ref|NM_007748.3| Mus musculus cytochrome c oxidase subunit VIa polypeptide 1 (Cox6a1), mRNA	2741	6127	0.638615	5.12e-89	3.58e-85	2324	7360	0.347191	0	0	4015.25	6598.15	1816.98	6210.38	0.716571	1.77314	RA
Aldoart2	NM_001277340	NM_001277340	gi|476007881|ref|NM_001277340.1| Mus musculus aldolase 1 A, retrogene 2 (Aldoart2), mRNA	321	737	0.621798	3.44e-13	2.41e-09	227	720	0.34672	1.09e-50	7.61e-47	470.228	793.673	177.476	607.537	0.755184	1.77534	RA
Lrrc2	NM_028838	NM_028838	gi|146219825|ref|NM_028838.2| Mus musculus leucine rich repeat containing 2 (Lrrc2), mRNA	1298	2418	0.766346	5.7e-15	3.99e-11	75	238	0.346558	8.24e-18	5.77e-14	1901.42	2603.94	58.6376	200.825	0.453617	1.77604	RA
Coro1a	NM_009898	NM_009898	gi|672890585|ref|NM_009898.3| Mus musculus coronin, actin binding protein 1A (Coro1a), transcript variant 2, mRNA	185	400	0.660276	1.95e-06	0.0136759	132	419	0.346457	4.03e-30	2.82e-26	271.004	430.759	103.202	353.553	0.668568	1.77645	RA
Rbm34	NM_172762	NM_172762	gi|42794006|ref|NM_172762.2| Mus musculus RNA binding motif protein 34 (Rbm34), mRNA	2923	5834	0.715236	4.93e-51	3.45e-47	1628	5198	0.344392	0	0	4281.86	6282.62	1272.83	4386.08	0.553128	1.7849	RA
Coa4	NM_183270	NM_183270	gi|109948296|ref|NM_183270.2| Mus musculus cytochrome c oxidase assembly factor 4 (Coa4), mRNA	136	308	0.630381	5.39e-06	0.0376755	100	320	0.343672	1.23e-23	8.63e-20	199.224	331.684	78.1835	270.016	0.735416	1.78811	RA
Tsn	NM_011650	NM_011650	gi|118130098|ref|NM_011650.3| Mus musculus translin (Tsn), mRNA	3360	7601	0.63101	4.49e-115	3.14e-111	2752	8818	0.343143	0	0	4922.01	8185.49	2151.61	7440.64	0.733821	1.79001	RA
Rtf1	NM_030112	NM_030112	gi|195976787|ref|NM_030112.2| Mus musculus RTF1, Paf1/RNA polymerase II complex component (Rtf1), mRNA	10516	20013	0.75001	2.55e-129	1.78e-125	5853	18862	0.341092	0	0	15404.7	21551.9	4576.08	15915.8	0.484444	1.79827	RA
Pcbd1	NM_025273	NM_025273	gi|575501585|ref|NM_025273.4| Mus musculus pterin 4 alpha carbinolamine dehydratase/dimerization cofactor of hepatocyte nuclear factor 1 alpha (TCF1) 1 (Pcbd1), mRNA	53	95	0.796467	0.21021	1	238	770	0.339919	1.28e-55	8.94e-52	77.6389	102.305	186.077	649.727	0.398028	1.80394	RA
Mgst3	NM_025569	NM_025569	gi|13385009|ref|NM_025569.1| Mus musculus microsomal glutathione S-transferase 3 (Mgst3), mRNA	255	608	0.598755	1.74e-12	1.22e-08	219	714	0.337314	3.58e-52	2.51e-48	373.546	654.753	171.222	602.474	0.809667	1.81503	RA
Wwtr1	NM_001168281,NM_133784	NM_001168281	gi|270265873|ref|NM_001168281.1| Mus musculus WW domain containing transcription regulator 1 (Wwtr1), transcript variant 1, mRNA	205	487	0.60095	3.31e-10	2.31e-06	296	967	0.336629	2.7e-70	1.89e-66	300.301	524.449	231.423	815.956	0.804391	1.81796	RA
Mex3a	NM_001029890	NM_001029890	gi|308193356|ref|NM_001029890.2| Mus musculus mex3 RNA binding family member A (Mex3a), mRNA	2468	5510	0.639404	7.79e-80	5.45e-76	3850	12623	0.335312	0	0	3615.34	5933.7	3010.06	10651.3	0.714803	1.82316	RA
Tgfb2	NM_009367	NM_009367	gi|166706904|ref|NM_009367.3| Mus musculus transforming growth factor, beta 2 (Tgfb2), mRNA	3	7	0.611843	0.539704	1	76	250	0.334324	2.14e-19	1.5e-15	4.39466	7.53828	59.4194	210.95	0.778485	1.8279	RA
Sp5	NM_022435	NM_022435	gi|31981231|ref|NM_022435.2| Mus musculus trans-acting transcription factor 5 (Sp5), mRNA	18	36	0.713816	0.27023	1	94	310	0.333472	7.27e-24	5.09e-20	26.3679	38.7683	73.4925	261.578	0.556093	1.83158	RA
Impad1	NM_177730	NM_177730	gi|118130493|ref|NM_177730.3| Mus musculus inositol monophosphatase domain containing 1 (Impad1), mRNA	139	326	0.608712	5.33e-07	0.00372661	243	802	0.333211	2.76e-59	1.93e-55	203.619	351.068	189.986	676.729	0.78588	1.83269	RA
Pgam1	NM_023418	NM_023418	gi|114326545|ref|NM_023418.2| Mus musculus phosphoglycerate mutase 1 (Pgam1), mRNA	306	735	0.594355	3.36e-15	2.35e-11	132	437	0.332188	3.32e-33	2.33e-29	448.255	791.519	103.202	368.741	0.820305	1.83714	RA
Ntng1	NM_030699,NM_001163349,NM_001163348,NM_001163350,NM_133488,NM_001163351	NM_030699	gi|254039699|ref|NM_030699.2| Mus musculus netrin G1 (Ntng1), transcript variant a, mRNA	1	1	1.4276	1	1	139	462	0.330875	4.53e-35	3.17e-31	1.46489	1.0769	108.675	389.836	-0.443907	1.84285	RA
Fam63b	NM_172772	NM_172772	gi|118403315|ref|NM_172772.2| Mus musculus family with sequence similarity 63, member B (Fam63b), mRNA	116	125	1.32483	0.0307359	1	227	756	0.330211	1.14e-56	7.97e-53	169.927	134.612	177.476	637.914	-0.336104	1.84573	RA
Ppargc1b	NM_133249	NM_133249	gi|118131021|ref|NM_133249.2| Mus musculus peroxisome proliferative activated receptor, gamma, coactivator 1 beta (Ppargc1b), mRNA	369	627	0.840196	0.00826873	1	43	144	0.328398	5.92e-12	4.14e-08	540.543	675.214	33.6189	121.507	0.320937	1.8537	RA
Cwf19l2	NM_027545	NM_027545	gi|141802808|ref|NM_027545.2| Mus musculus CWF19-like 2, cell cycle control (S. pombe) (Cwf19l2), mRNA	4631	7783	0.84944	9.48e-19	6.63e-15	1648	5531	0.327631	0	0	6783.88	8381.49	1288.46	4667.07	0.305095	1.85686	RA
Fam171b	NM_175514	NM_175514	gi|141803219|ref|NM_175514.2| Mus musculus family with sequence similarity 171, member B (Fam171b), mRNA	31	62	0.713815	0.1402	1	95	323	0.323454	1.21e-25	8.48e-22	45.4114	66.7676	74.2743	272.548	0.556093	1.87557	RA
Rhox13	NM_001185002	NM_001185002	gi|297139753|ref|NM_001185002.1| Mus musculus reproductive homeobox 13 (Rhox13), mRNA	130	303	0.612513	1.97e-06	0.0138143	194	664	0.321307	1.4e-51	9.79e-48	190.435	326.3	151.676	560.284	0.776899	1.88517	RA
Rcan2	NM_207649,NM_001286653,NM_001286654,NM_030598	NM_207649	gi|46560586|ref|NM_207649.1| Mus musculus regulator of calcineurin 2 (Rcan2), transcript variant 1, mRNA	21	41	0.731226	0.301884	1	93	320	0.319613	6.45e-26	4.51e-22	30.7626	44.1528	72.7106	270.016	0.521327	1.89281	RA
Snx18	NM_130796	NM_130796	gi|240120156|ref|NM_130796.4| Mus musculus sorting nexin 18 (Snx18), mRNA	519	1308	0.566457	8.98e-30	6.28e-26	345	1188	0.319362	1.02e-91	7.1e-88	760.275	1408.58	269.733	1002.44	0.889649	1.89391	RA
Prkcb	NM_008855	NM_008855	gi|116734871|ref|NM_008855.2| Mus musculus protein kinase C, beta (Prkcb), transcript variant 1, mRNA	519	898	0.825104	0.000494385	1	350	1209	0.318362	1.09e-93	7.62e-90	760.275	967.053	273.642	1020.16	0.347074	1.89843	RA
Slco3a1	NM_001038643,NM_023908	NM_001038643	gi|84579877|ref|NM_001038643.1| Mus musculus solute carrier organic anion transporter family, member 3a1 (Slco3a1), transcript variant 2, mRNA	98	74	1.89061	3.54e-05	0.247867	756	2619	0.317431	1.21e-201	8.48e-198	143.559	79.6904	591.067	2209.92	-0.849164	1.9026	RA
Hmga2	NM_010441	NM_010441	gi|144922693|ref|NM_010441.2| Mus musculus high mobility group AT-hook 2 (Hmga2), mRNA	265	591	0.640134	6.96e-10	4.87e-06	1558	5409	0.316723	0	0	388.195	636.446	1218.1	4564.12	0.713259	1.90571	RA
Gm6682	TSS20396	TSS20396	-	137	247	0.791843	0.0293771	1	141	491	0.31581	2.24e-39	1.57e-35	200.689	265.994	110.239	414.307	0.406428	1.91007	RA
Slitrk5	NM_198865	NM_198865	gi|56699417|ref|NM_198865.1| Mus musculus SLIT and NTRK-like family, member 5 (Slitrk5), mRNA	53	79	0.957773	0.859805	1	70	244	0.3155	2.26e-20	1.58e-16	77.6389	85.0749	54.7284	205.888	0.131953	1.91149	RA
Fam25c	NM_183278	NM_183278	gi|142367260|ref|NM_183278.2| Mus musculus family with sequence similarity 25, member C (Fam25c), mRNA	463	1004	0.658351	3.34e-14	2.34e-10	321	1121	0.314905	4.06e-88	2.84e-84	678.242	1081.2	250.969	945.902	0.672768	1.91418	RA
Tigd2	NM_001081145	NM_001081145	gi|124487250|ref|NM_001081145.1| Mus musculus tigger transposable element derived 2 (Tigd2), mRNA	424	820	0.738184	2.83e-07	0.00197669	315	1102	0.314347	5.29e-87	3.7e-83	621.111	883.056	246.278	929.869	0.507652	1.91674	RA
Klf6	NM_011803	NM_011803	gi|84794648|ref|NM_011803.2| Mus musculus Kruppel-like factor 6 (Klf6), mRNA	1036	2301	0.642755	1.17e-33	8.18e-30	1993	7001	0.313009	0	0	1517.62	2477.94	1558.2	5907.45	0.70733	1.92266	RA
Ptges	NM_022415	NM_022415	gi|258547108|ref|NM_022415.3| Mus musculus prostaglandin E synthase (Ptges), mRNA	76	183	0.592896	8.62e-05	0.603177	414	1456	0.312691	5.44e-115	3.81e-111	111.331	197.072	323.68	1228.58	0.823865	1.92435	RA
Ppib	NM_011149	NM_011149	gi|71774132|ref|NM_011149.2| Mus musculus peptidylprolyl isomerase B (Ppib), mRNA	452	994	0.649176	7.56e-15	5.29e-11	449	1580	0.31251	1.11e-124	7.78e-121	662.128	1070.44	351.044	1333.21	0.693016	1.92518	RA
Nmt1	NM_008707	NM_008707	gi|118130678|ref|NM_008707.3| Mus musculus N-myristoyltransferase 1 (Nmt1), mRNA	8039	17592	0.652223	1.73e-231	1.21e-227	4368	15415	0.311492	0	0	11776.2	18944.8	3415.05	13007.2	0.685924	1.92933	RA
Lrrc61	NM_001110160,NM_177736	NM_001110160	gi|158749556|ref|NM_001110160.1| Mus musculus leucine rich repeat containing 61 (Lrrc61), transcript variant 2, mRNA	176	405	0.6204	6.15e-08	0.000430151	122	432	0.310573	1.3e-35	9.08e-32	257.82	436.143	95.3838	364.522	0.758439	1.93419	RA
Dusp7	NM_153459	NM_153459	gi|238231442|ref|NM_153459.4| Mus musculus dual specificity phosphatase 7 (Dusp7), mRNA	95	157	0.863877	0.276823	1	76	270	0.309556	6.27e-23	4.39e-19	139.164	169.073	59.4194	227.826	0.280858	1.93893	RA
Bod1l	NM_001081422	NM_001081422	gi|890794919|ref|NM_001081422.3| Mus musculus biorientation of chromosomes in cell division 1-like (Bod1l), transcript variant 1, mRNA	8935	16387	0.778301	1.07e-82	7.45e-79	6020	21436	0.308665	0	0	13088.7	17647.1	4706.65	18087.7	0.431105	1.94224	RA
Dmrt1	NM_015826	NM_015826	gi|158631231|ref|NM_015826.5| Mus musculus doublesex and mab-3 related transcription factor 1 (Dmrt1), mRNA	1032	2268	0.64959	7.14e-32	5e-28	718	2557	0.308785	1.3e-203	9.1e-200	1511.76	2442.4	561.357	2157.6	0.69207	1.94244	RA
Rock1	NM_009071	NM_009071	gi|134948665|ref|NM_009071.2| Mus musculus Rho-associated coiled-coil containing protein kinase 1 (Rock1), mRNA	8334	13469	0.883268	4.06e-19	2.84e-15	5627	20070	0.308163	0	0	12208.4	14504.7	4399.38	16935.1	0.248655	1.94464	RA
Creg1	NM_011804	NM_011804	gi|31542419|ref|NM_011804.2| Mus musculus cellular repressor of E1A-stimulated genes 1 (Creg1), mRNA	73	161	0.64731	0.00176685	1	166	593	0.30785	9.8e-49	6.85e-45	106.937	173.38	129.785	500.374	0.697185	1.94689	RA
2810417H13Rik	NM_026515	NM_026515	gi|71773931|ref|NM_026515.2| Mus musculus RIKEN cDNA 2810417H13 gene (2810417H13Rik), mRNA	359	859	0.59664	2.83e-17	1.98e-13	225	804	0.307758	2.01e-65	1.41e-61	525.894	925.054	175.913	678.416	0.814767	1.94731	RA
Nceh1	NM_178772	NM_178772	gi|142363800|ref|NM_178772.3| Mus musculus neutral cholesterol ester hydrolase 1 (Nceh1), mRNA	108	259	0.595304	3.59e-06	0.0251148	131	473	0.304577	1e-39	7.03e-36	158.208	278.916	102.42	399.118	0.818014	1.96231	RA
Wipf2	NM_197940	NM_197940	gi|281332161|ref|NM_197940.2| Mus musculus WAS/WASL interacting protein family, member 2 (Wipf2), mRNA	787	2012	0.558404	7.45e-47	5.21e-43	820	2965	0.30412	3.84e-240	2.69e-236	1152.86	2166.72	641.105	2501.87	0.910288	1.96438	RA
Lgalsl	NM_173752	NM_173752	gi|158534081|ref|NM_173752.4| Mus musculus lectin, galactoside binding-like (Lgalsl), mRNA	152	368	0.589672	1.73e-08	0.000120704	107	388	0.303277	6.54e-33	4.58e-29	222.663	396.298	83.6563	327.395	0.831727	1.96849	RA
Fxn	NM_008044	NM_008044	gi|133892935|ref|NM_008044.2| Mus musculus frataxin (Fxn), mRNA	164	437	0.535768	1.76e-12	1.23e-08	238	866	0.302232	7.59e-72	5.31e-68	240.241	470.604	186.077	730.732	0.97003	1.97345	RA
Mfap1a	NM_026220	NM_026220	gi|141802646|ref|NM_026220.4| Mus musculus microfibrillar-associated protein 1A (Mfap1a), mRNA	759	1609	0.673431	5.68e-20	3.97e-16	486	1770	0.301949	2.89e-145	2.02e-141	1111.85	1732.73	379.972	1493.53	0.640085	1.97476	RA
Larp1b	NM_001040399	NM_001040399	gi|94536724|ref|NM_001040399.1| Mus musculus La ribonucleoprotein domain family, member 1B (Larp1b), mRNA	1096	2161	0.724038	1.05e-18	7.36e-15	593	2160	0.301902	6.13e-177	4.29e-173	1605.51	2327.17	463.628	1822.61	0.535544	1.97497	RA
Kifap3	NM_010629	NM_010629	gi|781980391|ref|NM_010629.3| Mus musculus kinesin-associated protein 3 (Kifap3), transcript variant 2, mRNA	1376	3448	0.569695	1.71e-74	1.19e-70	1241	4524	0.301638	0	0	2015.68	3713.14	970.257	3817.36	0.881372	1.97614	RA
Tubb2b	NM_023716	NM_023716	gi|142378376|ref|NM_023716.2| Mus musculus tubulin, beta 2B class IIB (Tubb2b), mRNA	2560	6068	0.602239	6.93e-109	4.85e-105	1662	6065	0.301313	0	0	3750.11	6534.61	1299.41	5117.66	0.80117	1.97763	RA
Pbx1	NM_008783,NM_001291508,NM_183355,NM_001291509	NM_008783	gi|614458202|ref|NM_008783.3| Mus musculus pre B cell leukemia homeobox 1 (Pbx1), transcript variant b, mRNA	198	457	0.618533	7.53e-09	5.27e-05	3008	10993	0.300829	0	0	290.047	492.142	2351.76	9275.91	0.762787	1.97975	RA
Zmat4	NM_001277239,NM_177086	NM_001277239	gi|469832276|ref|NM_001277239.1| Mus musculus zinc finger, matrin type 4 (Zmat4), transcript variant 2, mRNA	502	1256	0.570587	4.26e-28	2.98e-24	35	128	0.30071	8.46e-12	5.92e-08	735.372	1352.58	27.3642	108.007	0.87917	1.98076	RA
Creb1	NM_133828,NM_009952,NM_001037726	NM_133828	gi|82546873|ref|NM_133828.2| Mus musculus cAMP responsive element binding protein 1 (Creb1), transcript variant A, mRNA	1000	2631	0.542595	1.2e-65	8.4e-62	1193	4371	0.300122	0	0	1464.89	2833.32	932.729	3688.26	0.951704	1.98341	RA
Tmppe	NM_001200002	NM_001200002	gi|317008613|ref|NM_001200002.1| Mus musculus transmembrane protein with metallophosphoesterase domain (Tmppe), mRNA	1120	2346	0.681543	5.17e-27	3.61e-23	430	1581	0.299095	1.93e-131	1.35e-127	1640.67	2526.4	336.189	1334.05	0.622797	1.98847	RA
Pcsk1n	NM_013892	NM_013892	gi|257153447|ref|NM_013892.3| Mus musculus proprotein convertase subtilisin/kexin type 1 inhibitor (Pcsk1n), mRNA	441	1126	0.559125	8.49e-27	5.94e-23	115	423	0.298981	1.87e-36	1.31e-32	646.014	1212.59	89.911	356.928	0.908449	1.98906	RA
1110034G24Rik	NM_028637	NM_028637	gi|198278568|ref|NM_028637.1| Mus musculus RIKEN cDNA 1110034G24 gene (1110034G24Rik), mRNA	66	161	0.58524	0.000194686	1	82	302	0.298603	2.01e-26	1.41e-22	96.6824	173.38	64.1105	254.828	0.842616	1.99089	RA
Eras	NM_181548	NM_181548	gi|31581542|ref|NM_181548.2| Mus musculus ES cell-expressed Ras (Eras), mRNA	445	1189	0.534301	7.64e-32	5.35e-28	101	372	0.298583	3.64e-32	2.55e-28	651.874	1280.43	78.9653	313.894	0.973964	1.99099	RA
Rnf128	NM_001254761,NM_023270	NM_001254761	gi|363543359|ref|NM_001254761.1| Mus musculus ring finger protein 128 (Rnf128), transcript variant 2, mRNA	216	534	0.577465	2.35e-12	1.64e-08	772	2854	0.297454	3.71e-237	2.6e-233	316.415	575.063	603.576	2408.21	0.861901	1.99635	RA
Igf2bp3	NM_023670	NM_023670	gi|225543382|ref|NM_023670.3| Mus musculus insulin-like growth factor 2 mRNA binding protein 3 (Igf2bp3), mRNA	2494	5826	0.611087	1.75e-99	1.23e-95	2699	10016	0.296262	0	0	3653.42	6274	2110.17	8451.52	0.780137	2.00185	RA
Higd2a	NM_025933	NM_025933	gi|146135032|ref|NM_025933.3| Mus musculus HIG1 domain family, member 2A (Higd2a), mRNA	532	1334	0.569329	6.98e-30	4.88e-26	393	1462	0.295609	2.46e-123	1.72e-119	779.319	1436.58	307.261	1233.64	0.882353	2.00538	RA
Taf3	NM_027748	NM_027748	gi|262231747|ref|NM_027748.3| Mus musculus TATA-box binding protein associated factor 3 (Taf3), mRNA	3965	7814	0.72435	2.82e-63	1.98e-59	1755	6540	0.29506	0	0	5808.27	8414.87	1372.12	5518.46	0.534833	2.00786	RA
Cplx2	NM_009946	NM_009946	gi|612149779|ref|NM_009946.3| Mus musculus complexin 2 (Cplx2), mRNA	5	11	0.648924	0.460191	1	75	280	0.294571	6.61e-25	4.62e-21	7.32443	11.8459	58.6376	236.264	0.693596	2.0105	RA
Lrrc58	NM_177093	NM_177093	gi|110347494|ref|NM_177093.3| Mus musculus leucine rich repeat containing 58 (Lrrc58), mRNA	3051	6840	0.636736	2.68e-100	1.88e-96	1928	7199	0.294467	0	0	4469.36	7365.98	1507.38	6074.53	0.720807	2.01073	RA
Syn1	NM_001110780,NM_013680	NM_001110780	gi|160707902|ref|NM_001110780.1| Mus musculus synapsin I (Syn1), transcript variant b, mRNA	144	333	0.617352	7.48e-07	0.00523315	127	476	0.293414	1.27e-41	8.91e-38	210.943	358.607	99.293	401.65	0.765546	2.01617	RA
Coa7	NM_027250	NM_027250	gi|146149216|ref|NM_027250.4| Mus musculus cytochrome c oxidase assembly factor 7 (Coa7), mRNA	1042	2884	0.515782	8.97e-82	6.27e-78	1116	4226	0.290384	0	0	1526.41	3105.77	872.528	3565.91	1.02481	2.031	RA
Cetn2	NM_019405	NM_019405	gi|142368991|ref|NM_019405.6| Mus musculus centrin 2 (Cetn2), mRNA	1013	2653	0.545091	2.13e-65	1.49e-61	615	2334	0.289758	5.26e-200	3.68e-196	1483.93	2857.01	480.828	1969.43	0.945083	2.03419	RA
Dynlt3	NM_025975	NM_025975	gi|146134975|ref|NM_025975.5| Mus musculus dynein light chain Tctex-type 3 (Dynlt3), mRNA	131	237	0.789111	0.0298871	1	186	707	0.289317	5.31e-62	3.71e-58	191.9	255.225	145.421	596.568	0.411413	2.03645	RA
Tmco1	NM_001039483	NM_001039483	gi|87116676|ref|NM_001039483.1| Mus musculus transmembrane and coiled-coil domains 1 (Tmco1), mRNA	777	1999	0.554894	2.29e-47	1.6e-43	482	1837	0.288539	1.4e-158	9.79e-155	1138.22	2152.72	376.844	1550.06	0.919385	2.04029	RA
Ebf1	NM_001290710,NM_007897,NM_001290711,NM_001290709	NM_001290710	gi|595582325|ref|NM_001290710.1| Mus musculus early B cell factor 1 (Ebf1), transcript variant 3, mRNA	64	104	0.878511	0.43399	1	119	454	0.288254	1.8e-40	1.26e-36	93.7526	111.997	93.0383	383.086	0.256532	2.04177	RA
Myl3	NM_010859	NM_010859	gi|142383792|ref|NM_010859.2| Mus musculus myosin, light polypeptide 3 (Myl3), mRNA	3	3	1.4276	0.69559	1	164	628	0.287188	1.18e-55	8.27e-52	4.39466	3.23069	128.221	529.907	-0.443907	2.04711	RA
Fndc5	NM_027402	NM_027402	gi|254911019|ref|NM_027402.3| Mus musculus fibronectin type III domain containing 5 (Fndc5), mRNA	29	71	0.583118	0.0144277	1	273	1046	0.287017	1.12e-91	7.87e-88	42.4817	76.4597	213.441	882.616	0.847859	2.04795	RA
Elf1	NM_007920,NM_001286411,NM_001286412	NM_007920	gi|556695365|ref|NM_007920.4| Mus musculus E74-like factor 1 (Elf1), transcript variant 1, mRNA	114	272	0.598344	2.32e-06	0.0162369	131	502	0.286979	6.89e-45	4.82e-41	166.997	292.916	102.42	423.588	0.810666	2.04816	RA
Mif	NM_010798	NM_010798	gi|118130170|ref|NM_010798.2| Mus musculus macrophage migration inhibitory factor (Mif), mRNA	4879	11043	0.630651	1.19e-166	8.3e-163	2667	10230	0.286622	0	0	7147.17	11892.2	2085.15	8632.09	0.734568	2.04956	RA
Rsrc1	NM_025822	NM_025822	gi|113204628|ref|NM_025822.3| Mus musculus arginine/serine-rich coiled-coil 1 (Rsrc1), mRNA	824	2006	0.586407	2.16e-40	1.51e-36	750	2878	0.286565	2.62e-249	1.83e-245	1207.07	2160.26	586.376	2428.46	0.839698	2.05014	RA
Pdp2	NM_001024606	NM_001024606	gi|66841377|ref|NM_001024606.1| Mus musculus pyruvate dehyrogenase phosphatase catalytic subunit 2 (Pdp2), mRNA	268	577	0.663089	1.66e-08	0.000116071	141	542	0.28609	1.66e-48	1.16e-44	392.589	621.37	110.239	457.34	0.662431	2.05264	RA
Gltp	NM_019821	NM_019821	gi|31560403|ref|NM_019821.2| Mus musculus glycolipid transfer protein (Gltp), mRNA	391	1046	0.533647	3.29e-28	2.3e-24	354	1362	0.285824	2.56e-119	1.79e-115	572.77	1126.43	276.77	1149.26	0.975735	2.05395	RA
Nudt11	NM_021431	NM_021431	gi|72384358|ref|NM_021431.2| Mus musculus nudix (nucleoside diphosphate linked moiety X)-type motif 11 (Nudt11), mRNA	42	112	0.535363	0.000401092	1	103	397	0.285319	6.2e-36	4.34e-32	61.5252	120.612	80.529	334.989	0.97113	2.05653	RA
Nfix	NM_010906,NM_001081982,NM_001081981	NM_010906	gi|555290055|ref|NM_010906.3| Mus musculus nuclear factor I/X (Nfix), transcript variant 2, mRNA	40	81	0.705003	0.0789601	1	63	243	0.285115	1.07e-22	7.47e-19	58.5954	87.2287	49.2556	205.044	0.574015	2.05757	RA
Map9	NM_001081230	NM_001081230	gi|124486996|ref|NM_001081230.1| Mus musculus microtubule-associated protein 9 (Map9), mRNA	1621	2988	0.774474	5.52e-17	3.86e-13	710	2739	0.28505	8.88e-239	6.21e-235	2374.58	3217.77	555.103	2311.17	0.438389	2.0578	RA
Mfap3	NM_180599,NM_145426	NM_180599	gi|84579901|ref|NM_180599.1| Mus musculus microfibrillar-associated protein 3 (Mfap3), transcript variant 2, mRNA	646	1540	0.59885	1.93e-29	1.35e-25	588	2273	0.284471	9.38e-199	6.57e-195	946.316	1658.42	459.719	1917.96	0.809417	2.06075	RA
Foxq1	NM_008239	NM_008239	gi|157951734|ref|NM_008239.4| Mus musculus forkhead box Q1 (Foxq1), mRNA	29	44	0.94093	0.90545	1	555	2148	0.284132	3.1e-188	2.17e-184	42.4817	47.3835	433.918	1812.49	0.157543	2.06247	RA
Zp3	NM_011776	NM_011776	gi|6756082|ref|NM_011776.1| Mus musculus zona pellucida glycoprotein 3 (Zp3), mRNA	218	473	0.657974	2.05e-07	0.00143176	31	120	0.284098	7.04e-12	4.92e-08	319.345	509.372	24.2369	101.256	0.673605	2.06273	RA
Slc48a1	NM_026353	NM_026353	gi|294774579|ref|NM_026353.4| Mus musculus solute carrier family 48 (heme transporter), member 1 (Slc48a1), mRNA	81	197	0.586995	4.09e-05	0.286201	71	276	0.282901	9.74e-26	6.81e-22	118.656	212.149	55.5103	232.889	0.838295	2.06882	RA
Hsp90aa1	NM_010480	NM_010480	gi|146134469|ref|NM_010480.5| Mus musculus heat shock protein 90, alpha (cytosolic), class A member 1 (Hsp90aa1), mRNA	107106	227628	0.669707	0	0	27373	106612	0.281493	0	0	156898	245132	21401.2	89959.4	0.643732	2.07158	RA
Mira	TSS9048	TSS9048	-	14	11	1.81694	0.155796	1	88	343	0.282145	1.29e-31	9e-28	20.5084	11.8459	68.8015	289.424	-0.791831	2.07267	RA
Guca1a	NM_008189	NM_008189	gi|959241443|ref|NM_008189.3| Mus musculus guanylate cyclase activator 1a (retina) (Guca1a), mRNA	33	80	0.588898	0.00970591	1	86	337	0.280642	2.24e-31	1.57e-27	48.3412	86.1518	67.2378	284.361	0.833627	2.08038	RA
Cpox	NM_007757	NM_007757	gi|161484659|ref|NM_007757.2| Mus musculus coproporphyrinogen oxidase (Cpox), mRNA	429	1196	0.512075	1.93e-35	1.35e-31	296	1164	0.279648	1.26e-104	8.8e-101	628.436	1287.97	231.423	982.185	1.03526	2.08546	RA
Cald1	NM_145575	NM_145575	gi|156447035|ref|NM_145575.3| Mus musculus caldesmon 1 (Cald1), mRNA	479	944	0.724395	5.64e-09	3.94e-05	2428	9559	0.279257	0	0	701.68	1016.59	1898.29	8065.9	0.534854	2.08713	RA
Sdf2l1	NM_022324	NM_022324	gi|158635932|ref|NM_022324.3| Mus musculus stromal cell-derived factor 2-like 1 (Sdf2l1), mRNA	266	769	0.493818	2.85e-25	1.99e-21	255	1016	0.276008	8.66e-93	6.06e-89	389.659	828.134	199.368	857.302	1.08765	2.10437	RA
Lpl	NM_008509	NM_008509	gi|126723005|ref|NM_008509.2| Mus musculus lipoprotein lipase (Lpl), mRNA	435	1104	0.562508	6.65e-26	4.65e-22	686	2759	0.273416	2.52e-251	1.76e-247	637.225	1188.89	536.339	2328.05	0.899746	2.1179	RA
Rnf26	NM_153762	NM_153762	gi|86262132|ref|NM_153762.3| Mus musculus ring finger protein 26 (Rnf26), mRNA	161	376	0.611297	9.94e-08	0.000695179	115	464	0.272559	8.71e-44	6.1e-40	235.846	404.913	89.911	391.524	0.779765	2.12253	RA
Map1b	NM_008634	NM_008634	gi|171543852|ref|NM_008634.2| Mus musculus microtubule-associated protein 1B (Map1b), mRNA	9679	20991	0.658094	1.26e-265	8.85e-262	4258	17238	0.27151	0	0	14178.6	22605.1	3329.05	14545.5	0.672934	2.12738	RA
Trove2	NM_013835	NM_013835	gi|134133269|ref|NM_013835.2| Mus musculus TROVE domain family, member 2 (Trove2), mRNA	1175	2173	0.771944	5.02e-13	3.51e-09	1244	5061	0.270275	0	0	1721.24	2340.1	972.602	4270.48	0.44312	2.13448	RA
Twistnb	NM_172253	NM_172253	gi|85861256|ref|NM_172253.2| Mus musculus twist basic helix-loop-helix transcription factor 1 neighbor (Twistnb), mRNA	4621	10333	0.638353	5.09e-149	3.56e-145	1806	7351	0.270125	0	0	6769.23	11127.6	1411.99	6202.79	0.717075	2.13518	RA
Gatsl2	NM_030719	NM_030719	gi|65301482|ref|NM_030719.3| Mus musculus GATS protein-like 2 (Gatsl2), mRNA	29	62	0.667763	0.0877889	1	148	603	0.269913	5.06e-57	3.54e-53	42.4817	66.7676	115.712	508.812	0.652308	2.1366	RA
Ckap4	NM_175451	NM_175451	gi|62526117|ref|NM_175451.1| Mus musculus cytoskeleton-associated protein 4 (Ckap4), mRNA	816	1989	0.585677	2.79e-40	1.95e-36	877	3579	0.26945	0	0	1195.35	2141.95	685.669	3019.97	0.841495	2.13895	RA
Rpl36a	NM_019865	NM_019865	gi|254675286|ref|NM_019865.5| Mus musculus ribosomal protein L36A (Rpl36a), mRNA	266	575	0.66043	1.25e-08	8.75e-05	276	1134	0.26765	1.53e-106	1.07e-102	389.659	619.216	215.786	956.871	0.668228	2.14872	RA
Chchd6	NM_025351,NM_001167736	NM_025351	gi|267844803|ref|NM_025351.3| Mus musculus coiled-coil-helix-coiled-coil-helix domain containing 6 (Chchd6), transcript variant 1, mRNA	141	408	0.493371	3.85e-14	2.69e-10	56	231	0.266599	6.16e-23	4.31e-19	206.549	439.374	43.7827	194.918	1.08897	2.15443	RA
Nucks1	NM_175294,NM_001145804	NM_175294	gi|224809558|ref|NM_175294.3| Mus musculus nuclear casein kinase and cyclin-dependent kinase substrate 1 (Nucks1), transcript variant 1, mRNA	18566	45900	0.577009	0	0	12239	51008	0.263474	0	0	27197.1	49429.6	9568.88	43040.6	0.861924	2.16928	RA
Rab14	NM_026697	NM_026697	gi|86355517|ref|NM_026697.3| Mus musculus RAB14, member RAS oncogene family (Rab14), mRNA	2342	6865	0.486971	1.13e-219	7.88e-216	2336	9767	0.262949	0	0	3430.76	7392.9	1826.37	8241.41	1.10761	2.17392	RA
Stom	NM_013515	NM_013515	gi|118129913|ref|NM_013515.2| Mus musculus stomatin (Stom), mRNA	86	153	0.802458	0.114576	1	72	304	0.260459	1.44e-30	1.01e-26	125.98	164.765	56.2921	256.516	0.387216	2.18804	RA
Snrnp27	NM_025665	NM_025665	gi|141802219|ref|NM_025665.2| Mus musculus small nuclear ribonucleoprotein 27 (U4/U6.U5) (Snrnp27), mRNA	3096	7166	0.616727	4.6e-118	3.22e-114	1841	7802	0.259437	0	0	4535.28	7717.04	1439.36	6583.34	0.766855	2.19339	RA
Ndufa2	NM_010885	NM_010885	gi|507834122|ref|NM_010885.5| Mus musculus NADH dehydrogenase (ubiquinone) 1 alpha subcomplex, 2 (Ndufa2), mRNA	740	2199	0.480402	9.73e-74	6.8e-70	712	3025	0.258821	6.45e-291	4.51e-287	1084.01	2368.1	556.666	2552.5	1.12734	2.19703	RA
Wasf2	NM_153423	NM_153423	gi|158508650|ref|NM_153423.6| Mus musculus WAS protein family, member 2 (Wasf2), mRNA	440	870	0.722014	1.86e-08	0.000129835	198	846	0.257376	4.29e-83	3e-79	644.549	936.9	154.803	713.856	0.539605	2.2052	RA
Maml2	NM_001013813,NM_173776	NM_001013813	gi|291219901|ref|NM_001013813.3| Mus musculus mastermind like 2 (Drosophila) (Maml2), transcript variant 1, mRNA	167	336	0.709564	0.000239514	1	106	453	0.257327	3.24e-45	2.26e-41	244.636	361.837	82.8745	382.242	0.564706	2.20549	RA
Abhd6	NM_025341	NM_025341	gi|118130362|ref|NM_025341.3| Mus musculus abhydrolase domain containing 6 (Abhd6), mRNA	153	414	0.527601	2.47e-12	1.72e-08	160	686	0.25649	7.38e-68	5.16e-64	224.127	445.835	125.094	578.848	0.992192	2.21018	RA
Eif2s2	NM_026030	NM_026030	gi|115311551|ref|NM_026030.2| Mus musculus eukaryotic translation initiation factor 2, subunit 2 (beta) (Eif2s2), mRNA	23573	58781	0.571945	0	0	7985	34279	0.255909	0	0	34531.7	63301.1	6242.95	28924.7	0.874307	2.212	RA
Psip1	NM_133948,NM_001290527	NM_133948	gi|594542557|ref|NM_133948.5| Mus musculus PC4 and SFRS1 interacting protein 1 (Psip1), transcript variant 1, mRNA	19628	52299	0.535272	0	0	12709	54650	0.255326	0	0	28752.8	56320.6	9936.34	46113.8	0.969963	2.21441	RA
Fam199x	NM_146261	NM_146261	gi|274320576|ref|NM_146261.2| Mus musculus family with sequence similarity 199, X-linked (Fam199x), mRNA	208	482	0.61607	2.23e-09	1.56e-05	407	1757	0.254732	1.91e-172	1.34e-168	304.696	519.064	318.207	1482.56	0.768542	2.22005	RA
Suox	NM_173733	NM_173733	gi|211971064|ref|NM_173733.3| Mus musculus sulfite oxidase (Suox), mRNA	44	93	0.675438	0.0368366	1	65	281	0.254383	6.22e-29	4.35e-25	64.4549	100.151	50.8193	237.108	0.63582	2.2221	RA
Pard6g	NM_053117	NM_053117	gi|238550189|ref|NM_053117.3| Mus musculus par-6 family cell polarity regulator gamma (Pard6g), mRNA	132	376	0.501188	9.75e-13	6.82e-09	175	757	0.254224	1.89e-75	1.32e-71	193.365	404.913	136.821	638.758	1.06629	2.22298	RA
Thoc3	NM_028597	NM_028597	gi|254553423|ref|NM_028597.3| Mus musculus THO complex 3 (Thoc3), mRNA	1370	4159	0.470232	2.64e-144	1.85e-140	1097	4747	0.254103	0	0	2006.89	4478.81	857.673	4005.53	1.15815	2.22349	RA
Mtdh	NM_026002	NM_026002	gi|89363043|ref|NM_026002.4| Mus musculus metadherin (Mtdh), mRNA	9780	21573	0.647011	9.64e-293	6.74e-289	4766	20661	0.253523	0	0	14326.6	23231.9	3726.22	17433.8	0.697413	2.2261	RA
Psmd11	NM_178616	NM_178616	gi|134053904|ref|NM_178616.3| Mus musculus proteasome (prosome, macropain) 26S subunit, non-ATPase, 11 (Psmd11), mRNA	1484	4522	0.468468	5.17e-158	3.62e-154	947	4109	0.253422	0	0	2173.89	4869.73	740.398	3467.18	1.16356	2.22739	RA
Tmcc3	NM_172051,NM_001168684,NM_177026	NM_172051	gi|274316527|ref|NM_172051.3| Mus musculus transmembrane and coiled coil domains 3 (Tmcc3), transcript variant 1, mRNA	37	40	1.32054	0.247096	1	189	823	0.252543	1.99e-82	1.39e-78	54.2007	43.0759	147.767	694.449	-0.331432	2.23255	RA
Phlda2	NM_009434	NM_009434	gi|57863299|ref|NM_009434.2| Mus musculus pleckstrin homology like domain, family A, member 2 (Phlda2), mRNA	1482	4233	0.499783	2.22e-128	1.55e-124	369	1607	0.252507	3.26e-159	2.28e-155	2170.96	4558.5	288.497	1355.99	1.07023	2.23272	RA
Pura	NM_008989	NM_008989	gi|260436958|ref|NM_008989.3| Mus musculus purine rich element binding protein A (Pura), mRNA	2094	4301	0.695025	6.68e-44	4.67e-40	850	3710	0.25193	0	0	3067.47	4631.73	664.56	3130.5	0.594503	2.23592	RA
Syt11	NM_018804	NM_018804	gi|124378013|ref|NM_018804.3| Mus musculus synaptotagmin XI (Syt11), mRNA	458	1059	0.617418	8.52e-19	5.96e-15	448	1969	0.250201	3.79e-196	2.65e-192	670.917	1140.43	350.262	1661.45	0.765376	2.24593	RA
Fign	NM_001267846,NM_021716,NM_001267847	NM_001267846	gi|392513716|ref|NM_001267846.1| Mus musculus fidgetin (Fign), transcript variant 2, mRNA	97	259	0.534672	5.91e-08	0.000413665	177	782	0.248908	2.01e-79	1.41e-75	142.094	278.916	138.385	659.853	0.972988	2.25346	RA
Cbl	NM_007619	NM_007619	gi|80978931|ref|NM_007619.2| Mus musculus Casitas B-lineage lymphoma (Cbl), mRNA	138	393	0.501304	3.11e-13	2.17e-09	150	667	0.247309	2.08e-68	1.45e-64	202.154	423.221	117.275	562.816	1.06595	2.26276	RA
Gna11	NM_010301	NM_010301	gi|142384965|ref|NM_010301.3| Mus musculus guanine nucleotide binding protein, alpha 11 (Gna11), mRNA	1037	3387	0.437068	3.01e-136	2.1e-132	1243	5547	0.24639	0	0	1519.09	3647.45	971.821	4680.57	1.26368	2.26792	RA
Snora17	TSS17256	TSS17256	-	128	288	0.634501	1.37e-05	0.0957471	91	407	0.245881	1.43e-42	1e-38	187.505	310.146	71.147	343.427	0.726018	2.27113	RA
Knop1	NM_001168219,NM_023197,NM_001168218,NM_001168220	NM_001168219	gi|269996020|ref|NM_001168219.1| Mus musculus lysine rich nucleolar protein 1 (Knop1), transcript variant 3, mRNA	15741	39087	0.574547	0	0	7832	35063	0.245383	0	0	23058.8	42092.7	6123.33	29586.2	0.868254	2.27254	RA
Elavl4	NM_001163399,NM_001163397,NM_010488,NM_001038698	NM_001163399	gi|254281261|ref|NM_001163399.1| Mus musculus ELAV (embryonic lethal, abnormal vision, Drosophila)-like 4 (Hu antigen D) (Elavl4), transcript variant 4, mRNA	117	241	0.693081	0.00103365	1	65	293	0.243963	2.54e-31	1.78e-27	171.392	259.532	50.8193	247.234	0.598617	2.28243	RA
Med19	NM_025885	NM_025885	gi|237858585|ref|NM_025885.3| Mus musculus mediator complex subunit 19 (Med19), mRNA	1265	3680	0.490714	1.09e-116	7.62e-113	558	2520	0.243491	4.52e-257	3.16e-253	1853.08	3962.98	436.264	2126.38	1.09666	2.28513	RA
Spink3	NM_009258	NM_009258	gi|157951746|ref|NM_009258.5| Mus musculus serine peptidase inhibitor, Kazal type 1 (Spink1), mRNA	344	974	0.504207	3.02e-30	2.11e-26	61	276	0.243052	1.05e-29	7.34e-26	503.92	1048.9	47.6919	232.889	1.05761	2.28783	RA
Lipa	NM_001111100,NM_021460	NM_001111100	gi|162287342|ref|NM_001111100.1| Mus musculus lysosomal acid lipase A (Lipa), transcript variant 2, mRNA	114	152	1.07072	0.57586	1	113	512	0.242708	8.59e-54	6.01e-50	166.997	163.688	88.3473	432.026	-0.0288697	2.28986	RA
Mfhas1	NM_001081279	NM_001081279	gi|124486880|ref|NM_001081279.1| Mus musculus malignant fibrous histiocytoma amplified sequence 1 (Mfhas1), mRNA	33	78	0.603998	0.0155962	1	123	562	0.240682	3.33e-59	2.33e-55	48.3412	83.998	96.1657	474.216	0.797101	2.30195	RA
9430038I01Rik	NM_029886	NM_029886	gi|261245128|ref|NM_029886.2| Mus musculus RIKEN cDNA 9430038I01 gene (9430038I01Rik), mRNA	328	800	0.585322	3.71e-17	2.6e-13	208	951	0.24052	3.07e-99	2.15e-95	480.482	861.518	162.622	802.455	0.842397	2.3029	RA
Ccdc15	NM_001081429	NM_001081429	gi|124487468|ref|NM_001081429.1| Mus musculus coiled-coil domain containing 15 (Ccdc15), mRNA	218	429	0.72546	0.000103969	0.727366	86	394	0.240037	3.6e-42	2.52e-38	319.345	461.989	67.2378	332.458	0.532742	2.30583	RA
Acvr2b	NM_007397	NM_007397	gi|924182213|ref|NM_007397.3| Mus musculus activin receptor IIB (Acvr2b), transcript variant 1, mRNA	531	1043	0.726811	1.41e-09	9.84e-06	478	2213	0.237519	5.23e-231	3.66e-227	777.854	1123.2	373.717	1867.33	0.530048	2.32096	RA
Foxo1	NM_019739	NM_019739	gi|239985491|ref|NM_019739.3| Mus musculus forkhead box O1 (Foxo1), mRNA	1432	4127	0.495325	8.87e-128	6.21e-124	873	4063	0.236262	0	0	2097.72	4444.35	682.542	3428.37	1.08315	2.32853	RA
Opa3	NM_207525	NM_207525	gi|141801352|ref|NM_207525.3| Mus musculus optic atrophy 3 (Opa3), mRNA	211	585	0.51492	5.96e-18	4.17e-14	121	564	0.235928	2.01e-60	1.41e-56	309.091	629.985	94.602	475.904	1.02729	2.33073	RA
Rdx	NM_001104616,NM_001104617,NM_009041	NM_001104616	gi|157277949|ref|NM_001104616.1| Mus musculus radixin (Rdx), transcript variant 2, mRNA	6228	16464	0.539881	0	0	4949	23149	0.23494	0	0	9123.3	17730	3869.3	19533.2	0.958567	2.33578	RA
Ccdc25	NM_145944	NM_145944	gi|119672913|ref|NM_145944.4| Mus musculus coiled-coil domain containing 25 (Ccdc25), mRNA	3297	7889	0.596565	1.84e-145	1.29e-141	1550	7278	0.234155	0	0	4829.73	8495.64	1211.84	6141.19	0.814781	2.34131	RA
Esf1	NM_001081090	NM_001081090	gi|124487343|ref|NM_001081090.1| Mus musculus ESF1 nucleolar pre-rRNA processing protein homolog (Esf1), mRNA	17790	42212	0.601259	0	0	8661	41157	0.231128	0	0	26060.3	45458	6771.47	34728.3	0.802679	2.35857	RA
Peg3	NM_008817	NM_008817	gi|58331165|ref|NM_008817.2| Mus musculus paternally expressed 3 (Peg3), mRNA	43	146	0.420469	1.13e-07	0.000793831	465	2221	0.230226	2.89e-238	2.02e-234	62.9901	157.227	363.553	1874.08	1.31965	2.36595	RA
Srsf9	NM_025573,TSS10298	NM_025573	gi|118130304|ref|NM_025573.3| Mus musculus serine/arginine-rich splicing factor 9 (Srsf9), transcript variant 1, mRNA	1154	3942	0.417896	1.43e-171	1e-167	1064	5123	0.228364	0	0	1690.48	4245.13	831.872	4322.8	1.32838	2.37753	RA
Sox4	NM_009238	NM_009238	gi|56118238|ref|NM_009238.2| Mus musculus SRY (sex determining region Y)-box 4 (Sox4), mRNA	1238	2689	0.657249	8.24e-36	5.77e-32	5782	28190	0.225362	0	0	1813.53	2895.78	4520.57	23786.8	0.675151	2.39558	RA
Glg1	NM_009149	NM_009149	gi|118130514|ref|NM_009149.2| Mus musculus golgi apparatus protein 1 (Glg1), mRNA	2392	4717	0.723917	5.27e-39	3.69e-35	1454	7121	0.224495	0	0	3504.01	5079.72	1136.79	6008.71	0.535745	2.40209	RA
Usp51	NM_001137547	NM_001137547	gi|212275974|ref|NM_001137547.1| Mus musculus ubiquitin specific protease 51 (Usp51), mRNA	152	348	0.623561	6.73e-07	0.00470524	154	755	0.224307	4.85e-84	3.39e-80	222.663	374.76	120.403	637.07	0.751109	2.40359	RA
Rpsa	NM_011029	NM_011029	gi|224994259|ref|NM_011029.4| Mus musculus ribosomal protein SA (Rpsa), mRNA	7679	17208	0.636915	6.19e-249	4.33e-245	4486	22030	0.223782	0	0	11248.9	18531.2	3507.31	18588.9	0.720182	2.40601	RA
Rps17	NM_009092	NM_009092	gi|134053886|ref|NM_009092.3| Mus musculus ribosomal protein S17 (Rps17), mRNA	3706	6868	0.770307	2.34e-38	1.63e-34	1116	5497	0.223225	0	0	5428.86	7396.13	872.528	4638.38	0.44612	2.41035	RA
Klf13	NM_021366	NM_021366	gi|254750620|ref|NM_021366.3| Mus musculus Kruppel-like factor 13 (Klf13), mRNA	837	2169	0.550892	2.69e-52	1.88e-48	750	3701	0.222829	0	0	1226.11	2335.79	586.376	3122.91	0.929823	2.41299	RA
Plin3	NM_025836	NM_025836	gi|146261991|ref|NM_025836.3| Mus musculus perilipin 3 (Plin3), mRNA	1378	3956	0.497252	1.74e-121	1.22e-117	844	4176	0.222231	0	0	2018.61	4260.2	659.869	3523.72	1.07756	2.41685	RA
Chchd2	NM_024166	NM_024166	gi|146135025|ref|NM_024166.6| Mus musculus coiled-coil-helix-coiled-coil-helix domain containing 2 (Chchd2), mRNA	2778	9005	0.440331	0	0	1548	7783	0.218673	0	0	4069.45	9697.46	1210.28	6567.31	1.25277	2.43996	RA
Ppp1r12a	NM_027892	NM_027892	gi|141803586|ref|NM_027892.2| Mus musculus protein phosphatase 1, regulatory (inhibitor) subunit 12A (Ppp1r12a), mRNA	4466	11283	0.56497	1.58e-245	1.11e-241	2668	13420	0.218539	0	0	6542.18	12150.6	2085.94	11323.8	0.893188	2.44059	RA
Tenm4	NM_011858	NM_011858	gi|894216219|ref|NM_011858.4| Mus musculus teneurin transmembrane protein 4 (Tenm4), transcript variant 2, mRNA	407	691	0.840888	0.00576817	1	130	658	0.217263	2.28e-75	1.59e-71	596.208	744.136	101.639	555.221	0.31975	2.44962	RA
Oxct1	NM_024188	NM_024188	gi|168480111|ref|NM_024188.6| Mus musculus 3-oxoacid CoA transferase 1 (Oxct1), mRNA	1429	4435	0.459955	5.52e-161	3.86e-157	593	3009	0.216705	0	0	2093.32	4776.04	463.628	2539	1.19002	2.45322	RA
Rnf125	NM_026301	NM_026301	gi|142350216|ref|NM_026301.2| Mus musculus ring finger protein 125 (Rnf125), mRNA	110	187	0.839797	0.157108	1	11	56	0.216014	1.15e-07	0.000805046	161.137	201.38	8.60018	47.2529	0.321628	2.45796	RA
Tuba1b	NM_011654	NM_011654	gi|111186463|ref|NM_011654.2| Mus musculus tubulin, alpha 1B (Tuba1b), mRNA	6662	21149	0.4495	0	0	5316	27089	0.215625	0	0	9759.06	22775.3	4156.23	22857.7	1.22265	2.45933	RA
Sparc	NM_009242,NM_001290817	NM_009242	gi|595763210|ref|NM_009242.5| Mus musculus secreted acidic cysteine rich glycoprotein (Sparc), transcript variant 1, mRNA	2781	9124	0.435055	0	0	4088	21044	0.213487	0	0	4073.85	9825.61	3196.14	17757	1.27016	2.47398	RA
Hoxa7	NM_010455	NM_010455	gi|118130010|ref|NM_010455.2| Mus musculus homeobox A7 (Hoxa7), mRNA	7	18	0.555191	0.224249	1	95	493	0.211908	5.61e-58	3.92e-54	10.2542	19.3841	74.2743	415.994	0.918663	2.48563	RA
Purb	NM_011221	NM_011221	gi|344925855|ref|NM_011221.3| Mus musculus purine rich element binding protein B (Purb), mRNA	3250	8495	0.546097	3.67e-204	2.57e-200	3015	15752	0.210384	0	0	4760.88	9148.24	2357.23	13291.6	0.942267	2.49535	RA
Pcolce2	NM_029620	NM_029620	gi|84794576|ref|NM_029620.2| Mus musculus procollagen C-endopeptidase enhancer 2 (Pcolce2), mRNA	494	1432	0.492481	4.54e-46	3.18e-42	102	533	0.210447	7.44e-63	5.2e-59	723.653	1542.12	79.7471	449.746	1.09154	2.49561	RA
Zfp36	NM_011756	NM_011756	gi|118130057|ref|NM_011756.4| Mus musculus zinc finger protein 36 (Zfp36), mRNA	130	302	0.614541	1.97e-06	0.0137742	31	163	0.209146	2.23e-20	1.56e-16	190.435	325.223	24.2369	137.54	0.77213	2.50457	RA
Nfkbia	NM_010907	NM_010907	gi|226052095|ref|NM_010907.2| Mus musculus nuclear factor of kappa light polypeptide gene enhancer in B cells inhibitor, alpha (Nfkbia), mRNA	1482	3828	0.552667	4.58e-90	3.2e-86	1600	8424	0.208815	0	0	2170.96	4122.36	1250.94	7108.18	0.925138	2.50647	RA
Crebbp	NM_001025432	NM_001025432	gi|70995310|ref|NM_001025432.1| Mus musculus CREB binding protein (Crebbp), mRNA	1251	2676	0.667378	1.92e-33	1.35e-29	759	4008	0.208226	0	0	1832.57	2881.78	593.413	3381.96	0.653089	2.51075	RA
Klf7	NM_033563	NM_033563	gi|31981435|ref|NM_033563.2| Mus musculus Kruppel-like factor 7 (ubiquitous) (Klf7), mRNA	280	744	0.537275	3.37e-20	2.36e-16	357	1887	0.20804	3.44e-220	2.41e-216	410.168	801.211	279.115	1592.25	0.965969	2.51214	RA
Ccnt1	NM_009833	NM_009833	gi|6753315|ref|NM_009833.1| Mus musculus cyclin T1 (Ccnt1), mRNA	714	1548	0.658468	4.11e-21	2.88e-17	351	1874	0.205962	2.18e-220	1.52e-216	1045.93	1667.04	274.424	1581.28	0.672502	2.52662	RA
Pabpc1	NM_008774	NM_008774	gi|274321334|ref|NM_008774.3| Mus musculus poly(A) binding protein, cytoplasmic 1 (Pabpc1), mRNA	28439	74469	0.544454	0	0	13282	70990	0.205285	0	0	41659.9	80195.4	10384.3	59901.5	0.944862	2.52818	RA
Lpar4	NM_175271	NM_175271	gi|238637325|ref|NM_175271.4| Mus musculus lysophosphatidic acid receptor 4 (Lpar4), mRNA	122	357	0.487873	7.78e-13	5.44e-09	298	1608	0.203791	1.04e-190	7.28e-187	178.716	384.452	232.987	1356.83	1.10514	2.54192	RA
Nr0b1	NM_007430	NM_007430	gi|817478782|ref|NM_007430.5| Mus musculus nuclear receptor subfamily 0, group B, member 1 (Nr0b1), mRNA	924	3178	0.415054	2.12e-140	1.49e-136	52	281	0.203502	1.15e-34	8.07e-31	1353.55	3422.38	40.6554	237.108	1.33825	2.54403	RA
Parm1	NM_145562	NM_145562	gi|118130163|ref|NM_145562.2| Mus musculus prostate androgen-regulated mucin-like protein 1 (Parm1), mRNA	26	29	1.27993	0.411416	1	57	311	0.201551	1.47e-38	1.03e-34	38.087	31.23	44.5646	262.422	-0.286366	2.55792	RA
Ccnd2	NM_009829	NM_009829	gi|80751174|ref|NM_009829.3| Mus musculus cyclin D2 (Ccnd2), mRNA	749	2513	0.425484	1.43e-106	1e-102	1687	9332	0.19874	0	0	1097.2	2706.24	1318.96	7874.36	1.30247	2.57777	RA
Mir703	TSS7029	TSS7029	-	133	440	0.431533	1.85e-19	1.3e-15	86	481	0.196617	8.36e-60	5.85e-56	194.83	473.835	67.2378	405.869	1.28217	2.59367	RA
Klf4	NM_010637	NM_010637	gi|171543887|ref|NM_010637.3| Mus musculus Kruppel-like factor 4 (gut) (Klf4), mRNA	6313	18578	0.48494	0	0	645	3609	0.196516	0	0	9247.82	20006.6	504.283	3045.28	1.11329	2.59427	RA
Hmgn5	NM_016710	NM_016710	gi|133778914|ref|NM_016710.2| Mus musculus high-mobility group nucleosome binding domain 5 (Hmgn5), mRNA	2952	7440	0.566375	2.03e-161	1.42e-157	2034	11399	0.196155	0	0	4324.34	8012.11	1590.25	9618.49	0.889703	2.59656	RA
Elavl2	NM_001177883,NM_207685,NM_207686,NM_010486	NM_001177883	gi|295424161|ref|NM_001177883.1| Mus musculus ELAV (embryonic lethal, abnormal vision, Drosophila)-like 2 (Hu antigen B) (Elavl2), transcript variant 4, mRNA	436	1219	0.510611	2.43e-36	1.7e-32	128	721	0.195227	2.59e-89	1.81e-85	638.69	1312.74	100.075	608.381	1.03939	2.6039	RA
Stard4	NM_133774	NM_133774	gi|146149118|ref|NM_133774.4| Mus musculus StAR-related lipid transfer (START) domain containing 4 (Stard4), mRNA	64	179	0.510439	1.66e-06	0.0116149	90	508	0.194826	1.6e-63	1.12e-59	93.7526	192.765	70.3651	428.651	1.03991	2.60687	RA
Nkap	NM_025937	NM_025937	gi|257153407|ref|NM_025937.4| Mus musculus NFKB activating protein (Nkap), mRNA	1637	4963	0.470844	2.1e-171	1.47e-167	921	5202	0.194666	0	0	2398.02	5344.64	720.07	4389.46	1.15625	2.60783	RA
Dek	NM_025900	NM_025900	gi|253795497|ref|NM_025900.2| Mus musculus DEK oncogene (DNA binding) (Dek), mRNA	19765	48239	0.584473	0	0	7885	44655	0.1939	0	0	28953.5	51948.4	6164.77	37680	0.843345	2.61168	RA
Tbl1x	NM_020601	NM_020601	gi|142348182|ref|NM_020601.2| Mus musculus transducin (beta)-like 1 X-linked (Tbl1x), mRNA	650	1864	0.497816	4.44e-58	3.11e-54	555	3201	0.19065	0	0	952.175	2007.34	433.918	2701.01	1.07598	2.638	RA
Hs6st2	NM_001290468,NM_001077202,NM_015819,NM_001290467	NM_001290468	gi|594190987|ref|NM_001290468.1| Mus musculus heparan sulfate 6-O-sulfotransferase 2 (Hs6st2), transcript variant 4, mRNA	32	129	0.354145	1.23e-08	8.61e-05	123	713	0.189705	3.38e-90	2.37e-86	46.8763	138.92	96.1657	601.631	1.56732	2.64528	RA
Atxn7l3b	NM_001033474	NM_001033474	gi|113930746|ref|NM_001033474.2| Mus musculus ataxin 7-like 3B (Atxn7l3b), mRNA	3462	11696	0.422465	0	0	2755	16179	0.187161	0	0	5071.43	12595.4	2153.95	13651.9	1.31243	2.66404	RA
Usp26	NM_031388	NM_031388	gi|262050629|ref|NM_031388.2| Mus musculus ubiquitin specific peptidase 26 (Usp26), mRNA	90	259	0.496088	2.28e-09	1.6e-05	71	421	0.185457	1.16e-54	8.11e-51	131.84	278.916	55.5103	355.24	1.08105	2.67797	RA
Ccnjl	NM_001045530	NM_001045530	gi|444909165|ref|NM_001045530.2| Mus musculus cyclin J-like (Ccnjl), mRNA	41	117	0.500282	9.23e-05	0.645698	117	702	0.183279	9.45e-91	6.61e-87	60.0603	125.997	91.4747	592.349	1.06891	2.695	RA
Smap1	TSS23968,NM_001290683,NM_028534	TSS23968	-	2164	5579	0.5537	1.06e-129	7.41e-126	1296	7847	0.181578	0	0	3170.01	6008.01	1013.26	6621.31	0.922399	2.70812	RA
A630007B06Rik	NM_170757	NM_170757	gi|25072200|ref|NM_170757.1| Mus musculus coiled-coil domain containing 186 (Ccdc186), mRNA	133	479	0.396397	2.93e-24	2.05e-20	124	752	0.181329	7.46e-98	5.22e-94	194.83	515.834	96.9475	634.539	1.40469	2.71043	RA
Fetub	NM_001083905,NM_021564,NM_001083904	NM_001083905	gi|144226226|ref|NM_001083905.1| Mus musculus fetuin beta (Fetub), transcript variant 3, mRNA	549	1050	0.746439	1.89e-08	0.000131981	12	73	0.180772	1.06e-10	7.42e-07	804.222	1130.74	9.38202	61.5975	0.491604	2.7149	RA
Rmi2	NM_001162932	NM_001162932	gi|242397459|ref|NM_001162932.1| Mus musculus RecQ mediated genome instability 2 (Rmi2), mRNA	170	438	0.554101	1.41e-11	9.9e-08	49	303	0.177837	6.05e-41	4.23e-37	249.03	471.681	38.3099	255.672	0.921489	2.7385	RA
Fktn	NM_139309	NM_139309	gi|146149152|ref|NM_139309.4| Mus musculus fukutin (Fktn), mRNA	247	759	0.464587	2.54e-28	1.78e-24	191	1201	0.174882	3.31e-159	2.32e-155	361.827	817.365	149.33	1013.41	1.17568	2.76263	RA
Klf9	NM_010638	NM_010638	gi|146134344|ref|NM_010638.4| Mus musculus Kruppel-like factor 9 (Klf9), mRNA	6661	16549	0.574462	0	0	1146	7213	0.174678	0	0	9757.6	17821.6	895.983	6086.34	0.869026	2.76403	RA
Rhox1	NM_001025084	NM_001025084	gi|115311557|ref|NM_001025084.2| Mus musculus reproductive homeobox 1 (Rhox1), mRNA	72	236	0.435549	5.67e-11	3.96e-07	40	253	0.173864	7.42e-35	5.19e-31	105.472	254.148	31.2734	213.482	1.26881	2.77111	RA
1700019D03Rik	NM_144953	NM_144953	gi|142367422|ref|NM_144953.2| Mus musculus RIKEN cDNA 1700019D03 gene (1700019D03Rik), mRNA	644	1202	0.764879	3.02e-08	0.0002115	45	285	0.173634	3.35e-39	2.34e-35	943.386	1294.43	35.1826	240.483	0.456397	2.77301	RA
Prkar2a	NM_008924	NM_008924	gi|118130621|ref|NM_008924.2| Mus musculus protein kinase, cAMP dependent regulatory, type II alpha (Prkar2a), mRNA	514	1269	0.578241	2.94e-27	2.06e-23	153	972	0.173095	5.55e-130	3.88e-126	752.951	1366.58	119.621	820.175	0.859945	2.77746	RA
Top1	NM_009408	NM_009408	gi|112734854|ref|NM_009408.2| Mus musculus topoisomerase (DNA) I (Top1), mRNA	16898	44463	0.542122	0	0	10342	65975	0.172006	0	0	24753.6	47882.1	8085.74	55669.8	0.951846	2.78344	RA
Ddt	NM_010027	NM_010027	gi|6753617|ref|NM_010027.1| Mus musculus D-dopachrome tautomerase (Ddt), mRNA	697	3063	0.324841	6.97e-194	4.88e-190	441	2822	0.171836	0	0	1021.02	3298.54	344.789	2381.21	1.69181	2.78791	RA
Glrx	NM_053108	NM_053108	gi|172072618|ref|NM_053108.4| Mus musculus glutaredoxin (Glrx), mRNA	20	65	0.439274	0.000851094	1	43	282	0.167682	1.36e-39	9.52e-36	29.2977	69.9983	33.6189	237.952	1.25653	2.82333	RA
Lsm12	NM_172947	NM_172947	gi|146198816|ref|NM_172947.3| Mus musculus LSM12 homolog (Lsm12), mRNA	170	754	0.321877	1.32e-49	9.23e-46	116	762	0.167403	1.75e-104	1.23e-100	249.03	811.98	90.6928	642.977	1.70512	2.82571	RA
Arid5b	NM_023598	NM_023598	gi|74136556|ref|NM_023598.2| Mus musculus AT rich interactive domain 5B (MRF1-like) (Arid5b), mRNA	1580	3339	0.67552	3.11e-39	2.18e-35	154	1012	0.167339	3.15e-138	2.2e-134	2314.52	3595.76	120.403	853.927	0.635584	2.82625	RA
Arhgap5	NM_009706	NM_009706	gi|86262150|ref|NM_009706.2| Mus musculus Rho GTPase activating protein 5 (Arhgap5), mRNA	643	2678	0.342761	1.69e-158	1.18e-154	587	3895	0.165709	0	0	941.921	2883.93	458.937	3286.61	1.61436	2.84023	RA
Kif5b	NM_008448	NM_008448	gi|283806677|ref|NM_008448.3| Mus musculus kinesin family member 5B (Kif5b), mRNA	7570	19083	0.566137	0	0	2933	19467	0.165577	0	0	11089.2	20550.4	2293.12	16426.3	0.890016	2.84062	RA
Dusp18	NM_173745	NM_173745	gi|254281211|ref|NM_173745.5| Mus musculus dual specificity phosphatase 18 (Dusp18), mRNA	42	172	0.348611	3.04e-11	2.13e-07	83	556	0.16416	1.47e-77	1.03e-73	61.5252	185.226	64.8923	469.154	1.59004	2.85394	RA
Malat1	TSS5600	TSS5600	-	39164	167654	0.331993	0	0	20624	141594	0.159411	0	0	57370.8	180546	16124.6	119477	1.65398	2.8894	RA
Akap2	NM_001035532,NM_009649,NM_001035533	NM_001035532	gi|310772260|ref|NM_001035532.2| Mus musculus A kinase (PRKA) anchor protein 2 (Akap2), transcript variant 2, mRNA	1096	3516	0.444986	1.2e-136	8.39e-133	542	3772	0.157995	0	0	1605.51	3786.37	423.754	3182.82	1.23778	2.909	RA
S100a1	NM_011309	NM_011309	gi|113930760|ref|NM_011309.3| Mus musculus S100 calcium binding protein A1 (S100a1), mRNA	31	68	0.650832	0.0519889	1	37	265	0.15354	3.19e-39	2.23e-35	45.4114	73.229	28.9279	223.607	0.689359	2.95044	RA
Maml3	NM_001004176	NM_001004176	gi|205277329|ref|NM_001004176.2| Mus musculus mastermind like 3 (Drosophila) (Maml3), mRNA	11	18	0.872469	0.850958	1	66	475	0.152797	2.58e-69	1.81e-65	16.1137	19.3841	51.6011	400.806	0.266586	2.95743	RA
Runx3	NM_019732	NM_019732	gi|84579890|ref|NM_019732.2| Mus musculus runt related transcription factor 3 (Runx3), mRNA	23	76	0.432049	0.000211496	1	58	421	0.151499	8.57e-62	5.99e-58	33.6924	81.8442	45.3464	355.24	1.28046	2.96974	RA
Igfbpl1	NM_018741	NM_018741	gi|144922625|ref|NM_018741.2| Mus musculus insulin-like growth factor binding protein-like 1 (Igfbpl1), mRNA	42	175	0.342635	9.9e-12	6.93e-08	53	411	0.141807	1.27e-62	8.91e-59	61.5252	188.457	41.4372	346.802	1.61499	3.06511	RA
Zbtb38	NM_175537	NM_175537	gi|117938319|ref|NM_175537.3| Mus musculus zinc finger and BTB domain containing 38 (Zbtb38), mRNA	79	305	0.369783	1.4e-17	9.76e-14	41	360	0.12524	1.38e-58	9.64e-55	115.726	328.454	32.0552	303.769	1.50498	3.24434	RA
Ppm1l	NM_178726	NM_178726	gi|118130622|ref|NM_178726.3| Mus musculus protein phosphatase 1 (formerly 2C)-like (Ppm1l), mRNA	34	143	0.33944	8.03e-10	5.62e-06	30	272	0.121288	2.43e-45	1.7e-41	49.8061	153.996	23.455	229.514	1.6285	3.29061	RA
Ina	NM_146100	NM_146100	gi|148539956|ref|NM_146100.4| Mus musculus internexin neuronal intermediate filament protein, alpha (Ina), mRNA	342	1805	0.270486	4.69e-141	3.28e-137	95	879	0.11885	2.83e-144	1.98e-140	500.991	1943.8	74.2743	741.702	1.95602	3.3199	RA
Ammecr1	NM_019496	NM_019496	gi|118130687|ref|NM_019496.3| Mus musculus Alport syndrome, mental retardation, midface hypoplasia and elliptocytosis chromosomal region gene 1 (Ammecr1), mRNA	142	428	0.473652	4.71e-16	3.29e-12	59	546	0.118831	3.07e-90	2.15e-86	208.014	460.912	46.1283	460.716	1.14781	3.32015	RA
Exoc4	NM_009148	NM_009148	gi|118130512|ref|NM_009148.3| Mus musculus exocyst complex component 4 (Exoc4), mRNA	176	630	0.398828	5.13e-31	3.59e-27	124	1204	0.113263	4.71e-201	3.3e-197	257.82	678.445	96.9475	1015.94	1.39587	3.38946	RA
Xist	TSS24786	TSS24786	-	914	1525	0.855656	0.000180509	1	75	752	0.109689	6.27e-128	4.39e-124	1338.9	1642.27	58.6376	634.539	0.294636	3.43581	RA
Palld	NM_001081390	NM_001081390	gi|124487060|ref|NM_001081390.1| Mus musculus palladin, cytoskeletal associated protein (Palld), transcript variant 4, mRNA	132	594	0.31725	4.67e-40	3.27e-36	86	911	0.103832	2.46e-158	1.72e-154	193.365	639.677	67.2378	768.703	1.72602	3.51508	RA
Klf5	NM_009769	NM_009769	gi|145966754|ref|NM_009769.4| Mus musculus Kruppel-like factor 5 (Klf5), mRNA	4255	16920	0.358865	0	0	479	5353	0.0984133	0	0	6233.09	18221.1	374.499	4516.87	1.54759	3.59229	RA
Hipk2	NM_010433,NM_001136065	NM_010433	gi|171543872|ref|NM_010433.2| Mus musculus homeodomain interacting protein kinase 2 (Hipk2), transcript variant 2, mRNA	162	381	0.607022	5.62e-08	0.000393325	54	620	0.0957484	1.46e-111	1.02e-107	237.311	410.298	42.2191	523.157	0.78989	3.63128	RA
Runx1t1	NM_001111026,NM_001111027,NM_009822	NM_001111026	gi|554506540|ref|NM_001111026.2| Mus musculus runt-related transcription factor 1; translocated to, 1 (cyclin D-related) (Runx1t1), transcript variant 2, mRNA	210	427	0.70211	2.28e-05	0.159395	37	484	0.084047	1.31e-91	9.19e-88	307.626	459.835	28.9279	408.4	0.57994	3.81945	RA
Rest	NM_011263	NM_011263	gi|254675342|ref|NM_011263.2| Mus musculus RE1-silencing transcription factor (Rest), mRNA	3021	12252	0.351906	0	0	311	5197	0.0657869	0	0	4425.42	13194.1	243.151	4385.24	1.57601	4.17273	RA
Hist1h2ak	NM_178183	NM_178183	gi|589058163|ref|NM_178183.2| Mus musculus histone cluster 1, H2ak (Hist1h2ak), mRNA	145	43	4.81413	2.24e-23	1.57e-19	7	125	0.0615759	8.6e-27	6.02e-23	212.408	46.3066	5.47284	105.475	-2.19755	4.26847	RA
Hist1h2ah	NM_175659	NM_175659	gi|589269208|ref|NM_175659.2| Mus musculus histone cluster 1, H2ah (Hist1h2ah), mRNA	9	3	4.28289	0.0350127	1	3	288	0.0114549	1.06e-75	7.39e-72	13.184	3.23069	2.3455	243.015	-2.02887	6.695	RA
Irs2	NM_001081212	NM_001081212	gi|124487072|ref|NM_001081212.1| Mus musculus insulin receptor substrate 2 (Irs2), mRNA	3	71	0.0603207	2.62e-13	1.83e-09	20	586	0.03753	1.7e-134	1.19e-130	4.39466	76.4597	15.6367	494.468	4.12088	4.98287	Ubiquitous
Anapc11	NM_025389,NM_001038230	NM_025389	gi|258547114|ref|NM_025389.4| Mus musculus anaphase promoting complex subunit 11 (Anapc11), transcript variant 2, mRNA	404	3020	0.190963	2.042732e-314	1.42909530718981E-310	392	3271	0.131773	0	0	591.814	3252.23	306.479	2760.07	2.45821	3.17085	Ubiquitous
Lipt2	NM_026010	NM_026010	gi|229577003|ref|NM_026010.2| Mus musculus lipoyl(octanoyl) transferase 2 (putative) (Lipt2), mRNA	40	225	0.253801	4.76e-20	3.33e-16	34	246	0.151988	9.48e-37	6.63e-33	58.5954	242.302	26.5824	207.575	2.04795	2.96509	Ubiquitous
2410127L17Rik	NM_026120	NM_026120	gi|126215550|ref|NM_026120.4| Mus musculus carnosine N-methyltransferase 1 (Carnmt1), mRNA	67	390	0.245258	1.12e-34	7.83e-31	31	211	0.161565	1.4e-30	9.78e-27	98.1473	419.99	24.2369	178.042	2.09733	2.87694	Ubiquitous
Fam46a	NM_001160378,NM_001160379	NM_001160378	gi|237874154|ref|NM_001160378.1| Mus musculus family with sequence similarity 46, member A (Fam46a), transcript variant 1, mRNA	4	57	0.100175	1.67e-09	1.17e-05	103	695	0.162972	5.64e-97	3.95e-93	5.85954	61.3831	80.529	586.442	3.38898	2.86441	Ubiquitous
Ufm1	NM_026435	NM_026435	gi|313103026|ref|NM_026435.5| Mus musculus ubiquitin-fold modifier 1 (Ufm1), mRNA	406	2249	0.257707	7.35e-184	5.14e-180	392	2546	0.169302	0	0	594.743	2421.94	306.479	2148.32	2.02582	2.80935	Ubiquitous
Perp	NM_022032	NM_022032	gi|158508502|ref|NM_022032.4| Mus musculus PERP, TP53 apoptosis effector (Perp), mRNA	172	866	0.283543	2.52e-65	1.76e-61	185	1177	0.172843	3.34e-157	2.34e-153	251.96	932.593	144.639	993.154	1.88805	2.77956	Ubiquitous
Anapc16	NM_025514	NM_025514	gi|118130312|ref|NM_025514.2| Mus musculus anaphase promoting complex subunit 16 (Anapc16), mRNA	254	1122	0.323183	1.12e-72	7.82e-69	400	2171	0.202603	4.06e-258	2.84e-254	372.081	1208.28	312.734	1831.89	1.69927	2.55033	Ubiquitous
Ceacam1	NM_001039186,NM_011926,NM_001039185,NM_001039187	NM_001039186	gi|85719300|ref|NM_001039186.1| Mus musculus carcinoembryonic antigen-related cell adhesion molecule 1 (Ceacam1), transcript variant 2, mRNA	165	928	0.25383	6.31e-78	4.42e-74	93	493	0.207446	6.86e-59	4.8e-55	241.706	999.36	72.7106	415.994	2.04775	2.51633	Ubiquitous
Hspe1	NM_008303	NM_008303	gi|183396769|ref|NM_008303.4| Mus musculus heat shock protein 1 (chaperonin 10) (Hspe1), mRNA	2437	10867	0.320065	0	0	1809	9546	0.208335	0	0	3569.92	11702.6	1414.34	8054.93	1.71287	2.50974	Ubiquitous
Cpped1	NM_146067	NM_146067	gi|142351105|ref|NM_146067.3| Mus musculus calcineurin-like phosphoesterase domain containing 1 (Cpped1), mRNA	76	327	0.331805	1.38e-21	9.69e-18	161	839	0.211023	1.06e-97	7.41e-94	111.331	352.145	125.875	707.95	1.66131	2.49165	Ubiquitous
Dap	NM_146057	NM_146057	gi|239915970|ref|NM_146057.3| Mus musculus death-associated protein (Dap), mRNA	22	91	0.345145	1.21e-06	0.00848936	101	500	0.222138	1.4e-56	9.81e-53	32.2275	97.9976	78.9653	421.901	1.60446	2.41761	Ubiquitous
Dcaf12l1	NM_001190718,NM_178739	NM_001190718	gi|300192939|ref|NM_001190718.1| Mus musculus DDB1 and CUL4 associated factor 12-like 1 (Dcaf12l1), transcript variant B, mRNA	137	647	0.302294	7.19e-46	5.03e-42	365	1798	0.223233	2.27e-198	1.59e-194	200.689	696.752	285.37	1517.16	1.79568	2.41046	Ubiquitous
C530005A16Rik	TSS2402	TSS2402	-	47	261	0.257083	9.67e-23	6.77e-19	45	220	0.22494	1.53e-25	1.07e-21	68.8496	281.07	35.1826	185.636	2.02941	2.39955	Ubiquitous
Lrrc20	NM_153542	NM_153542	gi|23956307|ref|NM_153542.1| Mus musculus leucine rich repeat containing 20 (Lrrc20), mRNA	27	97	0.397384	6.18e-06	0.0432503	67	327	0.225321	5.18e-37	3.62e-33	39.5519	104.459	52.3829	275.923	1.40112	2.3971	Ubiquitous
Rps27l	NM_026467	NM_026467	gi|902967391|ref|NM_026467.4| Mus musculus ribosomal protein S27-like (Rps27l), transcript variant 2, mRNA	557	2238	0.355297	2.51e-126	1.76e-122	544	2512	0.238137	2.31e-261	1.61e-257	815.941	2410.1	425.318	2119.63	1.56255	2.3172	Ubiquitous
Rpl38	NM_023372,NM_001048057,NM_001048058	NM_023372	gi|114205438|ref|NM_023372.2| Mus musculus ribosomal protein L38 (Rpl38), transcript variant 2, mRNA	541	2563	0.301327	1.1e-177	7.72e-174	375	1727	0.23878	8.03e-180	5.62e-176	792.503	2760.09	293.188	1457.25	1.80023	2.31335	Ubiquitous
Cotl1	NM_028071	NM_028071	gi|170932520|ref|NM_028071.3| Mus musculus coactosin-like 1 (Dictyostelium) (Cotl1), mRNA	565	2052	0.393069	8.13e-100	5.69e-96	1320	5917	0.245288	0	0	827.66	2209.79	1032.02	4992.77	1.4168	2.27437	Ubiquitous
Isoc1	NM_025478	NM_025478	gi|118130314|ref|NM_025478.3| Mus musculus isochorismatase domain containing 1 (Isoc1), mRNA	462	1707	0.386376	1.37e-85	9.55e-82	536	2389	0.246718	6.97e-241	4.88e-237	676.777	1838.26	419.063	2015.84	1.44159	2.26614	Ubiquitous
Ikzf5	NM_175115	NM_175115	gi|40254391|ref|NM_175115.4| Mus musculus IKAROS family zinc finger 5 (Ikzf5), mRNA	271	1056	0.366367	5.35e-58	3.74e-54	364	1619	0.247238	1.43e-163	1e-159	396.984	1137.2	284.588	1366.11	1.51834	2.26313	Ubiquitous
Rbm46	NM_001277170	NM_001277170	gi|461496485|ref|NM_001277170.1| Mus musculus RNA binding motif protein 46 (Rbm46), mRNA	8	89	0.128303	5.07e-13	3.55e-09	114	506	0.24776	3.42e-52	2.39e-48	11.7191	95.8438	89.1292	426.964	3.03183	2.26014	Ubiquitous
Pcbd2	NM_028281	NM_028281	gi|52421793|ref|NM_028281.1| Mus musculus pterin 4 alpha carbinolamine dehydratase/dimerization cofactor of hepatocyte nuclear factor 1 alpha (TCF1) 2 (Pcbd2), mRNA	116	373	0.443981	6.25e-16	4.37e-12	131	572	0.251855	8.29e-58	5.8e-54	169.927	401.683	102.42	482.654	1.24114	2.23649	Ubiquitous
2810006K23Rik	NM_001134717,NM_028310	NM_001134717	gi|556695463|ref|NM_001134717.2| Mus musculus RIKEN cDNA 2810006K23 gene (2810006K23Rik), transcript variant 1, mRNA	206	817	0.359963	2.66e-46	1.86e-42	143	622	0.252826	1.27e-62	8.87e-59	301.766	879.825	111.802	524.845	1.54378	2.23094	Ubiquitous
Atox1	NM_009720	NM_009720	gi|31981888|ref|NM_009720.2| Mus musculus antioxidant 1 copper chaperone (Atox1), mRNA	613	1990	0.439751	7.54e-80	5.27e-76	247	1074	0.252908	7.57e-107	5.3e-103	897.975	2143.02	193.113	906.243	1.2549	2.23045	Ubiquitous
Rps15	NM_009091	NM_009091	gi|255069796|ref|NM_009091.2| Mus musculus ribosomal protein S15 (Rps15), transcript variant 1, mRNA	8339	28428	0.418502	0	0	7448	32278	0.253511	0	0	12215.7	30614	5823.11	27236.2	1.32546	2.22567	Ubiquitous
Ywhaq	NM_011739	NM_011739	gi|133892422|ref|NM_011739.3| Mus musculus tyrosine 3-monooxygenase/tryptophan 5-monooxygenase activation protein, theta polypeptide (Ywhaq), mRNA	2310	9520	0.346328	0	0	2662	11459	0.255386	0	0	3383.88	10252.1	2081.24	9669.12	1.59916	2.21594	Ubiquitous
2010107E04Rik	NM_027360	NM_027360	gi|142387144|ref|NM_027360.2| Mus musculus RIKEN cDNA 2010107E04 gene (2010107E04Rik), mRNA	2107	6768	0.444383	7.71e-262	5.39e-258	1562	6673	0.25737	0	0	3086.51	7288.44	1221.23	5630.69	1.23963	2.20498	Ubiquitous
Crip1	NM_007763	NM_007763	gi|123701561|ref|NM_007763.3| Mus musculus cysteine-rich protein 1 (intestinal) (Crip1), mRNA	533	1697	0.448382	6.69e-66	4.68e-62	424	1799	0.259177	1.45e-173	1.02e-169	780.784	1827.49	331.498	1518	1.22687	2.1951	Ubiquitous
Gtsf1	NM_028797	NM_028797	gi|210147533|ref|NM_028797.1| Mus musculus gametocyte specific factor 1 (Gtsf1), mRNA	39	215	0.258966	9.28e-19	6.49e-15	34	144	0.259657	3.16e-15	2.21e-11	57.1305	231.533	26.5824	121.507	2.01888	2.1925	Ubiquitous
N6amt1	NM_026366,NM_001159331	NM_026366	gi|226693403|ref|NM_026366.2| Mus musculus N-6 adenine-specific DNA methyltransferase 1 (putative) (N6amt1), transcript variant 1, mRNA	415	1265	0.468344	1.9e-45	1.33e-41	575	2371	0.266681	9.89e-222	6.92e-218	607.927	1362.27	449.555	2000.65	1.16405	2.1539	Ubiquitous
Dynlrb1	TSS16964,NM_025947,NM_001291108,TSS1951	TSS16964	-	596	2615	0.325361	1.7e-165	1.19e-161	881	3614	0.268057	0	0	873.071	2816.09	688.796	3049.5	1.68952	2.14642	Ubiquitous
Bola2	NM_175103	NM_175103	gi|141802303|ref|NM_175103.3| Mus musculus bolA-like 2 (E. coli) (Bola2), mRNA	1002	3884	0.368272	5.16e-207	3.61e-203	731	2985	0.269291	5.12e-276	3.58e-272	1467.81	4182.67	571.521	2518.75	1.51075	2.13983	Ubiquitous
E130308A19Rik	NM_001015681,NM_153158	NM_001015681	gi|555943764|ref|NM_001015681.2| Mus musculus RIKEN cDNA E130308A19 gene (E130308A19Rik), transcript variant 2, mRNA	88	377	0.333241	1.5e-24	1.05e-20	140	570	0.270105	5.33e-54	3.73e-50	128.91	405.99	109.457	480.967	1.65508	2.13558	Ubiquitous
Dctpp1	NM_023203	NM_023203	gi|12963572|ref|NM_023203.1| Mus musculus dCTP pyrophosphatase 1 (Dctpp1), mRNA	3281	10727	0.436557	0	0	1963	7986	0.270256	0	0	4806.29	11551.9	1534.74	6738.6	1.26513	2.13445	Ubiquitous
Pcdh19	NM_001105245,NM_001105246	NM_001105245	gi|157426848|ref|NM_001105245.1| Mus musculus protocadherin 19 (Pcdh19), transcript variant 1, mRNA	9	34	0.377906	0.00772917	1	155	628	0.271426	4.77e-59	3.33e-55	13.184	36.6145	121.184	529.907	1.47363	2.12854	Ubiquitous
S100a11	NM_016740	NM_016740	gi|113930755|ref|NM_016740.3| Mus musculus S100 calcium binding protein A11 (S100a11), mRNA	195	645	0.431606	6e-28	4.2e-24	178	719	0.272251	4.03e-67	2.82e-63	285.653	694.599	139.167	606.693	1.28192	2.12415	Ubiquitous
Npnt	NM_001287101,NM_001287102,NM_001029836,NM_033525,NM_001287103	NM_001287101	gi|560879458|ref|NM_001287101.1| Mus musculus nephronectin (Npnt), transcript variant 3, mRNA	55	191	0.4111	6.89e-10	4.82e-06	709	2863	0.272317	7.66e-262	5.36e-258	80.5687	205.687	554.321	2415.8	1.35216	2.12371	Ubiquitous
Rpl39l	NM_026594	NM_026594	gi|141803088|ref|NM_026594.2| Mus musculus ribosomal protein L39-like (Rpl39l), mRNA	293	964	0.433911	1.39e-40	9.73e-37	157	633	0.272756	4.34e-59	3.04e-55	429.211	1038.13	122.748	534.126	1.27423	2.12148	Ubiquitous
Mtfp1	NM_026443	NM_026443	gi|142362099|ref|NM_026443.4| Mus musculus mitochondrial fission process 1 (Mtfp1), mRNA	62	199	0.444791	4.92e-09	3.45e-05	36	145	0.273036	1.13e-14	7.93e-11	90.8229	214.302	28.1461	122.351	1.23852	2.12002	Ubiquitous
Fstl1	NM_008047	NM_008047	gi|158508594|ref|NM_008047.5| Mus musculus follistatin-like 1 (Fstl1), mRNA	861	2598	0.473106	1.04e-89	7.27e-86	3810	15260	0.274451	0	0	1261.27	2797.78	2978.79	12876.4	1.14941	2.11193	Ubiquitous
Chchd10	NM_175329	NM_175329	gi|34013513|ref|NM_175329.3| Mus musculus coiled-coil-helix-coiled-coil-helix domain containing 10 (Chchd10), mRNA	4428	15644	0.403939	0	0	1197	4793	0.274608	0	0	6486.51	16847	935.856	4044.34	1.37698	2.11155	Ubiquitous
Socs2	NM_001168655,NM_001168657,NM_007706,NM_001168656	NM_001168655	gi|274325769|ref|NM_001168655.1| Mus musculus suppressor of cytokine signaling 2 (Socs2), transcript variant 2, mRNA	3015	9582	0.449115	0	0	890	3561	0.274828	5.928788e-322	4.14777990996643E-318	4416.63	10318.8	695.833	3004.78	1.22426	2.11045	Ubiquitous
Ifitm3	NM_025378	NM_025378	gi|142365531|ref|NM_025378.2| Mus musculus interferon induced transmembrane protein 3 (Ifitm3), mRNA	1874	7285	0.367183	0	0	736	2936	0.275659	5.12e-265	3.58e-261	2745.19	7845.19	575.43	2477.4	1.5149	2.10611	Ubiquitous
Prdx3	NM_007452	NM_007452	gi|119637808|ref|NM_007452.2| Mus musculus peroxiredoxin 3 (Prdx3), mRNA	574	2326	0.352288	6.82e-133	4.77e-129	576	2287	0.276959	7.31e-206	5.11e-202	840.844	2504.86	450.337	1929.77	1.57482	2.09936	Ubiquitous
Pfn1	NM_011072	NM_011072	gi|226958647|ref|NM_011072.4| Mus musculus profilin 1 (Pfn1), mRNA	9211	28389	0.462923	0	0	6354	25199	0.277098	0	0	13493.1	30572	4967.78	21263	1.18	2.09767	Ubiquitous
Prickle3	NM_001290624,NM_175097	NM_001290624	gi|594591525|ref|NM_001290624.1| Mus musculus prickle planar cell polarity protein 3 (Prickle3), mRNA	166	598	0.396297	8.52e-30	5.96e-26	170	674	0.277376	8.03e-62	5.61e-58	243.171	643.984	132.912	568.722	1.40506	2.09725	Ubiquitous
Mtpn	NM_008098	NM_008098	gi|229577243|ref|NM_008098.4| Mus musculus myotrophin (Mtpn), mRNA	622	2238	0.396759	4.66e-107	3.26e-103	951	3738	0.279758	0	0	911.158	2410.1	743.525	3154.13	1.40332	2.08479	Ubiquitous
Banf1	TSS11589,NM_001286608,NM_011793,NM_001038231	TSS11589	-	3402	10831	0.448312	0	0	1971	7743	0.279878	0	0	4983.54	11663.9	1541	6533.56	1.2268	2.084	Ubiquitous
1810037I17Rik	NM_024461	NM_024461	gi|124286833|ref|NM_024461.2| Mus musculus RIKEN cDNA 1810037I17 gene (1810037I17Rik), mRNA	358	1118	0.45714	2.53e-42	1.77e-38	313	1229	0.280069	4.4e-110	3.08e-106	524.429	1203.97	244.714	1037.03	1.19898	2.08329	Ubiquitous
Cox10	NM_178379	NM_178379	gi|285026455|ref|NM_178379.3| Mus musculus cytochrome c oxidase assembly protein 10 (Cox10), mRNA	773	2268	0.486558	6.5e-74	4.55e-70	612	2403	0.280063	1.32e-213	9.26e-210	1132.36	2442.4	478.483	2027.66	1.10897	2.08327	Ubiquitous
Rhoa	NM_016802	NM_016802	gi|927669125|ref|NM_016802.5| Mus musculus ras homolog family member A (Rhoa), transcript variant 1, mRNA	2295	6750	0.485329	1.16e-217	8.14e-214	2034	7960	0.280948	0	0	3361.91	7269.05	1590.25	6716.66	1.11249	2.07849	Ubiquitous
Armc1	NM_028840	NM_028840	gi|31542136|ref|NM_028840.2| Mus musculus armadillo repeat containing 1 (Armc1), mRNA	830	3032	0.390784	5.19e-148	3.63e-144	865	3375	0.281831	3.37e-297	2.36e-293	1215.85	3265.15	676.287	2847.83	1.42518	2.07416	Ubiquitous
Snrpd3	NM_026095	NM_026095	gi|118129857|ref|NM_026095.4| Mus musculus small nuclear ribonucleoprotein D3 (Snrpd3), mRNA	9184	27321	0.479628	0	0	4362	16987	0.282257	0	0	13453.5	29421.9	3410.36	14333.7	1.12891	2.07141	Ubiquitous
Smc2	NM_008017	NM_008017	gi|673132011|ref|NM_008017.4| Mus musculus structural maintenance of chromosomes 2 (Smc2), transcript variant 2, mRNA	6552	20593	0.454021	0	0	6079	23385	0.285689	0	0	9597.93	22176.5	4752.77	19732.3	1.20824	2.05372	Ubiquitous
Ubb	NM_011664	NM_011664	gi|928589394|ref|NM_011664.4| Mus musculus ubiquitin B (Ubb), transcript variant 1, mRNA	1879	6419	0.417843	3.52e-278	2.46e-274	1652	6342	0.286414	0	0	2752.52	6912.6	1291.59	5351.39	1.32848	2.05076	Ubiquitous
D10Jhu81e	NM_138601	NM_138601	gi|142343834|ref|NM_138601.2| Mus musculus DNA segment, Chr 10, Johns Hopkins University 81 expressed (D10Jhu81e), mRNA	196	714	0.391895	6.44e-36	4.51e-32	230	881	0.287098	2.55e-77	1.78e-73	287.117	768.904	179.822	743.389	1.42116	2.04755	Ubiquitous
Bloc1s1	NM_015740	NM_015740	gi|142373142|ref|NM_015740.3| Mus musculus biogenesis of lysosomal organelles complex-1, subunit 1 (Bloc1s1), mRNA	333	967	0.491618	8.07e-32	5.65e-28	445	1704	0.287183	6.32e-148	4.42e-144	487.807	1041.36	347.916	1437.84	1.09409	2.04709	Ubiquitous
Metrn	NM_133719	NM_133719	gi|56550040|ref|NM_133719.2| Mus musculus meteorin, glial cell differentiation regulator (Metrn), mRNA	373	1342	0.396791	5.44e-65	3.81e-61	599	2293	0.287266	1.75e-198	1.23e-194	546.402	1445.2	468.319	1934.84	1.40323	2.04665	Ubiquitous
Calm1	NM_009790	NM_009790	gi|927442714|ref|NM_009790.5| Mus musculus calmodulin 1 (Calm1), transcript variant 2, mRNA	4863	15523	0.447092	0	0	7568	28954	0.287212	0	0	7123.74	16716.7	5916.93	24431.4	1.23058	2.04582	Ubiquitous
AU022252	NM_001012400	NM_001012400	gi|256355009|ref|NM_001012400.2| Mus musculus expressed sequence AU022252 (AU022252), mRNA	139	448	0.442947	5.46e-19	3.82e-15	132	503	0.288595	1.01e-44	7.07e-41	203.619	482.45	103.202	424.432	1.24451	2.04006	Ubiquitous
Tmem47	NM_138751	NM_138751	gi|262263439|ref|NM_138751.2| Mus musculus transmembrane protein 47 (Tmem47), mRNA	118	383	0.439844	1.4e-16	9.79e-13	201	765	0.288945	7.32e-67	5.12e-63	172.856	412.452	157.149	645.508	1.25465	2.0383	Ubiquitous
Sepp1	NM_001042613,NM_001042614,NM_009155	NM_001042613	gi|110735407|ref|NM_001042613.1| Mus musculus selenoprotein P, plasma, 1 (Sepp1), transcript variant 2, mRNA	21	63	0.475879	0.00257246	1	153	581	0.2896	4.56e-51	3.19e-47	30.7626	67.8445	119.621	490.249	1.14106	2.03505	Ubiquitous
Apela	TSS22163	TSS22163	-	1321	4099	0.46005	6.94e-149	4.85e-145	1041	3946	0.290091	0	0	1935.11	4414.2	813.89	3329.64	1.18973	2.03246	Ubiquitous
Lamtor2	NM_031248	NM_031248	gi|42476187|ref|NM_031248.3| Mus musculus late endosomal/lysosomal adaptor, MAPK and MTOR activator 2 (Lamtor2), mRNA	1666	5492	0.433021	1.67e-223	1.17e-219	1221	4621	0.290544	0	0	2440.5	5914.32	954.62	3899.21	1.27704	2.03018	Ubiquitous
Gm3219	TSS12707	TSS12707	-	275	1028	0.381899	3.45e-53	2.41e-49	288	1089	0.290831	6.07e-94	4.24e-90	402.843	1107.05	225.168	918.9	1.45843	2.0289	Ubiquitous
Gm5148	NM_198657	NM_198657	gi|142348074|ref|NM_198657.2| Mus musculus predicted gene 5148 (Gm5148), mRNA	6392	19928	0.457723	0	0	5644	21229	0.292204	0	0	9363.55	21460.4	4412.68	17913.1	1.19655	2.02129	Ubiquitous
Ndufa4	NM_010886	NM_010886	gi|142348699|ref|NM_010886.2| Mus musculus NADH dehydrogenase (ubiquinone) 1 alpha subcomplex, 4 (Ndufa4), mRNA	1857	5371	0.493546	3.85e-167	2.7e-163	1777	6680	0.292495	0	0	2720.29	5784.01	1389.32	5636.59	1.08831	2.02044	Ubiquitous
Cbx3	NM_007624	NM_007624	gi|108860694|ref|NM_007624.3| Mus musculus chromobox 3 (Cbx3), mRNA	61	416	0.209338	5.8e-42	4.06e-38	37	139	0.292736	3.52e-13	2.46e-09	89.358	447.989	28.9279	117.288	2.3258	2.01953	Ubiquitous
Pebp1	NM_018858	NM_018858	gi|84794551|ref|NM_018858.2| Mus musculus phosphatidylethanolamine binding protein 1 (Pebp1), mRNA	1794	5454	0.469543	2.68e-189	1.88e-185	1080	4014	0.295861	0	0	2628	5873.4	844.382	3387.02	1.16023	2.00405	Ubiquitous
Fkrp	NM_173430	NM_173430	gi|89941471|ref|NM_173430.2| Mus musculus fukutin related protein (Fkrp), mRNA	293	800	0.522864	3.95e-23	2.77e-19	587	2181	0.295969	8.9e-183	6.22e-179	429.211	861.518	458.937	1840.33	1.00519	2.0036	Ubiquitous
Ykt6	NM_019661	NM_019661	gi|294862253|ref|NM_019661.4| Mus musculus YKT6 v-SNARE homolog (S. cerevisiae) (Ykt6), mRNA	727	2224	0.466657	2.55e-79	1.79e-75	695	2575	0.296802	1.18e-214	8.25e-211	1064.97	2395.02	543.375	2172.79	1.16922	1.99953	Ubiquitous
Nicn1	NM_025449	NM_025449	gi|133892621|ref|NM_025449.3| Mus musculus nicolin 1 (Nicn1), mRNA	276	797	0.494381	3.88e-26	2.71e-22	359	1330	0.296837	7.6e-112	5.32e-108	404.308	858.287	280.679	1122.26	1.086	1.99941	Ubiquitous
Spr	NM_011467	NM_011467	gi|160333788|ref|NM_011467.2| Mus musculus sepiapterin reductase (Spr), mRNA	330	1036	0.45474	8.75e-40	6.12e-36	334	1236	0.297169	6.21e-104	4.34e-100	483.412	1115.67	261.133	1042.94	1.20658	1.9978	Ubiquitous
Rps15a-ps4	TSS23529	TSS23529	-	291	1036	0.400998	1.06e-49	7.4e-46	249	916	0.29894	6.01e-77	4.2e-73	426.282	1115.67	194.677	772.922	1.38803	1.98924	Ubiquitous
Rps5	NM_009095	NM_009095	gi|254675269|ref|NM_009095.2| Mus musculus ribosomal protein S5 (Rps5), mRNA	33263	95945	0.493976	0	0	16405	60347	0.298451	0	0	48726.5	103323	12826	50920.9	1.08438	1.98919	Ubiquitous
Gatc	NM_029645	NM_029645	gi|142388151|ref|NM_029645.3| Mus musculus glutamyl-tRNA(Gln) amidotransferase, subunit C (Gatc), mRNA	189	529	0.510058	1.11e-16	7.75e-13	191	698	0.300927	1.21e-58	8.48e-55	276.863	569.678	149.33	588.973	1.04097	1.97969	Ubiquitous
Tceb2	NM_026305	NM_026305	gi|142368491|ref|NM_026305.2| Mus musculus transcription elongation factor B (SIII), polypeptide 2 (Tceb2), mRNA	1240	3929	0.450527	7.87e-149	5.51e-145	1078	3939	0.300938	3.804305e-322	2.66149210889513E-318	1816.46	4231.13	842.818	3323.73	1.21991	1.97951	Ubiquitous
Tprkb	NM_176842,NM_001170488	NM_176842	gi|281427251|ref|NM_176842.3| Mus musculus Tp53rk binding protein (Tprkb), transcript variant 2, mRNA	626	1987	0.449755	2.35e-76	1.65e-72	860	3138	0.301369	1.03e-256	7.22e-253	917.018	2139.79	672.378	2647.85	1.22245	1.97748	Ubiquitous
Ifitm2	NM_030694	NM_030694	gi|13507625|ref|NM_030694.1| Mus musculus interferon induced transmembrane protein 2 (Ifitm2), mRNA	3666	11030	0.474388	0	0	1396	5093	0.301399	0	0	5370.27	11878.2	1091.44	4297.48	1.14525	1.97726	Ubiquitous
Sh3bgrl3	NM_080559	NM_080559	gi|18017601|ref|NM_080559.1| Mus musculus SH3 domain binding glutamic acid-rich protein-like 3 (Sh3bgrl3), mRNA	313	1017	0.439372	1.04e-41	7.29e-38	282	1025	0.302555	9.42e-85	6.59e-81	458.509	1095.2	220.477	864.897	1.25618	1.9719	Ubiquitous
Ndufb2	NM_026612	NM_026612	gi|146141166|ref|NM_026612.3| Mus musculus NADH dehydrogenase (ubiquinone) 1 beta subcomplex, 2 (Ndufb2), mRNA	1050	3381	0.443333	1.91e-132	1.34e-128	1124	4074	0.303381	0	0	1538.13	3640.99	878.782	3437.65	1.24315	1.96784	Ubiquitous
Gm6083	TSS2217	TSS2217	-	1309	4237	0.44102	3.99e-167	2.79e-163	626	2265	0.303928	5.12e-184	3.58e-180	1917.53	4562.81	489.429	1911.21	1.25067	1.96532	Ubiquitous
Orai1	NM_175423	NM_175423	gi|93277106|ref|NM_175423.3| Mus musculus ORAI calcium release-activated calcium modulator 1 (Orai1), mRNA	69	217	0.453948	1.86e-09	1.3e-05	116	418	0.305189	3.25e-35	2.27e-31	101.077	233.687	90.6928	352.709	1.20912	1.95942	Ubiquitous
Sumf1	NM_145937	NM_145937	gi|307938345|ref|NM_145937.3| Mus musculus sulfatase modifying factor 1 (Sumf1), mRNA	151	581	0.371035	4.33e-32	3.03e-28	152	547	0.305592	1.61e-45	1.12e-41	221.198	625.677	118.839	461.559	1.50008	1.95751	Ubiquitous
Ywhab	NM_018753	NM_018753	gi|158508429|ref|NM_018753.6| Mus musculus tyrosine 3-monooxygenase/tryptophan 5-monooxygenase activation protein, beta polypeptide (Ywhab), mRNA	4299	12562	0.488444	0	0	4395	15810	0.305582	0	0	6297.54	13528	3436.16	13340.5	1.10309	1.95694	Ubiquitous
Flrt3	NM_001172160,NM_178382	NM_001172160	gi|288541386|ref|NM_001172160.1| Mus musculus fibronectin leucine rich transmembrane protein 3 (Flrt3), transcript variant 1, mRNA	41	119	0.491874	5.18e-05	0.362141	520	1868	0.306123	9.45e-151	6.61e-147	60.0603	128.151	406.554	1576.22	1.09336	1.95495	Ubiquitous
Tuba1c	NM_009448	NM_009448	gi|118130393|ref|NM_009448.4| Mus musculus tubulin, alpha 1C (Tuba1c), mRNA	1217	3785	0.458995	2.68e-138	1.88e-134	1489	5345	0.30632	0	0	1782.77	4076.06	1164.15	4510.12	1.19306	1.95389	Ubiquitous
Cwc25	NM_026186	NM_026186	gi|262072987|ref|NM_026186.4| Mus musculus CWC25 spliceosome-associated protein (Cwc25), mRNA	1340	3898	0.490734	1.89e-123	1.32e-119	1150	4127	0.306412	0	0	1962.95	4197.74	899.11	3482.37	1.09659	1.9535	Ubiquitous
Gpx3	NM_008161	NM_008161	gi|378744204|ref|NM_008161.3| Mus musculus glutathione peroxidase 3 (Gpx3), mRNA	50	218	0.327441	4.39e-15	3.07e-11	521	1863	0.307535	1.61e-149	1.13e-145	73.2443	234.764	407.336	1572	1.68042	1.94831	Ubiquitous
Coa3	NM_026618	NM_026618	gi|142387850|ref|NM_026618.2| Mus musculus cytochrome C oxidase assembly factor 3 (Coa3), mRNA	149	558	0.381211	1.4e-29	9.8e-26	176	629	0.307714	1.29e-51	9.02e-48	218.268	600.909	137.603	530.751	1.46105	1.94752	Ubiquitous
Taf10	NM_020024	NM_020024	gi|46559395|ref|NM_020024.3| Mus musculus TATA-box binding protein associated factor 10 (Taf10), mRNA	251	727	0.492891	4.15e-24	2.91e-20	185	660	0.308257	6.48e-54	4.53e-50	367.686	782.904	144.639	556.909	1.09036	1.94498	Ubiquitous
Efna2	NM_007909	NM_007909	gi|247269361|ref|NM_007909.3| Mus musculus ephrin A2 (Efna2), mRNA	197	616	0.456561	4.48e-24	3.14e-20	469	1672	0.308467	5.17e-134	3.62e-130	288.582	663.369	366.681	1410.84	1.20083	1.94396	Ubiquitous
Ddah1	NM_026993	NM_026993	gi|215422372|ref|NM_026993.3| Mus musculus dimethylarginine dimethylaminohydrolase 1 (Ddah1), mRNA	458	1499	0.436182	1.62e-61	1.13e-57	282	1004	0.308885	5.9e-81	4.13e-77	670.917	1614.27	220.477	847.177	1.26667	1.94203	Ubiquitous
Fam101b	NM_029658	NM_029658	gi|268370104|ref|NM_029658.1| Mus musculus family with sequence similarity 101, member B (Fam101b), mRNA	4	21	0.271932	0.0130699	1	362	1288	0.30908	2.05e-103	1.43e-99	5.85954	22.6148	283.024	1086.82	1.94841	1.94111	Ubiquitous
Churc1	NM_206534	NM_206534	gi|124249114|ref|NM_206534.1| Mus musculus churchill domain containing 1 (Churc1), mRNA	160	598	0.381973	1.39e-31	9.71e-28	205	729	0.309251	3.99e-59	2.79e-55	234.382	643.984	160.276	615.131	1.45817	1.94033	Ubiquitous
Cox7a1	NM_009944	NM_009944	gi|83816960|ref|NM_009944.3| Mus musculus cytochrome c oxidase subunit VIIa 1 (Cox7a1), mRNA	75	337	0.317723	2.26e-23	1.58e-19	176	623	0.310678	1.56e-50	1.09e-46	109.866	362.914	137.603	525.688	1.72388	1.9337	Ubiquitous
Ndufb6	NM_001033305	NM_001033305	gi|919185341|ref|NM_001033305.3| Mus musculus NADH dehydrogenase (ubiquinone) 1 beta subcomplex, 6 (Ndufb6), mRNA	832	3478	0.341488	2.78e-206	1.94e-202	1002	3537	0.311518	4.99e-278	3.49e-274	1218.78	3745.45	783.398	2984.53	1.6197	1.92968	Ubiquitous
Gyg	NM_013755	NM_013755	gi|612149772|ref|NM_013755.3| Mus musculus glycogenin (Gyg), mRNA	36	129	0.398411	1.93e-07	0.00134866	221	779	0.311989	1.4e-62	9.8e-59	52.7359	138.92	172.785	657.321	1.3974	1.92762	Ubiquitous
Atp5g1	NM_001161419,NM_007506	NM_001161419	gi|238637298|ref|NM_001161419.1| Mus musculus ATP synthase, H+ transporting, mitochondrial F0 complex, subunit C1 (subunit 9) (Atp5g1), transcript variant 2, mRNA	355	1089	0.465381	7.66e-40	5.36e-36	258	909	0.312132	1.51e-72	1.06e-68	520.034	1172.74	201.713	767.016	1.17321	1.92695	Ubiquitous
Rnf165	NM_001164504	NM_001164504	gi|256818809|ref|NM_001164504.1| Mus musculus ring finger protein 165 (Rnf165), mRNA	665	1904	0.498605	5.3e-59	3.71e-55	760	2672	0.31278	1.94e-209	1.36e-205	974.149	2050.41	594.194	2254.64	1.0737	1.92389	Ubiquitous
Prkaca	NM_008854,NM_001277898	NM_008854	gi|483968031|ref|NM_008854.5| Mus musculus protein kinase, cAMP dependent, catalytic, alpha (Prkaca), transcript variant 1, mRNA	752	2420	0.443607	3.76e-95	2.63e-91	1267	4443	0.313575	0	0	1101.59	2606.09	990.585	3749.01	1.2423	1.92016	Ubiquitous
Rps20	NM_026147	NM_026147	gi|959241444|ref|NM_026147.6| Mus musculus ribosomal protein S20 (Rps20), mRNA	6168	19010	0.463023	0	0	4044	14163	0.313892	0	0	9035.41	20471.8	3161.74	11950.8	1.17998	1.91831	Ubiquitous
Cbfa2t3	NM_001109873,NM_009824,NM_177289	NM_001109873	gi|158081728|ref|NM_001109873.1| Mus musculus core-binding factor, runt domain, alpha subunit 2, translocated to, 3 (human) (Cbfa2t3), transcript variant 2, mRNA	5	14	0.509871	0.245536	1	104	364	0.314211	9.82e-30	6.87e-26	7.32443	15.0766	81.3108	307.144	1.04152	1.91739	Ubiquitous
Etv1	NM_007960,NM_001163154	NM_007960	gi|253683443|ref|NM_007960.4| Mus musculus ets variant 1 (Etv1), transcript variant 1, mRNA	230	671	0.489348	1.1e-22	7.68e-19	151	527	0.315104	2.95e-42	2.07e-38	336.924	722.598	118.057	444.683	1.10077	1.91329	Ubiquitous
Uqcc2	NM_026063	NM_026063	gi|141802405|ref|NM_026063.2| Mus musculus ubiquinol-cytochrome c reductase complex assembly factor 2 (Uqcc2), mRNA	486	1695	0.409325	1.61e-77	1.13e-73	468	1632	0.315355	2.31e-127	1.61e-123	711.934	1825.34	365.899	1377.08	1.35835	1.9121	Ubiquitous
Dppa5a	NM_025274	NM_025274	gi|164663806|ref|NM_025274.3| Mus musculus developmental pluripotency associated 5A (Dppa5a), mRNA	6833	21038	0.463477	0	0	2770	9655	0.315432	0	0	10009.6	22655.8	2165.68	8146.9	1.1785	1.91143	Ubiquitous
Rps3	NM_012052	NM_012052	gi|115270974|ref|NM_012052.2| Mus musculus ribosomal protein S3 (Rps3), mRNA	23971	70509	0.484644	0	0	20453	71085	0.315809	0	0	35114.8	75930.9	15990.9	59981.6	1.11261	1.90727	Ubiquitous
Hsf2bp	NM_028902	NM_028902	gi|254675340|ref|NM_028902.1| Mus musculus heat shock transcription factor 2 binding protein (Hsf2bp), mRNA	892	2686	0.474081	2.56e-92	1.79e-88	268	931	0.316569	4.1e-73	2.87e-69	1306.68	2892.55	209.532	785.579	1.14644	1.90659	Ubiquitous
Adk	NM_134079,NM_001243041	NM_134079	gi|339895907|ref|NM_134079.4| Mus musculus adenosine kinase (Adk), transcript variant 1, mRNA	436	1407	0.442382	2.13e-56	1.49e-52	417	1448	0.316697	1.3e-112	9.08e-109	638.69	1515.19	326.025	1221.82	1.24632	1.90598	Ubiquitous
Magoh	NM_001282737,NM_010760	NM_001282737	gi|544346119|ref|NM_001282737.1| Mus musculus mago homolog, exon junction complex core component (Magoh), mRNA	5177	15223	0.485355	0	0	5263	18241	0.317148	0	0	7583.71	16393.6	4114.8	15391.8	1.11216	1.90327	Ubiquitous
Ctnnbip1	NM_023465,NM_001141930	NM_023465	gi|213513125|ref|NM_023465.4| Mus musculus catenin beta interacting protein 1 (Ctnnbip1), transcript variant 1, mRNA	286	909	0.449172	6.37e-36	4.46e-32	551	1909	0.317408	1.35e-147	9.42e-144	418.957	978.899	430.791	1610.82	1.22436	1.90273	Ubiquitous
Rell1	NM_145923	NM_145923	gi|142348252|ref|NM_145923.4| Mus musculus RELT-like 1 (Rell1), mRNA	625	1732	0.515152	6.91e-50	4.83e-46	327	1132	0.317674	3.51e-88	2.46e-84	915.553	1865.19	255.66	955.183	1.0266	1.90155	Ubiquitous
Rps11	NM_013725	NM_013725	gi|255982573|ref|NM_013725.4| Mus musculus ribosomal protein S11 (Rps11), mRNA	7857	27110	0.413493	0	0	6871	23741	0.318078	0	0	11509.6	29194.7	5371.99	20032.7	1.34287	1.89883	Ubiquitous
Scand1	NM_020255	NM_020255	gi|158749617|ref|NM_020255.3| Mus musculus SCAN domain-containing 1 (Scand1), mRNA	271	817	0.473542	2.92e-29	2.05e-25	277	956	0.318643	2.4e-74	1.68e-70	396.984	879.825	216.568	806.674	1.14814	1.89716	Ubiquitous
2810474O19Rik	NM_001289662,NM_001289661,NM_026054	NM_001289662	gi|576067897|ref|NM_001289662.1| Mus musculus RIKEN cDNA 2810474O19 gene (2810474O19Rik), transcript variant 2, mRNA	4639	14079	0.470263	0	0	3420	11758	0.319777	0	0	6795.6	15161.6	2673.87	9921.42	1.15775	1.89161	Ubiquitous
Urah	NM_029821	NM_029821	gi|142347753|ref|NM_029821.2| Mus musculus urate (5-hydroxyiso-) hydrolase (Urah), mRNA	123	366	0.479777	1.65e-13	1.16e-09	16	55	0.319927	2.18e-05	0.152493	180.181	394.144	12.5094	46.4091	1.12928	1.8914	Ubiquitous
Ndufa8	NM_026703	NM_026703	gi|133893199|ref|NM_026703.2| Mus musculus NADH dehydrogenase (ubiquinone) 1 alpha subcomplex, 8 (Ndufa8), mRNA	729	2237	0.465221	3.39e-80	2.37e-76	592	2034	0.320067	2.08e-155	1.45e-151	1067.9	2409.02	462.846	1716.29	1.17367	1.89069	Ubiquitous
Arhgdia	NM_133796	NM_133796	gi|281332135|ref|NM_133796.7| Mus musculus Rho GDP dissociation inhibitor (GDI) alpha (Arhgdia), mRNA	4927	14395	0.488495	0	0	4948	16999	0.319963	0	0	7217.49	15501.9	3868.52	14343.8	1.10288	1.89057	Ubiquitous
Ppp4c	NM_019674	NM_019674	gi|118130591|ref|NM_019674.3| Mus musculus protein phosphatase 4, catalytic subunit (Ppp4c), mRNA	1027	4148	0.353433	2.28e-234	1.59e-230	1032	3538	0.320756	3.51e-268	2.45e-264	1504.44	4466.97	806.853	2985.37	1.57007	1.88753	Ubiquitous
Csrp1	NM_007791	NM_007791	gi|158508608|ref|NM_007791.5| Mus musculus cysteine and glycine-rich protein 1 (Csrp1), mRNA	188	569	0.471693	5.56e-21	3.89e-17	591	2026	0.320788	1.74e-154	1.22e-150	275.398	612.754	462.064	1709.54	1.15379	1.88744	Ubiquitous
Ndufa3	NM_025348	NM_025348	gi|142388145|ref|NM_025348.2| Mus musculus NADH dehydrogenase (ubiquinone) 1 alpha subcomplex, 3 (Ndufa3), mRNA	677	2460	0.392869	1.92e-119	1.34e-115	885	3029	0.321294	1.56e-229	1.09e-225	991.727	2649.17	691.924	2555.87	1.41752	1.88513	Ubiquitous
Sec61b	NM_024171	NM_024171	gi|142378097|ref|NM_024171.2| Mus musculus Sec61 beta subunit (Sec61b), mRNA	295	883	0.476949	4.34e-31	3.04e-27	404	1379	0.322178	3.34e-105	2.34e-101	432.141	950.9	315.861	1163.6	1.13779	1.88124	Ubiquitous
Rita1	NM_133908,NM_029096	NM_133908	gi|305855108|ref|NM_133908.1| Mus musculus RBPJ interacting and tubulin associated 1 (Rita1), transcript variant 1, mRNA	91	344	0.377658	5.22e-19	3.65e-15	80	273	0.322269	5.07e-22	3.55e-18	133.305	370.453	62.5468	230.358	1.47456	1.88087	Ubiquitous
Cfl1	NM_007687	NM_007687	gi|161760659|ref|NM_007687.5| Mus musculus cofilin 1, non-muscle (Cfl1), mRNA	17946	54823	0.466779	0	0	11859	40456	0.322019	0	0	26288.8	59038.7	9271.78	34136.8	1.16721	1.88041	Ubiquitous
Cox7a2	NM_009945	NM_009945	gi|83921587|ref|NM_009945.3| Mus musculus cytochrome c oxidase subunit VIIa 2 (Cox7a2), mRNA	782	2303	0.484742	1.11e-75	7.75e-72	893	3045	0.322495	1.12e-229	7.8e-226	1145.54	2480.09	698.178	2569.38	1.11437	1.87975	Ubiquitous
Pou3f1	NM_011141	NM_011141	gi|145279231|ref|NM_011141.2| Mus musculus POU domain, class 3, transcription factor 1 (Pou3f1), mRNA	98	279	0.501462	9.4e-10	6.58e-06	359	1222	0.323075	5.3e-93	3.71e-89	143.559	300.454	280.679	1031.13	1.0655	1.87723	Ubiquitous
Zcchc9	NM_145453	NM_145453	gi|117647246|ref|NM_145453.2| Mus musculus zinc finger, CCHC domain containing 9 (Zcchc9), mRNA	246	940	0.373609	2.09e-50	1.46e-46	265	901	0.323449	6.18e-69	4.32e-65	360.362	1012.28	207.186	760.265	1.4901	1.87557	Ubiquitous
Ndufb8	NM_026061	NM_026061	gi|133892869|ref|NM_026061.2| Mus musculus NADH dehydrogenase (ubiquinone) 1 beta subcomplex 8 (Ndufb8), mRNA	1632	4958	0.469879	5.54e-172	3.88e-168	1811	6148	0.323897	0	0	2390.69	5339.26	1415.9	5187.69	1.15921	1.87337	Ubiquitous
Asb7	NM_080443,TSS16631	NM_080443	gi|159106930|ref|NM_080443.2| Mus musculus ankyrin repeat and SOCS box-containing 7 (Asb7), transcript variant 1, mRNA	148	599	0.352737	2.26e-35	1.58e-31	238	805	0.325138	2.58e-61	1.81e-57	216.803	645.061	186.077	679.26	1.57305	1.86807	Ubiquitous
Cpne3	NM_027769	NM_027769	gi|62530190|ref|NM_027769.2| Mus musculus copine III (Cpne3), mRNA	361	1226	0.420362	5.02e-54	3.52e-50	465	1572	0.325295	4.51e-118	3.16e-114	528.823	1320.28	363.553	1326.46	1.31998	1.86734	Ubiquitous
S100a10	NM_009112	NM_009112	gi|113930762|ref|NM_009112.2| Mus musculus S100 calcium binding protein A10 (calpactin) (S100a10), mRNA	1200	3427	0.499868	3.08e-104	2.16e-100	711	2402	0.32551	1.98e-179	1.39e-175	1757.86	3690.53	555.885	2026.81	1.07	1.86635	Ubiquitous
Ndufb9	NM_023172	NM_023172	gi|142349573|ref|NM_023172.3| Mus musculus NADH dehydrogenase (ubiquinone) 1 beta subcomplex, 9 (Ndufb9), mRNA	1400	3918	0.510091	2.19e-113	1.53e-109	1640	5539	0.325569	0	0	2050.84	4219.28	1282.21	4673.82	1.04078	1.86597	Ubiquitous
Cdkn2a	NM_009877,NM_001040654	NM_009877	gi|98986443|ref|NM_009877.2| Mus musculus cyclin-dependent kinase inhibitor 2A (Cdkn2a), transcript variant 1, mRNA	157	437	0.5129	7.57e-14	5.3e-10	427	1438	0.326549	9.47e-108	6.63e-104	229.987	470.604	333.843	1213.39	1.03296	1.8618	Ubiquitous
2410015M20Rik	NM_153152	NM_153152	gi|142348236|ref|NM_153152.3| Mus musculus RIKEN cDNA 2410015M20 gene (2410015M20Rik), mRNA	701	2025	0.494189	5.81e-64	4.06e-60	617	2077	0.326678	1.06e-154	7.45e-151	1026.88	2180.72	482.392	1752.58	1.08653	1.8612	Ubiquitous
Sall3	NM_178280	NM_178280	gi|54144639|ref|NM_178280.3| Mus musculus sal-like 3 (Drosophila) (Sall3), mRNA	97	306	0.45255	7.94e-13	5.56e-09	197	663	0.326769	1.73e-50	1.21e-46	142.094	329.53	154.021	559.44	1.21357	1.86085	Ubiquitous
Tspo	NM_009775	NM_009775	gi|163838661|ref|NM_009775.4| Mus musculus translocator protein (Tspo), mRNA	125	354	0.504106	6.13e-12	4.29e-08	127	426	0.327857	5.66e-33	3.96e-29	183.111	381.222	99.293	359.459	1.05791	1.85606	Ubiquitous
Chst11	NM_021439	NM_021439	gi|76559941|ref|NM_021439.2| Mus musculus carbohydrate sulfotransferase 11 (Chst11), mRNA	11	45	0.348981	0.000948921	1	82	275	0.327924	9.27e-22	6.48e-18	16.1137	48.4604	64.1105	232.045	1.58851	1.85578	Ubiquitous
Gdpgp1	NM_178752	NM_178752	gi|123702128|ref|NM_178752.3| Mus musculus GDP-D-glucose phosphorylase 1 (Gdpgp1), mRNA	77	330	0.333115	1.3e-21	9.07e-18	63	211	0.328361	4.64e-17	3.24e-13	112.796	355.376	49.2556	178.042	1.65563	1.85386	Ubiquitous
Rpl39	NM_026055	NM_026055	gi|922959918|ref|NM_026055.2| Mus musculus ribosomal protein L39 (Rpl39), mRNA	1886	5982	0.450046	4.33e-226	3.03e-222	1179	3948	0.328387	2.05e-290	1.44e-286	2762.77	6442	921.783	3331.33	1.22139	1.8536	Ubiquitous
Elavl1	NM_010485	NM_010485	gi|134032046|ref|NM_010485.3| Mus musculus ELAV (embryonic lethal, abnormal vision)-like 1 (Hu antigen R) (Elavl1), mRNA	1697	5556	0.435997	3.38e-223	2.37e-219	1689	5651	0.32865	0	0	2485.91	5983.24	1320.52	4768.32	1.26715	1.85238	Ubiquitous
Ebpl	NM_026598	NM_026598	gi|225579143|ref|NM_026598.3| Mus musculus emopamil binding protein-like (Ebpl), mRNA	263	903	0.415794	5.02e-41	3.51e-37	569	1903	0.328812	1.26e-140	8.82e-137	385.265	972.438	444.864	1605.75	1.33576	1.85181	Ubiquitous
Igdcc3	NM_008988	NM_008988	gi|133892646|ref|NM_008988.2| Mus musculus immunoglobulin superfamily, DCC subclass, member 3 (Igdcc3), mRNA	115	320	0.513054	1.76e-10	1.23e-06	1338	4468	0.329296	0	0	168.462	344.607	1046.09	3770.11	1.03253	1.84959	Ubiquitous
Mnat1	NM_008612	NM_008612	gi|89363037|ref|NM_008612.2| Mus musculus menage a trois 1 (Mnat1), mRNA	768	2824	0.388227	2.21e-139	1.55e-135	670	2234	0.329808	2.8e-164	1.96e-160	1125.03	3041.16	523.829	1885.05	1.43465	1.84744	Ubiquitous
Slc30a4	NM_011774,NM_001290993	NM_011774	gi|597436923|ref|NM_011774.3| Mus musculus solute carrier family 30 (zinc transporter), member 4 (Slc30a4), transcript variant 1, mRNA	75	278	0.385153	2.76e-15	1.93e-11	240	800	0.32992	7.82e-60	5.47e-56	109.866	299.377	187.64	675.041	1.44622	1.84701	Ubiquitous
Eef1e1	NM_025380	NM_025380	gi|93102406|ref|NM_025380.2| Mus musculus eukaryotic translation elongation factor 1 epsilon 1 (Eef1e1), mRNA	1498	5378	0.397607	7.58e-254	5.3e-250	905	3015	0.330082	8.68e-221	6.07e-217	2194.4	5791.55	707.56	2544.06	1.40012	1.84621	Ubiquitous
Gm12338	TSS9339	TSS9339	-	2021	5914	0.48781	7.76e-189	5.43e-185	1923	6386	0.33111	0	0	2960.53	6368.77	1503.47	5388.52	1.10516	1.84159	Ubiquitous
Raly	NM_001139512,NM_023130,NM_001139511,NM_001139513	NM_001139512	gi|213417798|ref|NM_001139512.1| Mus musculus hnRNP-associated with lethal yellow (Raly), transcript variant 4, mRNA	3374	11686	0.412077	0	0	3436	11366	0.332361	0	0	4942.52	12584.6	2686.38	9590.65	1.34834	1.83596	Ubiquitous
Rps18	NM_011296	NM_011296	gi|145386510|ref|NM_011296.2| Mus musculus ribosomal protein S18 (Rps18), mRNA	4576	14822	0.440609	0	0	2486	8200	0.333341	0	0	6703.31	15961.8	1943.64	6919.17	1.25167	1.83184	Ubiquitous
Bnip3l	NM_009761	NM_009761	gi|159032047|ref|NM_009761.3| Mus musculus BCL2/adenovirus E1B interacting protein 3-like (Bnip3l), mRNA	1400	3836	0.520997	2.05e-105	1.43e-101	1843	6076	0.333529	0	0	2050.84	4130.98	1440.92	5126.94	1.01027	1.83111	Ubiquitous
H3f3a	NM_008210	NM_008210	gi|948297390|ref|NM_008210.5| Mus musculus H3 histone, family 3A (H3f3a), mRNA	809	3342	0.345562	3.48e-195	2.44e-191	853	2805	0.334411	4.29e-202	3e-198	1185.09	3598.99	666.905	2366.86	1.60259	1.82742	Ubiquitous
Cox6b1	NM_025628	NM_025628	gi|142375877|ref|NM_025628.2| Mus musculus cytochrome c oxidase, subunit VIb polypeptide 1 (Cox6b1), mRNA	4749	14525	0.466626	0	0	3254	10699	0.334385	0	0	6956.74	15641.9	2544.09	9027.83	1.16894	1.82723	Ubiquitous
Rac1	NM_009007	NM_009007	gi|117676397|ref|NM_009007.2| Mus musculus RAS-related C3 botulinum substrate 1 (Rac1), mRNA	858	3082	0.397413	1.9e-146	1.33e-142	1402	4605	0.334782	0	0	1256.87	3319	1096.13	3885.71	1.40091	1.82575	Ubiquitous
Ndufs6	TSS21171,NM_010888	TSS21171	-	705	2060	0.488564	9.88e-67	6.91e-63	612	2007	0.335334	1.26e-144	8.82e-141	1032.74	2218.41	478.483	1693.51	1.10304	1.82348	Ubiquitous
Prdx2	NM_011563	NM_011563	gi|959092745|ref|NM_011563.6| Mus musculus peroxiredoxin 2 (Prdx2), transcript variant 1, mRNA	2851	8666	0.469588	1.71e-299	1.2e-295	3672	12035	0.33544	0	0	4176.39	9332.39	2870.9	10155.2	1.15999	1.82264	Ubiquitous
Cited2	NM_010828	NM_010828	gi|240120091|ref|NM_010828.3| Mus musculus Cbp/p300-interacting transactivator, with Glu/Asp-rich carboxy-terminal domain, 2 (Cited2), mRNA	103	531	0.276921	1.04e-41	7.24e-38	472	1545	0.335964	1.78e-111	1.25e-107	150.883	571.832	369.026	1303.67	1.92216	1.82079	Ubiquitous
Calm3	NM_007590	NM_007590	gi|114326464|ref|NM_007590.3| Mus musculus calmodulin 3 (Calm3), mRNA	1349	4153	0.463692	2.31e-148	1.61e-144	1469	4808	0.335969	0	0	1976.13	4472.35	1148.52	4057	1.17836	1.82064	Ubiquitous
Cdk2ap1	NM_013812	NM_013812	gi|49355793|ref|NM_013812.2| Mus musculus CDK2 (cyclin-dependent kinase 2)-associated protein 1 (Cdk2ap1), mRNA	602	1834	0.468596	3.49e-65	2.44e-61	775	2536	0.336063	9.9e-182	6.92e-178	881.861	1975.03	605.922	2139.88	1.16325	1.82033	Ubiquitous
Timp2	NM_011594	NM_011594	gi|61835847|ref|NM_011594.3| Mus musculus tissue inhibitor of metalloproteinase 2 (Timp2), mRNA	23	87	0.377422	9.82e-06	0.0687236	151	494	0.336156	1.19e-36	8.3e-33	33.6924	93.69	118.057	416.838	1.47547	1.82	Ubiquitous
Arpc4	NM_001170486,NM_001170485,NM_026552	NM_001170486	gi|281427243|ref|NM_001170486.1| Mus musculus actin related protein 2/3 complex, subunit 4 (Arpc4), transcript variant 3, mRNA	280	925	0.432142	3.48e-39	2.44e-35	267	873	0.336344	1.19e-63	8.34e-60	410.168	996.13	208.75	736.639	1.28012	1.81918	Ubiquitous
Sertad2	NM_021372,NM_001038625	NM_021372	gi|84490404|ref|NM_021372.2| Mus musculus SERTA domain containing 2 (Sertad2), transcript variant 1, mRNA	416	1198	0.495729	2.88e-38	2.02e-34	903	2952	0.336383	6.8e-211	4.75e-207	609.392	1290.12	705.997	2490.9	1.08207	1.81893	Ubiquitous
Sub1	NM_011294	NM_011294	gi|118130230|ref|NM_011294.3| Mus musculus SUB1 homolog (S. cerevisiae) (Sub1), mRNA	3164	11035	0.409232	0	0	3053	9939	0.337728	0	0	4634.9	11883.6	2386.94	8386.54	1.35836	1.81291	Ubiquitous
Mrpl34	NM_053162	NM_053162	gi|114145576|ref|NM_053162.2| Mus musculus mitochondrial ribosomal protein L34 (Mrpl34), mRNA	852	2492	0.488076	1.46e-80	1.02e-76	589	1917	0.337885	6.94e-137	4.85e-133	1248.08	2683.63	460.501	1617.57	1.10447	1.81255	Ubiquitous
Rps14	NM_020600	NM_020600	gi|254939643|ref|NM_020600.4| Mus musculus ribosomal protein S14 (Rps14), mRNA	9861	29535	0.476356	0	0	3974	12920	0.338153	0	0	14445.2	31806.2	3107.01	10901.9	1.13871	1.81098	Ubiquitous
Timm8a1	NM_013898	NM_013898	gi|922959949|ref|NM_013898.3| Mus musculus translocase of inner mitochondrial membrane 8A1 (Timm8a1), mRNA	139	796	0.249293	3.72e-68	2.6e-64	125	406	0.338592	4.03e-30	2.82e-26	203.619	857.21	97.7293	342.583	2.07378	1.80959	Ubiquitous
Gmds	NM_146041	NM_146041	gi|133892142|ref|NM_146041.2| Mus musculus GDP-mannose 4, 6-dehydratase (Gmds), mRNA	39	149	0.373677	4.37e-09	3.05e-05	110	357	0.338858	1.12e-26	7.84e-23	57.1305	160.458	86.0018	301.237	1.48986	1.80846	Ubiquitous
Uqcrfs1	NM_025710	NM_025710	gi|195546948|ref|NM_025710.2| Mus musculus ubiquinol-cytochrome c reductase, Rieske iron-sulfur polypeptide 1 (Uqcrfs1), mRNA	1211	3401	0.508307	1.52e-99	1.06e-95	962	3122	0.338847	8.39e-221	5.87e-217	1773.98	3662.53	752.125	2634.35	1.04585	1.8084	Ubiquitous
Sfxn1	NM_027324	NM_027324	gi|261599066|ref|NM_027324.5| Mus musculus sideroflexin 1 (Sfxn1), mRNA	1522	4629	0.469357	5.01e-161	3.5e-157	1054	3419	0.339	1.84e-241	1.29e-237	2229.56	4984.96	824.054	2884.96	1.16082	1.80774	Ubiquitous
Dusp9	NM_029352	NM_029352	gi|32567764|ref|NM_029352.3| Mus musculus dual specificity phosphatase 9 (Dusp9), mRNA	481	1501	0.457477	3.02e-56	2.11e-52	1279	4148	0.339064	1.63e-292	1.14e-288	704.61	1616.42	999.967	3500.09	1.19791	1.80744	Ubiquitous
Cyb5r3	NM_029787	NM_029787	gi|31981358|ref|NM_029787.2| Mus musculus cytochrome b5 reductase 3 (Cyb5r3), mRNA	1958	5554	0.503242	3.24e-165	2.26e-161	1772	5742	0.339338	0	0	2868.24	5981.09	1385.41	4845.11	1.06024	1.80621	Ubiquitous
Ndufc2	NM_024220	NM_024220	gi|255982526|ref|NM_024220.2| Mus musculus NADH dehydrogenase (ubiquinone) 1, subcomplex unknown, 2 (Ndufc2), mRNA	1138	3841	0.42294	8.45e-164	5.91e-160	1435	4649	0.339419	0	0	1667.04	4136.36	1121.93	3922.83	1.31107	1.80591	Ubiquitous
Rsl24d1	NM_198609	NM_198609	gi|118130848|ref|NM_198609.2| Mus musculus ribosomal L24 domain containing 1 (Rsl24d1), mRNA	844	3379	0.356565	6.42e-189	4.49e-185	769	2488	0.339895	1.18e-175	8.28e-172	1236.36	3638.83	601.231	2099.38	1.55737	1.80397	Ubiquitous
Rpl32	NM_172086	NM_172086	gi|142350300|ref|NM_172086.2| Mus musculus ribosomal protein L32 (Rpl32), mRNA	5924	19997	0.422734	0	0	4391	14203	0.339874	0	0	8677.98	21534.7	3433.04	11984.5	1.31123	1.80361	Ubiquitous
Ldlrad3	NM_001290784,NM_178886	NM_001290784	gi|595763178|ref|NM_001290784.1| Mus musculus low density lipoprotein receptor class A domain containing 3 (Ldlrad3), transcript variant 2, mRNA	412	1390	0.423144	2.35e-60	1.65e-56	912	2948	0.340197	1.49e-207	1.04e-203	603.533	1496.89	713.033	2487.53	1.31046	1.80267	Ubiquitous
Ranbp1	NM_011239	NM_011239	gi|153792000|ref|NM_011239.2| Mus musculus RAN binding protein 1 (Ranbp1), mRNA	3828	12371	0.441637	0	0	3290	10579	0.341923	0	0	5607.58	13322.3	2572.24	8926.58	1.24839	1.79508	Ubiquitous
Cox5a	NM_007747	NM_007747	gi|112181181|ref|NM_007747.2| Mus musculus cytochrome c oxidase subunit Va (Cox5a), mRNA	2481	7062	0.501482	3.65e-211	2.55e-207	1957	6288	0.342219	0	0	3634.38	7605.05	1530.05	5305.82	1.06525	1.794	Ubiquitous
Ube2l3	NM_009456	NM_009456	gi|133892277|ref|NM_009456.2| Mus musculus ubiquitin-conjugating enzyme E2L 3 (Ube2l3), mRNA	920	2677	0.490607	2.54e-85	1.78e-81	1327	4257	0.342781	1.2e-295	8.4e-292	1347.69	2882.85	1037.49	3592.06	1.097	1.79171	Ubiquitous
Romo1	NM_001164217,NM_001164216,NM_025946	NM_001164217	gi|391738222|ref|NM_001164217.2| Mus musculus reactive oxygen species modulator 1 (Romo1), transcript variant 2, mRNA	398	1096	0.518419	1.15e-31	8.03e-28	540	1731	0.343064	2.62e-121	1.83e-117	583.024	1180.28	422.191	1460.62	1.0175	1.79061	Ubiquitous
Gm13826	NM_001271591,NM_001271590	NM_001271591	gi|409264642|ref|NM_001271591.1| Mus musculus ribosomal protein L37, retrotransposed (Rpl37rt), transcript variant 2, mRNA	11380	32326	0.502258	0	0	6652	21249	0.344084	0	0	16670.4	34811.8	5200.76	17929.9	1.06229	1.78557	Ubiquitous
Tgoln1	NM_009443	NM_009443	gi|87044904|ref|NM_009443.3| Mus musculus trans-golgi network protein (Tgoln1), mRNA	324	1002	0.461622	2.32e-37	1.62e-33	487	1554	0.344631	1.96e-108	1.37e-104	474.623	1079.05	380.754	1311.27	1.18491	1.78403	Ubiquitous
Rcan1	NM_001081549,NM_019466	NM_001081549	gi|575077456|ref|NM_001081549.2| Mus musculus regulator of calcineurin 1 (Rcan1), transcript variant 1, mRNA	105	435	0.344601	7.12e-27	4.98e-23	302	963	0.344876	1.08e-67	7.56e-64	153.813	468.45	236.114	812.581	1.60672	1.78303	Ubiquitous
Minos1	TSS13673,NM_001163006	TSS13673	-	1220	3783	0.460369	2.52e-137	1.77e-133	1681	5353	0.345305	0	0	1787.16	4073.9	1314.26	4516.87	1.18874	1.78107	Ubiquitous
Cst3	NM_009976	NM_009976	gi|919185050|ref|NM_009976.4| Mus musculus cystatin C (Cst3), mRNA	767	2575	0.425218	2.47e-109	1.73e-105	1150	3662	0.345328	3.79e-252	2.65e-248	1123.57	2773.01	899.11	3090	1.30337	1.78104	Ubiquitous
Cox7a2l	NM_001159529,NM_009187	NM_001159529	gi|226958511|ref|NM_001159529.1| Mus musculus cytochrome c oxidase subunit VIIa polypeptide 2-like (Cox7a2l), transcript variant 1, mRNA	571	1997	0.408185	1.74e-91	1.21e-87	752	2383	0.347025	1.12e-163	7.81e-160	836.449	2150.56	587.94	2010.78	1.36236	1.77401	Ubiquitous
Lgals1	NM_008495	NM_008495	gi|85838506|ref|NM_008495.2| Mus musculus lectin, galactose binding, soluble 1 (Lgals1), mRNA	957	3158	0.432601	1.64e-129	1.15e-125	4708	14914	0.347029	0	0	1401.89	3400.84	3680.88	12584.5	1.27851	1.77352	Ubiquitous
Kctd12	NM_177715	NM_177715	gi|123701965|ref|NM_177715.4| Mus musculus potassium channel tetramerisation domain containing 12 (Kctd12), mRNA	55	172	0.456511	1.09e-07	0.000759566	79	250	0.347519	1.6e-18	1.12e-14	80.5687	185.226	61.7649	210.95	1.201	1.77204	Ubiquitous
Sfr1	NM_026377	NM_026377	gi|125662572|ref|NM_026377.2| Mus musculus SWI5 dependent recombination repair 1 (Sfr1), mRNA	5659	21352	0.378171	0	0	6638	20986	0.347666	0	0	8289.78	22993.9	5189.82	17708	1.47184	1.77065	Ubiquitous
Rnf187	NM_022423	NM_022423	gi|256225923|ref|NM_022423.2| Mus musculus ring finger protein 187 (Rnf187), mRNA	1678	5126	0.467288	9.52e-180	6.66e-176	1798	5679	0.348135	0	0	2458.08	5520.17	1405.74	4791.95	1.16718	1.76928	Ubiquitous
Ppa1	NM_026438	NM_026438	gi|146135028|ref|NM_026438.4| Mus musculus pyrophosphatase (inorganic) 1 (Ppa1), mRNA	1915	5767	0.474006	4.94e-196	3.46e-192	1735	5474	0.348519	0	0	2805.25	6210.46	1356.48	4618.97	1.14657	1.7677	Ubiquitous
Rpl6	NM_011290	NM_011290	gi|254939641|ref|NM_011290.5| Mus musculus ribosomal protein L6 (Rpl6), mRNA	1273	3839	0.473362	1.68e-131	1.18e-127	862	2717	0.348884	6.75e-185	4.72e-181	1864.8	4134.21	673.942	2292.61	1.14859	1.76629	Ubiquitous
Sh3bgrl2	NM_172507	NM_172507	gi|158508613|ref|NM_172507.5| Mus musculus SH3 domain binding glutamic acid-rich protein like 2 (Sh3bgrl2), mRNA	105	314	0.477392	6.68e-12	4.67e-08	212	667	0.349539	1.39e-46	9.75e-43	153.813	338.146	165.749	562.816	1.13647	1.76366	Ubiquitous
Qdpr	NM_024236	NM_024236	gi|256574769|ref|NM_024236.2| Mus musculus quinoid dihydropteridine reductase (Qdpr), mRNA	1016	3385	0.42847	3.6e-141	2.52e-137	655	2060	0.349659	2.91e-140	2.04e-136	1488.32	3645.3	512.102	1738.23	1.29235	1.76312	Ubiquitous
Tmsb4x	NM_021278	NM_021278	gi|86476080|ref|NM_021278.2| Mus musculus thymosin, beta 4, X chromosome (Tmsb4x), mRNA	2530	10481	0.344524	0	0	2231	7003	0.350292	0	0	3706.16	11287	1744.27	5909.14	1.60666	1.76032	Ubiquitous
Ap2s1	NM_198613	NM_198613	gi|161086983|ref|NM_198613.2| Mus musculus adaptor-related protein complex 2, sigma 1 subunit (Ap2s1), mRNA	1208	3418	0.504526	8.42e-102	5.89e-98	1530	4799	0.350574	5.928788e-323	4.14777990996643E-319	1769.58	3680.83	1196.21	4049.4	1.05662	1.75924	Ubiquitous
Rpl18a	NM_029751	NM_029751	gi|162135967|ref|NM_029751.4| Mus musculus ribosomal protein L18A (Rpl18a), mRNA	2259	7499	0.429989	2.29e-308	1.6e-304	2571	8045	0.351381	0	0	3309.18	8075.65	2010.1	6788.38	1.28711	1.7558	Ubiquitous
Ddx21	NM_019553	NM_019553	gi|72384373|ref|NM_019553.2| Mus musculus DEAD (Asp-Glu-Ala-Asp) box polypeptide 21 (Ddx21), mRNA	7326	21885	0.477682	0	0	5449	17019	0.351953	0	0	10731.7	23567.9	4260.22	14360.7	1.13494	1.75312	Ubiquitous
Arl6ip5	NM_022992	NM_022992	gi|118130383|ref|NM_022992.2| Mus musculus ADP-ribosylation factor-like 6 interacting protein 5 (Arl6ip5), mRNA	289	1162	0.355059	1.4e-66	9.76e-63	412	1286	0.352318	2.82e-87	1.97e-83	423.352	1251.35	322.116	1085.13	1.56356	1.75221	Ubiquitous
Mrpl43	NM_053164	NM_053164	gi|55769544|ref|NM_053164.3| Mus musculus mitochondrial ribosomal protein L43 (Mrpl43), mRNA	854	2723	0.447716	6.43e-105	4.5e-101	1080	3371	0.352306	6.56e-226	4.59e-222	1251.01	2932.39	844.382	2844.46	1.22898	1.75219	Ubiquitous
1110001J03Rik	NM_025363	NM_025363	gi|141801827|ref|NM_025363.3| Mus musculus RIKEN cDNA 1110001J03 gene (1110001J03Rik), mRNA	307	862	0.508442	2.04e-26	1.43e-22	350	1092	0.352474	2.77e-74	1.94e-70	449.72	928.285	273.642	921.431	1.04554	1.75159	Ubiquitous
BC004004	NM_030561	NM_030561	gi|255522787|ref|NM_030561.3| Mus musculus cDNA sequence BC004004 (BC004004), mRNA	391	1101	0.506988	1.58e-33	1.1e-29	555	1729	0.352998	1.59e-116	1.11e-112	572.77	1185.66	433.918	1458.93	1.04967	1.74942	Ubiquitous
Gm3258	NM_011509	NM_011509	gi|284448544|ref|NM_011509.2| Mus musculus suppressor of Ty 4B (Supt4b), mRNA	267	759	0.502205	3.77e-24	2.64e-20	225	700	0.353484	4.42e-48	3.09e-44	391.124	817.365	175.913	590.661	1.06335	1.74747	Ubiquitous
Swi5	TSS4014,NM_175190,NM_001290552	TSS4014	-	2154	7442	0.413142	0	0	2714	8442	0.353478	0	0	3155.36	8014.27	2121.9	7123.37	1.34476	1.7472	Ubiquitous
Ddit4	NM_029083	NM_029083	gi|142348052|ref|NM_029083.2| Mus musculus DNA-damage-inducible transcript 4 (Ddit4), mRNA	574	1780	0.460356	1.46e-65	1.02e-61	673	2093	0.353603	3.62e-140	2.54e-136	840.844	1916.88	526.175	1766.08	1.18885	1.74693	Ubiquitous
Tsc22d3	NM_010286,NM_001077364	NM_010286	gi|658310014|ref|NM_010286.4| Mus musculus TSC22 domain family, member 3 (Tsc22d3), transcript variant 2, mRNA	31	108	0.409785	3.77e-06	0.0264025	113	351	0.354047	8.42e-25	5.89e-21	45.4114	116.305	88.3473	296.174	1.35678	1.74519	Ubiquitous
Txn1	NM_011660	NM_011660	gi|123701799|ref|NM_011660.3| Mus musculus thioredoxin 1 (Txn1), mRNA	3334	10358	0.459421	0	0	3902	12079	0.355152	0	0	4883.93	11154.5	3050.72	10192.3	1.19151	1.74026	Ubiquitous
Mpzl2	NM_007962	NM_007962	gi|160333116|ref|NM_007962.4| Mus musculus myelin protein zero-like 2 (Mpzl2), mRNA	150	534	0.401018	2.1e-26	1.47e-22	43	133	0.355556	3.06e-10	2.14e-06	219.733	575.063	33.6189	112.226	1.38797	1.73906	Ubiquitous
Gfra1	TSS22105,NM_010279,NM_001285457	TSS22105	-	12	33	0.519141	0.0496949	1	111	342	0.356933	5.03e-24	3.52e-20	17.5786	35.5376	86.7837	288.58	1.01552	1.73348	Ubiquitous
Mgarp	NM_026358,TSS20205	NM_026358	gi|254588048|ref|NM_026358.3| Mus musculus mitochondria localized glutamic acid rich protein (Mgarp), transcript variant 1, mRNA	94	258	0.520144	1.93e-08	0.000134724	117	360	0.357415	3.6e-25	2.52e-21	137.699	277.839	91.4747	303.769	1.01273	1.73153	Ubiquitous
Mt1	NM_013602	NM_013602	gi|218931157|ref|NM_013602.3| Mus musculus metallothionein 1 (Mt1), mRNA	6830	21274	0.45813	0	0	3594	11056	0.357396	0	0	10005.2	22909.9	2809.91	9329.07	1.19523	1.73121	Ubiquitous
Rpp25l	NM_027278	NM_027278	gi|227430283|ref|NM_027278.3| Mus musculus ribonuclease P/MRP 25 subunit-like (Rpp25l), mRNA	236	995	0.33861	6.03e-61	4.22e-57	289	889	0.357503	1.07e-59	7.51e-56	345.713	1071.51	225.95	750.14	1.632	1.73115	Ubiquitous
Ltb	NM_008518	NM_008518	gi|161760676|ref|NM_008518.2| Mus musculus lymphotoxin B (Ltb), mRNA	64	234	0.390464	7.91e-13	5.53e-09	107	329	0.357666	5.52e-23	3.86e-19	93.7526	251.994	83.6563	277.611	1.42646	1.73052	Ubiquitous
Thap11	NM_021513	NM_021513	gi|237874224|ref|NM_021513.2| Mus musculus THAP domain containing 11 (Thap11), mRNA	358	1231	0.415176	2.12e-55	1.49e-51	501	1539	0.357993	7.98e-102	5.58e-98	524.429	1325.66	391.699	1298.61	1.33789	1.72915	Ubiquitous
Eif1ax	NM_025437	NM_025437	gi|148747222|ref|NM_025437.4| Mus musculus eukaryotic translation initiation factor 1A, X-linked (Eif1ax), mRNA	1150	3904	0.420502	3.62e-168	2.53e-164	948	2909	0.358365	1.81e-190	1.26e-186	1684.62	4204.21	741.179	2454.62	1.31941	1.7276	Ubiquitous
Dnajc15	NM_025384	NM_025384	gi|31982148|ref|NM_025384.3| Mus musculus DnaJ heat shock protein family (Hsp40) member C15 (Dnajc15), mRNA	312	1286	0.346355	6.76e-76	4.73e-72	362	1109	0.35897	1.35e-73	9.45e-70	457.044	1384.89	283.024	935.776	1.59937	1.72524	Ubiquitous
Pycard	NM_023258	NM_023258	gi|165377184|ref|NM_023258.4| Mus musculus PYD and CARD domain containing (Pycard), mRNA	264	1002	0.376136	5.46e-53	3.82e-49	111	340	0.359032	1.07e-23	7.5e-20	386.73	1079.05	86.7837	286.893	1.48037	1.72502	Ubiquitous
Enpp4	NM_199016	NM_199016	gi|84872230|ref|NM_199016.2| Mus musculus ectonucleotide pyrophosphatase/phosphodiesterase 4 (Enpp4), mRNA	105	385	0.389354	2.89e-20	2.02e-16	134	410	0.359426	3.17e-28	2.22e-24	153.813	414.605	104.766	345.959	1.43056	1.72343	Ubiquitous
Serf1	NM_011353	NM_011353	gi|158517839|ref|NM_011353.2| Mus musculus small EDRK-rich factor 1 (Serf1), mRNA	149	670	0.317486	5.97e-45	4.18e-41	587	1793	0.360023	2.22e-117	1.56e-113	218.268	721.521	458.937	1512.94	1.72494	1.72098	Ubiquitous
Arf5	NM_007480	NM_007480	gi|6680721|ref|NM_007480.1| Mus musculus ADP-ribosylation factor 5 (Arf5), mRNA	998	2785	0.511563	1.63e-80	1.14e-76	1035	3154	0.360858	1.98e-204	1.38e-200	1461.96	2999.16	809.199	2661.35	1.03666	1.71759	Ubiquitous
Cyb5b	NM_025558	NM_025558	gi|158508692|ref|NM_025558.5| Mus musculus cytochrome b5 type B (Cyb5b), mRNA	1935	5960	0.463444	2.56e-212	1.79e-208	2205	6704	0.361654	0	0	2834.55	6418.31	1723.95	5656.85	1.17907	1.71428	Ubiquitous
Ywhaz	NM_001253807,NM_001253805,NM_011740,NM_001253806	NM_001253807	gi|359385699|ref|NM_001253807.1| Mus musculus tyrosine 3-monooxygenase/tryptophan 5-monooxygenase activation protein, zeta polypeptide (Ywhaz), transcript variant 4, mRNA	5612	17379	0.460837	0	0	5560	16899	0.361675	0	0	8220.93	18715.4	4347	14259.4	1.18685	1.71382	Ubiquitous
Rbp1	NM_011254	NM_011254	gi|118130209|ref|NM_011254.5| Mus musculus retinol binding protein 1, cellular (Rbp1), mRNA	65	261	0.355543	4.43e-16	3.1e-12	1201	3648	0.362026	4.9e-235	3.43e-231	95.2175	281.07	938.984	3078.19	1.56163	1.71291	Ubiquitous
Marcksl1				4764	13795	0.492885	0	0	4938	14970	0.362623	0	0	6978.71	14855.8	3860.7	12631.7	1.08999	1.71012	Ubiquitous
Rpl10l	NM_001162933	NM_001162933	gi|242397461|ref|NM_001162933.1| Mus musculus ribosomal protein L10-like (Rpl10l), mRNA	1711	5693	0.429014	1.34e-235	9.37e-232	915	2773	0.362855	1.46e-178	1.02e-174	2506.42	6130.77	715.379	2339.86	1.29044	1.70964	Ubiquitous
Manbal	NM_026968	NM_026968	gi|254540069|ref|NM_026968.3| Mus musculus mannosidase, beta A, lysosomal-like (Manbal), mRNA	196	619	0.452042	1.14e-24	7.97e-21	282	854	0.36314	3.39e-56	2.37e-52	287.117	666.599	220.477	720.607	1.21518	1.70858	Ubiquitous
Tmed7	NM_025698	NM_025698	gi|255003818|ref|NM_025698.1| Mus musculus transmembrane emp24 protein transport domain containing 7 (Tmed7), mRNA	733	2024	0.517004	1.47e-57	1.03e-53	955	2881	0.364519	3.75e-184	2.62e-180	1073.76	2179.64	746.652	2430.99	1.02142	1.70304	Ubiquitous
Dcakd	NM_026551	NM_026551	gi|142370255|ref|NM_026551.3| Mus musculus dephospho-CoA kinase domain containing (Dcakd), mRNA	1105	3821	0.412824	5.46e-170	3.82e-166	1792	5406	0.364498	0	0	1618.7	4114.82	1401.05	4561.59	1.346	1.70303	Ubiquitous
Brk1	NM_133937	NM_133937	gi|19527153|ref|NM_133937.1| Mus musculus BRICK1, SCAR/WAVE actin-nucleating complex subunit (Brk1), mRNA	515	1941	0.378774	3.58e-100	2.5e-96	858	2586	0.364857	3.08e-165	2.16e-161	754.416	2090.26	670.814	2182.07	1.47025	1.70171	Ubiquitous
Ubfd1	NM_138589	NM_138589	gi|77917601|ref|NM_138589.2| Mus musculus ubiquitin family domain containing 1 (Ubfd1), mRNA	1250	3635	0.490898	3.59e-115	2.51e-111	1373	4136	0.365037	7.03e-263	4.92e-259	1831.11	3914.52	1073.46	3489.96	1.09612	1.70094	Ubiquitous
0610040J01Rik	NM_029554	NM_029554	gi|153792437|ref|NM_029554.4| Mus musculus RIKEN cDNA 0610040J01 gene (0610040J01Rik), mRNA	10	56	0.254935	7.48e-06	0.0523005	326	981	0.365452	1.2e-63	8.37e-60	14.6489	60.3062	254.878	827.769	2.04152	1.69942	Ubiquitous
Higd1a	NM_019814	NM_019814	gi|160358854|ref|NM_019814.4| Mus musculus HIG1 domain family, member 1A (Higd1a), mRNA	154	614	0.35807	1.95e-35	1.36e-31	232	698	0.365525	8.17e-46	5.71e-42	225.592	661.215	181.386	588.973	1.5514	1.69914	Ubiquitous
Ppp1r11	NM_029632	NM_029632	gi|298286539|ref|NM_029632.3| Mus musculus protein phosphatase 1, regulatory (inhibitor) subunit 11 (Ppp1r11), mRNA	1023	3133	0.466127	3.46e-111	2.42e-107	981	2949	0.365809	1.64e-187	1.15e-183	1498.58	3373.92	766.98	2488.37	1.17083	1.69794	Ubiquitous
Ndufa6	NM_025987	NM_025987	gi|274327183|ref|NM_025987.3| Mus musculus NADH dehydrogenase (ubiquinone) 1 alpha subcomplex, 6 (B14) (Ndufa6), mRNA	1136	3379	0.47993	1.34e-112	9.37e-109	1243	3724	0.36704	4.77e-235	3.34e-231	1664.11	3638.83	971.821	3142.32	1.12873	1.69307	Ubiquitous
Edf1	NM_021519	NM_021519	gi|10946941|ref|NM_021519.1| Mus musculus endothelial differentiation-related factor 1 (Edf1), mRNA	2658	7804	0.486167	2.53e-250	1.77e-246	2728	8163	0.367449	0	0	3893.66	8404.1	2132.85	6887.95	1.10997	1.6913	Ubiquitous
Gm7325	NM_001177469,NM_001177468,NM_001177470	NM_001177469	gi|294489329|ref|NM_001177469.1| Mus musculus predicted gene 7325 (Gm7325), transcript variant 2, mRNA	1612	5197	0.442773	5.88e-203	4.11e-199	311	930	0.367756	6.64e-60	4.64e-56	2361.39	5596.63	243.151	784.735	1.24492	1.69036	Ubiquitous
Zmynd19	NM_026021	NM_026021	gi|887230658|ref|NM_026021.4| Mus musculus zinc finger, MYND domain containing 19 (Zmynd19), transcript variant 1, mRNA	998	2984	0.477445	8.25e-101	5.77e-97	898	2682	0.368197	4.76e-169	3.33e-165	1461.96	3213.46	702.088	2263.08	1.13623	1.68856	Ubiquitous
2610001J05Rik	TSS8748	TSS8748	-	153	495	0.441266	7.44e-21	5.2e-17	318	949	0.368504	6.18e-61	4.32e-57	224.127	533.064	248.623	800.768	1.24999	1.68742	Ubiquitous
Mzt2	NM_029354	NM_029354	gi|141801811|ref|NM_029354.2| Mus musculus mitotic spindle organizing protein 2 (Mzt2), mRNA	494	1474	0.478448	1.87e-50	1.31e-46	295	880	0.368656	1.37e-56	9.57e-53	723.653	1587.35	230.641	742.545	1.13325	1.68683	Ubiquitous
Ndufa11	NM_027244	NM_027244	gi|226437664|ref|NM_027244.1| Mus musculus NADH dehydrogenase (ubiquinone) 1 alpha subcomplex 11 (Ndufa11), mRNA	1131	3370	0.479094	8.62e-113	6.03e-109	1386	4118	0.370104	1.71e-256	1.19e-252	1656.78	3629.14	1083.62	3474.77	1.13124	1.68106	Ubiquitous
Fam210b	NM_025912	NM_025912	gi|224967101|ref|NM_025912.4| Mus musculus family with sequence similarity 210, member B (Fam210b), mRNA	25	158	0.225891	7.82e-16	5.47e-12	230	682	0.370875	9.14e-44	6.39e-40	36.6221	170.15	179.822	575.473	2.21602	1.67818	Ubiquitous
Aldoa	NM_007438,NM_001177307,NM_001177308	NM_007438	gi|293597565|ref|NM_007438.4| Mus musculus aldolase A, fructose-bisphosphate (Aldoa), transcript variant 2, mRNA	41778	117543	0.506234	0	0	32125	95238	0.370065	0	0	61200	126582	25116.4	80362	1.04847	1.67788	Ubiquitous
Yaf2	TSS21512,NM_024189	TSS21512	-	92	405	0.324302	4.01e-27	2.81e-23	475	1408	0.370995	1.09e-88	7.63e-85	134.769	436.143	371.372	1188.07	1.69431	1.67769	Ubiquitous
Adi1	NM_134052	NM_134052	gi|118129921|ref|NM_134052.2| Mus musculus acireductone dioxygenase 1 (Adi1), mRNA	342	1555	0.313977	1.89e-103	1.32e-99	267	790	0.371679	2.36e-50	1.65e-46	500.991	1674.57	208.75	666.603	1.74094	1.67505	Ubiquitous
Wbp5	NM_011712	NM_011712	gi|113374169|ref|NM_011712.2| Mus musculus WW domain binding protein 5 (Wbp5), mRNA	2877	9014	0.45557	0	0	5715	16891	0.371936	0	0	4214.47	9707.15	4468.19	14252.7	1.2037	1.67347	Ubiquitous
Tbcb	NM_025548	NM_025548	gi|170650658|ref|NM_025548.3| Mus musculus tubulin folding cofactor B (Tbcb), mRNA	1583	4447	0.508152	1.28e-129	8.93e-126	1965	5806	0.372146	0	0	2318.91	4788.96	1536.31	4899.11	1.04626	1.67306	Ubiquitous
Tstd3	NM_029840	NM_029840	gi|244790036|ref|NM_029840.1| Mus musculus thiosulfate sulfurtransferase (rhodanese)-like domain containing 3 (Tstd3), mRNA	174	672	0.369654	5.05e-37	3.53e-33	235	694	0.372385	2.31e-44	1.62e-40	254.89	723.675	183.731	585.598	1.50547	1.67231	Ubiquitous
Emp1	NM_001288628,NM_010128,NM_001288627	NM_001288628	gi|568599825|ref|NM_001288628.1| Mus musculus epithelial membrane protein 1 (Emp1), transcript variant 3, mRNA	143	407	0.501598	1.15e-13	8.03e-10	21	62	0.372494	3.78e-05	0.264207	209.479	438.297	16.4185	52.3157	1.06511	1.67192	Ubiquitous
Hn1l	NM_198937	NM_198937	gi|118130913|ref|NM_198937.2| Mus musculus hematological and neurological expressed 1-like (Hn1l), mRNA	825	2423	0.486068	4.95e-79	3.46e-75	980	2888	0.373155	2.77e-178	1.94e-174	1208.53	2609.32	766.198	2436.9	1.11042	1.66926	Ubiquitous
Dtx3l	NM_001013371	NM_001013371	gi|133930783|ref|NM_001013371.2| Mus musculus deltex 3-like, E3 ubiquitin ligase (Dtx3l), mRNA	235	646	0.519335	3.06e-19	2.14e-15	113	333	0.373184	5.14e-22	3.59e-18	344.248	695.675	88.3473	280.986	1.01497	1.66924	Ubiquitous
Map1lc3b	NM_026160	NM_026160	gi|158508694|ref|NM_026160.4| Mus musculus microtubule-associated protein 1 light chain 3 beta (Map1lc3b), mRNA	777	2219	0.499876	3.54e-68	2.47e-64	1119	3296	0.373335	4.58e-203	3.2e-199	1138.22	2389.63	874.873	2781.17	1.07002	1.66855	Ubiquitous
Pttg1	NM_001131054,NM_013917	NM_001131054	gi|197085602|ref|NM_001131054.1| Mus musculus pituitary tumor-transforming gene 1 (Pttg1), transcript variant 1, mRNA	802	2407	0.475658	2.64e-82	1.84e-78	956	2815	0.373457	1.43e-173	1e-169	1174.84	2592.09	747.434	2375.3	1.14165	1.66809	Ubiquitous
Myl6	NM_010860	NM_010860	gi|954169998|ref|NM_010860.4| Mus musculus myosin, light polypeptide 6, alkali, smooth muscle and non-muscle (Myl6), transcript variant 3, mRNA	371	1530	0.346168	3.99e-90	2.79e-86	809	2380	0.373798	6.78e-147	4.75e-143	543.472	1647.65	632.504	2008.25	1.60013	1.66679	Ubiquitous
Polr2m	NM_178602,NM_001164793	NM_178602	gi|258645112|ref|NM_178602.3| Mus musculus polymerase (RNA) II (DNA directed) polypeptide M (Polr2m), transcript variant 1, mRNA	1931	6791	0.40588	0	2e-305	2949	8653	0.374719	0	0	2828.69	7313.21	2305.63	7301.41	1.37037	1.66301	Ubiquitous
H2afx	NM_010436	NM_010436	gi|31981698|ref|NM_010436.2| Mus musculus H2A histone family, member X (H2afx), mRNA	5891	18325	0.458765	0	0	5658	16540	0.376045	0	0	8629.64	19734.1	4423.62	13956.5	1.19332	1.65764	Ubiquitous
Gm16515	NM_025294	NM_025294	gi|254028190|ref|NM_025294.5| Mus musculus N-acetyltransferase domain containing 1 (Natd1), mRNA	528	1440	0.523452	3.51e-40	2.46e-36	624	1821	0.376831	1.65e-111	1.16e-107	773.459	1550.73	487.865	1536.56	1.00355	1.65515	Ubiquitous
Wfdc2	NM_026323	NM_026323	gi|141802067|ref|NM_026323.2| Mus musculus WAP four-disulfide core domain 2 (Wfdc2), mRNA	183	521	0.501449	4.01e-17	2.8e-13	251	732	0.377091	9.14e-46	6.4e-42	268.074	561.063	196.241	617.663	1.06553	1.6542	Ubiquitous
Sertad3	NM_133210	NM_133210	gi|40254112|ref|NM_133210.2| Mus musculus SERTA domain containing 3 (Sertad3), mRNA	108	374	0.412257	4.2e-18	2.94e-14	211	615	0.377305	1.1e-38	7.69e-35	158.208	402.759	164.967	518.938	1.3481	1.65338	Ubiquitous
Atp6v1g1	NM_024173	NM_024173	gi|255982496|ref|NM_024173.2| Mus musculus ATPase, H+ transporting, lysosomal V1 subunit G1 (Atp6v1g1), mRNA	480	1418	0.483249	1.66e-47	1.16e-43	512	1492	0.377378	1.95e-91	1.36e-87	703.145	1527.04	400.299	1258.95	1.11884	1.65307	Ubiquitous
Rpl27a	NM_011975	NM_011975	gi|118601006|ref|NM_011975.3| Mus musculus ribosomal protein L27A (Rpl27a), mRNA	1101	3200	0.491165	1.79e-101	1.25e-97	1622	4725	0.377476	2.57e-285	1.8e-281	1612.84	3446.07	1268.14	3986.96	1.09535	1.65258	Ubiquitous
1110008P14Rik	NM_198001	NM_198001	gi|227452251|ref|NM_198001.2| Mus musculus RIKEN cDNA 1110008P14 gene (1110008P14Rik), mRNA	144	439	0.468288	8.31e-17	5.81e-13	121	352	0.378034	8.61e-23	6.02e-19	210.943	472.758	94.602	297.018	1.16424	1.65061	Ubiquitous
Park7	NM_020569	NM_020569	gi|190886433|ref|NM_020569.3| Mus musculus Parkinson disease (autosomal recessive, early onset) 7 (Park7), mRNA	5619	15859	0.505666	0	0	4737	13760	0.378466	0	0	8231.19	17078.5	3703.55	11610.7	1.05301	1.64847	Ubiquitous
Cbr3	NM_173047	NM_173047	gi|226823287|ref|NM_173047.3| Mus musculus carbonyl reductase 3 (Cbr3), mRNA	92	280	0.469079	4.21e-11	2.95e-07	21	61	0.3786	5.52e-05	0.385986	134.769	301.531	16.4185	51.4719	1.16181	1.64846	Ubiquitous
Fam78a	NM_175511	NM_175511	gi|146198626|ref|NM_175511.4| Mus musculus family with sequence similarity 78, member A (Fam78a), mRNA	88	287	0.437741	7.76e-13	5.43e-09	30	87	0.379221	1.62e-06	0.0113095	128.91	309.069	23.455	73.4107	1.26157	1.64609	Ubiquitous
Cstb	NM_007793	NM_007793	gi|83921593|ref|NM_007793.3| Mus musculus cystatin B (Cstb), mRNA	678	1926	0.502545	1.24e-58	8.67e-55	700	2029	0.37939	1.05e-122	7.35e-119	993.192	2074.1	547.284	1712.07	1.06234	1.64538	Ubiquitous
Spc24	NM_026282	NM_026282	gi|158508627|ref|NM_026282.5| Mus musculus SPC24, NDC80 kinetochore complex component, homolog (S. cerevisiae) (Spc24), mRNA	1939	5532	0.50034	9.72e-167	6.8e-163	1077	3121	0.379472	1.22e-187	8.57e-184	2840.41	5957.39	842.036	2633.5	1.06858	1.64503	Ubiquitous
Mrfap1	NM_026242	NM_026242	gi|270483831|ref|NM_026242.3| Mus musculus Morf4 family associated protein 1 (Mrfap1), mRNA	2068	5812	0.507917	5.12e-169	3.58e-165	1600	4636	0.379505	1.01e-277	7.04e-274	3029.38	6258.93	1250.94	3911.86	1.04689	1.64485	Ubiquitous
Haus2	NM_001290808,NM_025475,NM_001290807	NM_001290808	gi|595763339|ref|NM_001290808.1| Mus musculus HAUS augmin-like complex, subunit 2 (Haus2), transcript variant 3, mRNA	307	845	0.518672	8.33e-25	5.83e-21	202	585	0.379735	1.43e-36	1e-32	449.72	909.978	157.931	493.624	1.01681	1.64412	Ubiquitous
Ppap2c	NM_015817	NM_015817	gi|698980046|ref|NM_015817.3| Mus musculus phospholipid phosphatase 2 (Plpp2), transcript variant 1, mRNA	103	426	0.345179	2.5e-26	1.75e-22	219	631	0.38168	5.43e-39	3.8e-35	150.883	458.758	171.222	532.439	1.6043	1.63675	Ubiquitous
Rps15a-ps6	TSS21938	TSS21938	-	1103	3426	0.459594	5.98e-125	4.19e-121	944	2719	0.38179	4.29e-162	3e-158	1615.77	3689.45	738.052	2294.3	1.19119	1.63626	Ubiquitous
Fam172a	NM_001163419,NM_138312,NM_001163420,TSS7955	NM_001163419	gi|254540115|ref|NM_001163419.1| Mus musculus family with sequence similarity 172, member A (Fam172a), transcript variant 2, mRNA	143	393	0.519467	2.88e-12	2.02e-08	319	915	0.383399	2.04e-55	1.42e-51	209.479	423.221	249.405	772.078	1.01461	1.63026	Ubiquitous
Hnrnpf	NM_001166432,NM_133834,NM_001166430,NM_001166431,NM_001166429,NM_001166428,NM_001166427	NM_001166432	gi|261878606|ref|NM_001166432.1| Mus musculus heterogeneous nuclear ribonucleoprotein F (Hnrnpf), transcript variant 7, mRNA	3766	10789	0.498221	0	0	2536	7257	0.384242	0	0	5516.76	11618.6	1982.73	6123.47	1.07455	1.62686	Ubiquitous
Gnpda2	NM_001038015	NM_001038015	gi|83999998|ref|NM_001038015.1| Mus musculus glucosamine-6-phosphate deaminase 2 (Gnpda2), mRNA	177	662	0.381705	6.87e-35	4.81e-31	496	1419	0.384393	1.15e-84	8.04e-81	259.285	712.906	387.79	1197.35	1.45917	1.6265	Ubiquitous
Crabp1	NM_001284507,NM_013496	NM_001284507	gi|549806819|ref|NM_001284507.1| Mus musculus cellular retinoic acid binding protein I (Crabp1), transcript variant 2, mRNA	168	577	0.415668	9.14e-27	6.4e-23	201	574	0.385096	4.27e-35	2.98e-31	246.101	621.37	157.149	484.342	1.3362	1.6239	Ubiquitous
Pggt1b	NM_172627	NM_172627	gi|146198772|ref|NM_172627.3| Mus musculus protein geranylgeranyltransferase type I, beta subunit (Pggt1b), mRNA	91	324	0.400971	1.67e-16	1.17e-12	162	462	0.385619	1.54e-28	1.08e-24	133.305	348.915	126.657	389.836	1.38815	1.62194	Ubiquitous
Timm22	NM_001291161,TSS19529,NM_019818,NM_023355	NM_001291161	gi|599044679|ref|NM_001291161.1| Mus musculus translocase of inner mitochondrial membrane 22 (Timm22), transcript variant 3, mRNA	150	468	0.457572	1.4e-18	9.83e-15	217	618	0.386149	1.89e-37	1.32e-33	219.733	503.988	169.658	521.469	1.19764	1.61995	Ubiquitous
Lims1	NM_026148,NM_201242,NM_001193303	NM_026148	gi|300863085|ref|NM_026148.3| Mus musculus LIM and senescent cell antigen-like domains 1 (Lims1), transcript variant 1, mRNA	349	974	0.511536	2.8e-29	1.96e-25	537	1521	0.388257	3.95e-89	2.76e-85	511.245	1048.9	419.845	1283.42	1.03679	1.61207	Ubiquitous
Ndufb10	NM_026684	NM_026684	gi|142367767|ref|NM_026684.2| Mus musculus NADH dehydrogenase (ubiquinone) 1 beta subcomplex, 10 (Ndufb10), mRNA	3261	9236	0.50397	1.98e-272	1.38e-268	1903	5390	0.388225	3.526923e-311	2.47e-307	4776.99	9946.22	1487.83	4548.09	1.05805	1.61205	Ubiquitous
Psmb10	NM_013640	NM_013640	gi|247300941|ref|NM_013640.3| Mus musculus proteasome (prosome, macropain) subunit, beta type 10 (Psmb10), mRNA	939	3223	0.415903	7.03e-142	4.92e-138	623	1763	0.388604	5.71e-103	3.99e-99	1375.53	3470.84	487.083	1487.62	1.3353	1.61077	Ubiquitous
Ostm1	NM_172416	NM_172416	gi|324710984|ref|NM_172416.3| Mus musculus osteopetrosis associated transmembrane protein 1 (Ostm1), mRNA	118	501	0.336248	8.62e-32	6.03e-28	229	648	0.388637	5.95e-39	4.16e-35	172.856	539.525	179.04	546.783	1.64212	1.61069	Ubiquitous
Pomp	NM_025624	NM_025624	gi|142377568|ref|NM_025624.2| Mus musculus proteasome maturation protein (Pomp), mRNA	2193	6557	0.477411	3.41e-219	2.38e-215	1560	4394	0.390399	9.27e-252	6.49e-248	3212.49	7061.21	1219.66	3707.66	1.13622	1.60403	Ubiquitous
Sdcbp	NM_016807,NM_001098227	NM_016807	gi|148277590|ref|NM_016807.2| Mus musculus syndecan binding protein (Sdcbp), transcript variant 2, mRNA	433	1348	0.458568	1.81e-50	1.27e-46	736	2072	0.390622	1.14e-119	7.97e-116	634.295	1451.66	575.43	1748.36	1.19447	1.60329	Ubiquitous
S100a6	NM_011313	NM_011313	gi|113930761|ref|NM_011313.2| Mus musculus S100 calcium binding protein A6 (calcyclin) (S100a6), mRNA	2143	5953	0.51387	2.81e-168	1.96e-164	457	1286	0.390798	7.19e-75	5.03e-71	3139.25	6410.77	357.298	1085.13	1.03008	1.60266	Ubiquitous
Lypla1	NM_008866	NM_008866	gi|31543132|ref|NM_008866.2| Mus musculus lysophospholipase 1 (Lypla1), mRNA	657	2702	0.347113	3.16e-157	2.21e-153	660	1857	0.390843	2.32e-107	1.62e-103	962.429	2909.78	516.011	1566.94	1.59616	1.60248	Ubiquitous
Deb1	NM_026794	NM_026794	gi|31982638|ref|NM_026794.2| Mus musculus differentially expressed in B16F10 1 (Deb1), mRNA	73	265	0.393273	3.77e-14	2.64e-10	90	253	0.39121	6.79e-16	4.75e-12	106.937	285.378	70.3651	213.482	1.41612	1.60118	Ubiquitous
Gm6251	NM_001101561	NM_001101561	gi|283945553|ref|NM_001101561.2| Mus musculus ribosomal protein L32-like (Rpl32l), mRNA	1247	3606	0.493659	7.87e-113	5.5e-109	773	2167	0.392272	3.22e-124	2.26e-120	1826.71	3883.29	604.358	1828.52	1.08803	1.5972	Ubiquitous
Mgat2	NM_146035	NM_146035	gi|148539886|ref|NM_146035.2| Mus musculus mannoside acetylglucosaminyltransferase 2 (Mgat2), mRNA	245	699	0.500381	1.53e-22	1.07e-18	274	767	0.392859	6.21e-45	4.34e-41	358.897	752.751	214.223	647.196	1.0686	1.59509	Ubiquitous
Aard	NM_175503	NM_175503	gi|118150647|ref|NM_175503.3| Mus musculus alanine and arginine rich domain containing protein (Aard), mRNA	175	529	0.472276	1.45e-19	1.01e-15	701	1962	0.392906	2.63e-112	1.84e-108	256.355	569.678	548.066	1655.54	1.15201	1.59488	Ubiquitous
Timm10b	NM_019502	NM_019502	gi|31982715|ref|NM_019502.2| Mus musculus translocase of inner mitochondrial membrane 10B (Timm10b), mRNA	180	683	0.376239	1.12e-36	7.86e-33	302	845	0.393035	2.08e-49	1.45e-45	263.679	735.521	236.114	713.012	1.47998	1.59444	Ubiquitous
Ctdspl	NM_133710	NM_133710	gi|171460949|ref|NM_133710.3| Mus musculus CTD (carboxy-terminal domain, RNA polymerase II, polypeptide A) small phosphatase-like (Ctdspl), mRNA	16	105	0.217544	2.72e-11	1.9e-07	564	1577	0.393297	1.92e-90	1.34e-86	23.4382	113.074	440.955	1330.68	2.27034	1.59346	Ubiquitous
Fam136a	NM_025591	NM_025591	gi|31981258|ref|NM_025591.2| Mus musculus family with sequence similarity 136, member A (Fam136a), mRNA	701	2105	0.475407	3.02e-72	2.12e-68	505	1411	0.393586	5.2e-81	3.64e-77	1026.88	2266.87	394.827	1190.6	1.14243	1.5924	Ubiquitous
Thsd4	NM_172444,NM_001040426	NM_172444	gi|283135197|ref|NM_172444.4| Mus musculus thrombospondin, type I, domain containing 4 (Thsd4), transcript variant 2, mRNA	2	6	0.47588	0.483653	1	368	1025	0.394824	3.95e-59	2.76e-55	2.92977	6.46138	287.715	864.897	1.14106	1.58789	Ubiquitous
Uqcr10	NM_197979	NM_197979	gi|114155121|ref|NM_197979.2| Mus musculus ubiquinol-cytochrome c reductase, complex III subunit X (Uqcr10), mRNA	1535	4309	0.508526	1.78e-125	1.24e-121	1013	2810	0.396427	7.54e-158	5.28e-154	2248.6	4640.35	791.999	2371.08	1.04521	1.58198	Ubiquitous
Rpl15	NM_025586	NM_025586	gi|128485552|ref|NM_025586.3| Mus musculus ribosomal protein L15 (Rpl15), mRNA	837	3046	0.392268	9.44e-148	6.61e-144	1167	3237	0.396446	1.7e-181	1.19e-177	1226.11	3280.23	912.401	2731.39	1.41971	1.58189	Ubiquitous
Psmb2	NM_011970	NM_011970	gi|227116344|ref|NM_011970.4| Mus musculus proteasome (prosome, macropain) subunit, beta type 2 (Psmb2), mRNA	2504	7318	0.488421	1.84e-232	1.28e-228	2521	6988	0.396676	0	0	3668.07	7880.73	1971.01	5896.49	1.10331	1.58092	Ubiquitous
Jund	NM_010592,NM_001286944	NM_010592	gi|558611364|ref|NM_010592.5| Mus musculus jun D proto-oncogene (Jund), transcript variant 1, mRNA	426	1368	0.444559	2.27e-54	1.59e-50	1115	3090	0.396802	4.12e-173	2.88e-169	624.041	1473.2	871.746	2607.35	1.23924	1.5806	Ubiquitous
Mgmt	NM_008598	NM_008598	gi|114326520|ref|NM_008598.2| Mus musculus O-6-methylguanine-DNA methyltransferase (Mgmt), mRNA	278	792	0.501108	3.45e-25	2.41e-21	269	743	0.398149	1.26e-42	8.84e-39	407.238	852.902	210.314	626.945	1.06651	1.5758	Ubiquitous
5730409E04Rik	NM_001145950,NM_001013755	NM_001145950	gi|225543153|ref|NM_001145950.1| Mus musculus RIKEN cDNA 5730409E04Rik gene (5730409E04Rik), transcript variant 1, mRNA	67	199	0.48066	6.46e-08	0.000451912	90	248	0.399096	4.08e-15	2.85e-11	98.1473	214.302	70.3651	209.263	1.12663	1.57238	Ubiquitous
Fam76a	NM_001163792,NM_145553	NM_001163792	gi|255003754|ref|NM_001163792.1| Mus musculus family with sequence similarity 76, member A (Fam76a), transcript variant 2, mRNA	454	1374	0.47171	1.54e-48	1.07e-44	544	1499	0.39909	3.64e-84	2.55e-80	665.058	1479.66	425.318	1264.86	1.15371	1.57236	Ubiquitous
Mrpl36	NM_053163	NM_053163	gi|16716450|ref|NM_053163.1| Mus musculus mitochondrial ribosomal protein L36 (Mrpl36), mRNA	550	1785	0.439872	9.15e-72	6.4e-68	380	1047	0.399131	2.91e-59	2.04e-55	805.687	1922.26	297.097	883.46	1.25451	1.57223	Ubiquitous
Eif6	NM_010579	NM_010579	gi|133891658|ref|NM_010579.2| Mus musculus eukaryotic translation initiation factor 6 (Eif6), mRNA	2062	6190	0.47551	7.79e-209	5.45e-205	2105	5799	0.399142	6.693601e-320	4.6828435183521E-316	3020.59	6665.99	1645.76	4893.21	1.14199	1.57202	Ubiquitous
Eif5a	NM_001166594,NM_001166591,NM_181582,NM_001166589,NM_001166596,NM_001166593,NM_001166590,NM_001166595,NM_001166592	NM_001166594	gi|262359895|ref|NM_001166594.1| Mus musculus eukaryotic translation initiation factor 5A (Eif5a), transcript variant 7, mRNA	11237	31229	0.513386	0	0	7568	20757	0.400764	0	0	16460.9	33630.4	5916.93	17514.8	1.03072	1.56565	Ubiquitous
Timp3	NM_011595	NM_011595	gi|119637812|ref|NM_011595.2| Mus musculus tissue inhibitor of metalloproteinase 3 (Timp3), mRNA	29	137	0.302201	7.26e-11	5.08e-07	252	691	0.401056	2.78e-39	1.95e-35	42.4817	147.535	197.022	583.067	1.79614	1.5653	Ubiquitous
Usb1	NM_133954	NM_133954	gi|255683452|ref|NM_133954.2| Mus musculus U6 snRNA biogenesis 1 (Usb1), mRNA	446	1304	0.488274	7.09e-43	4.96e-39	611	1674	0.401382	7.07e-93	4.95e-89	653.339	1404.27	477.701	1412.52	1.10392	1.5641	Ubiquitous
Rpl36al	NM_025589	NM_025589	gi|254540169|ref|NM_025589.4| Mus musculus ribosomal protein L36A-like (Rpl36al), mRNA	4277	12778	0.477725	0	0	2891	7918	0.401457	0	0	6265.31	13760.6	2260.28	6681.22	1.13508	1.56361	Ubiquitous
Rpl23	NM_022891	NM_022891	gi|255308876|ref|NM_022891.3| Mus musculus ribosomal protein L23 (Rpl23), mRNA	3020	8766	0.491752	9.03e-274	6.32e-270	2575	7047	0.40178	0	0	4423.95	9440.08	2013.22	5946.27	1.09346	1.56248	Ubiquitous
Rabac1	NM_010261	NM_010261	gi|117676377|ref|NM_010261.2| Mus musculus Rab acceptor 1 (prenylated) (Rabac1), mRNA	541	1592	0.48513	1.08e-52	7.56e-49	792	2164	0.402471	5.71e-119	3.99e-115	792.503	1714.42	619.213	1825.99	1.11323	1.56017	Ubiquitous
Cdc42	NM_009861,NM_001243769	NM_009861	gi|344313175|ref|NM_009861.3| Mus musculus cell division cycle 42 (Cdc42), transcript variant 1, mRNA	2023	5615	0.5143	1.64e-158	1.15e-154	2449	6691	0.402455	0	0	2963.46	6046.78	1914.71	5645.88	1.02888	1.56007	Ubiquitous
Rbm14				1068	3078	0.495329	7.41e-96	5.18e-92	1041	2843	0.402655	1.79e-155	1.25e-151	1564.5	3314.69	813.89	2398.93	1.08317	1.55948	Ubiquitous
Tmem258	NM_026919,NM_001163431	NM_026919	gi|254540153|ref|NM_026919.1| Mus musculus transmembrane protein 258 (Tmem258), transcript variant 1, mRNA	1030	3094	0.475233	1.84e-105	1.28e-101	1261	3438	0.403332	3.71e-187	2.6e-183	1508.83	3331.92	985.894	2900.99	1.14292	1.55704	Ubiquitous
Mrpl35	NM_025430	NM_025430	gi|281371324|ref|NM_025430.3| Mus musculus mitochondrial ribosomal protein L35 (Mrpl35), mRNA	845	2428	0.496827	1.86e-75	1.3e-71	495	1349	0.403523	1.88e-74	1.32e-70	1237.83	2614.71	387.008	1138.29	1.07884	1.55643	Ubiquitous
4632415L05Rik	TSS2610	TSS2610	-	227	626	0.517683	7.54e-19	5.28e-15	279	760	0.403712	1.2e-42	8.39e-39	332.529	674.137	218.132	641.289	1.01956	1.55577	Ubiquitous
Cox6c	NM_053071	NM_053071	gi|83816957|ref|NM_053071.2| Mus musculus cytochrome c oxidase subunit VIc (Cox6c), mRNA	1825	5503	0.473403	1.2e-187	8.41e-184	1412	3844	0.403925	1.73e-208	1.21e-204	2673.42	5926.16	1103.95	3243.57	1.14841	1.55491	Ubiquitous
Mrps16	NM_025440	NM_025440	gi|142386526|ref|NM_025440.2| Mus musculus mitochondrial ribosomal protein S16 (Mrps16), mRNA	1021	3028	0.48135	1.77e-100	1.24e-96	664	1807	0.404092	6.7e-99	4.69e-95	1495.65	3260.84	519.138	1524.75	1.12448	1.55438	Ubiquitous
Nkx2-9	NM_008701	NM_008701	gi|111154094|ref|NM_008701.2| Mus musculus NK2 homeobox 9 (Nkx2-9), mRNA	11	47	0.33413	0.000438877	1	262	712	0.404672	6.42e-40	4.49e-36	16.1137	50.6142	204.841	600.787	1.65125	1.55235	Ubiquitous
Stau2	NM_025303,NM_001111272	NM_025303	gi|194018454|ref|NM_025303.3| Mus musculus staufen (RNA binding protein) homolog 2 (Drosophila) (Stau2), transcript variant 3, mRNA	18	59	0.435551	0.00159009	1	99	269	0.404733	5.33e-16	3.73e-12	26.3679	63.5369	77.4016	226.983	1.26881	1.55215	Ubiquitous
Six2	NM_011380	NM_011380	gi|226958521|ref|NM_011380.2| Mus musculus sine oculis-related homeobox 2 (Six2), mRNA	2	12	0.23794	0.0547755	1	216	586	0.405358	4.31e-33	3.02e-29	2.92977	12.9228	168.876	494.468	2.14106	1.54991	Ubiquitous
Ywhag	NM_018871	NM_018871	gi|229577260|ref|NM_018871.3| Mus musculus tyrosine 3-monooxygenase/tryptophan 5-monooxygenase activation protein, gamma polypeptide (Ywhag), mRNA	4617	12764	0.516277	0	0	4521	12253	0.405652	0	0	6763.37	13745.5	3534.68	10339.1	1.02315	1.54846	Ubiquitous
Ube2a	NM_019668	NM_019668	gi|922959994|ref|NM_019668.4| Mus musculus ubiquitin-conjugating enzyme E2A (Ube2a), transcript variant 1, mRNA	918	2742	0.477935	1.62e-92	1.14e-88	803	2176	0.40581	5.36e-118	3.75e-114	1344.76	2952.85	627.813	1836.11	1.13476	1.54825	Ubiquitous
Fkbpl	NM_019873	NM_019873	gi|31980974|ref|NM_019873.2| Mus musculus FK506 binding protein-like (Fkbpl), mRNA	145	396	0.522742	3.63e-12	2.54e-08	165	447	0.405939	1.72e-25	1.21e-21	212.408	426.451	129.003	377.179	1.00554	1.54785	Ubiquitous
Aip	NM_001276284,NM_016666	NM_001276284	gi|443497958|ref|NM_001276284.1| Mus musculus aryl-hydrocarbon receptor-interacting protein (Aip), transcript variant 2, mRNA	521	1567	0.474649	1.92e-54	1.34e-50	744	2012	0.406643	7.01e-109	4.9e-105	763.205	1687.5	581.685	1697.73	1.14474	1.5453	Ubiquitous
Mrpl14	NM_026732	NM_026732	gi|31980860|ref|NM_026732.2| Mus musculus mitochondrial ribosomal protein L14 (Mrpl14), mRNA	386	1074	0.513088	7.95e-32	5.56e-28	265	716	0.407019	8.37e-40	5.86e-36	565.446	1156.59	207.186	604.162	1.03241	1.54401	Ubiquitous
Atp5j2	NM_020582	NM_020582	gi|142372981|ref|NM_020582.2| Mus musculus ATP synthase, H+ transporting, mitochondrial F0 complex, subunit F2 (Atp5j2), mRNA	4281	12665	0.48244	0	0	2660	7176	0.407581	0	0	6271.17	13638.9	2079.68	6055.12	1.12092	1.54179	Ubiquitous
Ndufs4	NM_010887	NM_010887	gi|281485614|ref|NM_010887.2| Mus musculus NADH dehydrogenase (ubiquinone) Fe-S protein 4 (Ndufs4), mRNA	1245	3594	0.494513	5.42e-112	3.79e-108	1564	4217	0.407829	6.28e-225	4.39e-221	1823.78	3870.37	1222.79	3558.31	1.08554	1.54102	Ubiquitous
Ccni	NM_017367	NM_017367	gi|227116331|ref|NM_017367.3| Mus musculus cyclin I (Ccni), mRNA	1178	3424	0.491133	1.78e-108	1.24e-104	1906	5138	0.40791	2.05e-273	1.43e-269	1725.63	3687.3	1490.18	4335.45	1.09544	1.5407	Ubiquitous
Supt4a	NM_009296	NM_009296	gi|6678180|ref|NM_009296.1| Mus musculus suppressor of Ty 4A (Supt4a), mRNA	366	1174	0.445062	1.04e-46	7.28e-43	322	868	0.407958	1.29e-47	9.06e-44	536.148	1264.28	251.751	732.42	1.23761	1.54067	Ubiquitous
Cebpg	NM_009884	NM_009884	gi|148226896|ref|NM_009884.3| Mus musculus CCAAT/enhancer binding protein (C/EBP), gamma (Cebpg), mRNA	572	1606	0.508458	7.69e-48	5.38e-44	550	1478	0.409224	1.43e-79	9.99e-76	837.914	1729.5	430.009	1247.14	1.04548	1.53618	Ubiquitous
Atp5k	NM_007507	NM_007507	gi|83715997|ref|NM_007507.2| Mus musculus ATP synthase, H+ transporting, mitochondrial F1F0 complex, subunit E (Atp5k), mRNA	1653	4989	0.472968	1.32e-170	9.26e-167	1327	3565	0.40932	3.31e-189	2.32e-185	2421.45	5372.64	1037.49	3008.15	1.14976	1.53577	Ubiquitous
Rhog	NM_019566	NM_019566	gi|147899662|ref|NM_019566.3| Mus musculus ras homolog family member G (Rhog), mRNA	108	338	0.456166	7.07e-14	4.94e-10	344	923	0.40986	3.26e-50	2.28e-46	158.208	363.991	268.951	778.829	1.20208	1.53396	Ubiquitous
Fam174b	NM_001162532	NM_001162532	gi|242117958|ref|NM_001162532.1| Mus musculus family with sequence similarity 174, member B (Fam174b), mRNA	20	99	0.288412	1.9e-08	0.000132696	116	311	0.410188	7.73e-18	5.41e-14	29.2977	106.613	90.6928	262.422	1.86352	1.53283	Ubiquitous
Dppa2	NM_028615	NM_028615	gi|58037334|ref|NM_028615.1| Mus musculus developmental pluripotency associated 2 (Dppa2), mRNA	1291	4102	0.449273	3.33e-156	2.33e-152	1644	4407	0.410206	1.57e-232	1.1e-228	1891.17	4417.43	1285.34	3718.63	1.22393	1.53263	Ubiquitous
Commd10	NM_178377	NM_178377	gi|118130588|ref|NM_178377.4| Mus musculus COMM domain containing 10 (Commd10), mRNA	477	1345	0.506294	9.3e-41	6.5e-37	531	1422	0.410647	3.98e-76	2.79e-72	698.75	1448.43	415.154	1199.89	1.05164	1.53118	Ubiquitous
Tmem229b	NM_178745,NM_001170401	NM_178745	gi|281371446|ref|NM_178745.4| Mus musculus transmembrane protein 229B (Tmem229b), transcript variant 1, mRNA	51	149	0.488653	5.01e-06	0.0350206	210	562	0.410928	4.62e-31	3.23e-27	74.7091	160.458	164.185	474.216	1.10284	1.53022	Ubiquitous
Ywhah	NM_011738	NM_011738	gi|162951868|ref|NM_011738.2| Mus musculus tyrosine 3-monooxygenase/tryptophan 5-monooxygenase activation protein, eta polypeptide (Ywhah), mRNA	2398	6526	0.524524	4.44e-175	3.11e-171	2627	7026	0.41112	0	0	3512.79	7027.83	2053.88	5928.55	1.00046	1.52933	Ubiquitous
Vdac1	NM_011694	NM_011694	gi|928589410|ref|NM_011694.5| Mus musculus voltage-dependent anion channel 1 (Vdac1), mRNA	7156	20119	0.507585	0	0	3645	9728	0.411967	0	0	10482.7	21666.1	2849.79	8208.5	1.04743	1.52626	Ubiquitous
Elk1	NM_007922	NM_007922	gi|380503875|ref|NM_007922.5| Mus musculus ELK1, member of ETS oncogene family (Elk1), mRNA	224	766	0.417475	9.03e-35	6.31e-31	235	627	0.412175	2.64e-34	1.85e-30	328.134	824.903	183.731	529.064	1.32994	1.52584	Ubiquitous
Nop10	NM_025403	NM_025403	gi|530677942|ref|NM_025403.4| Mus musculus NOP10 ribonucleoprotein (Nop10), mRNA	1416	4093	0.49386	1.24e-127	8.67e-124	646	1723	0.412304	2.48e-91	1.74e-87	2074.28	4407.74	505.065	1453.87	1.08743	1.52536	Ubiquitous
A130010J15Rik	NM_001160360,NM_001160359,NM_181048	NM_001160360	gi|237858562|ref|NM_001160360.1| Mus musculus RIKEN cDNA A130010J15 gene (A130010J15Rik), transcript variant 3, mRNA	190	689	0.393683	1.86e-34	1.3e-30	171	456	0.412396	2.87e-25	2.01e-21	278.328	741.982	133.694	384.774	1.4146	1.52508	Ubiquitous
H3f3b	NM_008211	NM_008211	gi|116089277|ref|NM_008211.3| Mus musculus H3 histone, family 3B (H3f3b), mRNA	7685	23377	0.46909	0	0	10971	29242	0.412314	0	0	11257.6	25174.6	8577.51	24674.4	1.16107	1.52439	Ubiquitous
Bbc3	NM_133234	NM_133234	gi|254911068|ref|NM_133234.2| Mus musculus BCL2 binding component 3 (Bbc3), mRNA	147	506	0.414745	1.11e-23	7.74e-20	149	397	0.412743	3.23e-22	2.26e-18	215.338	544.91	116.493	334.989	1.33941	1.52387	Ubiquitous
Cited1	NM_001276466,NM_001276474,NM_007709,NM_001276473	NM_001276466	gi|451327603|ref|NM_001276466.1| Mus musculus Cbp/p300-interacting transactivator with Glu/Asp-rich carboxy-terminal domain 1 (Cited1), transcript variant 2, mRNA	10	36	0.396567	0.00678237	1	169	450	0.413007	5.37e-25	3.76e-21	14.6489	38.7683	132.13	379.711	1.40409	1.52294	Ubiquitous
Sdhc	NM_025321	NM_025321	gi|228008306|ref|NM_025321.3| Mus musculus succinate dehydrogenase complex, subunit C, integral membrane protein (Sdhc), mRNA	1468	4415	0.47465	3.58e-150	2.51e-146	1363	3627	0.413237	2.91e-189	2.04e-185	2150.45	4754.5	1065.64	3060.47	1.14465	1.52203	Ubiquitous
Cbx1	NM_007622	NM_007622	gi|117606333|ref|NM_007622.3| Mus musculus chromobox 1 (Cbx1), mRNA	1652	4764	0.495011	1.65e-147	1.16e-143	1176	3121	0.414352	2.25e-162	1.58e-158	2419.99	5130.34	919.438	2633.5	1.08405	1.51816	Ubiquitous
Vapa	NM_013933	NM_013933	gi|270341397|ref|NM_013933.3| Mus musculus vesicle-associated membrane protein, associated protein A (Vapa), mRNA	2000	6131	0.46565	2.75e-216	1.92e-212	1774	4706	0.414516	8.73e-244	6.11e-240	2929.77	6602.46	1386.97	3970.93	1.17222	1.51754	Ubiquitous
Ly6e	NM_001164039,NM_001164038,NM_001164037,NM_001164036,NM_008529,NM_001164040	NM_001164039	gi|255708398|ref|NM_001164039.1| Mus musculus lymphocyte antigen 6 complex, locus E (Ly6e), transcript variant 5, mRNA	481	1431	0.479856	1.12e-48	7.86e-45	326	863	0.415419	6.13e-46	4.29e-42	704.61	1541.04	254.878	728.201	1.12901	1.51453	Ubiquitous
Mrpl11	NM_025553	NM_025553	gi|295821177|ref|NM_025553.4| Mus musculus mitochondrial ribosomal protein L11 (Mrpl11), mRNA	1283	3522	0.520027	2.04e-97	1.43e-93	1077	2849	0.415702	1.28e-147	8.93e-144	1879.45	3792.83	842.036	2403.99	1.01297	1.51348	Ubiquitous
Sox3	NM_009237	NM_009237	gi|156766076|ref|NM_009237.2| Mus musculus SRY (sex determining region Y)-box 3 (Sox3), mRNA	21	77	0.389357	5.04e-05	0.352801	545	1441	0.415916	1.54e-75	1.08e-71	30.7626	82.9211	426.1	1215.92	1.43056	1.51278	Ubiquitous
Akirin1	NM_023423	NM_023423	gi|71892472|ref|NM_023423.3| Mus musculus akirin 1 (Akirin1), mRNA	221	820	0.38476	2.95e-42	2.07e-38	309	817	0.415926	1.62e-43	1.14e-39	323.74	883.056	241.587	689.386	1.44767	1.51277	Ubiquitous
Ak3	NM_021299	NM_021299	gi|23956103|ref|NM_021299.1| Mus musculus adenylate kinase 3 (Ak3), mRNA	316	901	0.500694	1.68e-28	1.18e-24	746	1971	0.416217	1.77e-102	1.24e-98	462.904	970.284	583.249	1663.13	1.0677	1.51172	Ubiquitous
Sssca1	NM_020491	NM_020491	gi|509155818|ref|NM_020491.5| Mus musculus Sjogren's syndrome/scleroderma autoantigen 1 homolog (human) (Sssca1), mRNA	1466	4585	0.456425	6.24e-169	4.37e-165	1003	2647	0.416685	1.11e-136	7.79e-133	2147.52	4937.57	784.18	2233.54	1.20113	1.51008	Ubiquitous
Mir682	TSS6541	TSS6541	-	5712	16335	0.49905	0	0	4302	11347	0.416833	0	0	8367.42	17591.1	3363.45	9574.62	1.07199	1.50927	Ubiquitous
Asf1b	NM_024184	NM_024184	gi|118130257|ref|NM_024184.2| Mus musculus anti-silencing function 1B histone chaperone (Asf1b), mRNA	468	1325	0.504239	1.51e-40	1.06e-36	570	1503	0.41705	2.49e-78	1.74e-74	685.566	1426.89	445.646	1268.23	1.0575	1.50885	Ubiquitous
Mesdc1	NM_030705	NM_030705	gi|148352326|ref|NM_030705.4| Mus musculus mesoderm development candidate 1 (Mesdc1), mRNA	137	425	0.4602	9.17e-17	6.42e-13	252	664	0.417363	2.15e-35	1.5e-31	200.689	457.681	197.022	560.284	1.18938	1.5078	Ubiquitous
Rtn3	NM_001003933,NM_001271486,NM_053076,NM_001271487,NM_001003934	NM_001003933	gi|407339780|ref|NM_001003933.2| Mus musculus reticulon 3 (Rtn3), transcript variant 2, mRNA	1122	3191	0.501945	3.1e-96	2.17e-92	2434	6411	0.417462	0	0	1643.6	3436.38	1902.99	5409.61	1.06403	1.50726	Ubiquitous
Mrps14	NM_025474	NM_025474	gi|118130313|ref|NM_025474.3| Mus musculus mitochondrial ribosomal protein S14 (Mrps14), mRNA	514	1471	0.498834	5.42e-46	3.79e-42	398	1048	0.417637	5.17e-55	3.62e-51	752.951	1584.12	311.17	884.304	1.07305	1.50684	Ubiquitous
Rps26	NM_013765	NM_013765	gi|255003792|ref|NM_013765.2| Mus musculus ribosomal protein S26 (Rps26), mRNA	4097	11670	0.501085	0	0	4109	10815	0.417722	0	0	6001.63	12567.4	3212.56	9125.71	1.06626	1.50621	Ubiquitous
Vamp3	NM_009498	NM_009498	gi|142365904|ref|NM_009498.4| Mus musculus vesicle-associated membrane protein 3 (Vamp3), mRNA	188	719	0.373285	5.5e-39	3.85e-35	497	1306	0.418492	6.95e-68	4.86e-64	275.398	774.289	388.572	1102	1.49135	1.50388	Ubiquitous
Cks1b	NM_016904	NM_016904	gi|8393134|ref|NM_016904.1| Mus musculus CDC28 protein kinase 1b (Cks1b), mRNA	798	2316	0.491883	1.24e-73	8.65e-70	1199	3148	0.418832	8.97e-161	6.27e-157	1168.98	2494.09	937.42	2656.29	1.09327	1.50264	Ubiquitous
Ppp1r14a	NM_026731	NM_026731	gi|133891709|ref|NM_026731.3| Mus musculus protein phosphatase 1, regulatory (inhibitor) subunit 14A (Ppp1r14a), mRNA	124	419	0.422496	2.25e-19	1.57e-15	191	501	0.419255	7.32e-27	5.12e-23	181.646	451.22	149.33	422.745	1.3127	1.50128	Ubiquitous
Nutf2	NM_026532	NM_026532	gi|133892556|ref|NM_026532.3| Mus musculus nuclear transport factor 2 (Nutf2), mRNA	465	1314	0.505201	5.25e-40	3.67e-36	975	2556	0.419474	1.8e-130	1.26e-126	681.172	1415.04	762.289	2156.76	1.05476	1.50045	Ubiquitous
Ndufb3	NM_025597	NM_025597	gi|922959870|ref|NM_025597.3| Mus musculus NADH dehydrogenase (ubiquinone) 1 beta subcomplex 3 (Ndufb3), mRNA	906	3068	0.421562	6.06e-132	4.24e-128	863	2262	0.419549	9.42e-116	6.59e-112	1327.19	3303.92	674.723	1908.68	1.31581	1.50021	Ubiquitous
Atp5e	NM_025983	NM_025983	gi|114158704|ref|NM_025983.3| Mus musculus ATP synthase, H+ transporting, mitochondrial F1 complex, epsilon subunit (Atp5e), mRNA	398	1390	0.408765	6.06e-64	4.24e-60	327	857	0.41961	8e-45	5.59e-41	583.024	1496.89	255.66	723.138	1.36034	1.50004	Ubiquitous
Ostc	NM_025509	NM_025509	gi|294489325|ref|NM_025509.3| Mus musculus oligosaccharyltransferase complex subunit (non-catalytic) (Ostc), mRNA	379	1189	0.455056	2.27e-45	1.59e-41	536	1404	0.419828	1.84e-72	1.29e-68	555.191	1280.43	419.063	1184.7	1.20557	1.49928	Ubiquitous
Trp53inp2	NM_178111	NM_178111	gi|118130530|ref|NM_178111.3| Mus musculus transformation related protein 53 inducible nuclear protein 2 (Trp53inp2), mRNA	169	482	0.500557	5.21e-16	3.64e-12	635	1661	0.420412	3.54e-85	2.48e-81	247.566	519.064	496.465	1401.55	1.0681	1.49726	Ubiquitous
Mmachc	NM_025962	NM_025962	gi|156105690|ref|NM_025962.3| Mus musculus methylmalonic aciduria cblC type, with homocystinuria (Mmachc), mRNA	139	485	0.409155	2.9e-23	2.03e-19	130	340	0.420483	1.33e-18	9.29e-15	203.619	522.295	101.639	286.893	1.35899	1.49706	Ubiquitous
AK010878	NM_001142938	NM_001142938	gi|219283241|ref|NM_001142938.1| Mus musculus cDNA sequence AK010878 (AK010878), mRNA	379	1418	0.381564	9.18e-73	6.42e-69	397	1035	0.42182	2.45e-53	1.71e-49	555.191	1527.04	310.388	873.335	1.45968	1.49246	Ubiquitous
Rad23b	NM_009011	NM_009011	gi|171906577|ref|NM_009011.4| Mus musculus RAD23 homolog B, nucleotide excision repair protein (Rad23b), mRNA	3596	9989	0.513843	6.7e-281	4.69e-277	2699	7004	0.423715	0	0	5267.73	10757.1	2110.17	5909.99	1.03004	1.48579	Ubiquitous
AW209491	NM_001104646,NM_134067	NM_001104646	gi|157388986|ref|NM_001104646.1| Mus musculus expressed sequence AW209491 (AW209491), transcript variant 2, mRNA	128	371	0.492551	4.39e-13	3.07e-09	111	287	0.425329	9.8e-16	6.86e-12	187.505	399.529	86.7837	242.171	1.09137	1.48053	Ubiquitous
Dffa	NM_001025296,NM_010044,TSS6966	NM_001025296	gi|545479164|ref|NM_001025296.2| Mus musculus DNA fragmentation factor, alpha subunit (Dffa), transcript variant 1, mRNA	216	682	0.452149	5.16e-27	3.61e-23	310	801	0.425606	4.32e-41	3.02e-37	316.415	734.444	242.369	675.885	1.21483	1.47957	Ubiquitous
Mien1	NM_025559	NM_025559	gi|111074525|ref|NM_025559.2| Mus musculus migration and invasion enhancer 1 (Mien1), mRNA	167	498	0.478741	4.45e-18	3.11e-14	235	607	0.425755	1.65e-31	1.15e-27	244.636	536.295	183.731	512.188	1.13239	1.47908	Ubiquitous
Mrps34	NM_023260	NM_023260	gi|13385669|ref|NM_023260.1| Mus musculus mitochondrial ribosomal protein S34 (Mrps34), mRNA	587	1644	0.50973	1.16e-48	8.12e-45	376	970	0.426278	3.32e-49	2.32e-45	859.888	1770.42	293.97	818.488	1.04187	1.47729	Ubiquitous
Uqcrq	NM_025352	NM_025352	gi|1031698820|ref|NM_025352.3| Mus musculus ubiquinol-cytochrome c reductase, complex III subunit VII (Uqcrq), transcript variant 1, mRNA	1195	3852	0.442857	7.29e-151	5.1e-147	732	1887	0.426586	5.41e-94	3.78e-90	1750.54	4148.21	572.303	1592.25	1.24469	1.47622	Ubiquitous
Sertad1	NM_018820	NM_018820	gi|141802555|ref|NM_018820.4| Mus musculus SERTA domain containing 1 (Sertad1), mRNA	118	350	0.481315	5.88e-13	4.11e-09	179	461	0.427006	3.51e-24	2.45e-20	172.856	376.914	139.948	388.993	1.12466	1.47485	Ubiquitous
Tspan7	NM_019634	NM_019634	gi|84662760|ref|NM_019634.2| Mus musculus tetraspanin 7 (Tspan7), mRNA	33	120	0.392601	3.86e-07	0.00270091	101	260	0.427201	3.39e-14	2.38e-10	48.3412	129.228	78.9653	219.388	1.41859	1.4742	Ubiquitous
Fam110a	NM_001289151,NM_146127,NM_028666,NM_001289150	NM_001289151	gi|574584482|ref|NM_001289151.1| Mus musculus family with sequence similarity 110, member A (Fam110a), transcript variant 4, mRNA	74	239	0.442029	8.1e-11	5.67e-07	124	319	0.427479	3.49e-17	2.44e-13	108.401	257.378	96.9475	269.173	1.24751	1.47326	Ubiquitous
Fam207a	NM_133998	NM_133998	gi|227430354|ref|NM_133998.3| Mus musculus family with sequence similarity 207, member A (Fam207a), mRNA	524	1631	0.458649	1.07e-60	7.46e-57	629	1616	0.428036	2.7e-80	1.89e-76	767.6	1756.42	491.774	1363.58	1.19421	1.47134	Ubiquitous
Rhox9	NM_023894	NM_023894	gi|12963858|ref|NM_023894.1| Mus musculus reproductive homeobox 9 (Rhox9), mRNA	95	329	0.412234	3.87e-16	2.71e-12	386	991	0.428342	7.32e-50	5.12e-46	139.164	354.299	301.788	836.207	1.34818	1.47032	Ubiquitous
Aif1l	NM_145144	NM_145144	gi|21553104|ref|NM_145144.1| Mus musculus allograft inflammatory factor 1-like (Aif1l), mRNA	63	181	0.496911	6.36e-07	0.00445268	489	1253	0.429172	2.77e-62	1.94e-58	92.2878	194.918	382.317	1057.28	1.07866	1.46752	Ubiquitous
Cox19	NM_197980	NM_197980	gi|37574049|ref|NM_197980.1| Mus musculus cytochrome c oxidase assembly protein 19 (Cox19), mRNA	184	571	0.460039	3.81e-22	2.66e-18	349	892	0.430267	1.11e-44	7.74e-41	269.539	614.908	272.86	752.671	1.18988	1.46386	Ubiquitous
Dctn3	NM_001159565,NM_016890	NM_001159565	gi|227116274|ref|NM_001159565.1| Mus musculus dynactin 3 (Dctn3), transcript variant 2, mRNA	447	1232	0.51797	1.53e-35	1.07e-31	469	1198	0.430517	2.24e-59	1.56e-55	654.804	1326.74	366.681	1010.87	1.01875	1.46301	Ubiquitous
Pfdn1	NM_026027	NM_026027	gi|146134928|ref|NM_026027.3| Mus musculus prefoldin 1 (Pfdn1), mRNA	2519	7453	0.482445	2.46e-243	1.72e-239	2372	6057	0.430609	2.27e-292	1.59e-288	3690.05	8026.11	1854.51	5110.91	1.12106	1.46254	Ubiquitous
Cpne5	NM_153166	NM_153166	gi|256542285|ref|NM_153166.2| Mus musculus copine V (Cpne5), mRNA	391	1198	0.465937	1.22e-43	8.54e-40	394	1006	0.4307	4.2e-50	2.94e-46	572.77	1290.12	308.043	848.864	1.17148	1.4624	Ubiquitous
Gata4	NM_008092	NM_008092	gi|890827444|ref|NM_008092.4| Mus musculus GATA binding protein 4 (Gata4), transcript variant 2, mRNA	13	66	0.281202	3.14e-06	0.0219562	239	610	0.430872	6.54e-31	4.58e-27	19.0435	71.0752	186.859	514.719	1.90005	1.46184	Ubiquitous
Hrsp12	NM_008287	NM_008287	gi|274322781|ref|NM_008287.3| Mus musculus reactive intermediate imine deaminase A homolog (Rida), mRNA	597	1979	0.430654	1.35e-82	9.47e-79	672	1715	0.430898	5.31e-84	3.72e-80	874.536	2131.18	525.393	1447.12	1.28506	1.46172	Ubiquitous
Tsen34	NM_001164205,NM_001164204,NM_024168	NM_001164205	gi|255958184|ref|NM_001164205.1| Mus musculus tRNA splicing endonuclease subunit 34 (Tsen34), transcript variant 3, mRNA	513	1424	0.514296	1.66e-41	1.16e-37	630	1603	0.432193	3.23e-78	2.26e-74	751.486	1533.5	492.556	1352.61	1.02901	1.45739	Ubiquitous
Emc6	NM_025318,NM_001168470	NM_025318	gi|281306755|ref|NM_025318.3| Mus musculus ER membrane protein complex subunit 6 (Emc6), transcript variant 2, mRNA	460	1390	0.472442	6.75e-49	4.72e-45	374	947	0.434308	1.71e-46	1.19e-42	673.847	1496.89	292.406	799.08	1.15147	1.45037	Ubiquitous
AI661453	NM_145489	NM_145489	gi|161484643|ref|NM_145489.2| Mus musculus expressed sequence AI661453 (AI661453), mRNA	50	187	0.381721	8.17e-11	5.72e-07	248	627	0.434974	3.13e-31	2.19e-27	73.2443	201.38	193.895	529.064	1.45913	1.44817	Ubiquitous
Hyal2	NM_010489	NM_010489	gi|45331201|ref|NM_010489.2| Mus musculus hyaluronoglucosaminidase 2 (Hyal2), mRNA	74	342	0.308903	2.38e-24	1.66e-20	245	619	0.435266	6.99e-31	4.89e-27	108.401	368.299	191.55	522.313	1.76449	1.4472	Ubiquitous
Slc26a2	NM_007885	NM_007885	gi|119672924|ref|NM_007885.2| Mus musculus solute carrier family 26 (sulfate transporter), member 2 (Slc26a2), mRNA	102	282	0.516377	2.65e-09	1.85e-05	108	272	0.436654	3.1e-14	2.17e-10	149.418	303.685	84.4382	229.514	1.02322	1.44262	Ubiquitous
Trappc4	NM_021789	NM_021789	gi|31982682|ref|NM_021789.2| Mus musculus trafficking protein particle complex 4 (Trappc4), mRNA	223	665	0.478736	1.31e-23	9.17e-20	276	695	0.43672	3.02e-34	2.12e-30	326.669	716.136	215.786	586.442	1.1324	1.44238	Ubiquitous
Polr2d	NM_027002,NM_027101	NM_027002	gi|146141112|ref|NM_027002.3| Mus musculus polymerase (RNA) II (DNA directed) polypeptide D (Polr2d), transcript variant 1, mRNA	695	2043	0.485642	4.33e-67	3.03e-63	1016	2553	0.437626	1.08e-120	7.52e-117	1018.1	2200.1	794.344	2154.23	1.1117	1.43933	Ubiquitous
Sox9	NM_011448	NM_011448	gi|165932320|ref|NM_011448.4| Mus musculus SRY (sex determining region Y)-box 9 (Sox9), mRNA	1	4	0.356913	0.654908	1	685	1721	0.437702	6.87e-82	4.81e-78	1.46489	4.30759	535.557	1452.18	1.55609	1.43911	Ubiquitous
Polr2j	NM_011293	NM_011293	gi|188219603|ref|NM_011293.2| Mus musculus polymerase (RNA) II (DNA directed) polypeptide J (Polr2j), mRNA	1518	4167	0.520033	6.12e-115	4.28e-111	1450	3639	0.438163	9.76e-171	6.83e-167	2223.7	4487.43	1133.66	3070.59	1.01293	1.43753	Ubiquitous
Lhpp	NM_029609	NM_029609	gi|70778743|ref|NM_029609.1| Mus musculus phospholysine phosphohistidine inorganic pyrophosphate phosphatase (Lhpp), mRNA	50	225	0.317253	4.42e-16	3.09e-12	167	419	0.438312	4.36e-21	3.05e-17	73.2443	242.302	130.566	353.553	1.72602	1.43714	Ubiquitous
Naa38	NM_030083	NM_030083	gi|142347214|ref|NM_030083.2| Mus musculus N(alpha)-acetyltransferase 38, NatC auxiliary subunit (Naa38), mRNA	422	1156	0.52115	5.95e-33	4.16e-29	452	1134	0.438329	2.06e-54	1.44e-50	618.181	1244.89	353.389	956.871	1.00992	1.43707	Ubiquitous
Paics	NM_025939	NM_025939	gi|31981122|ref|NM_025939.2| Mus musculus phosphoribosylaminoimidazole carboxylase, phosphoribosylaminoribosylaminoimidazole, succinocarboxamide synthetase (Paics), mRNA	4386	12504	0.500643	0	0	3119	7815	0.438829	0	0	6424.99	13465.5	2438.54	6594.31	1.0675	1.4352	Ubiquitous
Ino80b	NM_023547	NM_023547	gi|12963728|ref|NM_023547.1| Mus musculus INO80 complex subunit B (Ino80b), mRNA	198	705	0.400948	2.8e-34	1.96e-30	443	1109	0.439285	4.26e-53	2.98e-49	290.047	759.212	346.353	935.776	1.38822	1.43392	Ubiquitous
Gap43	NM_008083	NM_008083	gi|31982842|ref|NM_008083.2| Mus musculus growth associated protein 43 (Gap43), mRNA	267	829	0.459799	1.99e-31	1.39e-27	566	1414	0.440188	7.34e-67	5.13e-63	391.124	892.748	442.518	1193.14	1.19063	1.43095	Ubiquitous
N6amt2	NM_026526	NM_026526	gi|141802144|ref|NM_026526.2| Mus musculus eukaryotic translation elongation factor 1 alpha lysine methyltransferase 1 (Eef1akmt1), mRNA	444	1271	0.498706	5.35e-40	3.75e-36	415	1035	0.440943	3e-49	2.1e-45	650.409	1368.74	324.461	873.335	1.07343	1.42849	Ubiquitous
Tmed3	NM_025360	NM_025360	gi|281427152|ref|NM_025360.2| Mus musculus transmembrane emp24 domain containing 3 (Tmed3), mRNA	54	183	0.42127	2.87e-09	2.01e-05	126	314	0.441289	4.96e-16	3.47e-12	79.1038	197.072	98.5112	264.954	1.31691	1.42738	Ubiquitous
Vkorc1	NM_178600	NM_178600	gi|45827741|ref|NM_178600.2| Mus musculus vitamin K epoxide reductase complex, subunit 1 (Vkorc1), mRNA	302	886	0.486613	6.47e-30	4.53e-26	424	1053	0.442805	1.02e-49	7.13e-46	442.395	954.131	331.498	888.523	1.10885	1.42241	Ubiquitous
Zcchc10	NM_026479	NM_026479	gi|146135040|ref|NM_026479.4| Mus musculus zinc finger, CCHC domain containing 10 (Zcchc10), mRNA	1550	5336	0.414649	1e-234	7e-231	1134	2810	0.443777	3.42e-129	2.4e-125	2270.57	5746.32	886.601	2371.08	1.33958	1.41919	Ubiquitous
Atp5d	NM_025313	NM_025313	gi|166851827|ref|NM_025313.2| Mus musculus ATP synthase, H+ transporting, mitochondrial F1 complex, delta subunit (Atp5d), mRNA	1521	4362	0.497764	1.67e-133	1.17e-129	1545	3826	0.444049	6.76e-175	4.73e-171	2228.09	4697.42	1207.93	3228.38	1.07606	1.41827	Ubiquitous
Ppp2r2c	NM_172994	NM_172994	gi|42475972|ref|NM_172994.2| Mus musculus protein phosphatase 2, regulatory subunit B, gamma (Ppp2r2c), mRNA	132	475	0.39673	4.63e-24	3.24e-20	471	1166	0.444218	1.43e-54	1e-50	193.365	511.526	368.244	983.873	1.40348	1.41781	Ubiquitous
Krtcap2	NM_025327	NM_025327	gi|890778120|ref|NM_025327.3| Mus musculus keratinocyte associated protein 2 (Krtcap2), transcript variant 1, mRNA	874	2404	0.519009	2.08e-67	1.46e-63	1494	3692	0.444977	2.99e-168	2.09e-164	1280.31	2588.86	1168.06	3115.32	1.01582	1.41526	Ubiquitous
B3gnt1	NM_175383	NM_175383	gi|92110030|ref|NM_175383.2| Mus musculus beta-1,4-glucuronyltransferase 1 (B4gat1), mRNA	61	219	0.397652	8.52e-12	5.96e-08	138	341	0.445047	5.37e-17	3.76e-13	89.358	235.84	107.893	287.736	1.40014	1.41514	Ubiquitous
Spcs2	NM_025668	NM_025668	gi|142364005|ref|NM_025668.3| Mus musculus signal peptidase complex subunit 2 homolog (S. cerevisiae) (Spcs2), mRNA	984	2696	0.521039	1.23e-74	8.58e-71	1502	3709	0.44531	1.18e-168	8.24e-165	1441.45	2903.31	1174.32	3129.66	1.01018	1.41419	Ubiquitous
2010204K13Rik	TSS21712,TSS19760	TSS21712	-	666	1992	0.477293	6.63e-68	4.64e-64	254	626	0.446209	8.3e-30	5.8e-26	975.613	2145.18	198.586	528.22	1.13672	1.41137	Ubiquitous
Chd3os	TSS7744	TSS7744	-	76	260	0.417308	1.01e-12	7.06e-09	87	214	0.447083	4.25e-11	2.97e-07	111.331	279.993	68.0196	180.574	1.33053	1.40856	Ubiquitous
Mpped2	NM_001143683,NM_029837	NM_001143683	gi|219521898|ref|NM_001143683.1| Mus musculus metallophosphoesterase domain containing 2 (Mpped2), transcript variant 1, mRNA	38	122	0.444674	5.47e-06	0.0382509	269	660	0.448215	4.19e-31	2.93e-27	55.6656	131.381	210.314	556.909	1.2389	1.4049	Ubiquitous
Usmg5	NM_023211	NM_023211	gi|142351604|ref|NM_023211.4| Mus musculus upregulated during skeletal muscle growth 5 (Usmg5), mRNA	376	1165	0.460755	2.19e-43	1.53e-39	372	912	0.448563	3.78e-42	2.65e-38	550.797	1254.58	290.843	769.547	1.18762	1.40377	Ubiquitous
Dtd2	NM_029545	NM_029545	gi|142384131|ref|NM_029545.2| Mus musculus D-tyrosyl-tRNA deacylase 2 (Dtd2), mRNA	98	386	0.362457	1.58e-22	1.1e-18	124	303	0.45005	6.46e-15	4.52e-11	143.559	415.682	96.9475	255.672	1.53384	1.39902	Ubiquitous
Slc7a8	NM_016972	NM_016972	gi|40254562|ref|NM_016972.2| Mus musculus solute carrier family 7 (cationic amino acid transporter, y+ system), member 8 (Slc7a8), mRNA	15	50	0.428292	0.00341257	1	167	408	0.450129	1.53e-19	1.07e-15	21.9733	53.8448	130.566	344.271	1.29306	1.39876	Ubiquitous
Eif4ebp1	NM_007918	NM_007918	gi|122937367|ref|NM_007918.3| Mus musculus eukaryotic translation initiation factor 4E binding protein 1 (Eif4ebp1), mRNA	2716	7492	0.517472	1.45e-207	1.01e-203	1794	4381	0.450289	1.1e-194	7.67e-191	3978.63	8068.11	1402.61	3696.69	1.01996	1.39812	Ubiquitous
Smim13	NM_001135577	NM_001135577	gi|213972643|ref|NM_001135577.2| Mus musculus small integral membrane protein 13 (Smim13), mRNA	103	453	0.324605	4.74e-30	3.32e-26	138	336	0.451669	2.66e-16	1.86e-12	150.883	487.834	107.893	283.517	1.69296	1.39383	Ubiquitous
Chp1	NM_019769	NM_019769	gi|111120319|ref|NM_019769.3| Mus musculus calcineurin-like EF hand protein 1 (Chp1), mRNA	134	392	0.488015	6e-14	4.2e-10	304	738	0.452996	8.79e-34	6.15e-30	196.295	422.144	237.678	622.726	1.10471	1.38959	Ubiquitous
Srd5a1	NM_175283	NM_175283	gi|87044894|ref|NM_175283.3| Mus musculus steroid 5 alpha-reductase 1 (Srd5a1), mRNA	81	273	0.423584	5.36e-13	3.75e-09	171	415	0.453135	1.1e-19	7.66e-16	118.656	293.993	133.694	350.178	1.309	1.38916	Ubiquitous
Igf2	NM_001122736,NM_010514,NM_001122737	NM_001122736	gi|937346082|ref|NM_001122736.2| Mus musculus insulin-like growth factor 2 (Igf2), transcript variant 2, mRNA	46	132	0.497509	2.45e-05	0.171099	5038	12211	0.453601	0	0	67.3847	142.15	3938.88	10303.7	1.07692	1.3873	Ubiquitous
Snrpc	NM_011432	NM_011432	gi|87044893|ref|NM_011432.2| Mus musculus U1 small nuclear ribonucleoprotein C (Snrpc), mRNA	320	898	0.508726	1.83e-27	1.28e-23	369	891	0.455432	5.02e-40	3.51e-36	468.763	967.053	288.497	751.827	1.04474	1.38184	Ubiquitous
Stk39	NM_016866	NM_016866	gi|40538821|ref|NM_016866.2| Mus musculus serine/threonine kinase 39 (Stk39), mRNA	19	75	0.361671	2.15e-05	0.150335	316	763	0.455448	1.31e-34	9.16e-31	27.8328	80.7673	247.06	643.821	1.53698	1.3818	Ubiquitous
Ost4	NM_024460,NM_001134692	NM_024460	gi|556503816|ref|NM_024460.4| Mus musculus oligosaccharyltransferase complex subunit 4 (non-catalytic) (Ost4), transcript variant 1, mRNA	79	231	0.488238	8.54e-09	5.97e-05	93	224	0.45658	4.23e-11	2.96e-07	115.726	248.763	72.7106	189.012	1.10406	1.37824	Ubiquitous
Ahsa1	NM_146036	NM_146036	gi|22122514|ref|NM_146036.1| Mus musculus AHA1, activator of heat shock protein ATPase 1 (Ahsa1), mRNA	3534	9972	0.505843	2.48e-291	1.73e-287	2867	6904	0.45661	4.79e-297	3.35e-293	5176.9	10738.8	2241.52	5825.61	1.05267	1.37793	Ubiquitous
Yae1d1	NM_025904	NM_025904	gi|281371359|ref|NM_025904.3| Mus musculus Yae1 domain containing 1 (Yae1d1), mRNA	116	419	0.395238	1.58e-21	1.11e-17	181	435	0.457582	3.08e-20	2.16e-16	169.927	451.22	141.512	367.054	1.40892	1.37507	Ubiquitous
Mpv17	NM_008622	NM_008622	gi|661311575|ref|NM_008622.6| Mus musculus MpV17 mitochondrial inner membrane protein (Mpv17), transcript variant 1, mRNA	596	1657	0.513485	3.45e-48	2.41e-44	1303	3131	0.457631	3.08e-135	2.15e-131	873.071	1784.42	1018.73	2641.94	1.03128	1.37483	Ubiquitous
Scd1	NM_009127	NM_009127	gi|227908811|ref|NM_009127.4| Mus musculus stearoyl-Coenzyme A desaturase 1 (Scd1), mRNA	716	1976	0.517282	3.73e-56	2.61e-52	2273	5459	0.457845	4.03e-234	2.82e-230	1048.86	2127.95	1777.11	4606.31	1.02064	1.37408	Ubiquitous
Ube2s	NM_133777	NM_133777	gi|118130890|ref|NM_133777.2| Mus musculus ubiquitin-conjugating enzyme E2S (Ube2s), mRNA	118	418	0.403015	9.24e-21	6.47e-17	117	280	0.459524	2.53e-13	1.77e-09	172.856	450.143	91.4747	236.264	1.38081	1.36896	Ubiquitous
4833439L19Rik	NM_133797,NM_001252647,NM_001252648,NM_001252645,NM_001252646	NM_133797	gi|358001087|ref|NM_133797.4| Mus musculus RIKEN cDNA 4833439L19 gene (4833439L19Rik), transcript variant 1, mRNA	476	1584	0.428998	7.68e-67	5.37e-63	912	2182	0.459624	6.53e-94	4.57e-90	697.285	1705.8	713.033	1841.17	1.29063	1.36859	Ubiquitous
Btg2	NM_007570	NM_007570	gi|84875511|ref|NM_007570.2| Mus musculus B cell translocation gene 2, anti-proliferative (Btg2), mRNA	333	939	0.506278	5.65e-29	3.96e-25	815	1949	0.459844	5.33e-84	3.73e-80	487.807	1011.21	637.195	1644.57	1.0517	1.3679	Ubiquitous
Elovl4	NM_148941	NM_148941	gi|225543342|ref|NM_148941.2| Mus musculus elongation of very long chain fatty acids (FEN1/Elo2, SUR4/Elo3, yeast)-like 4 (Elovl4), mRNA	161	486	0.472938	4.34e-18	3.03e-14	377	899	0.461165	1.69e-39	1.18e-35	235.846	523.372	294.752	758.578	1.14999	1.3638	Ubiquitous
Tgfbr3	NM_011578	NM_011578	gi|229577251|ref|NM_011578.3| Mus musculus transforming growth factor, beta receptor III (Tgfbr3), mRNA	7	24	0.416395	0.0434148	1	128	305	0.46152	2.26e-14	1.58e-10	10.2542	25.8455	100.075	257.359	1.3337	1.36271	Ubiquitous
Brf2	NM_025686	NM_025686	gi|142347833|ref|NM_025686.2| Mus musculus BRF2, RNA polymerase III transcription initiation factor 50kDa subunit (Brf2), mRNA	153	417	0.523805	1.12e-12	7.85e-09	176	419	0.461932	4.49e-19	3.14e-15	224.127	449.066	137.603	353.553	1.00261	1.36141	Ubiquitous
Ube2h	NM_001169577,NM_001169576,NM_009459	NM_001169577	gi|281332143|ref|NM_001169577.1| Mus musculus ubiquitin-conjugating enzyme E2H (Ube2h), transcript variant 3, mRNA	186	520	0.51065	2.24e-16	1.57e-12	1615	3839	0.462595	1.08e-161	7.52e-158	272.469	559.986	1262.66	3239.35	1.0393	1.35924	Ubiquitous
Med29	NM_026042	NM_026042	gi|270309141|ref|NM_026042.3| Mus musculus mediator complex subunit 29 (Med29), mRNA	95	288	0.47092	2.05e-11	1.43e-07	179	425	0.463173	2.73e-19	1.91e-15	139.164	310.146	139.948	358.616	1.15616	1.35754	Ubiquitous
Apoa1bp	NM_144897	NM_144897	gi|146149106|ref|NM_144897.3| Mus musculus apolipoprotein A-I binding protein (Apoa1bp), mRNA	575	1651	0.497192	8.78e-52	6.14e-48	942	2228	0.464941	1.03e-93	7.23e-90	842.309	1777.96	736.488	1879.99	1.0778	1.35199	Ubiquitous
Pcbp1	NM_011865	NM_011865	gi|47271536|ref|NM_011865.3| Mus musculus poly(rC) binding protein 1 (Pcbp1), mRNA	7474	21389	0.498647	0	0	6825	16136	0.464985	0	0	10948.6	23033.7	5336.02	13615.6	1.07301	1.35142	Ubiquitous
Mpst	NM_001162493,NM_001162492,NM_138670	NM_001162493	gi|244790002|ref|NM_001162493.1| Mus musculus mercaptopyruvate sulfurtransferase (Mpst), transcript variant 3, mRNA	159	750	0.302655	6.95e-53	4.86e-49	226	533	0.466293	1.64e-23	1.15e-19	232.917	807.673	176.695	449.746	1.79396	1.34785	Ubiquitous
Nudt16l1	NM_025839	NM_025839	gi|941355919|ref|NM_025839.4| Mus musculus nudix (nucleoside diphosphate linked moiety X)-type motif 16-like 1 (Nudt16l1), transcript variant 1, mRNA	578	1620	0.509351	4.23e-48	2.96e-44	735	1732	0.466666	1.02e-72	7.1e-69	846.704	1744.57	574.649	1461.46	1.04295	1.34666	Ubiquitous
Mrpl57	NM_026401	NM_026401	gi|141803571|ref|NM_026401.2| Mus musculus mitochondrial ribosomal protein L57 (Mrpl57), mRNA	372	1106	0.480171	5.43e-38	3.8e-34	340	801	0.46679	1.6e-34	1.12e-30	544.937	1191.05	265.824	675.885	1.12807	1.34631	Ubiquitous
Trmt112	NM_026306,NM_001166370	NM_026306	gi|261823935|ref|NM_026306.3| Mus musculus tRNA methyltransferase 11-2 (Trmt112), transcript variant 2, mRNA	73	249	0.418543	2.83e-12	1.98e-08	79	186	0.467084	5.13e-09	3.59e-05	106.937	268.147	61.7649	156.947	1.32627	1.34542	Ubiquitous
Phf5a	NM_026737	NM_026737	gi|141802545|ref|NM_026737.3| Mus musculus PHD finger protein 5A (Phf5a), mRNA	1659	4664	0.507768	4.44e-136	3.1e-132	1650	3884	0.467144	2.94e-160	2.05e-156	2430.24	5022.65	1290.03	3277.33	1.04735	1.34512	Ubiquitous
Pramef12	NM_029948	NM_029948	gi|142377452|ref|NM_029948.2| Mus musculus PRAME family member 12 (Pramef12), mRNA	393	1244	0.451003	2.89e-48	2.02e-44	461	1085	0.467244	5.35e-46	3.74e-42	575.7	1339.66	360.426	915.525	1.21848	1.3449	Ubiquitous
Rps19				2507	6852	0.522273	1.04e-185	7.28e-182	1981	4662	0.467252	6.24e-192	4.36e-188	3672.47	7378.9	1548.81	3933.8	1.00666	1.34476	Ubiquitous
Uqcr11	NM_025650	NM_025650	gi|114051413|ref|NM_025650.2| Mus musculus ubiquinol-cytochrome c reductase, complex III subunit XI (Uqcr11), mRNA	329	1047	0.448599	2.71e-41	1.89e-37	338	794	0.468135	5.48e-34	3.83e-30	481.947	1127.51	264.26	669.978	1.22619	1.34216	Ubiquitous
Slc25a39	NM_026542	NM_026542	gi|281332109|ref|NM_026542.3| Mus musculus solute carrier family 25, member 39 (Slc25a39), mRNA	1473	4438	0.473798	1.8e-151	1.26e-147	1553	3642	0.4689	2.62e-149	1.83e-145	2157.78	4779.27	1214.19	3073.13	1.14725	1.33971	Ubiquitous
8430429K09Rik	TSS1972,TSS16066,TSS5960	TSS1972	-	57	186	0.437501	7.02e-09	4.91e-05	148	347	0.469042	1.21e-15	8.45e-12	83.4984	200.303	115.712	292.799	1.26236	1.33938	Ubiquitous
Ppif	NM_134084	NM_134084	gi|19527309|ref|NM_134084.1| Mus musculus peptidylprolyl isomerase F (cyclophilin F) (Ppif), mRNA	424	1610	0.375961	2.46e-84	1.72e-80	615	1441	0.469332	5.07e-60	3.55e-56	621.111	1733.8	480.828	1215.92	1.48102	1.33845	Ubiquitous
Mis18a	NM_025642	NM_025642	gi|70909368|ref|NM_025642.1| Mus musculus MIS18 kinetochore protein A (Mis18a), mRNA	265	1215	0.311369	4.39e-82	3.07e-78	458	1073	0.469395	3.94e-45	2.76e-41	388.195	1308.43	358.08	905.399	1.75298	1.33827	Ubiquitous
Zfp358	NM_080461	NM_080461	gi|133922566|ref|NM_080461.2| Mus musculus zinc finger protein 358 (Zfp358), mRNA	58	184	0.450015	2.13e-08	0.000148796	161	377	0.469638	7.96e-17	5.57e-13	84.9633	198.149	125.875	318.113	1.22167	1.33754	Ubiquitous
Mn1	NM_001081235	NM_001081235	gi|124486984|ref|NM_001081235.1| Mus musculus meningioma 1 (Mn1), mRNA	105	367	0.40845	4.36e-18	3.05e-14	239	559	0.470179	3.73e-24	2.61e-20	153.813	395.221	186.859	471.685	1.36148	1.33588	Ubiquitous
Rgma	NM_177740	NM_177740	gi|164663867|ref|NM_177740.5| Mus musculus repulsive guidance molecule family member A (Rgma), mRNA	5	34	0.209946	0.000230026	1	466	1089	0.470576	1.48e-45	1.04e-41	7.32443	36.6145	364.335	918.9	2.32163	1.33464	Ubiquitous
Hsd11b2	NM_008289	NM_008289	gi|133778912|ref|NM_008289.2| Mus musculus hydroxysteroid 11-beta dehydrogenase 2 (Hsd11b2), mRNA	13	54	0.343693	0.000254106	1	1973	4607	0.470921	1.24e-186	8.71e-183	19.0435	58.1524	1542.56	3887.39	1.61054	1.33348	Ubiquitous
Snx3	NM_017472	NM_017472	gi|171906576|ref|NM_017472.4| Mus musculus sorting nexin 3 (Snx3), mRNA	1171	4041	0.413662	5.03e-179	3.52e-175	1239	2892	0.471117	9.22e-118	6.45e-114	1715.38	4351.74	968.693	2440.27	1.34306	1.33293	Ubiquitous
Rrp8	NM_025897,NM_133951	NM_025897	gi|321267586|ref|NM_025897.2| Mus musculus ribosomal RNA processing 8, methyltransferase, homolog (yeast) (Rrp8), transcript variant 2, mRNA	518	1592	0.464505	8.69e-58	6.08e-54	576	1344	0.471295	1.36e-55	9.54e-52	758.81	1714.42	450.337	1134.07	1.17591	1.33243	Ubiquitous
Txn2	NM_019913	NM_019913	gi|146134885|ref|NM_019913.5| Mus musculus thioredoxin 2 (Txn2), mRNA	838	2349	0.509283	6.25e-69	4.37e-65	939	2175	0.474753	1.4e-87	9.79e-84	1227.57	2529.63	734.143	1835.27	1.04312	1.32186	Ubiquitous
Prps2	NM_026662	NM_026662	gi|924183048|ref|NM_026662.5| Mus musculus phosphoribosyl pyrophosphate synthetase 2 (Prps2), transcript variant 2, mRNA	533	1767	0.430618	6.43e-74	4.5e-70	614	1421	0.475163	1.01e-57	7.04e-54	780.784	1902.88	480.047	1199.04	1.28519	1.32064	Ubiquitous
Emc10	NM_197991	NM_197991	gi|226342950|ref|NM_197991.2| Mus musculus ER membrane protein complex subunit 10 (Emc10), mRNA	394	1209	0.46524	3.4e-44	2.38e-40	491	1136	0.475307	2.23e-46	1.56e-42	577.165	1301.97	383.881	958.559	1.17364	1.32021	Ubiquitous
Ttc33	NM_026213	NM_026213	gi|118129830|ref|NM_026213.3| Mus musculus tetratricopeptide repeat domain 33 (Ttc33), mRNA	91	351	0.370129	4.46e-20	3.12e-16	128	296	0.475551	3.6e-13	2.52e-09	133.305	377.991	100.075	249.765	1.50363	1.31949	Ubiquitous
Aamdc	NM_001177947,NM_001177946,NM_001177945,NM_183251	NM_001177947	gi|295789043|ref|NM_001177947.1| Mus musculus adipogenesis associated Mth938 domain containing (Aamdc), transcript variant 4, mRNA	43	138	0.444843	1.06e-06	0.00740641	173	400	0.475624	2.85e-17	1.99e-13	62.9901	148.612	135.257	337.521	1.23835	1.31927	Ubiquitous
Camk2a	NM_177407,NM_001286809,NM_009792	NM_177407	gi|161086916|ref|NM_177407.4| Mus musculus calcium/calmodulin-dependent protein kinase II alpha (Camk2a), transcript variant 2, mRNA	45	141	0.455629	1.49e-06	0.0104086	104	240	0.476542	6.16e-11	4.31e-07	65.9198	151.842	81.3108	202.512	1.20379	1.31649	Ubiquitous
Calb2	NM_007586	NM_007586	gi|34098930|ref|NM_007586.1| Mus musculus calbindin 2 (Calb2), mRNA	74	246	0.429451	1.23e-11	8.6e-08	23	53	0.477236	0.00263431	1	108.401	264.917	17.9822	44.7215	1.28915	1.3144	Ubiquitous
Clhc1	NM_001081099	NM_001081099	gi|124487373|ref|NM_001081099.1| Mus musculus aurora kinase A and ninein interacting protein (Aunip), mRNA	436	1329	0.468347	1.03e-47	7.19e-44	365	839	0.478415	2.65e-34	1.86e-30	638.69	1431.2	285.37	707.95	1.16403	1.31081	Ubiquitous
Arg1	NM_007482	NM_007482	gi|158966684|ref|NM_007482.3| Mus musculus arginase, liver (Arg1), mRNA	1	5	0.285529	0.411287	1	547	1255	0.479307	3.57e-50	2.5e-46	1.46489	5.38448	427.664	1058.97	1.87802	1.30811	Ubiquitous
Atg12	NM_026217	NM_026217	gi|145966751|ref|NM_026217.3| Mus musculus autophagy related 12 (Atg12), mRNA	367	1101	0.475869	1.48e-38	1.04e-34	649	1481	0.4819	3.15e-58	2.2e-54	537.613	1185.66	507.411	1249.67	1.14106	1.30032	Ubiquitous
1190007I07Rik	NM_001135569,NM_001135568,NM_001135567	NM_001135569	gi|207438647|ref|NM_001135569.1| Mus musculus RIKEN cDNA 1190007I07 gene (1190007I07Rik), transcript variant 3, mRNA	153	588	0.371473	2.52e-32	1.76e-28	139	317	0.482207	1.09e-13	7.61e-10	224.127	633.215	108.675	267.485	1.49838	1.29944	Ubiquitous
Sox1	NM_009233	NM_009233	gi|164663796|ref|NM_009233.3| Mus musculus SRY (sex determining region Y)-box 1 (Sox1), mRNA	25	88	0.40558	3.15e-05	0.220688	191	435	0.48286	3.68e-18	2.58e-14	36.6221	94.7669	149.33	367.054	1.37167	1.29748	Ubiquitous
Lrrn4	NM_177303	NM_177303	gi|141802321|ref|NM_177303.4| Mus musculus leucine rich repeat neuronal 4 (Lrrn4), mRNA	27	108	0.356912	2.55e-07	0.00178232	410	932	0.483772	5.96e-37	4.17e-33	39.5519	116.305	320.552	786.423	1.55609	1.29475	Ubiquitous
Ndn	NM_010882	NM_010882	gi|116642896|ref|NM_010882.3| Mus musculus necdin (Ndn), mRNA	34	142	0.34183	7.89e-10	5.52e-06	435	988	0.484177	4.28e-39	2.99e-35	49.8061	152.919	340.098	833.676	1.61838	1.29354	Ubiquitous
Ndufa13	NM_023312	NM_023312	gi|55742659|ref|NM_023312.2| Mus musculus NADH dehydrogenase (ubiquinone) 1 alpha subcomplex, 13 (Ndufa13), mRNA	2475	6761	0.522547	4.93e-183	3.45e-179	4057	9202	0.484753	0	0	3625.59	7280.9	3171.9	7764.66	1.0059	1.29157	Ubiquitous
Pla2g16	NM_139269	NM_139269	gi|84781796|ref|NM_139269.2| Mus musculus phospholipase A2, group XVI (Pla2g16), mRNA	198	554	0.510233	2.3e-17	1.61e-13	314	709	0.487032	3.85e-28	2.69e-24	290.047	596.601	245.496	598.255	1.04048	1.28506	Ubiquitous
Rnaseh2c	NM_026616	NM_026616	gi|71834684|ref|NM_026616.2| Mus musculus ribonuclease H2, subunit C (Rnaseh2c), mRNA	403	1321	0.43552	1.52e-54	1.07e-50	570	1286	0.48742	1.28e-49	8.94e-46	590.349	1422.58	445.646	1085.13	1.26887	1.2839	Ubiquitous
Mmp15	NM_008609	NM_008609	gi|992319617|ref|NM_008609.4| Mus musculus matrix metallopeptidase 15 (Mmp15), mRNA	65	195	0.475878	6.46e-08	0.000452078	735	1657	0.487787	2.97e-63	2.08e-59	95.2175	209.995	574.649	1398.18	1.14106	1.2828	Ubiquitous
Gstm1	NM_010358	NM_010358	gi|239937552|ref|NM_010358.5| Mus musculus glutathione S-transferase, mu 1 (Gstm1), mRNA	458	1252	0.522238	2.51e-35	1.75e-31	486	1094	0.488528	3.54e-42	2.48e-38	670.917	1348.27	379.972	923.119	1.00691	1.28062	Ubiquitous
Svip	TSS16707,NM_001160345	TSS16707	-	74	210	0.50307	1.26e-07	0.000879266	108	243	0.48876	1.94e-10	1.36e-06	108.401	226.148	84.4382	205.044	1.06088	1.27996	Ubiquitous
Timm10	NM_013899	NM_013899	gi|158937239|ref|NM_013899.2| Mus musculus translocase of inner mitochondrial membrane 10 (Timm10), mRNA	395	1207	0.467194	9.51e-44	6.65e-40	283	635	0.490103	4.68e-25	3.28e-21	578.63	1299.81	221.259	535.814	1.16759	1.27599	Ubiquitous
Myeov2	TSS2009,NM_001163425	TSS2009	-	305	902	0.482729	5.91e-31	4.14e-27	461	1034	0.490288	1.17e-39	8.18e-36	446.79	971.361	360.426	872.491	1.12041	1.27544	Ubiquitous
Rps8	NM_009098	NM_009098	gi|31982034|ref|NM_009098.2| Mus musculus ribosomal protein S8 (Rps8), mRNA	6289	21430	0.418756	0	0	7470	16721	0.491123	0	0	9212.66	23077.9	5840.31	14109.2	1.32482	1.27252	Ubiquitous
Tmem167b	NM_026198	NM_026198	gi|225543445|ref|NM_026198.2| Mus musculus transmembrane protein 167B (Tmem167b), mRNA	169	521	0.463087	4.27e-20	2.99e-16	317	708	0.492379	1.83e-27	1.28e-23	247.566	561.063	247.842	597.412	1.18035	1.26931	Ubiquitous
Efnb1	NM_010110	NM_010110	gi|818213477|ref|NM_010110.5| Mus musculus ephrin B1 (Efnb1), mRNA	22	84	0.373906	1.09e-05	0.0764607	450	1005	0.492399	2.96e-38	2.07e-34	32.2275	90.4593	351.826	848.021	1.48898	1.26924	Ubiquitous
Prtg	NM_175485	NM_175485	gi|153945725|ref|NM_175485.4| Mus musculus protogenin (Prtg), mRNA	166	461	0.514069	2.06e-14	1.44e-10	8857	19766	0.492576	0	0	243.171	496.45	6924.71	16678.6	1.02968	1.26817	Ubiquitous
Glrx5	NM_028419	NM_028419	gi|928192565|ref|NM_028419.3| Mus musculus glutaredoxin 5 (Glrx5), mRNA	329	994	0.472519	2.21e-35	1.55e-31	448	999	0.493155	7.39e-38	5.17e-34	481.947	1070.44	350.262	842.958	1.15125	1.26703	Ubiquitous
Clp1	NM_133840	NM_133840	gi|118130843|ref|NM_133840.2| Mus musculus CLP1, cleavage and polyadenylation factor I subunit (Clp1), mRNA	224	614	0.520826	3.34e-18	2.34e-14	420	935	0.49398	1.67e-35	1.17e-31	328.134	661.215	328.371	788.954	1.01083	1.26462	Ubiquitous
Hoxb9	NM_008270	NM_008270	gi|113680759|ref|NM_008270.2| Mus musculus homeobox B9 (Hoxb9), mRNA	15	43	0.498013	0.0224747	1	560	1246	0.494241	1.2e-46	8.37e-43	21.9733	46.3066	437.827	1051.38	1.07547	1.26385	Ubiquitous
Zbed3	NM_028106	NM_028106	gi|700274126|ref|NM_028106.3| Mus musculus zinc finger, BED type containing 3 (Zbed3), transcript variant 1, mRNA	151	434	0.496709	9.12e-15	6.38e-11	288	640	0.494865	1.17e-24	8.18e-21	221.198	467.373	225.168	540.033	1.07924	1.26204	Ubiquitous
Tmem234	NM_029748	NM_029748	gi|141802797|ref|NM_029748.2| Mus musculus transmembrane protein 234 (Tmem234), mRNA	857	2475	0.494313	9.59e-78	6.71e-74	1072	2368	0.497819	1.27e-85	8.89e-82	1255.41	2665.32	838.127	1998.12	1.08615	1.2534	Ubiquitous
Lrrc8d	NM_001122768,NM_178701	NM_001122768	gi|170650656|ref|NM_001122768.1| Mus musculus leucine rich repeat containing 8D (Lrrc8d), transcript variant 1, mRNA	531	1540	0.492242	1.52e-49	1.07e-45	435	958	0.499338	1.9e-35	1.33e-31	777.854	1658.42	340.098	808.362	1.09224	1.24905	Ubiquitous
Urgcp	NM_178623,NM_001077661	NM_178623	gi|117938769|ref|NM_178623.3| Mus musculus upregulator of cell proliferation (Urgcp), transcript variant 1, mRNA	58	195	0.42463	1.24e-09	8.68e-06	160	352	0.499866	6.39e-14	4.47e-10	84.9633	209.995	125.094	297.018	1.30544	1.24754	Ubiquitous
Nudt8	NM_025529	NM_025529	gi|142381955|ref|NM_025529.3| Mus musculus nudix (nucleoside diphosphate linked moiety X)-type motif 8 (Nudt8), mRNA	159	525	0.432366	5.92e-23	4.14e-19	247	543	0.500232	1.27e-20	8.9e-17	232.917	565.371	193.113	458.184	1.27938	1.24648	Ubiquitous
Minpp1	NM_010799	NM_010799	gi|162287026|ref|NM_010799.2| Mus musculus multiple inositol polyphosphate histidine phosphatase 1 (Minpp1), mRNA	140	482	0.414663	9.48e-23	6.63e-19	415	912	0.500408	1.16e-33	8.14e-30	205.084	519.064	324.461	769.547	1.3397	1.24596	Ubiquitous
Praf2	NM_138602	NM_138602	gi|158508622|ref|NM_138602.4| Mus musculus PRA1 domain family 2 (Praf2), mRNA	372	1048	0.506746	5.46e-32	3.82e-28	615	1351	0.500596	4.84e-49	3.39e-45	544.937	1128.59	480.828	1139.98	1.05036	1.24541	Ubiquitous
Agtrap	NM_009642	NM_009642	gi|116268116|ref|NM_009642.4| Mus musculus angiotensin II, type I receptor-associated protein (Agtrap), transcript variant 1, mRNA	1112	3179	0.49935	5.01e-97	3.5e-93	652	1426	0.502787	4.83e-51	3.38e-47	1628.95	3423.46	509.756	1203.26	1.07151	1.23907	Ubiquitous
Tor4a	NM_146115	NM_146115	gi|295054097|ref|NM_146115.4| Mus musculus torsin family 4, member A (Tor4a), mRNA	70	263	0.379979	9.49e-15	6.64e-11	103	225	0.503409	3.4e-09	2.38e-05	102.542	283.224	80.529	189.855	1.46573	1.23732	Ubiquitous
Ddit4l	NM_030143	NM_030143	gi|240120063|ref|NM_030143.4| Mus musculus DNA-damage-inducible transcript 4-like (Ddit4l), mRNA	107	294	0.519579	1.65e-09	1.16e-05	724	1580	0.503891	3.89e-56	2.72e-52	156.743	316.608	566.048	1333.21	1.0143	1.2359	Ubiquitous
Gprc5b	NM_001195774,NM_022420	NM_001195774	gi|307746882|ref|NM_001195774.1| Mus musculus G protein-coupled receptor, family C, group 5, member B (Gprc5b), transcript variant 1, mRNA	111	372	0.425986	5.36e-17	3.75e-13	166	362	0.504272	5.62e-14	3.93e-10	162.602	400.606	129.785	305.456	1.30084	1.23485	Ubiquitous
Rfk	NM_019437	NM_019437	gi|262118320|ref|NM_019437.3| Mus musculus riboflavin kinase (Rfk), mRNA	162	543	0.425921	3.26e-24	2.28e-20	468	1017	0.50604	2.62e-36	1.84e-32	237.311	584.755	365.899	858.146	1.30105	1.22978	Ubiquitous
Pgls	NM_025396	NM_025396	gi|146134913|ref|NM_025396.3| Mus musculus 6-phosphogluconolactonase (Pgls), transcript variant 1, mRNA	1020	2785	0.522841	2.5e-76	1.75e-72	1352	2938	0.50602	7.91e-102	5.53e-98	1494.18	2999.16	1057.04	2479.09	1.0052	1.22978	Ubiquitous
Sfrp5	NM_018780	NM_018780	gi|262263423|ref|NM_018780.3| Mus musculus secreted frizzled-related sequence protein 5 (Sfrp5), mRNA	27	81	0.475879	0.000565451	1	479	1040	0.506479	4.3e-37	3.01e-33	39.5519	87.2287	374.499	877.554	1.14106	1.22853	Ubiquitous
Atp5j	NM_016755	NM_016755	gi|695271690|ref|NM_016755.3| Mus musculus ATP synthase, H+ transporting, mitochondrial F0 complex, subunit F (Atp5j), transcript variant 2, mRNA	1328	3799	0.499015	8.43e-116	5.9e-112	1836	3972	0.508274	1.28e-135	8.96e-132	1945.37	4091.13	1435.45	3351.58	1.07246	1.22334	Ubiquitous
Zfand3	NM_148926	NM_148926	gi|54020733|ref|NM_148926.2| Mus musculus zinc finger, AN1-type domain 3 (Zfand3), mRNA	371	1231	0.430252	4.28e-52	3e-48	1388	3002	0.508419	8.62e-103	6.03e-99	543.472	1325.66	1085.19	2533.09	1.28643	1.22296	Ubiquitous
Snta1	NM_009228	NM_009228	gi|160333721|ref|NM_009228.2| Mus musculus syntrophin, acidic 1 (Snta1), mRNA	220	623	0.504136	6.45e-20	4.52e-16	139	300	0.509518	1.51e-11	1.06e-07	322.275	670.907	108.675	253.14	1.05782	1.21992	Ubiquitous
Cldn25	NM_001252451,TSS19462,NM_001252450,NM_171826	NM_001252451	gi|356991138|ref|NM_001252451.1| Mus musculus claudin domain containing 1 (Cldnd1), transcript variant 3, mRNA	148	684	0.3089	2.91e-47	2.04e-43	582	1256	0.509555	8.82e-44	6.17e-40	216.803	736.598	455.028	1059.81	1.76449	1.21979	Ubiquitous
Plac8	NM_139198	NM_139198	gi|142372376|ref|NM_139198.2| Mus musculus placenta-specific 8 (Plac8), mRNA	80	285	0.400739	8.62e-15	6.03e-11	95	205	0.509608	2.26e-08	0.000158334	117.191	306.916	74.2743	172.979	1.38898	1.21966	Ubiquitous
Zc4h2	NM_001289696,NM_001003916,NM_001289697	NM_001289696	gi|576067796|ref|NM_001289696.1| Mus musculus zinc finger, C4H2 domain containing (Zc4h2), transcript variant 2, mRNA	85	238	0.509868	3.27e-08	0.000229055	166	358	0.509907	1.75e-13	1.22e-09	124.515	256.301	129.785	302.081	1.04152	1.21882	Ubiquitous
Arl3	NM_019718	NM_019718	gi|40254549|ref|NM_019718.2| Mus musculus ADP-ribosylation factor-like 3 (Arl3), mRNA	148	427	0.494821	1.07e-14	7.49e-11	226	487	0.510321	6.69e-18	4.68e-14	216.803	459.835	176.695	410.931	1.08473	1.21764	Ubiquitous
Bpgm	NM_007563	NM_007563	gi|145966683|ref|NM_007563.4| Mus musculus 2,3-bisphosphoglycerate mutase (Bpgm), mRNA	139	442	0.44896	2.54e-18	1.77e-14	285	614	0.510434	4.18e-22	2.93e-18	203.619	475.988	222.823	518.094	1.22505	1.21732	Ubiquitous
Bend4	NM_001164806	NM_001164806	gi|261245030|ref|NM_001164806.1| Mus musculus BEN domain containing 4 (Bend4), mRNA	796	2242	0.506846	1.15e-66	8.06e-63	3279	7061	0.510603	8.06e-237	5.64e-233	1166.05	2414.4	2563.64	5958.08	1.05004	1.21666	Ubiquitous
Apoc1	NM_001110009,NM_007469	NM_001110009	gi|563580282|ref|NM_001110009.2| Mus musculus apolipoprotein C-I (Apoc1), transcript variant 2, mRNA	401	1154	0.496074	7.32e-37	5.12e-33	294	632	0.511556	1.26e-22	8.8e-19	587.419	1242.74	229.859	533.283	1.08106	1.21415	Ubiquitous
Otud1	NM_027715	NM_027715	gi|259906432|ref|NM_027715.1| Mus musculus OTU domain containing 1 (Otud1), mRNA	115	319	0.514662	2.3e-10	1.61e-06	109	234	0.512244	2.9e-09	2.03e-05	168.462	343.53	85.22	197.45	1.02802	1.21222	Ubiquitous
Ctdsp1	NM_153088	NM_153088	gi|237681197|ref|NM_153088.2| Mus musculus CTD (carboxy-terminal domain, RNA polymerase II, polypeptide A) small phosphatase 1 (Ctdsp1), mRNA	198	696	0.406133	4e-33	2.8e-29	610	1308	0.512837	6.4e-45	4.48e-41	290.047	749.52	476.919	1103.69	1.36968	1.21052	Ubiquitous
Gorasp2	NM_027352,TSS26480	NM_027352	gi|224967108|ref|NM_027352.4| Mus musculus golgi reassembly stacking protein 2 (Gorasp2), transcript variant 1, mRNA	1049	3066	0.488421	1.57e-98	1.1e-94	2112	4521	0.513676	4.67e-150	3.26e-146	1536.66	3301.77	1651.24	3814.83	1.10344	1.20807	Ubiquitous
Pcdh1	NM_029357	NM_029357	gi|118130604|ref|NM_029357.3| Mus musculus protocadherin 1 (Pcdh1), mRNA	12	37	0.463018	0.0195429	1	238	509	0.51419	2.83e-18	1.98e-14	17.5786	39.8452	186.077	429.495	1.18058	1.20674	Ubiquitous
Srxn1	NM_029688	NM_029688	gi|402747080|ref|NM_029688.5| Mus musculus sulfiredoxin 1 homolog (S. cerevisiae) (Srxn1), mRNA	311	937	0.473839	2.66e-33	1.86e-29	377	806	0.514361	4.8e-28	3.36e-24	455.579	1009.05	294.752	680.104	1.14723	1.20626	Ubiquitous
Fxyd6	NM_022004	NM_022004	gi|110671330|ref|NM_022004.6| Mus musculus FXYD domain-containing ion transport regulator 6 (Fxyd6), mRNA	1355	3842	0.503462	9.07e-115	6.34e-111	1544	3293	0.51558	6.7e-109	4.69e-105	1984.92	4137.44	1207.15	2778.64	1.05966	1.20277	Ubiquitous
Hsbp1	NM_024219	NM_024219	gi|21311872|ref|NM_024219.1| Mus musculus heat shock factor binding protein 1 (Hsbp1), mRNA	968	2961	0.466689	6.97e-105	4.87e-101	1598	3406	0.515908	2.33e-112	1.63e-108	1418.01	3188.69	1249.37	2873.99	1.1691	1.20185	Ubiquitous
Vbp1	NM_011692	NM_011692	gi|124248571|ref|NM_011692.2| Mus musculus von Hippel-Lindau binding protein 1 (Vbp1), mRNA	651	1822	0.510076	1.08e-53	7.53e-50	778	1655	0.516935	2.91e-55	2.03e-51	953.64	1962.11	608.267	1396.49	1.04089	1.19903	Ubiquitous
Hmgn1	NM_008251	NM_008251	gi|41406073|ref|NM_008251.3| Mus musculus high mobility group nucleosomal binding domain 1 (Hmgn1), mRNA	5379	15338	0.500515	0	0	6635	14105	0.517151	0	0	7879.62	16517.4	5187.47	11901.8	1.06779	1.19808	Ubiquitous
Arl6ip6	NM_022989	NM_022989	gi|254281226|ref|NM_022989.4| Mus musculus ADP-ribosylation factor-like 6 interacting protein 6 (Arl6ip6), mRNA	243	686	0.505702	1.36e-21	9.54e-18	292	620	0.51791	1.21e-21	8.48e-18	355.967	738.751	228.296	523.157	1.05335	1.19634	Ubiquitous
AI837181	NM_134149,NM_001256515	NM_134149	gi|208431788|ref|NM_134149.2| Mus musculus expressed sequence AI837181 (AI837181), transcript variant 1, mRNA	405	1189	0.486274	1.23e-39	8.58e-36	682	1446	0.518648	4.07e-48	2.85e-44	593.278	1280.43	533.211	1220.14	1.10985	1.19426	Ubiquitous
Six1	NM_009189	NM_009189	gi|226958386|ref|NM_009189.3| Mus musculus sine oculis-related homeobox 1 (Six1), mRNA	152	456	0.475875	8.75e-17	6.12e-13	228	483	0.519101	4.4e-17	3.08e-13	222.663	491.065	178.258	407.556	1.14106	1.19303	Ubiquitous
Pop7	NM_028753	NM_028753	gi|209954833|ref|NM_028753.2| Mus musculus processing of precursor 7, ribonuclease P family, (S. cerevisiae) (Pop7), mRNA	184	502	0.523272	5.47e-15	3.83e-11	380	803	0.520391	3.44e-27	2.41e-23	269.539	540.602	297.097	677.573	1.00407	1.18944	Ubiquitous
Pink1	NM_026880	NM_026880	gi|126215544|ref|NM_026880.2| Mus musculus PTEN induced putative kinase 1 (Pink1), mRNA	120	335	0.511389	4.93e-11	3.45e-07	315	665	0.520897	1.1e-22	7.7e-19	175.786	360.76	246.278	561.128	1.03722	1.18804	Ubiquitous
Dmrtb1	NM_019872	NM_019872	gi|242332575|ref|NM_019872.1| Mus musculus DMRT-like family B with proline-rich C-terminal, 1 (Dmrtb1), mRNA	28	122	0.327656	5.55e-09	3.88e-05	263	555	0.521107	3.18e-19	2.22e-15	41.0168	131.381	205.623	468.31	1.67948	1.18746	Ubiquitous
Ndufs7	NM_029272	NM_029272	gi|146141113|ref|NM_029272.3| Mus musculus NADH dehydrogenase (ubiquinone) Fe-S protein 7 (Ndufs7), mRNA	1336	3675	0.518963	4.35e-102	3.04e-98	1329	2799	0.522116	5.94e-90	4.16e-86	1957.09	3957.6	1039.06	2361.8	1.01592	1.18461	Ubiquitous
Smagp	TSS13064,NM_001285414,NM_174992,NM_001033872,NM_001285413	TSS13064	-	114	380	0.428289	2.63e-17	1.84e-13	53	111	0.525074	8.36e-05	0.584742	166.997	409.221	41.4372	93.662	1.29306	1.17654	Ubiquitous
Rps6	NM_009096	NM_009096	gi|142358015|ref|NM_009096.3| Mus musculus ribosomal protein S6 (Rps6), mRNA	553	2540	0.3108	5.8e-170	4.06e-166	719	1505	0.52535	2.18e-48	1.52e-44	810.081	2735.32	562.139	1269.92	1.75557	1.17574	Ubiquitous
Degs1	NM_007853	NM_007853	gi|145966905|ref|NM_007853.4| Mus musculus delta(4)-desaturase, sphingolipid 1 (Degs1), mRNA	616	1783	0.49321	8.15e-57	5.7e-53	1033	2160	0.525893	1.36e-68	9.52e-65	902.369	1920.11	807.635	1822.61	1.0894	1.17423	Ubiquitous
Trappc1	NM_001024206	NM_001024206	gi|167830479|ref|NM_001024206.2| Mus musculus trafficking protein particle complex 1 (Trappc1), mRNA	419	1184	0.505208	3.31e-36	2.32e-32	721	1505	0.526811	4.57e-48	3.2e-44	613.787	1275.05	563.703	1269.92	1.05474	1.17173	Ubiquitous
Ppp1r35	NM_027242	NM_027242	gi|158508632|ref|NM_027242.4| Mus musculus protein phosphatase 1, regulatory subunit 35 (Ppp1r35), mRNA	367	1071	0.489199	2.3e-35	1.61e-31	642	1334	0.529221	2.29e-42	1.6e-38	537.613	1153.36	501.938	1125.63	1.1012	1.16515	Ubiquitous
Klhdc9	NM_001033039	NM_001033039	gi|142357547|ref|NM_001033039.2| Mus musculus kelch domain containing 9 (Klhdc9), mRNA	43	237	0.259022	1.45e-20	1.01e-16	136	282	0.530342	5.08e-10	3.56e-06	62.9901	255.225	106.33	237.952	2.01857	1.16213	Ubiquitous
Tgm4	NM_177911	NM_177911	gi|227500025|ref|NM_177911.4| Mus musculus transglutaminase 4 (prostate) (Tgm4), mRNA	26	107	0.346905	1.35e-07	0.000941611	125	259	0.530734	2.41e-09	1.68e-05	38.087	115.228	97.7293	218.545	1.59712	1.16106	Ubiquitous
BC023829	NM_001033328	NM_001033328	gi|118131123|ref|NM_001033328.2| Mus musculus cDNA sequence BC023829 (BC023829), mRNA	76	274	0.395986	1.91e-14	1.34e-10	198	410	0.531064	7.03e-14	4.92e-10	111.331	295.07	154.803	345.959	1.4062	1.16016	Ubiquitous
Rnf208	NM_176834	NM_176834	gi|119395755|ref|NM_176834.2| Mus musculus ring finger protein 208 (Rnf208), mRNA	69	229	0.430161	8.46e-11	5.92e-07	95	196	0.533009	2.72e-07	0.00190184	101.077	246.609	74.2743	165.385	1.28677	1.15489	Ubiquitous
Tmem64	NM_181401	NM_181401	gi|225543078|ref|NM_181401.3| Mus musculus transmembrane protein 64 (Tmem64), mRNA	247	974	0.362034	1.43e-54	9.98e-51	233	480	0.533801	6.44e-16	4.5e-12	361.827	1048.9	182.168	405.025	1.5355	1.15274	Ubiquitous
Fadd	NM_010175	NM_010175	gi|158508678|ref|NM_010175.5| Mus musculus Fas (TNFRSF6)-associated via death domain (Fadd), mRNA	43	159	0.386091	2.8e-09	1.96e-05	138	284	0.534351	6.21e-10	4.35e-06	62.9901	171.227	107.893	239.64	1.44271	1.15126	Ubiquitous
Mkx	NM_177595	NM_177595	gi|158635987|ref|NM_177595.4| Mus musculus mohawk homeobox (Mkx), mRNA	68	186	0.52193	2.05e-06	0.0143346	139	285	0.536335	6.87e-10	4.8e-06	99.6122	200.303	108.675	240.483	1.00779	1.14592	Ubiquitous
Me1	NM_001198933,NM_008615	NM_001198933	gi|312147391|ref|NM_001198933.1| Mus musculus malic enzyme 1, NADP(+)-dependent, cytosolic (Me1), transcript variant 2, mRNA	291	960	0.432744	1.31e-40	9.16e-37	526	1077	0.537069	2.95e-33	2.06e-29	426.282	1033.82	411.245	908.774	1.27811	1.14392	Ubiquitous
Rassf3	NM_138956	NM_138956	gi|118129986|ref|NM_138956.3| Mus musculus Ras association (RalGDS/AF-6) domain family member 3 (Rassf3), mRNA	167	475	0.501923	1.19e-15	8.35e-12	397	810	0.538974	3.66e-25	2.56e-21	244.636	511.526	310.388	683.479	1.06417	1.13882	Ubiquitous
Ccdc122	NM_175369	NM_175369	gi|893548265|ref|NM_175369.4| Mus musculus coiled-coil domain containing 122 (Ccdc122), transcript variant 1, mRNA	50	244	0.292548	8.35e-19	5.84e-15	221	450	0.540063	1.32e-14	9.26e-11	73.2443	262.763	172.785	379.711	1.84297	1.13592	Ubiquitous
Abt1	NM_013924	NM_013924	gi|146134423|ref|NM_013924.3| Mus musculus activator of basal transcription 1 (Abt1), mRNA	355	989	0.512438	1.54e-29	1.08e-25	463	942	0.540494	8.25e-29	5.77e-25	520.034	1065.05	361.99	794.861	1.03424	1.13475	Ubiquitous
Kctd1	NM_134112,NM_001142731	NM_134112	gi|218563690|ref|NM_134112.5| Mus musculus potassium channel tetramerisation domain containing 1 (Kctd1), transcript variant 2, mRNA	75	211	0.507452	1.44e-07	0.00100416	175	356	0.540572	8.78e-12	6.14e-08	109.866	227.225	136.821	300.393	1.04837	1.13456	Ubiquitous
Parva	NM_020606	NM_020606	gi|117676371|ref|NM_020606.5| Mus musculus parvin, alpha (Parva), mRNA	36	112	0.458883	2.48e-05	0.173651	1039	2112	0.54097	2.72e-62	1.9e-58	52.7359	120.612	812.326	1782.11	1.19352	1.13345	Ubiquitous
0610007P14Rik	NM_021446	NM_021446	gi|133892239|ref|NM_021446.2| Mus musculus RIKEN cDNA 0610007P14 gene (0610007P14Rik), mRNA	483	1345	0.512662	1.26e-39	8.81e-36	793	1610	0.54163	8.54e-48	5.98e-44	707.539	1448.43	619.995	1358.52	1.0336	1.13171	Ubiquitous
Bcl7c	NM_009746	NM_009746	gi|34328165|ref|NM_009746.2| Mus musculus B cell CLL/lymphoma 7C (Bcl7c), mRNA	99	333	0.424431	1.63e-15	1.14e-11	117	237	0.54288	3.42e-08	0.000239568	145.024	358.607	91.4747	199.981	1.30611	1.12842	Ubiquitous
Mdfi	NM_001276390,NM_010783,NM_001109973,NM_001276391	NM_001276390	gi|448261608|ref|NM_001276390.1| Mus musculus MyoD family inhibitor (Mdfi), transcript variant 3, mRNA	64	206	0.443537	1.99e-09	1.39e-05	170	343	0.54503	3.37e-11	2.36e-07	93.7526	221.841	132.912	289.424	1.24259	1.12271	Ubiquitous
Crim1	NM_015800	NM_015800	gi|293651551|ref|NM_015800.3| Mus musculus cysteine rich transmembrane BMP regulator 1 (chordin like) (Crim1), mRNA	19	52	0.521636	0.0153514	1	141	284	0.545968	1.83e-09	1.28e-05	27.8328	55.9986	110.239	239.64	1.0086	1.12024	Ubiquitous
Nuak1	NM_001004363	NM_001004363	gi|52138543|ref|NM_001004363.1| Mus musculus NUAK family, SNF1-like kinase, 1 (Nuak1), mRNA	54	178	0.433103	1.44e-08	0.000100783	539	1083	0.547294	8.01e-32	5.6e-28	79.1038	191.688	421.409	913.837	1.27694	1.11672	Ubiquitous
Coq10b	NM_026424,NM_001039710	NM_026424	gi|89337265|ref|NM_026424.3| Mus musculus coenzyme Q10B (Coq10b), transcript variant 2, mRNA	133	441	0.430554	1.35e-19	9.42e-16	297	596	0.547992	4.31e-18	3.01e-14	194.83	474.912	232.205	502.906	1.28545	1.11489	Ubiquitous
B3galt6	NM_080445	NM_080445	gi|148352320|ref|NM_080445.4| Mus musculus UDP-Gal:betaGal beta 1,3-galactosyltransferase, polypeptide 6 (B3galt6), mRNA	53	193	0.392045	8.37e-11	5.86e-07	98	196	0.549841	8.04e-07	0.00562693	77.6389	207.841	76.6198	165.385	1.42063	1.11004	Ubiquitous
Siah2	NM_009174	NM_009174	gi|118130495|ref|NM_009174.3| Mus musculus seven in absentia 2 (Siah2), mRNA	81	222	0.520892	1.74e-07	0.0012141	144	288	0.54984	1.89e-09	1.32e-05	118.656	239.071	112.584	243.015	1.01066	1.11004	Ubiquitous
Chac1	NM_026929	NM_026929	gi|213972582|ref|NM_026929.4| Mus musculus ChaC, cation transport regulator 1 (Chac1), mRNA	433	1204	0.513416	1.83e-35	1.28e-31	218	436	0.549839	1.69e-13	1.19e-09	634.295	1296.58	170.44	367.897	1.03149	1.11004	Ubiquitous
Gm15421	TSS4069	TSS4069	-	1402	4185	0.478226	3.91e-140	2.74e-136	1611	3212	0.551523	5.06e-89	3.54e-85	2053.77	4506.81	1259.54	2710.29	1.13383	1.10556	Ubiquitous
Det1	NM_029585	NM_029585	gi|118130619|ref|NM_029585.3| Mus musculus de-etiolated homolog 1 (Arabidopsis) (Det1), mRNA	121	377	0.458205	3.62e-15	2.53e-11	151	300	0.553506	1.28e-09	8.97e-06	177.251	405.99	118.057	253.14	1.19565	1.10045	Ubiquitous
Gng5	NM_010318	NM_010318	gi|84579905|ref|NM_010318.2| Mus musculus guanine nucleotide binding protein (G protein), gamma 5 (Gng5), mRNA	68	262	0.370531	2.85e-15	1.99e-11	138	274	0.553854	8.45e-09	5.91e-05	99.6122	282.147	107.893	231.202	1.50205	1.09955	Ubiquitous
Snn	NM_009223	NM_009223	gi|157951644|ref|NM_009223.3| Mus musculus stannin (Snn), mRNA	102	402	0.362237	1.86e-23	1.3e-19	543	1078	0.553913	1.12e-30	7.82e-27	149.418	432.913	424.536	909.618	1.53472	1.09937	Ubiquitous
Ldlrap1	NM_145554	NM_145554	gi|160333774|ref|NM_145554.2| Mus musculus low density lipoprotein receptor adaptor protein 1 (Ldlrap1), mRNA	86	255	0.481476	7.51e-10	5.25e-06	187	371	0.554285	1.61e-11	1.13e-07	125.98	274.609	146.203	313.05	1.12418	1.09842	Ubiquitous
Efhd2	NM_025994	NM_025994	gi|141803228|ref|NM_025994.3| Mus musculus EF hand domain containing 2 (Efhd2), mRNA	103	387	0.379964	4.64e-21	3.24e-17	219	433	0.556188	5.1e-13	3.57e-09	150.883	416.759	171.222	365.366	1.46578	1.09348	Ubiquitous
Gng10	NM_025277	NM_025277	gi|84490417|ref|NM_025277.3| Mus musculus guanine nucleotide binding protein (G protein), gamma 10 (Gng10), mRNA	63	187	0.480967	1.53e-07	0.00106998	341	674	0.556363	1.51e-19	1.06e-15	92.2878	201.38	266.606	568.722	1.12571	1.09302	Ubiquitous
Cox7c	NM_007749	NM_007749	gi|93102385|ref|NM_007749.3| Mus musculus cytochrome c oxidase subunit VIIc (Cox7c), mRNA	149	541	0.39319	1.6e-27	1.12e-23	243	479	0.557874	3.59e-14	2.51e-10	218.268	582.601	189.986	404.181	1.41641	1.08911	Ubiquitous
2610524H06Rik	NM_181075	NM_181075	gi|110624788|ref|NM_181075.3| Mus musculus RIKEN cDNA 2610524H06 gene (2610524H06Rik), mRNA	115	385	0.426435	1.23e-17	8.58e-14	273	538	0.558014	9.61e-16	6.72e-12	168.462	414.605	213.441	453.965	1.29932	1.08875	Ubiquitous
Rab18	NM_001278447,NM_181070	NM_001278447	gi|510936914|ref|NM_001278447.1| Mus musculus RAB18, member RAS oncogene family (Rab18), transcript variant 1, mRNA	495	1510	0.467986	5.25e-54	3.67e-50	713	1405	0.558047	1.13e-38	7.89e-35	725.118	1626.11	557.448	1185.54	1.16514	1.08864	Ubiquitous
Mup6	NM_001081285	NM_001081285	gi|124486864|ref|NM_001081285.1| Mus musculus major urinary protein 6 (Mup6), mRNA	40	129	0.442678	2.18e-06	0.0152852	122	240	0.559005	9.08e-08	0.0006353	58.5954	138.92	95.3838	202.512	1.24539	1.08619	Ubiquitous
Polr2f	NM_027231	NM_027231	gi|960139438|ref|NM_027231.2| Mus musculus polymerase (RNA) II (DNA directed) polypeptide F (Polr2f), mRNA	2141	5912	0.516952	1.26e-164	8.8e-161	1695	3331	0.559549	1.63e-88	1.14e-84	3136.32	6366.61	1325.21	2810.7	1.02145	1.08471	Ubiquitous
Psmg4	NM_001101430,NM_001110515	NM_001101430	gi|546231958|ref|NM_001101430.2| Mus musculus proteasome (prosome, macropain) assembly chaperone 4 (Psmg4), transcript variant 2, mRNA	386	1061	0.519375	1.43e-30	9.99e-27	229	449	0.56086	3.48e-13	2.43e-09	565.446	1142.59	179.04	378.867	1.01484	1.08141	Ubiquitous
Yif1a	NM_026553	NM_026553	gi|326937413|ref|NM_026553.4| Mus musculus Yip1 interacting factor homolog A (S. cerevisiae) (Yif1a), mRNA	187	510	0.523462	3.54e-15	2.48e-11	308	602	0.562624	5.13e-17	3.59e-13	273.934	549.217	240.805	507.969	1.00355	1.07687	Ubiquitous
Cnbp	NM_013493,NM_001109745,NM_001109746	NM_013493	gi|157909780|ref|NM_013493.3| Mus musculus cellular nucleic acid binding protein (Cnbp), transcript variant 1, mRNA	5955	16423	0.517498	0	0	5516	10763	0.563479	5.19e-276	3.63e-272	8723.39	17685.9	4312.6	9081.84	1.01964	1.07443	Ubiquitous
Pnrc2	NM_026383	NM_026383	gi|254911118|ref|NM_026383.3| Mus musculus proline-rich nuclear receptor coactivator 2 (Pnrc2), mRNA	326	1321	0.352308	3.06e-76	2.14e-72	555	1081	0.564583	3.71e-29	2.59e-25	477.553	1422.58	433.918	912.149	1.57478	1.07185	Ubiquitous
Zbtb34	NM_001085507,NM_001276332	NM_001085507	gi|147904570|ref|NM_001085507.1| Mus musculus zinc finger and BTB domain containing 34 (Zbtb34), transcript variant 1, mRNA	253	715	0.505157	1.91e-22	1.33e-18	349	672	0.57111	4.37e-18	3.06e-14	370.616	769.981	272.86	567.035	1.0549	1.05527	Ubiquitous
Etfa	NM_145615	NM_145615	gi|227500280|ref|NM_145615.4| Mus musculus electron transferring flavoprotein, alpha polypeptide (Etfa), mRNA	608	1694	0.512382	1.64e-49	1.14e-45	1131	2170	0.573133	2.11e-54	1.47e-50	890.65	1824.26	884.255	1831.05	1.03438	1.05014	Ubiquitous
Srsf2	NM_011358	NM_011358	gi|226958315|ref|NM_011358.2| Mus musculus serine/arginine-rich splicing factor 2 (Srsf2), mRNA	4950	13732	0.514485	0	0	5821	11129	0.575079	3.09e-268	2.16e-264	7251.18	14787.9	4551.06	9390.67	1.02813	1.04503	Ubiquitous
Ndfip2	NM_029561,NM_001190989	NM_029561	gi|300360477|ref|NM_029561.4| Mus musculus Nedd4 family interacting protein 2 (Ndfip2), transcript variant 1, mRNA	502	1479	0.484552	3.22e-49	2.25e-45	1107	2113	0.576104	3.9e-52	2.73e-48	735.372	1592.73	865.491	1782.95	1.11496	1.04268	Ubiquitous
Tppp3	NM_026481	NM_026481	gi|255982521|ref|NM_026481.3| Mus musculus tubulin polymerization-promoting protein family member 3 (Tppp3), mRNA	77	338	0.325231	9.23e-23	6.46e-19	174	331	0.578079	2.55e-09	1.78e-05	112.796	363.991	136.039	279.298	1.69019	1.03778	Ubiquitous
Rgs10	NM_026418	NM_026418	gi|142388581|ref|NM_026418.2| Mus musculus regulator of G-protein signalling 10 (Rgs10), mRNA	16	70	0.326319	1.35e-05	0.0945742	153	291	0.578183	2.29e-08	0.000160354	23.4382	75.3828	119.621	245.546	1.68538	1.03753	Ubiquitous
Acy3	NM_027857	NM_027857	-	31	97	0.456255	6.85e-05	0.479547	269	511	0.57889	1.46e-13	1.02e-09	45.4114	104.459	210.314	431.183	1.20181	1.03576	Ubiquitous
Rpl28	NM_009081	NM_009081	gi|114842372|ref|NM_009081.2| Mus musculus ribosomal protein L28 (Rpl28), mRNA	460	1516	0.433174	5.63e-63	3.94e-59	436	828	0.579053	4.07e-21	2.85e-17	673.847	1632.58	340.88	698.668	1.27666	1.03534	Ubiquitous
Aph1a	NM_146134,NM_146104	NM_146134	gi|444299609|ref|NM_146134.2| Mus musculus aph1 homolog A, gamma secretase subunit (Aph1a), transcript variant 2, mRNA	60	238	0.35991	1.83e-14	1.28e-10	165	313	0.579704	8.61e-09	6.02e-05	87.8931	256.301	129.003	264.11	1.54402	1.03374	Ubiquitous
Fam102b	NM_001163567	NM_001163567	gi|254675226|ref|NM_001163567.1| Mus musculus family with sequence similarity 102, member B (Fam102b), mRNA	19	95	0.285528	2.9e-08	0.000202558	196	371	0.580963	3.92e-10	2.74e-06	27.8328	102.305	153.24	313.05	1.87802	1.03061	Ubiquitous
Dynlt1b	NM_009342	NM_009342	gi|42476289|ref|NM_009342.2| Mus musculus dynein light chain Tctex-type 1B (Dynlt1b), mRNA	71	253	0.400641	3.62e-13	2.54e-09	168	318	0.580963	6.71e-09	4.69e-05	104.007	272.455	131.348	268.329	1.38934	1.03061	Ubiquitous
Med11	NM_025397	NM_025397	gi|27754137|ref|NM_025397.2| Mus musculus mediator complex subunit 11 (Med11), mRNA	135	460	0.418978	2.29e-21	1.6e-17	282	533	0.581817	5.95e-14	4.16e-10	197.759	495.373	220.477	449.746	1.32477	1.02848	Ubiquitous
Usp17la	NM_007887	NM_007887	gi|164607153|ref|NM_007887.2| Mus musculus ubiquitin specific peptidase 17-like A (Usp17la), mRNA	2	9	0.317255	0.13911	1	226	426	0.583397	2.68e-11	1.88e-07	2.92977	9.69207	176.695	359.459	1.72602	1.02457	Ubiquitous
Rraga	NM_178376	NM_178376	gi|229892313|ref|NM_178376.3| Mus musculus Ras-related GTP binding A (Rraga), mRNA	608	1802	0.481671	1.9e-60	1.33e-56	1203	2266	0.583792	1.22e-53	8.55e-50	890.65	1940.57	940.547	1912.05	1.12355	1.02355	Ubiquitous
Tes	NM_207176	NM_207176	gi|133778975|ref|NM_207176.3| Mus musculus testis derived transcript (Tes), mRNA	117	371	0.450223	1.86e-15	1.3e-11	2150	4043	0.584755	1.02e-93	7.11e-90	171.392	399.529	1680.94	3411.49	1.221	1.02113	Ubiquitous
Pmf1	NM_025928	NM_025928	gi|893558016|ref|NM_025928.4| Mus musculus polyamine-modulated factor 1 (Pmf1), transcript variant 1, mRNA	861	2519	0.487945	1.79e-81	1.25e-77	1154	2166	0.585869	1.06e-50	7.44e-47	1261.27	2712.7	902.237	1827.67	1.10486	1.01843	Ubiquitous
Dcc	NM_007831	NM_007831	gi|133778956|ref|NM_007831.3| Mus musculus deleted in colorectal carcinoma (Dcc), mRNA	2	6	0.47588	0.483653	1	251	471	0.586028	3.23e-12	2.26e-08	2.92977	6.46138	196.241	397.431	1.14106	1.01808	Ubiquitous
Arl6	NM_019665	NM_019665	gi|188528680|ref|NM_019665.3| Mus musculus ADP-ribosylation factor-like 6 (Arl6), mRNA	235	649	0.516935	1.83e-19	1.28e-15	201	376	0.58786	5.7e-10	3.99e-06	344.248	698.906	157.149	317.269	1.02165	1.01358	Ubiquitous
Lsm8	NM_133939	NM_133939	gi|19527155|ref|NM_133939.1| Mus musculus LSM8 homolog, U6 small nuclear RNA associated (Lsm8), mRNA	685	2063	0.474014	2.77e-71	1.94e-67	949	1771	0.589255	4.91e-41	3.44e-37	1003.45	2221.64	741.961	1494.37	1.14666	1.01012	Ubiquitous
Msantd3	NM_001145925,NM_001145924,NM_028137	NM_001145925	gi|225543537|ref|NM_001145925.1| Mus musculus Myb/SANT-like DNA-binding domain containing 3 (Msantd3), transcript variant 3, mRNA	327	1001	0.466362	1.18e-36	8.23e-33	331	617	0.589939	3.3e-15	2.31e-11	479.017	1077.97	258.787	520.626	1.17017	1.00848	Ubiquitous
