# Supplementary material for: Dynamic expression of tRNA‐derived small RNAs define cellular states
Source: EMBO Rep. 2019 Jun 12;20(7):e47789. doi: 10.15252/embr.201947789 (PMC6607006; doi:10.15252/embr.201947789)
Supplement: Supplementary file 8 — Dataset EV6 [file EMBR-20-e47789-s008.xls]

## Sheet: GO_Common_In_LIF_VS_RA
Dataset EV6: GO Annotations of all the transcripts that associated with tsGlnCTG. First sheet shows the GO Annotations of transcripts tthat are equally enriched in LIF vs RA conditions. Sheet two shows the GO Annotation of all the transcripts enriched by tsGlnCTG in RA conddition. Sheet 3 shows the GO annotation of all "differnetiation-responsive transcripts enriched by tsGlnCTG in RA contion.
GO Annotations of Common genes targetted by tsRNA between LIF and RA
#	signf	p-value	T	Q	Q&T	Q&T/Q	Q&T/T	term ID	t type	t group	t name	t depth	Q&T list
#
1	!	0.0486	3	555	3	0.005	1	GO:1905446	BP	1	regulation of mitochondrial ATP synthesis coupled electron transport	1	DNAJC15,PINK1,PARK7
1	!	0.0486	3	555	3	0.005	1	GO:1902956	BP	1	regulation of mitochondrial electron transport, NADH to ubiquinone	1	DNAJC15,PINK1,PARK7
1	!	5.86e-05	14	555	7	0.013	0.5	GO:0006120	BP	1	mitochondrial electron transport, NADH to ubiquinone	1	NDUFS6,DNAJC15,NDUFB9,NDUFB8,PINK1,PARK7,NDUFC2
1	!	0.00031	17	555	7	0.013	0.412	GO:0002082	BP	1	regulation of oxidative phosphorylation	1	RHOA,PPIF,DNAJC15,UQCC2,COX7A2L,PINK1,PARK7
1	!	0.00769	17	555	6	0.011	0.353	GO:0000028	BP	1	ribosomal small subunit assembly	1	RPS14,ABT1,RPS27L,RPS19,RPL38,RPS15
1	!	0.0226	20	555	6	0.011	0.3	GO:1903579	BP	1	negative regulation of ATP metabolic process	1	CBFA2T3,RHOA,DDIT4,PPIF,DNAJC15,TSPO
1	!	3.67e-05	45	555	11	0.02	0.244	GO:0042775	BP	1	mitochondrial ATP synthesis coupled electron transport	1	COX5A,COX7C,NDUFS6,DNAJC15,NDUFB9,NDUFB8,PINK1,PARK7,NDUFC2,UQCRQ,UQCR10
1	!	1.27e-05	51	555	12	0.022	0.235	GO:1903578	BP	1	regulation of ATP metabolic process	1	CBFA2T3,RHOA,DDIT4,PPIF,DNAJC15,UQCC2,COX7A2L,EIF6,PINK1,PARK7,NDUFC2,TSPO
1	!	5.32e-08	70	555	16	0.029	0.229	GO:0006119	BP	1	oxidative phosphorylation	1	COX5A,RHOA,COX7C,NDUFS6,PPIF,DNAJC15,NDUFB9,UQCC2,COX7A2L,NDUFB8,PINK1,PARK7,NDUFC2,UQCRQ,CHCHD10,UQCR10
1	!	0.00012	50	555	11	0.02	0.22	GO:0042773	BP	1	ATP synthesis coupled electron transport	1	COX5A,COX7C,NDUFS6,DNAJC15,NDUFB9,NDUFB8,PINK1,PARK7,NDUFC2,UQCRQ,UQCR10
1	!	3.9e-08	103	555	19	0.034	0.184	GO:1902600	BP	1	hydrogen ion transmembrane transport	1	COX5A,ATP5D,ATP5G1,COX6C,ATP5E,COX7C,UQCR11,ATP5J,COX7A2L,NDUFA4,COX7A2,COX6B1,UQCRFS1,ATP6V1G1,COX10,UQCRQ,ATP5K,UQCR10,COX7A1
1	!	0.000878	60	555	11	0.02	0.183	GO:0042255	BP	1	ribosome assembly	1	RPS14,MRPL11,EIF6,RPL6,RSL24D1,ABT1,RPS27L,RPS19,RPL38,RPL10L,RPS15
1	!	0.0396	44	555	8	0.014	0.182	GO:0006754	BP	1	ATP biosynthetic process	1	ATP5D,ATP5G1,ATP5E,ATP5J,ALDOA,ATP5J2,CHCHD10,ATP5K
1	!	0.000125	74	555	13	0.023	0.176	GO:0022900	BP	1	electron transport chain	1	COX5A,COX7C,NDUFS6,NDUFS4,DNAJC15,NDUFB9,NDUFB8,NDUFB3,PINK1,PARK7,NDUFC2,UQCRQ,UQCR10
1	!	0.0024	66	555	11	0.02	0.167	GO:0009168	BP	1	purine ribonucleoside monophosphate biosynthetic process	1	ATP5D,ATP5G1,ATP5E,ATP5J,PRPS2,PAICS,ALDOA,ATP5J2,ADK,CHCHD10,ATP5K
1	!	0.0024	66	555	11	0.02	0.167	GO:0009127	BP	1	purine nucleoside monophosphate biosynthetic process	1	ATP5D,ATP5G1,ATP5E,ATP5J,PRPS2,PAICS,ALDOA,ATP5J2,ADK,CHCHD10,ATP5K
1	!	2.97e-09	139	555	23	0.041	0.165	GO:0015992	BP	1	proton transport	1	COX5A,ATP5D,ATP5G1,CHP1,COX6C,ATP5E,COX7C,UQCR11,PPIF,ATP5J,COX7A2L,PARK7,NDUFA4,COX7A2,COX6B1,UQCRFS1,ATP5J2,ATP6V1G1,COX10,UQCRQ,ATP5K,UQCR10,COX7A1
1	!	3.47e-09	140	555	23	0.041	0.164	GO:0006818	BP	1	hydrogen transport	1	COX5A,ATP5D,ATP5G1,CHP1,COX6C,ATP5E,COX7C,UQCR11,PPIF,ATP5J,COX7A2L,PARK7,NDUFA4,COX7A2,COX6B1,UQCRFS1,ATP5J2,ATP6V1G1,COX10,UQCRQ,ATP5K,UQCR10,COX7A1
1	!	0.00327	68	555	11	0.02	0.162	GO:0022904	BP	1	respiratory electron transport chain	1	COX5A,COX7C,NDUFS6,DNAJC15,NDUFB9,NDUFB8,PINK1,PARK7,NDUFC2,UQCRQ,UQCR10
1	!	0.0329	56	555	9	0.016	0.161	GO:0009145	BP	1	purine nucleoside triphosphate biosynthetic process	1	ATP5D,ATP5G1,ATP5E,ATP5J,ALDOA,ATP5J2,ADK,CHCHD10,ATP5K
1	!	0.00186	78	555	12	0.022	0.154	GO:0009156	BP	1	ribonucleoside monophosphate biosynthetic process	1	ATP5D,ATP5G1,ATP5E,ATP5J,RFK,PRPS2,PAICS,ALDOA,ATP5J2,ADK,CHCHD10,ATP5K
1	!	4.49e-10	196	555	28	0.05	0.143	GO:0046034	BP	1	ATP metabolic process	1	COX5A,ATP5D,ATP5G1,CBFA2T3,RHOA,ATP5E,COX7C,DDIT4,NDUFS6,PPIF,DNAJC15,NDUFB9,ATP5J,UQCC2,COX7A2L,NDUFB8,EIF6,PINK1,PARK7,NDUFC2,ALDOA,ATP5J2,BPGM,TSPO,UQCRQ,CHCHD10,ATP5K,UQCR10
1	!	0.00422	84	555	12	0.022	0.143	GO:0043467	BP	1	regulation of generation of precursor metabolites and energy	1	CBFA2T3,RHOA,DDIT4,PPIF,DNAJC15,UQCC2,COX7A2L,EIF6,PINK1,PARK7,IRS2,IGF2
1	!	0.0048	85	555	12	0.022	0.141	GO:0009124	BP	1	nucleoside monophosphate biosynthetic process	1	ATP5D,ATP5G1,ATP5E,ATP5J,RFK,PRPS2,PAICS,ALDOA,ATP5J2,ADK,CHCHD10,ATP5K
1	!	2.5e-11	233	555	32	0.058	0.137	GO:0009167	BP	1	purine ribonucleoside monophosphate metabolic process	1	COX5A,ATP5D,ATP5G1,CBFA2T3,RHOA,ATP5E,COX7C,DDIT4,NDUFS6,PPIF,DNAJC15,NDUFB9,ATP5J,UQCC2,COX7A2L,AK3,NDUFB8,PRPS2,EIF6,PINK1,PARK7,PAICS,NDUFC2,ALDOA,ATP5J2,BPGM,ADK,TSPO,UQCRQ,CHCHD10,ATP5K,UQCR10
1	!	2.83e-11	234	555	32	0.058	0.137	GO:0009126	BP	1	purine nucleoside monophosphate metabolic process	1	COX5A,ATP5D,ATP5G1,CBFA2T3,RHOA,ATP5E,COX7C,DDIT4,NDUFS6,PPIF,DNAJC15,NDUFB9,ATP5J,UQCC2,COX7A2L,AK3,NDUFB8,PRPS2,EIF6,PINK1,PARK7,PAICS,NDUFC2,ALDOA,ATP5J2,BPGM,ADK,TSPO,UQCRQ,CHCHD10,ATP5K,UQCR10
1	!	1.68e-11	245	555	33	0.059	0.135	GO:0009161	BP	1	ribonucleoside monophosphate metabolic process	1	COX5A,ATP5D,ATP5G1,CBFA2T3,RHOA,ATP5E,COX7C,DDIT4,NDUFS6,PPIF,DNAJC15,NDUFB9,ATP5J,UQCC2,COX7A2L,RFK,AK3,NDUFB8,PRPS2,EIF6,PINK1,PARK7,PAICS,NDUFC2,ALDOA,ATP5J2,BPGM,ADK,TSPO,UQCRQ,CHCHD10,ATP5K,UQCR10
1	!	3.44e-10	224	555	30	0.054	0.134	GO:0009144	BP	1	purine nucleoside triphosphate metabolic process	1	COX5A,ATP5D,ATP5G1,CBFA2T3,RHOA,ATP5E,COX7C,DDIT4,NDUFS6,PPIF,DNAJC15,NDUFB9,ATP5J,UQCC2,COX7A2L,AK3,NDUFB8,EIF6,PINK1,PARK7,NDUFC2,ALDOA,ATP5J2,BPGM,ADK,TSPO,UQCRQ,CHCHD10,ATP5K,UQCR10
1	!	8.34e-10	216	555	29	0.052	0.134	GO:0009205	BP	1	purine ribonucleoside triphosphate metabolic process	1	COX5A,ATP5D,ATP5G1,CBFA2T3,RHOA,ATP5E,COX7C,DDIT4,NDUFS6,PPIF,DNAJC15,NDUFB9,ATP5J,UQCC2,COX7A2L,AK3,NDUFB8,EIF6,PINK1,PARK7,NDUFC2,ALDOA,ATP5J2,BPGM,TSPO,UQCRQ,CHCHD10,ATP5K,UQCR10
1	!	1.9e-09	223	555	29	0.052	0.13	GO:0009199	BP	1	ribonucleoside triphosphate metabolic process	1	COX5A,ATP5D,ATP5G1,CBFA2T3,RHOA,ATP5E,COX7C,DDIT4,NDUFS6,PPIF,DNAJC15,NDUFB9,ATP5J,UQCC2,COX7A2L,AK3,NDUFB8,EIF6,PINK1,PARK7,NDUFC2,ALDOA,ATP5J2,BPGM,TSPO,UQCRQ,CHCHD10,ATP5K,UQCR10
1	!	6.11e-11	256	555	33	0.059	0.129	GO:0009123	BP	1	nucleoside monophosphate metabolic process	1	COX5A,ATP5D,ATP5G1,CBFA2T3,RHOA,ATP5E,COX7C,DDIT4,NDUFS6,PPIF,DNAJC15,NDUFB9,ATP5J,UQCC2,COX7A2L,RFK,AK3,NDUFB8,PRPS2,EIF6,PINK1,PARK7,PAICS,NDUFC2,ALDOA,ATP5J2,BPGM,ADK,TSPO,UQCRQ,CHCHD10,ATP5K,UQCR10
1	!	7.1e-10	246	555	31	0.056	0.126	GO:0009141	BP	1	nucleoside triphosphate metabolic process	1	COX5A,ATP5D,ATP5G1,CBFA2T3,RHOA,ATP5E,COX7C,DDIT4,NDUFS6,PPIF,DNAJC15,NDUFB9,ATP5J,UQCC2,COX7A2L,AK3,NDUFB8,EIF6,PINK1,PARK7,NDUFC2,ALDOA,ATP5J2,BPGM,ADK,TSPO,DCTPP1,UQCRQ,CHCHD10,ATP5K,UQCR10
1	!	0.00089	150	555	17	0.031	0.113	GO:0045333	BP	1	cellular respiration	1	COX5A,CBFA2T3,COX7C,NDUFS6,NDUFS4,DNAJC15,NDUFB9,NDUFB8,PINK1,PARK7,NDUFC2,COX10,UQCRQ,COX19,SDHC,UQCR10,BLOC1S1
1	!	1.48e-06	311	555	30	0.054	0.096	GO:0006091	BP	1	generation of precursor metabolites and energy	1	COX5A,CBFA2T3,RHOA,COX7C,GYG,DDIT4,NDUFS6,NDUFS4,PPIF,DNAJC15,NDUFB9,UQCC2,COX7A2L,NDUFB8,NDUFB3,EIF6,PINK1,PARK7,NDUFC2,ALDOA,BPGM,IRS2,COX10,UQCRQ,COX19,IGF2,CHCHD10,SDHC,UQCR10,BLOC1S1
1	!	4.42e-12	608	555	54	0.097	0.089	GO:0006412	BP	1	translation	1	EEF1E1,RPS11,RHOA,RPS18,RPL15,RPS5,COA3,BTG2,DTD2,MRPL36,MRPL57,HRSP12,MRPL14,UQCC2,POLR2D,RPS14,MRPL11,RPS26,EIF6,RPS20,RPS6,MAGOH,PINK1,GATC,RPL6,RPL28,RPS3,BRF2,EIF4EBP1,RSL24D1,MRPL34,RPS27L,MRPS34,RPL39L,ELAVL1,RPS19,RPL18A,RPL27A,2810006K23RIK,RPS8,RPL36AL,MRPS16,PCBP1,MRPL35,RPL38,RPL32,MRPS14,RPL10L,RPS15,EIF1AX,RPL23,YAE1D1,EIF5A,RPL39
1	!	1.61e-11	627	555	54	0.097	0.086	GO:0043043	BP	1	peptide biosynthetic process	1	EEF1E1,RPS11,RHOA,RPS18,RPL15,RPS5,COA3,BTG2,DTD2,MRPL36,MRPL57,HRSP12,MRPL14,UQCC2,POLR2D,RPS14,MRPL11,RPS26,EIF6,RPS20,RPS6,MAGOH,PINK1,GATC,RPL6,RPL28,RPS3,BRF2,EIF4EBP1,RSL24D1,MRPL34,RPS27L,MRPS34,RPL39L,ELAVL1,RPS19,RPL18A,RPL27A,2810006K23RIK,RPS8,RPL36AL,MRPS16,PCBP1,MRPL35,RPL38,RPL32,MRPS14,RPL10L,RPS15,EIF1AX,RPL23,YAE1D1,EIF5A,RPL39
1	!	0.00781	234	555	20	0.036	0.085	GO:0015980	BP	1	energy derivation by oxidation of organic compounds	1	COX5A,CBFA2T3,COX7C,GYG,NDUFS6,NDUFS4,DNAJC15,NDUFB9,NDUFB8,PINK1,PARK7,NDUFC2,IRS2,COX10,UQCRQ,COX19,IGF2,SDHC,UQCR10,BLOC1S1
1	!	1.14e-11	748	555	60	0.108	0.08	GO:0006518	BP	1	peptide metabolic process	1	EEF1E1,RPS11,RHOA,RPS18,RPL15,RPS5,APH1A,COA3,BTG2,DTD2,MRPL36,MRPL57,HRSP12,MRPL14,UQCC2,POLR2D,RPS14,MRPL11,RPS26,CHAC1,EIF6,RPS20,RPS6,MAGOH,MMACHC,PINK1,PARK7,GATC,RPL6,RPL28,RPS3,BRF2,EIF4EBP1,RSL24D1,MRPL34,SPCS2,RPS27L,MRPS34,RPL39L,ELAVL1,RPS19,RPL18A,RPL27A,2810006K23RIK,RPS8,RPL36AL,MRPS16,PCBP1,MRPL35,RPL38,RPL32,GSTM1,MRPS14,RPL10L,RPS15,EIF1AX,RPL23,YAE1D1,EIF5A,RPL39
1	!	9.44e-11	697	555	56	0.101	0.08	GO:0043604	BP	1	amide biosynthetic process	1	EEF1E1,RPS11,RHOA,RPS18,RPL15,RPS5,COA3,ARG1,BTG2,DTD2,MRPL36,MRPL57,HRSP12,MRPL14,UQCC2,POLR2D,RPS14,MRPL11,RPS26,EIF6,RPS20,RPS6,MAGOH,PINK1,GATC,RPL6,RPL28,RPS3,BRF2,EIF4EBP1,RSL24D1,MRPL34,RPS27L,DEGS1,MRPS34,RPL39L,ELAVL1,RPS19,RPL18A,RPL27A,2810006K23RIK,RPS8,RPL36AL,MRPS16,PCBP1,MRPL35,RPL38,RPL32,MRPS14,RPL10L,RPS15,EIF1AX,RPL23,YAE1D1,EIF5A,RPL39
1	!	0.02	249	555	20	0.036	0.08	GO:0042254	BP	1	ribosome biogenesis	1	RPS18,DDX21,RPS14,MRPL11,NOP10,EIF6,RPS6,RPL6,RRP8,RSL24D1,ABT1,RPS27L,TRMT112,RPS19,CDKN2A,RPS8,RPL38,RPL10L,RPS15,YAE1D1
1	!	4.24e-06	469	555	37	0.067	0.079	GO:0007005	BP	1	mitochondrion organization	1	BBC3,MTFP1,COA3,NDUFS7,VDAC1,TIMM22,NDUFS6,NDUFS4,PPIF,BNIP3L,MIS18A,UQCC2,COX7A2L,CAMK2A,AIP,PRDX3,TIMM10,PINK1,PARK7,RPL28,NDUFC2,PYCARD,MAP1LC3B,ATG12,NDUFA13,MGARP,HIGD1A,UBE2L3,TSPO,ZBED3,COX10,CDKN2A,COX19,CHCHD10,2410015M20RIK,UQCR10,MPV17
1	!	1.31e-05	467	555	36	0.065	0.077	GO:0019693	BP	1	ribose phosphate metabolic process	1	COX5A,ATP5D,ATP5G1,CBFA2T3,RHOA,ATP5E,TIMP2,COX7C,DDIT4,DCAKD,NDUFS6,PPIF,DNAJC15,NDUFB9,ATP5J,UQCC2,COX7A2L,RFK,AK3,NDUFB8,PRPS2,EIF6,PINK1,PARK7,PAICS,NDUFC2,ALDOA,PGLS,ATP5J2,BPGM,ADK,TSPO,UQCRQ,CHCHD10,ATP5K,UQCR10
1	!	2.55e-05	457	555	35	0.063	0.077	GO:0009259	BP	1	ribonucleotide metabolic process	1	COX5A,ATP5D,ATP5G1,CBFA2T3,RHOA,ATP5E,TIMP2,COX7C,DDIT4,DCAKD,NDUFS6,PPIF,DNAJC15,NDUFB9,ATP5J,UQCC2,COX7A2L,RFK,AK3,NDUFB8,PRPS2,EIF6,PINK1,PARK7,PAICS,NDUFC2,ALDOA,ATP5J2,BPGM,ADK,TSPO,UQCRQ,CHCHD10,ATP5K,UQCR10
1	!	3.75e-05	442	555	34	0.061	0.077	GO:0009150	BP	1	purine ribonucleotide metabolic process	1	COX5A,ATP5D,ATP5G1,CBFA2T3,RHOA,ATP5E,TIMP2,COX7C,DDIT4,DCAKD,NDUFS6,PPIF,DNAJC15,NDUFB9,ATP5J,UQCC2,COX7A2L,AK3,NDUFB8,PRPS2,EIF6,PINK1,PARK7,PAICS,NDUFC2,ALDOA,ATP5J2,BPGM,ADK,TSPO,UQCRQ,CHCHD10,ATP5K,UQCR10
1	!	7.67e-05	455	555	34	0.061	0.075	GO:0006163	BP	1	purine nucleotide metabolic process	1	COX5A,ATP5D,ATP5G1,CBFA2T3,RHOA,ATP5E,TIMP2,COX7C,DDIT4,DCAKD,NDUFS6,PPIF,DNAJC15,NDUFB9,ATP5J,UQCC2,COX7A2L,AK3,NDUFB8,PRPS2,EIF6,PINK1,PARK7,PAICS,NDUFC2,ALDOA,ATP5J2,BPGM,ADK,TSPO,UQCRQ,CHCHD10,ATP5K,UQCR10
1	!	5.65e-05	494	555	36	0.065	0.073	GO:0072521	BP	1	purine-containing compound metabolic process	1	COX5A,ATP5D,ATP5G1,CBFA2T3,RHOA,ATP5E,TIMP2,COX7C,DDIT4,DCAKD,NDUFS6,PPIF,DNAJC15,NDUFB9,ATP5J,ENPP4,UQCC2,COX7A2L,AK3,NDUFB8,URAH,PRPS2,EIF6,PINK1,PARK7,PAICS,NDUFC2,ALDOA,ATP5J2,BPGM,ADK,TSPO,UQCRQ,CHCHD10,ATP5K,UQCR10
1	!	3.4e-10	876	555	63	0.114	0.072	GO:0043603	BP	1	cellular amide metabolic process	1	EEF1E1,RPS11,RHOA,RPS18,RPL15,RPS5,APH1A,COA3,ARG1,BTG2,DTD2,MRPL36,MRPL57,HRSP12,MRPL14,UQCC2,POLR2D,RPS14,MRPL11,RPS26,CHAC1,EIF6,RPS20,RPS6,MAGOH,MMACHC,PINK1,PARK7,GATC,RPL6,RPL28,RPS3,BRF2,EIF4EBP1,RSL24D1,MRPL34,SPCS2,RPS27L,DEGS1,BPGM,MRPS34,RPL39L,ELAVL1,RPS19,RPL18A,RPL27A,2810006K23RIK,RPS8,RPL36AL,MRPS16,PCBP1,MRPL35,RPL38,RPL32,GSTM1,MRPS14,RPL10L,RPS15,EIF1AX,RPL23,YAE1D1,EIF5A,RPL39
1	!	0.000226	569	555	38	0.068	0.067	GO:0009117	BP	1	nucleotide metabolic process	1	COX5A,ATP5D,ATP5G1,CBFA2T3,RHOA,ATP5E,TIMP2,COX7C,DDIT4,DCAKD,NDUFS6,PPIF,DNAJC15,NDUFB9,ATP5J,UQCC2,COX7A2L,RFK,AK3,NDUFB8,PRPS2,EIF6,PINK1,PARK7,PAICS,NDUFC2,ALDOA,PGLS,ME1,ATP5J2,BPGM,ADK,TSPO,DCTPP1,UQCRQ,CHCHD10,ATP5K,UQCR10
1	!	0.000324	577	555	38	0.068	0.066	GO:0006753	BP	1	nucleoside phosphate metabolic process	1	COX5A,ATP5D,ATP5G1,CBFA2T3,RHOA,ATP5E,TIMP2,COX7C,DDIT4,DCAKD,NDUFS6,PPIF,DNAJC15,NDUFB9,ATP5J,UQCC2,COX7A2L,RFK,AK3,NDUFB8,PRPS2,EIF6,PINK1,PARK7,PAICS,NDUFC2,ALDOA,PGLS,ME1,ATP5J2,BPGM,ADK,TSPO,DCTPP1,UQCRQ,CHCHD10,ATP5K,UQCR10
1	!	0.000281	622	555	40	0.072	0.064	GO:0055086	BP	1	nucleobase-containing small molecule metabolic process	1	COX5A,ATP5D,ATP5G1,CBFA2T3,RHOA,ATP5E,TIMP2,COX7C,DDIT4,DCAKD,NDUFS6,PPIF,DNAJC15,NDUFB9,ATP5J,ENPP4,UQCC2,COX7A2L,RFK,AK3,NDUFB8,URAH,PRPS2,EIF6,PINK1,PARK7,PAICS,NDUFC2,ALDOA,PGLS,ME1,ATP5J2,BPGM,ADK,TSPO,DCTPP1,UQCRQ,CHCHD10,ATP5K,UQCR10
1	!	1.56e-06	1017	555	61	0.11	0.06	GO:0055114	BP	1	oxidation-reduction process	1	COX5A,NDUFB2,PRDX2,TXN2,CBFA2T3,QDPR,COX7C,CYB5R3,YWHAB,GPX3,GYG,NDUFS7,UQCR11,ADI1,GLRX5,PCBD2,SRD5A1,NDUFS6,NDUFS4,DNAJC15,NDUFB9,NDUFA6,CBR3,PRDX3,NDUFB8,4833439L19RIK,NDUFB3,NDUFA8,TXN1,MMACHC,PINK1,SH3BGRL3,PARK7,NDUFA4,SUMF1,NDUFC2,HSD11B2,CYB5B,ETFA,ME1,SRXN1,SPR,NDUFA3,NDUFA13,SCD1,HIGD1A,UQCRFS1,DEGS1,IRS2,NDUFB10,COX10,UQCRQ,COX19,IGF2,YWHAG,SDHC,UQCR10,NDUFB6,YWHAQ,BLOC1S1,VKORC1
1	!	0.000542	841	555	48	0.086	0.057	GO:0034622	BP	1	cellular macromolecular complex assembly	1	SOX9,RAC1,ASF1B,RHOA,TPPP3,H3F3B,COA3,PFN1,NDUFS7,SNRPD3,NDUFS4,ARL6,MIS18A,UQCC2,SNRPC,COX7A2L,POLR2D,RPS14,MRPL11,CLP1,EIF6,VAMP3,TGFBR3,RPL6,POMP,MTPN,NDUFC2,RPS3,PYCARD,VBP1,RSL24D1,BRK1,ABT1,RPS27L,RPS19,COX10,TAF10,SWI5,COX19,CFL1,RPL38,UQCR10,RPL10L,H3F3A,UBE2S,RPS15,PSMG4,ARPC4
1	!	7.11e-09	1577	555	88	0.159	0.056	GO:1901566	BP	1	organonitrogen compound biosynthetic process	1	EEF1E1,ATP5D,RPS11,ATP5G1,RHOA,RPS18,RPL15,RPS5,CHP1,QDPR,ATP5E,COA3,TIMP2,SLC25A39,ARG1,BTG2,ADI1,DCAKD,DTD2,PCBD2,MRPL36,MRPL57,HRSP12,ARL6,ATP5J,MRPL14,UQCC2,POLR2D,RPS14,RFK,MRPL11,RPS26,PRPS2,EIF6,RPS20,RPS6,MAGOH,MMACHC,PINK1,PARK7,PAICS,GATC,RPL6,RPL28,ALDOA,RPS3,BRF2,EIF4EBP1,RSL24D1,ATG12,SPR,CHST11,MRPL34,TMEM258,RPS27L,DEGS1,ATP5J2,MRPS34,ADK,RPL39L,ELAVL1,RPS19,COX10,KRTCAP2,MGAT2,RPL…
1	!	9.64e-05	1555	555	76	0.137	0.049	GO:0043933	BP	1	macromolecular complex subunit organization	1	SOX9,RAC1,BBC3,ASF1B,CDC42,RHOA,CHP1,TPPP3,H3F3B,COA3,PFN1,YWHAB,GPX3,LIMS1,ARG1,DDIT4,NDUFS7,SNRPD3,PCBD2,NDUFS4,DNAJC15,SUB1,ARL6,MIS18A,UQCC2,SNRPC,COX7A2L,POLR2D,RPS14,MRPL11,CLP1,EIF6,APOA1BP,SMC2,PINK1,SH3BGRL3,VAMP3,CTNNBIP1,TGFBR3,RPL6,POMP,MTPN,NDUFC2,ALDOA,RPS3,PYCARD,VBP1,EIF4EBP1,RSL24D1,ME1,BRK1,KCTD1,ABT1,RPS27L,APOC1,RPS19,S100A10,COX10,DCTPP1,TAF10,SWI5,COX19,2810006K23RIK,CFL1,CE…
1	!	0.000336	1401	555	69	0.124	0.049	GO:0065003	BP	1	macromolecular complex assembly	1	SOX9,RAC1,BBC3,ASF1B,CDC42,RHOA,CHP1,TPPP3,H3F3B,COA3,PFN1,YWHAB,GPX3,LIMS1,ARG1,NDUFS7,SNRPD3,PCBD2,NDUFS4,DNAJC15,SUB1,ARL6,MIS18A,UQCC2,SNRPC,COX7A2L,POLR2D,RPS14,MRPL11,CLP1,EIF6,APOA1BP,PINK1,VAMP3,CTNNBIP1,TGFBR3,RPL6,POMP,MTPN,NDUFC2,ALDOA,RPS3,PYCARD,VBP1,EIF4EBP1,RSL24D1,ME1,BRK1,KCTD1,ABT1,RPS27L,RPS19,S100A10,COX10,DCTPP1,TAF10,SWI5,COX19,CFL1,RPL38,UQCR10,RPL10L,H3F3A,UBE2S,RPS15,PSMG…
1	!	0.0387	1183	555	55	0.099	0.046	GO:0071822	BP	1	protein complex subunit organization	1	SOX9,RAC1,BBC3,CDC42,RHOA,CHP1,TPPP3,COA3,PFN1,YWHAB,GPX3,LIMS1,ARG1,DDIT4,NDUFS7,PCBD2,NDUFS4,DNAJC15,SUB1,ARL6,UQCC2,COX7A2L,APOA1BP,SMC2,PINK1,SH3BGRL3,VAMP3,CTNNBIP1,TGFBR3,POMP,MTPN,NDUFC2,ALDOA,RPS3,PYCARD,VBP1,EIF4EBP1,ME1,BRK1,KCTD1,RPS19,S100A10,COX10,DCTPP1,TAF10,COX19,2810006K23RIK,CFL1,UQCR10,UBE2S,PSMG4,SVIP,EIF5A,ARPC4,KCTD12
1	!	5.64e-09	4483	555	184	0.332	0.041	GO:0044271	BP	1	cellular nitrogen compound biosynthetic process	1	SOX9,EEF1E1,ATP5D,RPS11,MED29,ETV1,PRDX2,ASF1B,ATP5G1,CBFA2T3,RBM14,RHOA,SERTAD1,RPS18,ELK1,HYAL2,RPL15,RPS5,CHP1,EDF1,QDPR,ATP5E,H3F3B,COA3,TIMP2,PFN1,YWHAB,CBX1,SLC25A39,SFRP5,MED11,YWHAH,ARG1,DDX21,PTTG1,BTG2,SUPT4A,RNF187,HOXB9,DCAKD,DTD2,MNAT1,PCBD2,MRPL36,ZCCHC9,GATA4,MRPL57,SUB1,HRSP12,YAF2,ATP5J,MRPL14,SIX2,UQCC2,POLR2D,SALL3,RPS14,CAMK2A,RFK,AIP,MRPL11,PRDX3,SFR1,RPS26,RNF165,PRPS2,CTDSP…
1	!	2.86e-11	5914	555	234	0.422	0.04	GO:0034641	BP	1	cellular nitrogen compound metabolic process	1	COX5A,SOX9,EEF1E1,RAC1,ATP5D,RPS11,MED29,ETV1,PRDX2,PRKACA,ASF1B,ATP5G1,CBFA2T3,RBM14,CDC42,RHOA,SERTAD1,RPS18,ELK1,HYAL2,RPL15,RPS5,CHP1,EDF1,APH1A,QDPR,ATP5E,UBE2A,H3F3B,COA3,TIMP2,COX7C,PFN1,YWHAB,CBX1,SLC25A39,SFRP5,MED11,YWHAH,ARG1,DDX21,DDIT4,SNRPD3,PTTG1,BTG2,SUPT4A,RNF187,HOXB9,DCAKD,DTD2,MNAT1,PCBD2,SRD5A1,NDUFS6,MRPL36,ZCCHC9,PPIF,GATA4,MRPL57,DNAJC15,SUB1,HRSP12,NDUFB9,YAF2,ATP5J,MIS18…
1	!	9.48e-09	5420	555	211	0.38	0.039	GO:0044249	BP	1	cellular biosynthetic process	1	SOX9,EEF1E1,RAC1,ATP5D,RPS11,MED29,ETV1,PRDX2,ASF1B,ATP5G1,CBFA2T3,RBM14,CDC42,RHOA,SERTAD1,RPS18,ELK1,HYAL2,RPL15,RPS5,CHP1,EDF1,QDPR,ATP5E,H3F3B,COA3,TIMP2,PFN1,YWHAB,CBX1,SLC25A39,SFRP5,MED11,YWHAH,GYG,ARG1,DDX21,PTTG1,BTG2,SUPT4A,RNF187,ADI1,HOXB9,DCAKD,DTD2,MNAT1,0610007P14RIK,PCBD2,SRD5A1,MRPL36,ZCCHC9,GATA4,MRPL57,SUB1,HRSP12,YAF2,ARL6,ATP5J,MRPL14,SIX2,UQCC2,POLR2D,LTB,SALL3,RPS14,CAMK2A,…
1	!	1.35e-08	5508	555	213	0.384	0.039	GO:1901576	BP	1	organic substance biosynthetic process	1	SOX9,EEF1E1,RAC1,ATP5D,RPS11,MED29,ETV1,PRDX2,ASF1B,ATP5G1,CBFA2T3,RBM14,CDC42,RHOA,SERTAD1,RPS18,ELK1,HYAL2,RPL15,RPS5,CHP1,EDF1,QDPR,ATP5E,H3F3B,COA3,TIMP2,CYB5R3,PFN1,YWHAB,CBX1,SLC25A39,SFRP5,MED11,YWHAH,GYG,ARG1,DDX21,PTTG1,BTG2,SUPT4A,RNF187,ADI1,HOXB9,DCAKD,DTD2,MNAT1,0610007P14RIK,PCBD2,SRD5A1,MRPL36,ZCCHC9,GATA4,MRPL57,SUB1,HRSP12,YAF2,ARL6,ATP5J,MRPL14,SIX2,UQCC2,POLR2D,LTB,PGGT1B,SALL3…
1	!	0.0477	2502	555	97	0.175	0.039	GO:0044085	BP	1	cellular component biogenesis	1	SOX9,RAC1,BBC3,MIEN1,PRKACA,ASF1B,RBM14,CDC42,RHOA,RPS18,CHP1,TPPP3,H3F3B,COA3,PFN1,YWHAB,GPX3,LIMS1,ARG1,DDX21,NDUFS7,SNRPD3,PCBD2,NDUFS4,DNAJC15,SUB1,YWHAZ,ARL6,MIS18A,UQCC2,SNRPC,COX7A2L,POLR2D,RPS14,RTN3,MRPL11,ARL3,CLP1,NOP10,HAUS2,EIF6,APOA1BP,SDCBP,RPS6,PINK1,VAMP3,CTNNBIP1,TGFBR3,RPL6,POMP,MTPN,EMP1,NDUFC2,ALDOA,RPS3,PARVA,PYCARD,RRP8,VBP1,EIF4EBP1,RSL24D1,THSD4,ME1,ATG12,BRK1,KCTD1,ABT1,…
1	!	1.57e-08	5585	555	215	0.387	0.038	GO:0009058	BP	1	biosynthetic process	1	SOX9,EEF1E1,RAC1,ATP5D,RPS11,MED29,ETV1,PRDX2,ASF1B,ATP5G1,CBFA2T3,RBM14,CDC42,RHOA,SERTAD1,RPS18,ELK1,HYAL2,RPL15,RPS5,CHP1,EDF1,QDPR,ATP5E,H3F3B,COA3,TIMP2,CYB5R3,PFN1,YWHAB,CBX1,SLC25A39,SFRP5,MED11,YWHAH,GYG,ARG1,DDX21,PTTG1,BTG2,SUPT4A,RNF187,ADI1,HOXB9,DCAKD,DTD2,MNAT1,0610007P14RIK,PCBD2,SRD5A1,MRPL36,ZCCHC9,GATA4,MRPL57,SUB1,HRSP12,YAF2,ARL6,ATP5J,MRPL14,SIX2,UQCC2,POLR2D,LTB,PGGT1B,SALL3…
1	!	4.92e-06	4642	555	178	0.321	0.038	GO:0009059	BP	1	macromolecule biosynthetic process	1	SOX9,EEF1E1,RAC1,RPS11,MED29,ETV1,PRDX2,ASF1B,CBFA2T3,RBM14,CDC42,RHOA,SERTAD1,RPS18,ELK1,HYAL2,RPL15,RPS5,CHP1,EDF1,H3F3B,COA3,PFN1,YWHAB,CBX1,SFRP5,MED11,YWHAH,GYG,ARG1,DDX21,PTTG1,BTG2,SUPT4A,RNF187,HOXB9,DTD2,MNAT1,PCBD2,MRPL36,ZCCHC9,GATA4,MRPL57,SUB1,HRSP12,YAF2,ARL6,MRPL14,SIX2,UQCC2,POLR2D,LTB,PGGT1B,SALL3,RPS14,CAMK2A,AIP,MRPL11,PRDX3,SFR1,RPS26,RNF165,CTDSP1,NOP10,CST3,RALY,EIF6,CKS1B,P…
1	!	9.49e-06	4477	555	172	0.31	0.038	GO:0044267	BP	1	cellular protein metabolic process	1	SOX9,EEF1E1,RAC1,BBC3,RPS11,CSTB,PRDX2,PRKACA,RANBP1,CBFA2T3,RBM14,CDC42,RHOA,RPS18,GPRC5B,HYAL2,RPL15,RPS5,CHP1,APH1A,UBE2A,COA3,TIMP2,WFDC2,YWHAB,MED11,UBB,PERP,SOCS2,NUAK1,TIMP3,ANAPC16,DDIT4,SNRPD3,PTTG1,BTG2,RNF187,DTD2,GLRX5,MNAT1,MRPL36,NDUFS4,PPIF,GATA4,MRPL57,BNIP3L,HRSP12,ARL6,RCAN1,MRPL14,CRIM1,UQCC2,POLR2D,PGGT1B,RPS14,CAMK2A,MRPL11,PRDX3,ANAPC11,RPS26,RNF165,TGM4,LYPLA1,CTDSP1,STK39,…
1	!	5.9e-05	4519	555	170	0.306	0.038	GO:0034645	BP	1	cellular macromolecule biosynthetic process	1	SOX9,EEF1E1,RAC1,RPS11,MED29,ETV1,PRDX2,ASF1B,CBFA2T3,RBM14,CDC42,RHOA,SERTAD1,RPS18,ELK1,HYAL2,RPL15,RPS5,CHP1,EDF1,H3F3B,COA3,PFN1,YWHAB,CBX1,SFRP5,MED11,YWHAH,GYG,DDX21,PTTG1,BTG2,SUPT4A,RNF187,HOXB9,DTD2,MNAT1,PCBD2,MRPL36,ZCCHC9,GATA4,MRPL57,SUB1,HRSP12,YAF2,ARL6,MRPL14,SIX2,UQCC2,POLR2D,SALL3,RPS14,CAMK2A,MRPL11,PRDX3,SFR1,RPS26,RNF165,CTDSP1,NOP10,CST3,RALY,EIF6,CKS1B,PMF1,RPS20,TXN1,RPS6,…
1	!	0.00108	3754	555	142	0.256	0.038	GO:0044710	BP	1	single-organism metabolic process	1	COX5A,SOX9,RAC1,NDUFB2,ATP5D,PRDX2,TXN2,PRKACA,ATP5G1,CBFA2T3,CDC42,RHOA,HYAL2,CHP1,QDPR,ATP5E,TIMP2,COX7C,CYB5R3,YWHAB,GPX3,SLC25A39,YWHAH,GYG,ARG1,TIMP3,DDIT4,NDUFS7,UQCR11,VDAC1,ADI1,DCAKD,GLRX5,0610007P14RIK,PCBD2,SRD5A1,NDUFS6,NDUFS4,PPIF,EBPL,GATA4,DNAJC15,BNIP3L,NDUFB9,NDUFA6,ARL6,ATP5J,CBR3,ENPP4,UQCC2,COX7A2L,RFK,AK3,PRDX3,NDUFB8,URAH,PRPS2,4833439L19RIK,LYPLA1,NDUFB3,NDUFA8,STK39,CST3,E…
1	!	2.45e-07	6128	555	226	0.407	0.037	GO:1901564	BP	1	organonitrogen compound metabolic process	1	COX5A,SOX9,EEF1E1,RAC1,BBC3,ATP5D,RPS11,CSTB,PRDX2,PRKACA,RANBP1,ATP5G1,CBFA2T3,RBM14,CDC42,RHOA,RPS18,GPRC5B,HYAL2,RPL15,RPS5,CHP1,APH1A,QDPR,ATP5E,UBE2A,COA3,TIMP2,WFDC2,COX7C,YWHAB,SLC25A39,MED11,UBB,SNX3,PERP,ARG1,SOCS2,NUAK1,TIMP3,ANAPC16,DDIT4,SNRPD3,PTTG1,BTG2,RNF187,ADI1,DCAKD,DTD2,GLRX5,MNAT1,PCBD2,SRD5A1,NDUFS6,MRPL36,NDUFS4,PPIF,GATA4,MRPL57,DNAJC15,BNIP3L,HRSP12,NDUFB9,ARL6,ATP5J,RCAN…
1	!	0.000127	4981	555	182	0.328	0.037	GO:0010467	BP	1	gene expression	1	SOX9,EEF1E1,RPS11,MED29,ETV1,PRDX2,PRKACA,ASF1B,CBFA2T3,RBM14,CDC42,RHOA,SERTAD1,RPS18,ELK1,HYAL2,RPL15,RPS5,CHP1,EDF1,APH1A,H3F3B,COA3,PFN1,YWHAB,CBX1,SFRP5,MED11,YWHAH,PERP,DDX21,SNRPD3,PTTG1,BTG2,SUPT4A,RNF187,HOXB9,DTD2,MNAT1,PCBD2,MRPL36,ZCCHC9,GATA4,MRPL57,SUB1,HRSP12,YAF2,MRPL14,SIX2,UQCC2,SNRPC,POLR2D,LTB,SALL3,RPS14,CAMK2A,AIP,MRPL11,PRDX3,SFR1,RPS26,RNF165,CTDSP1,CLP1,NOP10,CHAC1,RALY,E…
1	!	7.55e-05	5576	555	200	0.36	0.036	GO:1901360	BP	1	organic cyclic compound metabolic process	1	COX5A,SOX9,RAC1,ATP5D,MED29,ETV1,PRDX2,PRKACA,ASF1B,ATP5G1,CBFA2T3,RBM14,CDC42,RHOA,SERTAD1,ELK1,HYAL2,CHP1,EDF1,QDPR,ATP5E,UBE2A,H3F3B,TIMP2,COX7C,CYB5R3,PFN1,YWHAB,CBX1,SLC25A39,SFRP5,MED11,YWHAH,DDX21,DDIT4,SNRPD3,PTTG1,BTG2,SUPT4A,RNF187,HOXB9,DCAKD,DTD2,MNAT1,0610007P14RIK,PCBD2,SRD5A1,NDUFS6,ZCCHC9,PPIF,EBPL,GATA4,DNAJC15,SUB1,HRSP12,NDUFB9,YAF2,ATP5J,MIS18A,ENPP4,SIX2,UQCC2,SNRPC,COX7A2L,P…
1	!	0.000113	5357	555	193	0.348	0.036	GO:0046483	BP	1	heterocycle metabolic process	1	COX5A,SOX9,RAC1,ATP5D,MED29,ETV1,PRDX2,PRKACA,ASF1B,ATP5G1,CBFA2T3,RBM14,CDC42,RHOA,SERTAD1,ELK1,HYAL2,CHP1,EDF1,QDPR,ATP5E,UBE2A,H3F3B,TIMP2,COX7C,PFN1,YWHAB,CBX1,SLC25A39,SFRP5,MED11,YWHAH,DDX21,DDIT4,SNRPD3,PTTG1,BTG2,SUPT4A,RNF187,HOXB9,DCAKD,DTD2,MNAT1,PCBD2,SRD5A1,NDUFS6,ZCCHC9,PPIF,GATA4,DNAJC15,SUB1,HRSP12,NDUFB9,YAF2,ATP5J,MIS18A,ENPP4,SIX2,UQCC2,SNRPC,COX7A2L,POLR2D,SALL3,RPS14,CAMK2A,R…
1	!	0.00039	5408	555	192	0.346	0.036	GO:0006725	BP	1	cellular aromatic compound metabolic process	1	COX5A,SOX9,RAC1,ATP5D,MED29,ETV1,PRDX2,PRKACA,ASF1B,ATP5G1,CBFA2T3,RBM14,CDC42,RHOA,SERTAD1,ELK1,HYAL2,CHP1,EDF1,QDPR,ATP5E,UBE2A,H3F3B,TIMP2,COX7C,PFN1,YWHAB,CBX1,SLC25A39,SFRP5,MED11,YWHAH,DDX21,DDIT4,SNRPD3,PTTG1,BTG2,SUPT4A,RNF187,HOXB9,DCAKD,DTD2,MNAT1,PCBD2,SRD5A1,NDUFS6,ZCCHC9,PPIF,GATA4,DNAJC15,SUB1,HRSP12,NDUFB9,YAF2,ATP5J,MIS18A,ENPP4,SIX2,UQCC2,SNRPC,COX7A2L,POLR2D,SALL3,RPS14,CAMK2A,R…
1	!	0.000668	5235	555	186	0.335	0.036	GO:0006139	BP	1	nucleobase-containing compound metabolic process	1	COX5A,SOX9,RAC1,ATP5D,MED29,ETV1,PRDX2,PRKACA,ASF1B,ATP5G1,CBFA2T3,RBM14,CDC42,RHOA,SERTAD1,ELK1,HYAL2,CHP1,EDF1,ATP5E,UBE2A,H3F3B,TIMP2,COX7C,PFN1,YWHAB,CBX1,SFRP5,MED11,YWHAH,DDX21,DDIT4,SNRPD3,PTTG1,BTG2,SUPT4A,RNF187,HOXB9,DCAKD,DTD2,MNAT1,PCBD2,NDUFS6,ZCCHC9,PPIF,GATA4,DNAJC15,SUB1,HRSP12,NDUFB9,YAF2,ATP5J,MIS18A,ENPP4,SIX2,UQCC2,SNRPC,COX7A2L,POLR2D,SALL3,RPS14,CAMK2A,RFK,AK3,BANF1,AIP,RNAS…
1	!	0.00185	5274	555	185	0.333	0.035	GO:0019538	BP	1	protein metabolic process	1	SOX9,EEF1E1,RAC1,BBC3,RPS11,CSTB,PRDX2,PRKACA,RANBP1,CBFA2T3,RBM14,CDC42,RHOA,RPS18,GPRC5B,HYAL2,RPL15,RPS5,CHP1,APH1A,UBE2A,COA3,TIMP2,WFDC2,YWHAB,MED11,UBB,SNX3,PERP,SOCS2,NUAK1,TIMP3,ANAPC16,DDIT4,SNRPD3,PTTG1,BTG2,RNF187,DTD2,GLRX5,MNAT1,MRPL36,NDUFS4,PPIF,GATA4,MRPL57,BNIP3L,HRSP12,ARL6,RCAN1,MRPL14,CRIM1,UQCC2,POLR2D,LTB,PGGT1B,RPS14,CAMK2A,AIP,MRPL11,PRDX3,ANAPC11,RPS26,RNF165,TGM4,LYPLA1,…
1	!	1.04e-10	10822	555	363	0.654	0.034	GO:0008152	BP	1	metabolic process	1	COX5A,SOX9,EEF1E1,RAC1,BBC3,NDUFB2,ATP5D,RPS11,MED29,ETV1,CSTB,PRDX2,TXN2,PRKACA,ASF1B,RANBP1,ATP5G1,CBFA2T3,RBM14,CDC42,RHOA,SERTAD1,RPS18,GPRC5B,ELK1,HYAL2,RPL15,RPS5,CHP1,EDF1,APH1A,QDPR,ATP5E,UBE2A,H3F3B,COA3,TIMP2,WFDC2,COX7C,CYB5R3,PFN1,YWHAB,GPX3,CBX1,SLC25A39,SFRP5,MED11,YWHAH,UBB,GYG,SNX3,PERP,ARG1,SOCS2,NUAK1,TIMP3,DDX21,PPA1,ANAPC16,DDIT4,NDUFS7,UQCR11,SNRPD3,VDAC1,PTTG1,BTG2,SUPT4A,RN…
1	!	2.42e-10	9642	555	332	0.598	0.034	GO:0044237	BP	1	cellular metabolic process	1	COX5A,SOX9,EEF1E1,RAC1,BBC3,ATP5D,RPS11,MED29,ETV1,CSTB,PRDX2,PRKACA,ASF1B,RANBP1,ATP5G1,CBFA2T3,RBM14,CDC42,RHOA,SERTAD1,RPS18,GPRC5B,ELK1,HYAL2,RPL15,RPS5,CHP1,EDF1,APH1A,QDPR,ATP5E,UBE2A,H3F3B,COA3,TIMP2,WFDC2,COX7C,PFN1,YWHAB,GPX3,CBX1,SLC25A39,SFRP5,MED11,YWHAH,UBB,GYG,PERP,ARG1,SOCS2,NUAK1,TIMP3,DDX21,PPA1,ANAPC16,DDIT4,SNRPD3,VDAC1,PTTG1,BTG2,SUPT4A,RNF187,ADI1,HOXB9,DCAKD,DTD2,GLRX5,MNAT1…
1	!	9.5e-06	7823	555	266	0.479	0.034	GO:0044260	BP	1	cellular macromolecule metabolic process	1	SOX9,EEF1E1,RAC1,BBC3,RPS11,MED29,ETV1,CSTB,PRDX2,PRKACA,ASF1B,RANBP1,CBFA2T3,RBM14,CDC42,RHOA,SERTAD1,RPS18,GPRC5B,ELK1,HYAL2,RPL15,RPS5,CHP1,EDF1,APH1A,UBE2A,H3F3B,COA3,TIMP2,WFDC2,PFN1,YWHAB,CBX1,SFRP5,MED11,YWHAH,UBB,GYG,PERP,SOCS2,NUAK1,TIMP3,DDX21,ANAPC16,DDIT4,SNRPD3,PTTG1,BTG2,SUPT4A,RNF187,HOXB9,DTD2,GLRX5,MNAT1,PCBD2,MRPL36,ZCCHC9,NDUFS4,PPIF,GATA4,MRPL57,BNIP3L,SUB1,HRSP12,YAF2,ARL6,RC…
1	!	0.00381	5578	555	192	0.346	0.034	GO:0031323	BP	1	regulation of cellular metabolic process	1	SOX9,RAC1,BBC3,MED29,ETV1,CSTB,PRDX2,PRKACA,ASF1B,CBFA2T3,RBM14,CDC42,RHOA,SERTAD1,GPRC5B,ELK1,HYAL2,RPS5,CHP1,EDF1,H3F3B,COA3,TIMP2,WFDC2,PFN1,YWHAB,CBX1,SFRP5,MED11,YWHAH,UBB,PERP,SOCS2,NUAK1,TIMP3,DDIT4,VDAC1,PTTG1,BTG2,SUPT4A,RNF187,HOXB9,DTD2,MNAT1,PCBD2,ZCCHC9,NDUFS4,PPIF,GATA4,DNAJC15,BNIP3L,SUB1,HRSP12,YAF2,RCAN1,MIS18A,CRIM1,SIX2,UQCC2,COX7A2L,POLR2D,LTB,SALL3,RPS14,CAMK2A,AIP,PRDX3,SFR1…
1	!	0.00597	5937	555	201	0.362	0.034	GO:0019222	BP	1	regulation of metabolic process	1	SOX9,RAC1,BBC3,MED29,ETV1,CSTB,PRDX2,PRKACA,ASF1B,CBFA2T3,RBM14,CDC42,RHOA,SERTAD1,GPRC5B,ELK1,HYAL2,RPS5,CHP1,EDF1,H3F3B,COA3,TIMP2,WFDC2,PFN1,YWHAB,CBX1,SFRP5,MED11,YWHAH,UBB,SNX3,PERP,SOCS2,NUAK1,TIMP3,DDIT4,VDAC1,PTTG1,BTG2,SUPT4A,RNF187,HOXB9,DTD2,MNAT1,PCBD2,ZCCHC9,NDUFS4,PPIF,GATA4,DNAJC15,BNIP3L,SUB1,HRSP12,YAF2,RCAN1,MIS18A,CRIM1,SIX2,UQCC2,COX7A2L,POLR2D,LTB,PGGT1B,SALL3,RPS14,CAMK2A,RF…
1	!	0.0127	5532	555	188	0.339	0.034	GO:0071840	BP	1	cellular component organization or biogenesis	1	SOX9,CALM1,RAC1,BBC3,METRN,MIEN1,YKT6,EFNA2,ETV1,MTFP1,PRKACA,ASF1B,RANBP1,RBM14,CDC42,RHOA,SERTAD1,NUTF2,RPS18,GPRC5B,HYAL2,CHP1,TPPP3,GORASP2,UBE2A,H3F3B,COA3,PFN1,YWHAB,GPX3,YWHAH,CALM3,UBB,SNX3,PERP,LIMS1,ARG1,SOCS2,DDX21,DDIT4,NDUFS7,SNRPD3,VDAC1,PTTG1,BTG2,SUPT4A,TIMM22,FAM101B,PCBD2,NDUFS6,NDUFS4,PPIF,DNAJC15,BNIP3L,SUB1,YWHAZ,ARL6,MIS18A,CPNE5,CRIM1,VAPA,UQCC2,SNRPC,COX7A2L,POLR2D,RPS14,C…
1	!	0.0267	5379	555	182	0.328	0.034	GO:0016043	BP	1	cellular component organization	1	SOX9,CALM1,RAC1,BBC3,METRN,MIEN1,YKT6,EFNA2,ETV1,MTFP1,PRKACA,ASF1B,RANBP1,RBM14,CDC42,RHOA,SERTAD1,NUTF2,GPRC5B,HYAL2,CHP1,TPPP3,GORASP2,UBE2A,H3F3B,COA3,PFN1,YWHAB,GPX3,YWHAH,CALM3,UBB,SNX3,PERP,LIMS1,ARG1,SOCS2,DDIT4,NDUFS7,SNRPD3,VDAC1,PTTG1,BTG2,SUPT4A,TIMM22,FAM101B,PCBD2,NDUFS6,NDUFS4,PPIF,DNAJC15,BNIP3L,SUB1,YWHAZ,ARL6,MIS18A,CPNE5,CRIM1,VAPA,UQCC2,SNRPC,COX7A2L,POLR2D,RPS14,CAMK2A,RTN3,A…
1	!	0.0329	5361	555	181	0.326	0.034	GO:0051171	BP	1	regulation of nitrogen compound metabolic process	1	SOX9,RAC1,BBC3,MED29,ETV1,CSTB,PRDX2,PRKACA,ASF1B,CBFA2T3,RBM14,CDC42,RHOA,SERTAD1,GPRC5B,ELK1,HYAL2,RPS5,CHP1,EDF1,H3F3B,COA3,TIMP2,WFDC2,PFN1,YWHAB,CBX1,SFRP5,MED11,YWHAH,UBB,SNX3,PERP,SOCS2,NUAK1,TIMP3,DDIT4,PTTG1,BTG2,SUPT4A,RNF187,HOXB9,DTD2,MNAT1,PCBD2,NDUFS4,PPIF,GATA4,DNAJC15,SUB1,HRSP12,YAF2,RCAN1,MIS18A,CRIM1,SIX2,UQCC2,COX7A2L,POLR2D,LTB,SALL3,RPS14,CAMK2A,AIP,PRDX3,SFR1,RPS26,RNF165,C…
1	!	5.66e-07	9251	555	309	0.557	0.033	GO:0006807	BP	1	nitrogen compound metabolic process	1	COX5A,SOX9,EEF1E1,RAC1,BBC3,ATP5D,RPS11,MED29,ETV1,CSTB,PRDX2,PRKACA,ASF1B,RANBP1,ATP5G1,CBFA2T3,RBM14,CDC42,RHOA,SERTAD1,RPS18,GPRC5B,ELK1,HYAL2,RPL15,RPS5,CHP1,EDF1,APH1A,QDPR,ATP5E,UBE2A,H3F3B,COA3,TIMP2,WFDC2,COX7C,PFN1,YWHAB,CBX1,SLC25A39,SFRP5,MED11,YWHAH,UBB,SNX3,PERP,ARG1,SOCS2,NUAK1,TIMP3,DDX21,ANAPC16,DDIT4,SNRPD3,PTTG1,BTG2,SUPT4A,RNF187,ADI1,HOXB9,DCAKD,DTD2,GLRX5,MNAT1,PCBD2,SRD5A1,N…
1	!	4.91e-06	9833	555	320	0.577	0.033	GO:0044238	BP	1	primary metabolic process	1	COX5A,SOX9,EEF1E1,RAC1,BBC3,ATP5D,RPS11,MED29,ETV1,CSTB,PRDX2,PRKACA,ASF1B,RANBP1,ATP5G1,CBFA2T3,RBM14,CDC42,RHOA,SERTAD1,RPS18,GPRC5B,ELK1,HYAL2,RPL15,RPS5,CHP1,EDF1,APH1A,QDPR,ATP5E,UBE2A,H3F3B,COA3,TIMP2,WFDC2,COX7C,CYB5R3,PFN1,YWHAB,CBX1,SFRP5,MED11,YWHAH,UBB,GYG,SNX3,PERP,ARG1,SOCS2,NUAK1,TIMP3,DDX21,ANAPC16,DDIT4,SNRPD3,PTTG1,BTG2,SUPT4A,RNF187,ADI1,HOXB9,DCAKD,DTD2,GLRX5,MNAT1,0610007P14RI…
1	!	3.22e-06	10233	555	331	0.596	0.032	GO:0071704	BP	1	organic substance metabolic process	1	COX5A,SOX9,EEF1E1,RAC1,BBC3,ATP5D,RPS11,MED29,ETV1,CSTB,PRDX2,TXN2,PRKACA,ASF1B,RANBP1,ATP5G1,CBFA2T3,RBM14,CDC42,RHOA,SERTAD1,RPS18,GPRC5B,ELK1,HYAL2,RPL15,RPS5,CHP1,EDF1,APH1A,QDPR,ATP5E,UBE2A,H3F3B,COA3,TIMP2,WFDC2,COX7C,CYB5R3,PFN1,YWHAB,CBX1,SLC25A39,SFRP5,MED11,YWHAH,UBB,GYG,SNX3,PERP,ARG1,SOCS2,NUAK1,TIMP3,DDX21,ANAPC16,DDIT4,SNRPD3,PTTG1,BTG2,SUPT4A,RNF187,ADI1,HOXB9,DCAKD,DTD2,GLRX5,MNAT…
1	!	0.00229	8711	555	278	0.501	0.032	GO:0043170	BP	1	macromolecule metabolic process	1	SOX9,EEF1E1,RAC1,BBC3,RPS11,MED29,ETV1,CSTB,PRDX2,PRKACA,ASF1B,RANBP1,CBFA2T3,RBM14,CDC42,RHOA,SERTAD1,RPS18,GPRC5B,ELK1,HYAL2,RPL15,RPS5,CHP1,EDF1,APH1A,UBE2A,H3F3B,COA3,TIMP2,WFDC2,PFN1,YWHAB,CBX1,SFRP5,MED11,YWHAH,UBB,GYG,SNX3,PERP,ARG1,SOCS2,NUAK1,TIMP3,DDX21,ANAPC16,DDIT4,SNRPD3,PTTG1,BTG2,SUPT4A,RNF187,HOXB9,DTD2,GLRX5,MNAT1,PCBD2,MRPL36,ZCCHC9,NDUFS4,PPIF,GATA4,MRPL57,BNIP3L,SUB1,HRSP12,YA…

## Sheet: GO_All_RA_Enriched
GO Annotations of RA enriched transcripts
#	signf	p-value	T	Q	Q&T	Q&T/Q	Q&T/T	term ID	t type	t group	t name	t depth	Q&T list
#
1	!	0.0221	41	400	7	0.018	0.171	GO:0045646	BP	1	regulation of erythrocyte differentiation	1	SMAP1,HOXA5,LYN,ZFP36,KLF13,HMGB2,B2M
1	!	0.000371	220	400	18	0.045	0.082	GO:0048705	BP	1	skeletal system morphogenesis	1	GLG1,HOXB1,ARID5B,HOXA1,SFRP1,FOXN3,PPARGC1B,ANKRD11,HOXA7,HOXA5,HOXB4,HOXB5,TGFB2,FGF18,ACVR2B,SOX11,IMPAD1,SP5
1	!	0.0456	147	400	12	0.03	0.082	GO:0046546	BP	1	development of primary male sexual characteristics	1	ARID5B,DMRT1,NR0B1,BOK,KDM5A,SFRP1,CBL,TGFB2,ARID4A,HMGB2,HMGA2,EIF2S2
1	!	0.0456	147	400	12	0.03	0.082	GO:0008584	BP	1	male gonad development	1	ARID5B,DMRT1,NR0B1,BOK,KDM5A,SFRP1,CBL,TGFB2,ARID4A,HMGB2,HMGA2,EIF2S2
1	!	1.24e-08	455	400	34	0.085	0.075	GO:0001501	BP	1	skeletal system development	1	GLG1,CD44,SPARC,HOXB1,ARID5B,HOXC5,BBX,GNAQ,WASF2,HOXA1,FOXP1,SFRP1,CADM1,PPIB,FOXN3,PPARGC1B,LOXL2,GNA11,ANKRD11,HOXA7,HOXA5,HOXB4,HOXB5,TGFB2,PBX1,HMGA2,FGF18,ACVR2B,SOX11,IMPAD1,RUNX3,WFIKKN1,SP5,SOX4
1	!	0.032	191	400	14	0.035	0.073	GO:0045637	BP	1	regulation of myeloid cell differentiation	1	NFKBIA,CREB1,SMAP1,FOXP1,SFRP1,PPARGC1B,HOXA7,HOXA5,LYN,ZFP36,KLF13,HMGB2,CEBPB,B2M
1	!	0.0216	210	400	15	0.037	0.071	GO:0045444	BP	1	fat cell differentiation	1	FNDC5,KLF4,KLF5,RUNX1T1,ARID5B,TBL1X,CREB1,WWTR1,SFRP1,FOXO1,ZFP36,ZADH2,TRIM32,CEBPB,HMGA2
1	!	3.79e-06	745	400	40	0.1	0.054	GO:0000122	BP	1	negative regulation of transcription from RNA polymerase II promoter	1	NFIX,PEG3,KLF4,KLF5,RNF168,H2AFY,NKAP,NCOR1,FRK,ARID5B,FST,MTDH,CREBBP,DMRT1,NR0B1,TBL1X,TAF3,RTF1,WWTR1,REST,FOXP1,KDM5A,HOXA7,FOXQ1,HOXB4,ZFHX3,FOXF1,S100A1,FOXO1,ZFP36,PRMT6,TCF4,HMGA2,ACVR2B,HIPK2,SOX11,ATXN1L,RUNX3,PURB,ZBED6
1	!	0.00188	565	400	29	0.072	0.051	GO:0030855	BP	1	epithelial cell differentiation	1	KLF4,KLF5,H2AFY,ROCK1,DMRT1,NR0B1,CREB1,WWTR1,FOXP1,RDX,RPSA,PRKX,PPP1R16B,HOXA7,HOXA5,HOXB5,TGFB2,UBN1,FOXF1,ZFP36,ONECUT2,ARID4A,FZD2,CEBPB,PALLD,ACVR2B,SOX11,SOX4,ZFP703
1	!	1.18e-08	1166	400	58	0.145	0.05	GO:0045892	BP	1	negative regulation of transcription, DNA-templated	1	NFIX,PEG3,KLF4,ZP3,KLF5,RUNX1T1,RNF168,H2AFY,NKAP,NCOR1,FRK,ARID5B,FST,MTDH,CREBBP,DMRT1,NR0B1,TBL1X,TAF3,CREB1,RTF1,WWTR1,REST,FOXP1,KDM5A,DKK3,SFRP1,FOXN3,PPARGC1B,LOXL2,HOXA7,FOXQ1,HOXB4,ZFHX3,ZBTB38,FOXF1,PURA,S100A1,FOXO1,ZFP36,ARID4A,PRMT6,TCF4,HMGB2,CEBPB,HMGA2,ACVR2B,HIPK2,HIST1H2AK,SOX11,HIST1H2AH,ATXN1L,GM13119,RUNX3,MPHOSPH8,ZFP703,PURB,ZBED6
1	!	0.0126	523	400	26	0.065	0.05	GO:0080135	BP	1	regulation of cellular response to stress	1	KLF4,IER3,CD44,RNF168,NCOR1,DEK,DNAJC3,EPHA4,BOK,FKTN,FOXP1,SFRP1,NEK1,TIRAP,MIF,NTN3,TGFB2,LYN,FOXO1,TRIM32,HMGA2,TAOK3,HIPK2,USP51,CHCHD2,FIGN
1	!	4.87e-09	1240	400	61	0.152	0.049	GO:0051253	BP	1	negative regulation of RNA metabolic process	1	NFIX,PEG3,KLF4,ZP3,KLF5,RUNX1T1,CCNT1,RNF168,H2AFY,NKAP,NCOR1,FRK,ARID5B,FST,MTDH,PABPC1,CREBBP,DMRT1,NR0B1,TBL1X,TAF3,CREB1,RTF1,WWTR1,REST,SRSF9,FOXP1,KDM5A,DKK3,SFRP1,FOXN3,PPARGC1B,LOXL2,HOXA7,FOXQ1,HOXB4,ZFHX3,ZBTB38,FOXF1,PURA,S100A1,FOXO1,ZFP36,ARID4A,PRMT6,TCF4,HMGB2,CEBPB,HMGA2,ACVR2B,HIPK2,HIST1H2AK,SOX11,HIST1H2AH,ATXN1L,GM13119,RUNX3,MPHOSPH8,ZFP703,PURB,ZBED6
1	!	4.89e-07	1043	400	51	0.128	0.049	GO:0045944	BP	1	positive regulation of transcription from RNA polymerase II promoter	1	KLF6,NFIX,PEG3,KLF4,KLF5,NR2C2,POU2F2,CCNT1,HOXB1,PPP1R12A,NFKBIA,BRD4,DMRT1,TBL1X,UBE3A,CREB1,KLF7,NUCKS1,MED19,RTF1,WWTR1,PSIP1,REST,FOXP1,MAML2,PPARGC1B,ELF1,AGO2,PHF20,HOXA7,HOXA5,HOXB4,HOXB5,FOXF1,FOXO1,ONECUT2,ARID4A,PLAGL2,KLF13,PBX1,TCF4,HMGB2,CEBPB,HMGA2,EBF1,MAML3,HIPK2,SOX11,CHCHD2,RUNX3,SOX4
1	!	3.5e-08	1198	400	58	0.145	0.048	GO:1903507	BP	1	negative regulation of nucleic acid-templated transcription	1	NFIX,PEG3,KLF4,ZP3,KLF5,RUNX1T1,RNF168,H2AFY,NKAP,NCOR1,FRK,ARID5B,FST,MTDH,CREBBP,DMRT1,NR0B1,TBL1X,TAF3,CREB1,RTF1,WWTR1,REST,FOXP1,KDM5A,DKK3,SFRP1,FOXN3,PPARGC1B,LOXL2,HOXA7,FOXQ1,HOXB4,ZFHX3,ZBTB38,FOXF1,PURA,S100A1,FOXO1,ZFP36,ARID4A,PRMT6,TCF4,HMGB2,CEBPB,HMGA2,ACVR2B,HIPK2,HIST1H2AK,SOX11,HIST1H2AH,ATXN1L,GM13119,RUNX3,MPHOSPH8,ZFP703,PURB,ZBED6
1	!	3.61e-08	1199	400	58	0.145	0.048	GO:1902679	BP	1	negative regulation of RNA biosynthetic process	1	NFIX,PEG3,KLF4,ZP3,KLF5,RUNX1T1,RNF168,H2AFY,NKAP,NCOR1,FRK,ARID5B,FST,MTDH,CREBBP,DMRT1,NR0B1,TBL1X,TAF3,CREB1,RTF1,WWTR1,REST,FOXP1,KDM5A,DKK3,SFRP1,FOXN3,PPARGC1B,LOXL2,HOXA7,FOXQ1,HOXB4,ZFHX3,ZBTB38,FOXF1,PURA,S100A1,FOXO1,ZFP36,ARID4A,PRMT6,TCF4,HMGB2,CEBPB,HMGA2,ACVR2B,HIPK2,HIST1H2AK,SOX11,HIST1H2AH,ATXN1L,GM13119,RUNX3,MPHOSPH8,ZFP703,PURB,ZBED6
1	!	0.0399	525	400	25	0.062	0.048	GO:0071396	BP	1	cellular response to lipid	1	KLF4,NR2C2,ATP2B1,NFKBIA,MTDH,NR0B1,UBE3A,CREB1,REST,FOXP1,SFRP1,MIF,KLF9,PPARGC1B,LYN,FOXO1,ZFP36,PRKCE,EFNA5,RHOX13,HMGB2,CEBPB,HMGA2,B2M,ZFP703
1	!	6.08e-11	1758	400	80	0.2	0.046	GO:0006357	BP	1	regulation of transcription from RNA polymerase II promoter	1	KLF6,NFIX,PEG3,KLF4,KLF5,NR2C2,POU2F2,CCNT1,RNF168,H2AFY,NKAP,NCOR1,HOXB1,FRK,PPP1R12A,ARID5B,NFKBIA,DEK,FST,MTDH,CREBBP,BRD4,DMRT1,NR0B1,TBL1X,UBE3A,TAF3,CREB1,KLF7,NUCKS1,MED19,RTF1,WWTR1,PSIP1,REST,FOXP1,KDM5A,HMGN5,SFRP1,MAML2,PPARGC1B,ELF1,AGO2,PHF20,HOXA7,HOXA5,FOXQ1,HOXB4,HOXB5,ZFHX3,TGFB2,ZFP704,FOXF1,S100A1,FOXO1,ZFP36,ONECUT2,ARID4A,PRMT6,PLAGL2,KLF13,PBX1,PRKCB,TCF4,HMGB2,GPC3,CEBPB,HM…
1	!	3.75e-08	1371	400	63	0.158	0.046	GO:0045934	BP	1	negative regulation of nucleobase-containing compound metabolic process	1	NFIX,PEG3,KLF4,ZP3,KLF5,RUNX1T1,CCNT1,RNF168,H2AFY,NKAP,NCOR1,FRK,ARID5B,TEN1,FST,MTDH,PABPC1,CREBBP,DMRT1,SMC3,NR0B1,TBL1X,TAF3,CREB1,RTF1,WWTR1,REST,SRSF9,FOXP1,KDM5A,DKK3,SFRP1,FOXN3,PPARGC1B,LOXL2,HOXA7,FOXQ1,HOXB4,ZFHX3,ZBTB38,FOXF1,PURA,S100A1,FOXO1,ZFP36,ARID4A,PRMT6,TCF4,HMGB2,CEBPB,HMGA2,ACVR2B,HIPK2,HIST1H2AK,SOX11,HIST1H2AH,ATXN1L,GM13119,RUNX3,MPHOSPH8,ZFP703,PURB,ZBED6
1	!	3.94e-08	1338	400	62	0.155	0.046	GO:2000113	BP	1	negative regulation of cellular macromolecule biosynthetic process	1	NFIX,PEG3,KLF4,ZP3,KLF5,RUNX1T1,RNF168,H2AFY,NKAP,NCOR1,FRK,ARID5B,TEN1,FST,MTDH,CREBBP,DMRT1,SMC3,NR0B1,TBL1X,TAF3,CREB1,RTF1,WWTR1,REST,FOXP1,KDM5A,DKK3,SFRP1,FOXN3,PPARGC1B,LOXL2,AGO2,LARP1,HOXA7,FOXQ1,HOXB4,ZFHX3,ZBTB38,FOXF1,PURA,S100A1,FOXO1,ZFP36,ARID4A,PRMT6,TCF4,HMGB2,CEBPB,HMGA2,ACVR2B,HIPK2,HIST1H2AK,SOX11,HIST1H2AH,ATXN1L,GM13119,RUNX3,MPHOSPH8,ZFP703,PURB,ZBED6
1	!	1.64e-07	1315	400	60	0.15	0.046	GO:0045893	BP	1	positive regulation of transcription, DNA-templated	1	KLF6,NFIX,PEG3,KLF4,ZP3,KLF5,NR2C2,POU2F2,CCNT1,HOXB1,PPP1R12A,PCBD1,NFKBIA,CREBBP,BRD4,DMRT1,TBL1X,UBE3A,CREB1,KLF7,NUCKS1,MED19,RTF1,WWTR1,PSIP1,REST,FOXP1,KDM5A,SFRP1,MAML2,ANKRD49,FOXN3,PPARGC1B,ELF1,AGO2,PHF20,HOXA7,HOXA5,HOXB4,HOXB5,ZFHX3,FOXF1,FOXO1,ONECUT2,ARID4A,FZD2,PLAGL2,KLF13,PBX1,TCF4,HMGB2,CEBPB,HMGA2,EBF1,MAML3,HIPK2,SOX11,CHCHD2,RUNX3,SOX4
1	!	1.64e-07	1315	400	60	0.15	0.046	GO:1903508	BP	1	positive regulation of nucleic acid-templated transcription	1	KLF6,NFIX,PEG3,KLF4,ZP3,KLF5,NR2C2,POU2F2,CCNT1,HOXB1,PPP1R12A,PCBD1,NFKBIA,CREBBP,BRD4,DMRT1,TBL1X,UBE3A,CREB1,KLF7,NUCKS1,MED19,RTF1,WWTR1,PSIP1,REST,FOXP1,KDM5A,SFRP1,MAML2,ANKRD49,FOXN3,PPARGC1B,ELF1,AGO2,PHF20,HOXA7,HOXA5,HOXB4,HOXB5,ZFHX3,FOXF1,FOXO1,ONECUT2,ARID4A,FZD2,PLAGL2,KLF13,PBX1,TCF4,HMGB2,CEBPB,HMGA2,EBF1,MAML3,HIPK2,SOX11,CHCHD2,RUNX3,SOX4
1	!	1.69e-07	1316	400	60	0.15	0.046	GO:1902680	BP	1	positive regulation of RNA biosynthetic process	1	KLF6,NFIX,PEG3,KLF4,ZP3,KLF5,NR2C2,POU2F2,CCNT1,HOXB1,PPP1R12A,PCBD1,NFKBIA,CREBBP,BRD4,DMRT1,TBL1X,UBE3A,CREB1,KLF7,NUCKS1,MED19,RTF1,WWTR1,PSIP1,REST,FOXP1,KDM5A,SFRP1,MAML2,ANKRD49,FOXN3,PPARGC1B,ELF1,AGO2,PHF20,HOXA7,HOXA5,HOXB4,HOXB5,ZFHX3,FOXF1,FOXO1,ONECUT2,ARID4A,FZD2,PLAGL2,KLF13,PBX1,TCF4,HMGB2,CEBPB,HMGA2,EBF1,MAML3,HIPK2,SOX11,CHCHD2,RUNX3,SOX4
1	!	8.74e-08	1399	400	63	0.158	0.045	GO:0010558	BP	1	negative regulation of macromolecule biosynthetic process	1	NFIX,PEG3,KLF4,ZP3,KLF5,RUNX1T1,RNF168,H2AFY,NKAP,NCOR1,FRK,ARID5B,TEN1,FST,MTDH,CREBBP,DMRT1,SMC3,NR0B1,TBL1X,TAF3,CREB1,RTF1,WWTR1,REST,FOXP1,KDM5A,DKK3,RNF128,SFRP1,FOXN3,PPARGC1B,LOXL2,AGO2,LARP1,HOXA7,FOXQ1,HOXB4,ZFHX3,ZBTB38,FOXF1,PURA,S100A1,FOXO1,ZFP36,ARID4A,PRMT6,TCF4,HMGB2,CEBPB,HMGA2,ACVR2B,HIPK2,HIST1H2AK,SOX11,HIST1H2AH,ATXN1L,GM13119,RUNX3,MPHOSPH8,ZFP703,PURB,ZBED6
1	!	9.58e-08	1367	400	62	0.155	0.045	GO:0051254	BP	1	positive regulation of RNA metabolic process	1	KLF6,NFIX,PEG3,KLF4,ZP3,KLF5,NR2C2,POU2F2,CCNT1,HOXB1,PPP1R12A,PCBD1,NFKBIA,PABPC1,CREBBP,BRD4,DMRT1,TBL1X,UBE3A,CREB1,KLF7,NUCKS1,MED19,RTF1,WWTR1,PSIP1,REST,FOXP1,KDM5A,SFRP1,MAML2,ANKRD49,FOXN3,PPARGC1B,ELF1,AGO2,PHF20,HOXA7,HOXA5,HOXB4,HOXB5,ZFHX3,FOXF1,FOXO1,ZFP36,ONECUT2,ARID4A,FZD2,PLAGL2,KLF13,PBX1,TCF4,HMGB2,CEBPB,HMGA2,EBF1,MAML3,HIPK2,SOX11,CHCHD2,RUNX3,SOX4
1	!	0.0289	650	400	29	0.072	0.045	GO:0009792	BP	1	embryo development ending in birth or egg hatching	1	ZP3,PHLDA2,HOXB1,NMT1,DAD1,HOXC5,BRD4,RTF1,HOXA1,PRICKLE2,FOXP1,APBA2,SFRP1,ANKRD11,GPI1,THOC2,HOXA7,HOXA5,HOXB4,HOXB5,TGFB2,FOXF1,FZD2,PBX1,CEBPB,FXN,SOX11,EIF2S2,SOX4
1	!	3.67e-10	1818	400	80	0.2	0.044	GO:0006366	BP	1	transcription from RNA polymerase II promoter	1	KLF6,NFIX,PEG3,KLF4,KLF5,NR2C2,POU2F2,CCNT1,RNF168,H2AFY,NKAP,NCOR1,HOXB1,FRK,PPP1R12A,ARID5B,NFKBIA,DEK,FST,MTDH,CREBBP,BRD4,DMRT1,NR0B1,TBL1X,UBE3A,TAF3,CREB1,KLF7,NUCKS1,MED19,RTF1,WWTR1,PSIP1,REST,FOXP1,KDM5A,HMGN5,SFRP1,MAML2,PPARGC1B,ELF1,AGO2,PHF20,HOXA7,HOXA5,FOXQ1,HOXB4,HOXB5,ZFHX3,TGFB2,ZFP704,FOXF1,S100A1,FOXO1,ZFP36,ONECUT2,ARID4A,PRMT6,PLAGL2,KLF13,PBX1,PRKCB,TCF4,HMGB2,GPC3,CEBPB,HM…
1	!	3.62e-08	1546	400	68	0.17	0.044	GO:0010557	BP	1	positive regulation of macromolecule biosynthetic process	1	KLF6,NFIX,PEG3,KLF4,ZP3,KLF5,NR2C2,POU2F2,CCNT1,NCOR1,HOXB1,PPP1R12A,PCBD1,NFKBIA,HSP90AA1,DNAJC3,CREBBP,BRD4,DMRT1,TBL1X,UBE3A,CREB1,KLF7,NUCKS1,MED19,RTF1,WWTR1,PSIP1,REST,FOXP1,KDM5A,SFRP1,MAML2,ANKRD49,TIRAP,LARP4B,FOXN3,PPARGC1B,PARM1,ELF1,AGO2,LARP1,PHF20,HOXA7,HOXA5,HOXB4,HOXB5,ZFHX3,TGFB2,FOXF1,FOXO1,ONECUT2,ARID4A,FZD2,PLAGL2,KLF13,PBX1,TCF4,HMGB2,CEBPB,HMGA2,EBF1,MAML3,HIPK2,SOX11,CHCHD…
1	!	1.91e-07	1533	400	66	0.165	0.043	GO:0010629	BP	1	negative regulation of gene expression	1	NFIX,PEG3,KLF4,GLG1,ZP3,KLF5,RUNX1T1,CCNT1,RNF168,H2AFY,NKAP,NCOR1,FRK,ARID5B,FST,MTDH,PABPC1,CREBBP,DMRT1,NR0B1,TBL1X,TAF3,CREB1,RTF1,WWTR1,REST,SRSF9,FOXP1,KDM5A,DKK3,SFRP1,MIF,FOXN3,PPARGC1B,LOXL2,AGO2,LARP1,HOXA7,FOXQ1,HOXB4,ZFHX3,TGFB2,ZBTB38,FOXF1,PURA,S100A1,FOXO1,ZFP36,ARID4A,PRMT6,TCF4,HMGB2,CEBPB,HMGA2,ACVR2B,HIPK2,HIST1H2AK,SOX11,HIST1H2AH,ATXN1L,GM13119,RUNX3,MPHOSPH8,ZFP703,PURB,ZBED6
1	!	5.34e-07	1462	400	63	0.158	0.043	GO:0031327	BP	1	negative regulation of cellular biosynthetic process	1	NFIX,PEG3,KLF4,ZP3,KLF5,RUNX1T1,RNF168,H2AFY,NKAP,NCOR1,FRK,ARID5B,TEN1,FST,MTDH,CREBBP,DMRT1,SMC3,NR0B1,TBL1X,TAF3,CREB1,RTF1,WWTR1,REST,FOXP1,KDM5A,DKK3,RNF128,SFRP1,FOXN3,PPARGC1B,LOXL2,AGO2,LARP1,HOXA7,FOXQ1,HOXB4,ZFHX3,ZBTB38,FOXF1,PURA,S100A1,FOXO1,ZFP36,ARID4A,PRMT6,TCF4,HMGB2,CEBPB,HMGA2,ACVR2B,HIPK2,HIST1H2AK,SOX11,HIST1H2AH,ATXN1L,GM13119,RUNX3,MPHOSPH8,ZFP703,PURB,ZBED6
1	!	8.67e-08	1686	400	71	0.177	0.042	GO:0009891	BP	1	positive regulation of biosynthetic process	1	KLF6,NFIX,PEG3,KLF4,ZP3,KLF5,NR2C2,POU2F2,CCNT1,NCOR1,HOXB1,PPP1R12A,PCBD1,NFKBIA,HSP90AA1,DNAJC3,CREBBP,GUCA1A,BRD4,STARD4,DMRT1,TBL1X,ABHD6,UBE3A,CREB1,KLF7,NUCKS1,MED19,RTF1,WWTR1,PSIP1,REST,FOXP1,KDM5A,SFRP1,MAML2,ANKRD49,TIRAP,LARP4B,FOXN3,PPARGC1B,PARM1,ELF1,AGO2,LARP1,PHF20,HOXA7,HOXA5,HOXB4,HOXB5,ZFHX3,TGFB2,FOXF1,FOXO1,ONECUT2,ARID4A,FZD2,PLAGL2,KLF13,PBX1,TCF4,HMGB2,CEBPB,HMGA2,EBF1,MAM…
1	!	2.91e-07	1658	400	69	0.172	0.042	GO:0031328	BP	1	positive regulation of cellular biosynthetic process	1	KLF6,NFIX,PEG3,KLF4,ZP3,KLF5,NR2C2,POU2F2,CCNT1,NCOR1,HOXB1,PPP1R12A,PCBD1,NFKBIA,HSP90AA1,DNAJC3,CREBBP,GUCA1A,BRD4,STARD4,DMRT1,TBL1X,UBE3A,CREB1,KLF7,NUCKS1,MED19,RTF1,WWTR1,PSIP1,REST,FOXP1,KDM5A,SFRP1,MAML2,ANKRD49,TIRAP,LARP4B,FOXN3,PPARGC1B,PARM1,ELF1,AGO2,LARP1,PHF20,HOXA7,HOXA5,HOXB4,HOXB5,ZFHX3,FOXF1,FOXO1,ONECUT2,ARID4A,FZD2,PLAGL2,KLF13,PBX1,TCF4,HMGB2,CEBPB,HMGA2,EBF1,MAML3,HIPK2,SOX…
1	!	1e-06	1485	400	63	0.158	0.042	GO:0009890	BP	1	negative regulation of biosynthetic process	1	NFIX,PEG3,KLF4,ZP3,KLF5,RUNX1T1,RNF168,H2AFY,NKAP,NCOR1,FRK,ARID5B,TEN1,FST,MTDH,CREBBP,DMRT1,SMC3,NR0B1,TBL1X,TAF3,CREB1,RTF1,WWTR1,REST,FOXP1,KDM5A,DKK3,RNF128,SFRP1,FOXN3,PPARGC1B,LOXL2,AGO2,LARP1,HOXA7,FOXQ1,HOXB4,ZFHX3,ZBTB38,FOXF1,PURA,S100A1,FOXO1,ZFP36,ARID4A,PRMT6,TCF4,HMGB2,CEBPB,HMGA2,ACVR2B,HIPK2,HIST1H2AK,SOX11,HIST1H2AH,ATXN1L,GM13119,RUNX3,MPHOSPH8,ZFP703,PURB,ZBED6
1	!	4.21e-10	2192	400	90	0.225	0.041	GO:0051172	BP	1	negative regulation of nitrogen compound metabolic process	1	NFIX,PEG3,KLF4,GLG1,ZP3,CD44,KLF5,RUNX1T1,CCNT1,RNF168,H2AFY,NKAP,NCOR1,FRK,ARID5B,TEN1,FST,DNAJC3,MTDH,PABPC1,DEPTOR,CREBBP,FETUB,ROCK1,GNAQ,DMRT1,SMC3,NR0B1,TBL1X,TAF3,CREB1,RTF1,WWTR1,FKTN,REST,SRSF9,FOXP1,KDM5A,DKK3,RNF128,SFRP1,PRKAR2A,MIF,FOXN3,PPARGC1B,LOXL2,CBL,GPI1,NTN3,AGO2,LARP1,PPP1R16B,HOXA7,FOXQ1,HOXB4,ZFHX3,PCSK1N,ZBTB38,LYN,FOXF1,PURA,S100A1,FOXO1,ZFP36,PRKCE,DUSP18,ARID4A,PRMT6,S…
1	!	6.34e-07	1651	400	68	0.17	0.041	GO:0010628	BP	1	positive regulation of gene expression	1	KLF6,NFIX,PEG3,KLF4,ZP3,KLF5,NR2C2,POU2F2,CCNT1,H2AFY,NCOR1,HOXB1,PPP1R12A,PCBD1,NFKBIA,DNAJC3,PABPC1,CREBBP,BRD4,DMRT1,TBL1X,UBE3A,CREB1,KLF7,NUCKS1,MED19,RTF1,WWTR1,PSIP1,REST,FOXP1,KDM5A,SFRP1,MAML2,ANKRD49,RDX,LARP4B,FOXN3,PPARGC1B,ELF1,AGO2,LARP1,PHF20,HOXA7,HOXA5,HOXB4,HOXB5,ZFHX3,TGFB2,FOXF1,FOXO1,ONECUT2,ARID4A,FZD2,PLAGL2,KLF13,PBX1,TCF4,HMGB2,CEBPB,HMGA2,EBF1,MAML3,HIPK2,SOX11,CHCHD2,RU…
1	!	1.03e-06	1596	400	66	0.165	0.041	GO:0045935	BP	1	positive regulation of nucleobase-containing compound metabolic process	1	KLF6,NFIX,PEG3,KLF4,ZP3,KLF5,NR2C2,POU2F2,CCNT1,RNF168,HOXB1,PPP1R12A,PCBD1,NFKBIA,HSP90AA1,PABPC1,CREBBP,GUCA1A,BRD4,DMRT1,TBL1X,UBE3A,CREB1,KLF7,NUCKS1,MED19,RTF1,WWTR1,PSIP1,REST,FOXP1,KDM5A,SFRP1,MAML2,ANKRD49,FOXN3,PPARGC1B,PARM1,ELF1,AGO2,PHF20,HOXA7,HOXA5,HOXB4,HOXB5,ZFHX3,FOXF1,FOXO1,ZFP36,ONECUT2,ARID4A,FZD2,PLAGL2,KLF13,PBX1,TCF4,HMGB2,CEBPB,HMGA2,EBF1,MAML3,HIPK2,SOX11,CHCHD2,RUNX3,SOX4
1	!	0.00204	1013	400	42	0.105	0.041	GO:0009790	BP	1	embryo development	1	KLF4,ZP3,NR2C2,PHLDA2,HOXB1,NMT1,DAD1,HOXC5,BRD4,GNAQ,NRP1,RAB14,RTF1,EXOC4,HOXA1,PRICKLE2,FOXP1,APBA2,SFRP1,ANKRD11,GPI1,THOC2,HOXA7,HOXA5,HOXB4,HOXB5,TGFB2,FOXF1,TENM4,FZD2,PBX1,GPC3,CEBPB,HMGA2,FXN,ACVR2B,HIPK2,SOX11,IMPAD1,TOP1,EIF2S2,SOX4
1	!	0.0443	808	400	33	0.083	0.041	GO:0032940	BP	1	secretion by cell	1	RAB3B,ZP3,KIF5B,POU2F2,LPL,RASL10B,OXCT1,GNAQ,CPLX2,CREB1,STEAP3,REST,EXOC4,FOXP1,CORO1A,SFRP1,CADM1,MIF,CBL,SYN1,TGFB2,LYN,FOXF1,PRKCE,EFNA5,SYT12,HMGA2,ACVR2B,SYT9,SOX11,SYT11,SOX4,RAB11B
1	!	1.87e-09	2327	400	92	0.23	0.04	GO:0031324	BP	1	negative regulation of cellular metabolic process	1	NFIX,PEG3,KLF4,GLG1,ZP3,CD44,KLF5,RUNX1T1,CCNT1,RNF168,H2AFY,NKAP,NCOR1,FRK,ARID5B,TEN1,FST,DNAJC3,MTDH,PABPC1,DEPTOR,CREBBP,FETUB,ROCK1,GNAQ,DMRT1,SMC3,NR0B1,TBL1X,TAF3,CREB1,RTF1,WWTR1,FKTN,REST,SRSF9,FOXP1,KDM5A,DKK3,RNF128,SFRP1,PRKAR2A,MIF,FOXN3,PPARGC1B,LOXL2,CBL,GPI1,NTN3,AGO2,LARP1,PPP1R16B,HOXA7,FOXQ1,HOXB4,ZFHX3,TGFB2,PCSK1N,UBN1,ZBTB38,LYN,FOXF1,PURA,S100A1,FOXO1,ZFP36,PRKCE,DUSP18,ARI…
1	!	3.26e-09	2311	400	91	0.228	0.039	GO:0010605	BP	1	negative regulation of macromolecule metabolic process	1	NFIX,PEG3,KLF4,GLG1,ZP3,CD44,KLF5,RUNX1T1,CCNT1,RNF168,H2AFY,NKAP,NCOR1,FRK,ARID5B,TEN1,FST,DNAJC3,MTDH,PABPC1,DEPTOR,CREBBP,FETUB,ROCK1,GNAQ,DMRT1,SMC3,NR0B1,TBL1X,TAF3,CREB1,RTF1,WWTR1,FKTN,REST,SRSF9,FOXP1,KDM5A,DKK3,RNF128,SFRP1,PRKAR2A,MIF,FOXN3,PPARGC1B,LOXL2,CBL,GPI1,NTN3,AGO2,LARP1,PPP1R16B,HOXA7,FOXQ1,HOXB4,ZFHX3,TGFB2,PCSK1N,ZBTB38,LYN,FOXF1,PURA,S100A1,FOXO1,ZFP36,PRKCE,DUSP18,ARID4A,P…
1	!	0.0211	1036	400	40	0.1	0.039	GO:0060429	BP	1	epithelium development	1	KLF4,KLF5,H2AFY,FST,ROCK1,DMRT1,NR0B1,NRP1,CREB1,EPHA4,WWTR1,FOXP1,SFRP1,RDX,RPSA,PRKX,PPP1R16B,HOXA7,HOXA5,FOXQ1,HOXB4,HOXB5,TGFB2,UBN1,FOXF1,ZFP36,ONECUT2,ARID4A,FZD2,PBX1,GPC3,CEBPB,HMGA2,PALLD,ACVR2B,SOX11,RUNX3,SOX4,ZFP703,PDPN
1	!	0.0225	964	400	38	0.095	0.039	GO:0048646	BP	1	anatomical structure formation involved in morphogenesis	1	NFIX,KLF4,ZP3,KLF5,SPARC,HOXB1,MTDH,ROCK1,NRP1,RTF1,WASF2,EXOC4,HOXA1,PRICKLE2,FOXP1,SFRP1,PPARGC1B,LOXL2,PRKX,GPI1,NTN3,PPP1R16B,HOXA7,HOXA5,TGFB2,FOXF1,FOXO1,TENM4,FZD2,PRKCB,TCF4,HMGA2,FGF18,ACVR2B,HIPK2,SOX11,SOX4,PDPN
1	!	0.0306	940	400	37	0.092	0.039	GO:0072359	BP	1	circulatory system development	1	KLF4,KLF5,SPARC,OXCT1,MTDH,ROCK1,GNAQ,NRP1,CREB1,WASF2,REST,HOXA1,FOXP1,SLITRK5,LOXL2,GNA11,PRKX,GPI1,PPP1R16B,HOXA7,HOXA5,NEXN,TGFB2,FOXF1,FOXO1,TENM4,FZD2,PRKCB,TCF4,GPC3,FGF18,MYL3,ACVR2B,HIPK2,SOX11,SOX4,PDPN
1	!	0.000291	1568	400	59	0.147	0.038	GO:0045595	BP	1	regulation of cell differentiation	1	FNDC5,KLF4,GLG1,KLF5,NR2C2,RUNX1T1,LPL,H2AFY,NKAP,NFKBIA,HSP90AA1,ROCK1,GNAQ,NR0B1,NRP1,CREB1,SMAP1,EPHA4,WWTR1,REST,FOXP1,SFRP1,MGLL,PPARGC1B,LOXL2,GNA11,PRKX,MBNL3,NTN3,THOC2,SSH2,HOXA7,HOXA5,HOXB4,ZFHX3,TGFB2,LYN,FOXF1,FOXO1,ZFP36,TENM4,EFNA5,ZADH2,SORL1,TRIM32,KLF13,PBX1,MAP1B,TCF4,HMGB2,CEBPB,HMGA2,FGF18,B2M,ACVR2B,SOX11,GM13119,RUNX3,ZFP703
1	!	0.0203	1187	400	44	0.11	0.037	GO:0051094	BP	1	positive regulation of developmental process	1	FNDC5,ZP3,KLF5,NR2C2,LPL,H2AFY,NKAP,HSP90AA1,FST,MTDH,DMRT1,NRP1,CREB1,SMAP1,EPHA4,WWTR1,FOXP1,SFRP1,PPIB,SLITRK5,PPARGC1B,LOXL2,NTN3,PPP1R16B,HOXA5,HOXB4,TGFB2,LYN,ZFP36,TENM4,EFNA5,TRIM32,MAP1B,PRKCB,TCF4,HMGB2,CEBPB,HMGA2,FGF18,ACVR2B,HIPK2,SOX11,ATXN1L,ZFP703
1	!	1.79e-07	2526	400	92	0.23	0.036	GO:0009892	BP	1	negative regulation of metabolic process	1	NFIX,PEG3,KLF4,GLG1,ZP3,CD44,KLF5,RUNX1T1,CCNT1,RNF168,H2AFY,NKAP,NCOR1,FRK,ARID5B,TEN1,FST,DNAJC3,MTDH,PABPC1,DEPTOR,CREBBP,FETUB,ROCK1,GNAQ,DMRT1,SMC3,NR0B1,TBL1X,TAF3,CREB1,RTF1,WWTR1,FKTN,REST,SRSF9,FOXP1,KDM5A,DKK3,RNF128,SFRP1,PRKAR2A,MIF,FOXN3,PPARGC1B,LOXL2,CBL,GPI1,NTN3,AGO2,LARP1,PPP1R16B,HOXA7,FOXQ1,HOXB4,ZFHX3,TGFB2,PCSK1N,UBN1,ZBTB38,LYN,FOXF1,PURA,S100A1,FOXO1,ZFP36,PRKCE,DUSP18,ARI…
1	!	1.84e-07	2608	400	94	0.235	0.036	GO:0051173	BP	1	positive regulation of nitrogen compound metabolic process	1	KLF6,CCND2,NFIX,PEG3,KLF4,ZP3,CD44,KLF5,NR2C2,RPLP1,POU2F2,CCNT1,RNF168,PCOLCE2,NCOR1,HOXB1,PPP1R12A,PCBD1,NFKBIA,HSP90AA1,DNAJC3,PABPC1,CREBBP,GUCA1A,BRD4,DMRT1,TBL1X,UBE3A,NRP1,CREB1,KLF7,EPHA4,BOK,NUCKS1,MED19,EHD4,RTF1,WWTR1,PSIP1,REST,FOXP1,KDM5A,SFRP1,MAML2,ANKRD49,TIRAP,RDX,RNF125,MIF,LARP4B,FOXN3,PPARGC1B,PARM1,EGLN3,ELF1,AGO2,LARP1,PPP1R16B,PHF20,HOXA7,HOXA5,HOXB4,HOXB5,ZFHX3,TGFB2,LYN,F…
1	!	1.16e-06	2699	400	94	0.235	0.035	GO:0010604	BP	1	positive regulation of macromolecule metabolic process	1	KLF6,CCND2,NFIX,PEG3,KLF4,ZP3,CD44,KLF5,NR2C2,RPLP1,POU2F2,CCNT1,RNF168,PCOLCE2,H2AFY,NCOR1,HOXB1,PPP1R12A,PCBD1,NFKBIA,HSP90AA1,DNAJC3,PABPC1,CREBBP,BRD4,DMRT1,TBL1X,UBE3A,NRP1,CREB1,KLF7,EPHA4,BOK,NUCKS1,MED19,EHD4,RTF1,WWTR1,PSIP1,REST,FOXP1,KDM5A,SFRP1,MAML2,ANKRD49,TIRAP,RDX,RNF125,MIF,LARP4B,FOXN3,PPARGC1B,PARM1,EGLN3,ELF1,AGO2,LARP1,PPP1R16B,PHF20,HOXA7,HOXA5,HOXB4,HOXB5,ZFHX3,TGFB2,LYN,FO…
1	!	1.72e-06	2719	400	94	0.235	0.035	GO:0031325	BP	1	positive regulation of cellular metabolic process	1	KLF6,CCND2,NFIX,PEG3,KLF4,ZP3,CD44,KLF5,NR2C2,RPLP1,POU2F2,CCNT1,RNF168,PCOLCE2,NCOR1,HOXB1,PPP1R12A,PCBD1,NFKBIA,HSP90AA1,DNAJC3,MTDH,PABPC1,CREBBP,GUCA1A,BRD4,STARD4,DMRT1,TBL1X,UBE3A,NRP1,CREB1,KLF7,EPHA4,BOK,NUCKS1,MED19,EHD4,RTF1,WWTR1,PSIP1,REST,FOXP1,KDM5A,SFRP1,MAML2,ANKRD49,TIRAP,RDX,RNF125,MIF,LARP4B,FOXN3,PPARGC1B,PARM1,EGLN3,ELF1,AGO2,LARP1,PPP1R16B,PHF20,HOXA7,HOXA5,HOXB4,HOXB5,ZFHX3…
1	!	2.1e-05	2233	400	79	0.198	0.035	GO:0050793	BP	1	regulation of developmental process	1	FNDC5,KLF4,GLG1,ZP3,KLF5,NR2C2,RUNX1T1,PHLDA2,LPL,H2AFY,NKAP,SPARC,NFKBIA,HSP90AA1,FST,MTDH,ROCK1,GNAQ,DMRT1,NR0B1,NRP1,CREB1,SMAP1,EPHA4,WWTR1,REST,FOXP1,CORO1A,SFRP1,RDX,PPIB,MGLL,SLITRK5,MIF,PPARGC1B,LOXL2,GNA11,PRKX,MBNL3,NTN3,THOC2,PPP1R16B,SSH2,HOXA7,HOXA5,HOXB4,ZFHX3,TGFB2,LYN,FOXF1,FOXO1,ZFP36,TENM4,EFNA5,ZADH2,SORL1,FZD2,TRIM32,KLF13,PBX1,MAP1B,PRKCB,TCF4,HMGB2,GPC3,CEBPB,HMGA2,FGF18,FXN…
1	!	0.00464	1665	400	58	0.145	0.035	GO:2000026	BP	1	regulation of multicellular organismal development	1	KLF4,GLG1,ZP3,NR2C2,RUNX1T1,PHLDA2,H2AFY,NKAP,SPARC,NFKBIA,HSP90AA1,FST,MTDH,ROCK1,DMRT1,NRP1,CREB1,SMAP1,EPHA4,WWTR1,REST,FOXP1,SFRP1,MGLL,SLITRK5,PPARGC1B,LOXL2,PRKX,THOC2,PPP1R16B,SSH2,HOXA7,HOXA5,ZFHX3,TGFB2,LYN,ZFP36,TENM4,EFNA5,SORL1,FZD2,TRIM32,KLF13,PBX1,MAP1B,PRKCB,TCF4,HMGB2,GPC3,CEBPB,HMGA2,FGF18,B2M,ACVR2B,HIPK2,SOX11,ATXN1L,ZFP703
1	!	8.87e-08	3361	400	113	0.282	0.034	GO:0006355	BP	1	regulation of transcription, DNA-templated	1	KLF6,HOXA4,NFIX,PEG3,KLF4,ZP3,KLF5,NR2C2,RUNX1T1,POU2F2,CCNT1,RNF168,H2AFY,NKAP,NCOR1,HOXB1,FRK,PPP1R12A,ARID5B,PCBD1,NFKBIA,DEK,FST,MTDH,HOXC5,CREBBP,BBX,BRD4,DMRT1,NR0B1,TBL1X,UBE3A,TAF3,CREB1,KLF7,NUCKS1,MED19,RTF1,WWTR1,ZFP618,PSIP1,BNC2,REST,HOXA1,FOXP1,KDM5A,DPF1,DKK3,HMGN5,SFRP1,MAML2,ANKRD49,TIRAP,FOXN3,PPARGC1B,LOXL2,BAZ1A,ELF1,NTN3,AGO2,PHF20,HOXA7,HOXA5,FOXQ1,HOXB4,HOXB5,ZFHX3,TGFB2,ZF…
1	!	1.64e-06	2925	400	99	0.247	0.034	GO:0009893	BP	1	positive regulation of metabolic process	1	KLF6,CCND2,NFIX,PEG3,KLF4,ZP3,CD44,KLF5,NR2C2,RPLP1,POU2F2,CCNT1,RNF168,PCOLCE2,H2AFY,NCOR1,HOXB1,PPP1R12A,PCBD1,NFKBIA,HSP90AA1,DNAJC3,MTDH,PABPC1,CREBBP,GUCA1A,BRD4,STARD4,DMRT1,TBL1X,ABHD6,UBE3A,NRP1,CREB1,KLF7,EPHA4,BOK,NUCKS1,MED19,EHD4,RTF1,WWTR1,PSIP1,REST,FOXP1,KDM5A,SFRP1,MAML2,ANKRD49,TIRAP,RDX,RNF125,MIF,LARP4B,FOXN3,PPARGC1B,PARM1,EGLN3,ELF1,AGO2,LARP1,PPP1R16B,PHF20,HOXA7,HOXA5,HOXB4…
1	!	0.000129	2287	400	78	0.195	0.034	GO:0009653	BP	1	anatomical structure morphogenesis	1	NFIX,KLF4,GLG1,ZP3,KLF5,KIF5B,PHLDA2,SPARC,HOXB1,ARID5B,MTDH,ROCK1,GNAQ,LIPA,DMRT1,NRP1,CREB1,KLF7,EPHA4,RTF1,WWTR1,AQP3,ELAVL4,WASF2,EXOC4,HOXA1,PRICKLE2,FOXP1,CORO1A,SFRP1,RDX,CADM1,MGLL,SLITRK5,FOXN3,PPARGC1B,LOXL2,ANKRD11,PRKX,GPI1,NTN3,THOC2,PPP1R16B,SSH2,HOXA7,HOXA5,FOXQ1,HOXB4,HOXB5,TGFB2,FOXF1,FOXO1,NYAP1,ONECUT2,TENM4,EFNA5,FZD2,OPA3,PBX1,MAP1B,PRKCB,TCF4,GPC3,CEBPB,HMGA2,FGF18,PALLD,MYL…
1	!	1e-08	3716	400	124	0.31	0.033	GO:2000112	BP	1	regulation of cellular macromolecule biosynthetic process	1	KLF6,HOXA4,NFIX,PEG3,KLF4,ZP3,KLF5,NR2C2,RUNX1T1,RPLP1,POU2F2,CCNT1,RNF168,H2AFY,NKAP,NCOR1,HOXB1,FRK,PPP1R12A,ARID5B,PCBD1,TEN1,NFKBIA,HSP90AA1,DEK,FST,DNAJC3,MTDH,HOXC5,CREBBP,BBX,BRD4,DMRT1,SMC3,NR0B1,TBL1X,UBE3A,TAF3,CREB1,KLF7,EIF5B,NUCKS1,MED19,RTF1,WWTR1,ZFP618,FKTN,PSIP1,BNC2,REST,IGF2BP3,HOXA1,FOXP1,KDM5A,DPF1,DKK3,HMGN5,SFRP1,MAML2,ANKRD49,TIRAP,LARP4B,FOXN3,PPARGC1B,LOXL2,PARM1,BAZ1A,E…
1	!	1.33e-08	3818	400	126	0.315	0.033	GO:0010556	BP	1	regulation of macromolecule biosynthetic process	1	KLF6,HOXA4,NFIX,PEG3,KLF4,ZP3,KLF5,NR2C2,RUNX1T1,RPLP1,POU2F2,CCNT1,RNF168,H2AFY,NKAP,NCOR1,HOXB1,FRK,PPP1R12A,ARID5B,PCBD1,TEN1,NFKBIA,HSP90AA1,DEK,FST,SAMD8,DNAJC3,MTDH,HOXC5,CREBBP,BBX,BRD4,DMRT1,SMC3,NR0B1,TBL1X,UBE3A,TAF3,CREB1,KLF7,EIF5B,NUCKS1,MED19,RTF1,WWTR1,ZFP618,FKTN,PSIP1,BNC2,REST,IGF2BP3,HOXA1,FOXP1,KDM5A,DPF1,DKK3,HMGN5,RNF128,SFRP1,MAML2,ANKRD49,TIRAP,LARP4B,FOXN3,PPARGC1B,LOXL2,…
1	!	9.86e-08	3495	400	116	0.29	0.033	GO:0051252	BP	1	regulation of RNA metabolic process	1	KLF6,HOXA4,NFIX,PEG3,KLF4,ZP3,KLF5,NR2C2,RUNX1T1,POU2F2,CCNT1,RNF168,H2AFY,NKAP,NCOR1,HOXB1,FRK,PPP1R12A,ARID5B,PCBD1,NFKBIA,DEK,FST,MTDH,PABPC1,HOXC5,CREBBP,BBX,BRD4,DMRT1,NR0B1,TBL1X,UBE3A,TAF3,CREB1,KLF7,NUCKS1,MED19,RTF1,WWTR1,ZFP618,PSIP1,BNC2,REST,SRSF9,HOXA1,FOXP1,KDM5A,DPF1,DKK3,HMGN5,SFRP1,MAML2,ANKRD49,TIRAP,FOXN3,PPARGC1B,LOXL2,BAZ1A,MBNL3,ELF1,NTN3,AGO2,PHF20,HOXA7,HOXA5,FOXQ1,HOXB4,H…
1	!	1.31e-07	3382	400	113	0.282	0.033	GO:1903506	BP	1	regulation of nucleic acid-templated transcription	1	KLF6,HOXA4,NFIX,PEG3,KLF4,ZP3,KLF5,NR2C2,RUNX1T1,POU2F2,CCNT1,RNF168,H2AFY,NKAP,NCOR1,HOXB1,FRK,PPP1R12A,ARID5B,PCBD1,NFKBIA,DEK,FST,MTDH,HOXC5,CREBBP,BBX,BRD4,DMRT1,NR0B1,TBL1X,UBE3A,TAF3,CREB1,KLF7,NUCKS1,MED19,RTF1,WWTR1,ZFP618,PSIP1,BNC2,REST,HOXA1,FOXP1,KDM5A,DPF1,DKK3,HMGN5,SFRP1,MAML2,ANKRD49,TIRAP,FOXN3,PPARGC1B,LOXL2,BAZ1A,ELF1,NTN3,AGO2,PHF20,HOXA7,HOXA5,FOXQ1,HOXB4,HOXB5,ZFHX3,TGFB2,ZF…
1	!	1.42e-07	3429	400	114	0.285	0.033	GO:0006351	BP	1	transcription, DNA-templated	1	KLF6,HOXA4,NFIX,PEG3,KLF4,ZP3,KLF5,NR2C2,RUNX1T1,POU2F2,CCNT1,RNF168,H2AFY,NKAP,NCOR1,HOXB1,FRK,PPP1R12A,ARID5B,PCBD1,TWISTNB,NFKBIA,DEK,FST,MTDH,HOXC5,CREBBP,BBX,BRD4,DMRT1,NR0B1,TBL1X,UBE3A,TAF3,CREB1,KLF7,NUCKS1,MED19,RTF1,WWTR1,ZFP618,PSIP1,BNC2,REST,HOXA1,FOXP1,KDM5A,DPF1,DKK3,HMGN5,SFRP1,MAML2,ANKRD49,TIRAP,FOXN3,PPARGC1B,LOXL2,BAZ1A,ELF1,NTN3,AGO2,PHF20,HOXA7,HOXA5,FOXQ1,HOXB4,HOXB5,ZFHX3,…
1	!	1.47e-07	3388	400	113	0.282	0.033	GO:2001141	BP	1	regulation of RNA biosynthetic process	1	KLF6,HOXA4,NFIX,PEG3,KLF4,ZP3,KLF5,NR2C2,RUNX1T1,POU2F2,CCNT1,RNF168,H2AFY,NKAP,NCOR1,HOXB1,FRK,PPP1R12A,ARID5B,PCBD1,NFKBIA,DEK,FST,MTDH,HOXC5,CREBBP,BBX,BRD4,DMRT1,NR0B1,TBL1X,UBE3A,TAF3,CREB1,KLF7,NUCKS1,MED19,RTF1,WWTR1,ZFP618,PSIP1,BNC2,REST,HOXA1,FOXP1,KDM5A,DPF1,DKK3,HMGN5,SFRP1,MAML2,ANKRD49,TIRAP,FOXN3,PPARGC1B,LOXL2,BAZ1A,ELF1,NTN3,AGO2,PHF20,HOXA7,HOXA5,FOXQ1,HOXB4,HOXB5,ZFHX3,TGFB2,ZF…
1	!	1.97e-07	3447	400	114	0.285	0.033	GO:0097659	BP	1	nucleic acid-templated transcription	1	KLF6,HOXA4,NFIX,PEG3,KLF4,ZP3,KLF5,NR2C2,RUNX1T1,POU2F2,CCNT1,RNF168,H2AFY,NKAP,NCOR1,HOXB1,FRK,PPP1R12A,ARID5B,PCBD1,TWISTNB,NFKBIA,DEK,FST,MTDH,HOXC5,CREBBP,BBX,BRD4,DMRT1,NR0B1,TBL1X,UBE3A,TAF3,CREB1,KLF7,NUCKS1,MED19,RTF1,WWTR1,ZFP618,PSIP1,BNC2,REST,HOXA1,FOXP1,KDM5A,DPF1,DKK3,HMGN5,SFRP1,MAML2,ANKRD49,TIRAP,FOXN3,PPARGC1B,LOXL2,BAZ1A,ELF1,NTN3,AGO2,PHF20,HOXA7,HOXA5,FOXQ1,HOXB4,HOXB5,ZFHX3,…
1	!	2.63e-07	3463	400	114	0.285	0.033	GO:0032774	BP	1	RNA biosynthetic process	1	KLF6,HOXA4,NFIX,PEG3,KLF4,ZP3,KLF5,NR2C2,RUNX1T1,POU2F2,CCNT1,RNF168,H2AFY,NKAP,NCOR1,HOXB1,FRK,PPP1R12A,ARID5B,PCBD1,TWISTNB,NFKBIA,DEK,FST,MTDH,HOXC5,CREBBP,BBX,BRD4,DMRT1,NR0B1,TBL1X,UBE3A,TAF3,CREB1,KLF7,NUCKS1,MED19,RTF1,WWTR1,ZFP618,PSIP1,BNC2,REST,HOXA1,FOXP1,KDM5A,DPF1,DKK3,HMGN5,SFRP1,MAML2,ANKRD49,TIRAP,FOXN3,PPARGC1B,LOXL2,BAZ1A,ELF1,NTN3,AGO2,PHF20,HOXA7,HOXA5,FOXQ1,HOXB4,HOXB5,ZFHX3,…
1	!	0.025	1677	400	56	0.14	0.033	GO:0009888	BP	1	tissue development	1	KLF4,GLG1,CD44,KLF5,PHLDA2,H2AFY,ARID5B,FST,OXCT1,ROCK1,DMRT1,NR0B1,NRP1,CREB1,EPHA4,RTF1,WWTR1,BNC2,EXOC4,FOXP1,SFRP1,RDX,RPSA,LOXL2,PRKX,GPI1,PPP1R16B,HOXA7,HOXA5,FOXQ1,HOXB4,HOXB5,NEXN,TGFB2,UBN1,FOXF1,FOXO1,ZFP36,ONECUT2,TENM4,ARID4A,FZD2,PBX1,GPC3,CEBPB,HMGA2,FGF18,PALLD,MYL3,ACVR2B,SOX11,IMPAD1,RUNX3,SOX4,ZFP703,PDPN
1	!	5.09e-08	3980	400	128	0.32	0.032	GO:0031326	BP	1	regulation of cellular biosynthetic process	1	KLF6,HOXA4,NFIX,PEG3,KLF4,ZP3,KLF5,NR2C2,RUNX1T1,RPLP1,POU2F2,CCNT1,RNF168,H2AFY,NKAP,NCOR1,HOXB1,FRK,PPP1R12A,ARID5B,PCBD1,TEN1,NFKBIA,HSP90AA1,DEK,FST,SAMD8,DNAJC3,MTDH,HOXC5,CREBBP,BBX,GUCA1A,BRD4,STARD4,DMRT1,SMC3,NR0B1,TBL1X,UBE3A,TAF3,CREB1,KLF7,EIF5B,NUCKS1,MED19,RTF1,WWTR1,ZFP618,FKTN,PSIP1,BNC2,REST,IGF2BP3,HOXA1,FOXP1,KDM5A,DPF1,DKK3,HMGN5,RNF128,SFRP1,MAML2,ANKRD49,TIRAP,LARP4B,FOXN3,P…
1	!	5.69e-08	4208	400	133	0.333	0.032	GO:0016070	BP	1	RNA metabolic process	1	KLF6,HOXA4,SNRNP27,NFIX,CELF2,PEG3,KLF4,ZP3,KLF5,NR2C2,RUNX1T1,POU2F2,CCNT1,RNF168,H2AFY,NKAP,NCOR1,HOXB1,FRK,PPP1R12A,ARID5B,PCBD1,TWISTNB,NFKBIA,DEK,FST,WBP4,MTDH,PABPC1,HOXC5,CREBBP,BBX,BRD4,DMRT1,NR0B1,TBL1X,UBE3A,TAF3,THOC3,CREB1,KLF7,TSN,NUCKS1,MED19,RTF1,WWTR1,ZFP618,PSIP1,BNC2,REST,SNRNP35,SRSF9,HOXA1,FOXP1,KDM5A,DPF1,DKK3,HMGN5,SFRP1,MAML2,ANKRD49,TIRAP,U2SURP,RPSA,FOXN3,PPARGC1B,LOXL2,R…
1	!	5.74e-08	4031	400	129	0.323	0.032	GO:0009889	BP	1	regulation of biosynthetic process	1	KLF6,HOXA4,NFIX,PEG3,KLF4,ZP3,KLF5,NR2C2,RUNX1T1,RPLP1,POU2F2,CCNT1,RNF168,H2AFY,NKAP,NCOR1,HOXB1,FRK,PPP1R12A,ARID5B,PCBD1,TEN1,NFKBIA,HSP90AA1,DEK,FST,SAMD8,DNAJC3,MTDH,HOXC5,CREBBP,BBX,GUCA1A,BRD4,STARD4,DMRT1,SMC3,NR0B1,TBL1X,ABHD6,UBE3A,TAF3,CREB1,KLF7,EIF5B,NUCKS1,MED19,RTF1,WWTR1,ZFP618,FKTN,PSIP1,BNC2,REST,IGF2BP3,HOXA1,FOXP1,KDM5A,DPF1,DKK3,HMGN5,RNF128,SFRP1,MAML2,ANKRD49,TIRAP,LARP4B,F…
1	!	9.79e-08	4062	400	129	0.323	0.032	GO:0010468	BP	1	regulation of gene expression	1	KLF6,HOXA4,NFIX,PEG3,KLF4,GLG1,ZP3,KLF5,NR2C2,RUNX1T1,RPLP1,POU2F2,PHLDA2,CCNT1,RNF168,H2AFY,NKAP,NCOR1,HOXB1,FRK,PPP1R12A,ARID5B,PCBD1,NFKBIA,DEK,FST,DNAJC3,MTDH,PABPC1,HOXC5,CREBBP,BBX,BRD4,DMRT1,NR0B1,TBL1X,UBE3A,TAF3,CREB1,KLF7,EIF5B,NUCKS1,MED19,RTF1,WWTR1,ZFP618,PSIP1,BNC2,REST,SRSF9,IGF2BP3,HOXA1,FOXP1,KDM5A,APBA2,DPF1,DKK3,HMGN5,SFRP1,MAML2,ANKRD49,TIRAP,RDX,MIF,LARP4B,FOXN3,PPARGC1B,LOXL…
1	!	1.63e-07	3827	400	123	0.307	0.032	GO:0019219	BP	1	regulation of nucleobase-containing compound metabolic process	1	KLF6,HOXA4,NFIX,PEG3,KLF4,ZP3,KLF5,NR2C2,RUNX1T1,POU2F2,PGAM1,CCNT1,RNF168,H2AFY,NKAP,NCOR1,HOXB1,FRK,PPP1R12A,ARID5B,PCBD1,TEN1,NFKBIA,HSP90AA1,DEK,FST,MTDH,PABPC1,HOXC5,CREBBP,BBX,GUCA1A,BRD4,DMRT1,SMC3,NR0B1,TBL1X,UBE3A,TAF3,CREB1,KLF7,NUCKS1,MED19,RTF1,WWTR1,ZFP618,PSIP1,BNC2,REST,SRSF9,HOXA1,FOXP1,KDM5A,DPF1,DKK3,HMGN5,SFRP1,MAML2,ANKRD49,TIRAP,FOXN3,PPARGC1B,LOXL2,PARM1,BAZ1A,MBNL3,ELF1,NTN…
1	!	1.32e-08	4981	400	152	0.38	0.031	GO:0010467	BP	1	gene expression	1	KLF6,HOXA4,SNRNP27,NFIX,CELF2,PEG3,KLF4,GLG1,ZP3,KLF5,NR2C2,RUNX1T1,RPLP1,POU2F2,PHLDA2,CCNT1,RNF168,H2AFY,NKAP,NCOR1,HOXB1,FRK,PPP1R12A,ARID5B,PCBD1,CPM,TWISTNB,NFKBIA,DEK,FST,WBP4,DNAJC3,MTDH,PABPC1,HOXC5,CREBBP,BBX,BRD4,DMRT1,NR0B1,TBL1X,UBE3A,TAF3,THOC3,CREB1,KLF7,EIF5B,NUCKS1,MED19,RTF1,WWTR1,ZFP618,PSIP1,BNC2,REST,SNRNP35,SRSF9,IGF2BP3,HOXA1,FOXP1,KDM5A,APBA2,DPF1,DKK3,HMGN5,SFRP1,MAML2,ANK…
1	!	1.94e-08	4684	400	145	0.362	0.031	GO:0090304	BP	1	nucleic acid metabolic process	1	KLF6,HOXA4,SNRNP27,GSTT1,NFIX,CELF2,PEG3,KLF4,ZP3,KLF5,NR2C2,RUNX1T1,POU2F2,CCNT1,RNF168,H2AFY,NKAP,NCOR1,HOXB1,FRK,PPP1R12A,ARID5B,PCBD1,TWISTNB,TEN1,NFKBIA,HSP90AA1,DEK,FST,WBP4,MTDH,PABPC1,HOXC5,CREBBP,BBX,BRD4,DMRT1,SMC3,NR0B1,TBL1X,UBE3A,TAF3,THOC3,CREB1,KLF7,TSN,NUCKS1,MED19,RTF1,WWTR1,ZFP618,PSIP1,BNC2,REST,SNRNP35,SRSF9,HOXA1,FOXP1,KDM5A,DPF1,DKK3,HMGN5,CETN2,SFRP1,MAML2,ANKRD49,TIRAP,U2S…
1	!	4.34e-08	4642	400	143	0.357	0.031	GO:0009059	BP	1	macromolecule biosynthetic process	1	KLF6,HOXA4,NFIX,PEG3,KLF4,ZP3,KLF5,NR2C2,RUNX1T1,RPLP1,POU2F2,CCNT1,RNF168,H2AFY,NKAP,NCOR1,HOXB1,FRK,PPP1R12A,ARID5B,PCBD1,TWISTNB,TEN1,NMT1,NFKBIA,HSP90AA1,DEK,FST,SAMD8,DNAJC3,DAD1,MTDH,HOXC5,CREBBP,BBX,SDF2L1,BRD4,DMRT1,SMC3,NR0B1,TBL1X,UBE3A,SDC3,TAF3,CREB1,KLF7,EIF5B,NUCKS1,NMT2,MED19,RTF1,WWTR1,ZFP618,FKTN,PSIP1,BNC2,REST,IGF2BP3,HOXA1,FOXP1,KDM5A,DPF1,DKK3,HMGN5,RNF128,SFRP1,MAML2,ANKRD49…
1	!	5.39e-08	4519	400	140	0.35	0.031	GO:0034645	BP	1	cellular macromolecule biosynthetic process	1	KLF6,HOXA4,NFIX,PEG3,KLF4,ZP3,KLF5,NR2C2,RUNX1T1,RPLP1,POU2F2,CCNT1,RNF168,H2AFY,NKAP,NCOR1,HOXB1,FRK,PPP1R12A,ARID5B,PCBD1,TWISTNB,TEN1,NMT1,NFKBIA,HSP90AA1,DEK,FST,DNAJC3,DAD1,MTDH,HOXC5,CREBBP,BBX,SDF2L1,BRD4,DMRT1,SMC3,NR0B1,TBL1X,UBE3A,TAF3,CREB1,KLF7,EIF5B,NUCKS1,NMT2,MED19,RTF1,WWTR1,ZFP618,FKTN,PSIP1,BNC2,REST,IGF2BP3,HOXA1,FOXP1,KDM5A,DPF1,DKK3,HMGN5,SFRP1,MAML2,ANKRD49,TIRAP,RPSA,LARP4B…
1	!	8.26e-07	4146	400	128	0.32	0.031	GO:0048523	BP	1	negative regulation of cellular process	1	CCND2,NFIX,PEG3,KLF4,GLG1,IER3,ZP3,CD44,NDRG1,KLF5,RUNX1T1,CCNT1,RNF168,H2AFY,GATSL2,NKAP,NCOR1,SPARC,FRK,ARID5B,TEN1,NFKBIA,FST,DNAJC3,DAD1,MTDH,PABPC1,DEPTOR,CREBBP,FETUB,ROCK1,GNAQ,DMRT1,SMC3,NR0B1,TBL1X,ABHD6,TAF3,NRP1,HIGD2A,CREB1,EPHA4,BOK,KIFAP3,RTF1,WWTR1,FKTN,WASF2,REST,SRSF9,FOXP1,KDM5A,CORO1A,DKK3,RNF128,SFRP1,NEK1,RDX,PRKAR2A,RNF125,MGLL,MIF,FOXN3,KLF9,PPARGC1B,LOXL2,CBL,SLC24A1,MBNL3…
1	!	1.5e-06	3915	400	122	0.305	0.031	GO:0019438	BP	1	aromatic compound biosynthetic process	1	KLF6,HOXA4,DDT,NFIX,PEG3,KLF4,ZP3,KLF5,NR2C2,RUNX1T1,POU2F2,CCNT1,RNF168,H2AFY,NKAP,NCOR1,HOXB1,FRK,PPP1R12A,ARID5B,PCBD1,TWISTNB,TEN1,NFKBIA,HSP90AA1,DEK,FST,MTDH,HOXC5,CREBBP,BBX,CPOX,GUCA1A,BRD4,DMRT1,NR0B1,TBL1X,UBE3A,TAF3,CREB1,KLF7,NUCKS1,MED19,RTF1,WWTR1,ZFP618,PSIP1,BNC2,REST,HOXA1,FOXP1,KDM5A,DPF1,DKK3,HMGN5,SFRP1,MAML2,ANKRD49,TIRAP,FOXN3,PPARGC1B,LOXL2,PARM1,BAZ1A,ELF1,NTN3,AGO2,PHF20,…
1	!	2.13e-06	4026	400	124	0.31	0.031	GO:1901362	BP	1	organic cyclic compound biosynthetic process	1	KLF6,HOXA4,DDT,NFIX,PEG3,KLF4,ZP3,KLF5,NR2C2,RUNX1T1,POU2F2,CCNT1,RNF168,H2AFY,NKAP,NCOR1,HOXB1,FRK,PPP1R12A,ARID5B,PCBD1,TWISTNB,TEN1,NFKBIA,HSP90AA1,DEK,FST,AMACR,MTDH,HOXC5,CREBBP,BBX,CPOX,GUCA1A,BRD4,STARD4,DMRT1,NR0B1,TBL1X,UBE3A,TAF3,CREB1,KLF7,NUCKS1,MED19,RTF1,WWTR1,ZFP618,PSIP1,BNC2,REST,HOXA1,FOXP1,KDM5A,DPF1,DKK3,HMGN5,SFRP1,MAML2,ANKRD49,TIRAP,FOXN3,PPARGC1B,LOXL2,PARM1,BAZ1A,ELF1,NTN…
1	!	2.79e-06	3909	400	121	0.302	0.031	GO:0018130	BP	1	heterocycle biosynthetic process	1	KLF6,HOXA4,NFIX,PEG3,KLF4,ZP3,KLF5,NR2C2,RUNX1T1,POU2F2,CCNT1,RNF168,H2AFY,NKAP,NCOR1,HOXB1,FRK,PPP1R12A,ARID5B,PCBD1,TWISTNB,TEN1,NFKBIA,HSP90AA1,DEK,FST,MTDH,HOXC5,CREBBP,BBX,CPOX,GUCA1A,BRD4,DMRT1,NR0B1,TBL1X,UBE3A,TAF3,CREB1,KLF7,NUCKS1,MED19,RTF1,WWTR1,ZFP618,PSIP1,BNC2,REST,HOXA1,FOXP1,KDM5A,DPF1,DKK3,HMGN5,SFRP1,MAML2,ANKRD49,TIRAP,FOXN3,PPARGC1B,LOXL2,PARM1,BAZ1A,ELF1,NTN3,AGO2,PHF20,HOXA…
1	!	4.1e-06	3844	400	119	0.297	0.031	GO:0034654	BP	1	nucleobase-containing compound biosynthetic process	1	KLF6,HOXA4,NFIX,PEG3,KLF4,ZP3,KLF5,NR2C2,RUNX1T1,POU2F2,CCNT1,RNF168,H2AFY,NKAP,NCOR1,HOXB1,FRK,PPP1R12A,ARID5B,PCBD1,TWISTNB,TEN1,NFKBIA,HSP90AA1,DEK,FST,MTDH,HOXC5,CREBBP,BBX,GUCA1A,BRD4,DMRT1,NR0B1,TBL1X,UBE3A,TAF3,CREB1,KLF7,NUCKS1,MED19,RTF1,WWTR1,ZFP618,PSIP1,BNC2,REST,HOXA1,FOXP1,KDM5A,DPF1,DKK3,HMGN5,SFRP1,MAML2,ANKRD49,TIRAP,FOXN3,PPARGC1B,LOXL2,PARM1,BAZ1A,ELF1,NTN3,AGO2,PHF20,HOXA7,HOX…
1	!	9.5e-10	5470	400	166	0.415	0.03	GO:0080090	BP	1	regulation of primary metabolic process	1	KLF6,CCND2,HOXA4,NFIX,PEG3,KLF4,GLG1,ZP3,CD44,KLF5,NR2C2,RUNX1T1,RPLP1,POU2F2,PHLDA2,PGAM1,CCNT1,RNF168,PCOLCE2,H2AFY,NKAP,NCOR1,HOXB1,FRK,PPP1R12A,ARID5B,PCBD1,TEN1,NFKBIA,HSP90AA1,DEK,FST,SAMD8,DNAJC3,MTDH,PABPC1,DEPTOR,HOXC5,CREBBP,BBX,FETUB,GUCA1A,BRD4,ROCK1,STARD4,GNAQ,DMRT1,SMC3,NR0B1,TBL1X,ABHD6,UBE3A,TAF3,NRP1,CREB1,KLF7,EIF5B,EPHA4,BOK,NUCKS1,MED19,EHD4,RTF1,WWTR1,ZFP618,FKTN,PSIP1,BNC2,…
1	!	2.58e-09	5578	400	167	0.417	0.03	GO:0031323	BP	1	regulation of cellular metabolic process	1	KLF6,CCND2,HOXA4,NFIX,PEG3,KLF4,GLG1,ZP3,CD44,KLF5,NR2C2,RUNX1T1,RPLP1,POU2F2,PHLDA2,PGAM1,CCNT1,RNF168,PCOLCE2,H2AFY,NKAP,NCOR1,HOXB1,FRK,PPP1R12A,ARID5B,PCBD1,TEN1,NFKBIA,HSP90AA1,DEK,FST,SAMD8,DNAJC3,MTDH,PABPC1,DEPTOR,HOXC5,CREBBP,BBX,FETUB,GUCA1A,BRD4,ROCK1,STARD4,GNAQ,DMRT1,SMC3,NR0B1,TBL1X,UBE3A,TAF3,NRP1,CREB1,KLF7,EIF5B,EPHA4,BOK,NUCKS1,MED19,EHD4,RTF1,WWTR1,ZFP618,FKTN,PSIP1,BNC2,REST,S…
1	!	3.4e-09	5361	400	162	0.405	0.03	GO:0051171	BP	1	regulation of nitrogen compound metabolic process	1	KLF6,CCND2,HOXA4,NFIX,PEG3,KLF4,GLG1,ZP3,CD44,KLF5,NR2C2,RUNX1T1,RPLP1,POU2F2,PGAM1,CCNT1,RNF168,PCOLCE2,H2AFY,NKAP,NCOR1,HOXB1,FRK,PPP1R12A,ARID5B,PCBD1,TEN1,NFKBIA,HSP90AA1,DEK,FST,SAMD8,DNAJC3,MTDH,PABPC1,DEPTOR,HOXC5,CREBBP,BBX,FETUB,GUCA1A,BRD4,ROCK1,GNAQ,DMRT1,SMC3,NR0B1,TBL1X,UBE3A,TAF3,NRP1,CREB1,KLF7,EIF5B,EPHA4,BOK,NUCKS1,MED19,EHD4,RTF1,WWTR1,ZFP618,FKTN,PSIP1,BNC2,REST,SRSF9,IGF2BP3,H…
1	!	4.66e-09	5521	400	165	0.412	0.03	GO:0060255	BP	1	regulation of macromolecule metabolic process	1	KLF6,CCND2,HOXA4,NFIX,PEG3,KLF4,GLG1,ZP3,CD44,KLF5,NR2C2,RUNX1T1,RPLP1,POU2F2,PHLDA2,PGAM1,CCNT1,RNF168,PCOLCE2,H2AFY,NKAP,NCOR1,HOXB1,FRK,PPP1R12A,ARID5B,PCBD1,TEN1,NFKBIA,HSP90AA1,DEK,FST,SAMD8,DNAJC3,MTDH,PABPC1,DEPTOR,HOXC5,CREBBP,BBX,FETUB,BRD4,ROCK1,GNAQ,DMRT1,SMC3,NR0B1,TBL1X,UBE3A,TAF3,NRP1,CREB1,KLF7,EIF5B,EPHA4,BOK,NUCKS1,MED19,EHD4,RTF1,WWTR1,ZFP618,FKTN,PSIP1,BNC2,REST,SRSF9,IGF2BP3,H…
1	!	4.27e-06	4571	400	135	0.338	0.03	GO:0048522	BP	1	positive regulation of cellular process	1	KLF6,CCND2,FNDC5,NFIX,PEG3,KLF4,RAB3B,ZP3,CD44,NDRG1,KLF5,NR2C2,KIF5B,RPLP1,POU2F2,CCNT1,AMOTL1,RNF168,PCOLCE2,LPL,H2AFY,NKAP,NCOR1,SPARC,HOXB1,HEBP2,PPP1R12A,PCBD1,RASL10B,NFKBIA,HSP90AA1,DNAJC3,OXCT1,MTDH,PABPC1,CREBBP,GUCA1A,BRD4,ROCK1,STARD4,DMRT1,TBL1X,UBE3A,NRP1,CREB1,KLF7,SMAP1,EPHA4,BOK,NUCKS1,MED19,EHD4,RTF1,WWTR1,PSIP1,WASF2,REST,FOXP1,KDM5A,CORO1A,TMEM9B,SFRP1,MAML2,ANKRD49,TIRAP,RDX,C…
1	!	4.52e-06	4483	400	133	0.333	0.03	GO:0044271	BP	1	cellular nitrogen compound biosynthetic process	1	KLF6,HOXA4,NFIX,PEG3,KLF4,ZP3,KLF5,NR2C2,RUNX1T1,RPLP1,POU2F2,CCNT1,RNF168,H2AFY,NKAP,NCOR1,HOXB1,FRK,PPP1R12A,ARID5B,PCBD1,TWISTNB,TEN1,NFKBIA,HSP90AA1,DEK,FST,SAMD8,DNAJC3,MTDH,HOXC5,CREBBP,BBX,CPOX,GUCA1A,BRD4,DMRT1,NR0B1,TBL1X,UBE3A,TAF3,CREB1,KLF7,EIF5B,NUCKS1,MED19,RTF1,WWTR1,ZFP618,PSIP1,BNC2,REST,IGF2BP3,HOXA1,FOXP1,KDM5A,DPF1,DKK3,HMGN5,SFRP1,MAML2,ANKRD49,TIRAP,RPSA,LARP4B,FOXN3,PPARGC1…
1	!	0.0149	2579	400	78	0.195	0.03	GO:0065009	BP	1	regulation of molecular function	1	CCND2,KLF4,ZP3,CD44,RUNX1T1,KIF5B,RPLP1,PHLDA2,CCNT1,PCOLCE2,H2AFY,PPP1R12A,ARID5B,PCBD1,TEN1,NFKBIA,HSP90AA1,GLRX,DNAJC3,MTDH,DEPTOR,FETUB,GUCA1A,BRD4,RALBP1,ROCK1,GNAQ,NR0B1,TAF3,SMAP1,EPHA4,BOK,NUCKS1,STOM,WWTR1,REST,KDM5A,SFRP1,TIRAP,RDX,PRKAR2A,MIF,PPARGC1B,CBL,PARM1,EGLN3,GPI1,NTN3,PPP1R16B,TGFB2,PCSK1N,UBN1,RCAN2,LYN,SNX18,S100A1,ZFP36,PRKCE,DUSP18,EFNA5,SORL1,FZD2,TRIM32,PBX1,PRKCB,DUSP7,…
1	!	8.28e-09	5937	400	173	0.432	0.029	GO:0019222	BP	1	regulation of metabolic process	1	KLF6,CCND2,HOXA4,NFIX,PEG3,KLF4,GLG1,ZP3,CD44,KLF5,NR2C2,RUNX1T1,RPLP1,POU2F2,PHLDA2,PGAM1,CCNT1,RNF168,PCOLCE2,H2AFY,NKAP,NCOR1,HOXB1,FRK,PPP1R12A,ARID5B,PCBD1,TEN1,NFKBIA,HSP90AA1,DEK,FST,SAMD8,DNAJC3,MTDH,PABPC1,DEPTOR,HOXC5,CREBBP,BBX,FETUB,GUCA1A,BRD4,ROCK1,STARD4,GNAQ,DMRT1,SMC3,NR0B1,TBL1X,ABHD6,UBE3A,TAF3,NRP1,CREB1,KLF7,EIF5B,EPHA4,BOK,NUCKS1,MED19,EHD4,RTF1,WWTR1,ZFP618,FKTN,PSIP1,BNC2,…
1	!	3.9e-07	5576	400	160	0.4	0.029	GO:1901360	BP	1	organic cyclic compound metabolic process	1	KLF6,HOXA4,SNRNP27,GSTT1,DDT,NFIX,CELF2,PEG3,KLF4,GSTM5,ZP3,KLF5,NR2C2,RUNX1T1,POU2F2,PGAM1,CCNT1,RNF168,H2AFY,NKAP,NCOR1,HOXB1,FRK,PPP1R12A,ARID5B,PCBD1,TWISTNB,TEN1,NFKBIA,HSP90AA1,DEK,FST,WBP4,AMACR,MTDH,PABPC1,HOXC5,CREBBP,BBX,CPOX,GUCA1A,BRD4,STARD4,DMRT1,SMC3,NR0B1,TBL1X,UBE3A,TAF3,THOC3,CREB1,KLF7,TSN,NUCKS1,MED19,RTF1,WWTR1,ZFP618,PSIP1,BNC2,REST,SNRNP35,SRSF9,HOXA1,FOXP1,KDM5A,DPF1,DKK3,…
1	!	5.33e-07	5408	400	156	0.39	0.029	GO:0006725	BP	1	cellular aromatic compound metabolic process	1	KLF6,HOXA4,SNRNP27,GSTT1,DDT,NFIX,CELF2,PEG3,KLF4,GSTM5,ZP3,KLF5,NR2C2,RUNX1T1,POU2F2,PGAM1,CCNT1,RNF168,H2AFY,NKAP,NCOR1,HOXB1,FRK,PPP1R12A,ARID5B,PCBD1,TWISTNB,TEN1,NFKBIA,HSP90AA1,DEK,FST,WBP4,MTDH,PABPC1,HOXC5,CREBBP,BBX,CPOX,GUCA1A,BRD4,DMRT1,SMC3,NR0B1,TBL1X,UBE3A,TAF3,THOC3,CREB1,KLF7,TSN,NUCKS1,MED19,RTF1,WWTR1,ZFP618,PSIP1,BNC2,REST,SNRNP35,SRSF9,HOXA1,FOXP1,KDM5A,DPF1,DKK3,HMGN5,CETN2,S…
1	!	5.75e-07	5508	400	158	0.395	0.029	GO:1901576	BP	1	organic substance biosynthetic process	1	KLF6,HOXA4,DDT,NFIX,PEG3,KLF4,ZP3,KLF5,NR2C2,RUNX1T1,RPLP1,POU2F2,PGAM1,CCNT1,RNF168,LPL,H2AFY,NKAP,NCOR1,HOXB1,FRK,PPP1R12A,ARID5B,PCBD1,TWISTNB,TEN1,NMT1,NFKBIA,HSP90AA1,DEK,FST,SAMD8,DNAJC3,DAD1,AMACR,MTDH,HOXC5,CREBBP,BBX,CPOX,SDF2L1,GUCA1A,BRD4,STARD4,DMRT1,SMC3,NR0B1,TBL1X,ABHD6,UBE3A,SDC3,TAF3,CREB1,KLF7,EIF5B,NUCKS1,NMT2,MED19,RTF1,WWTR1,ZFP618,FKTN,PSIP1,BNC2,REST,IGF2BP3,HOXA1,FOXP1,KDM…
1	!	9.98e-07	5357	400	154	0.385	0.029	GO:0046483	BP	1	heterocycle metabolic process	1	KLF6,HOXA4,SNRNP27,GSTT1,NFIX,CELF2,PEG3,KLF4,ZP3,KLF5,NR2C2,RUNX1T1,POU2F2,PGAM1,CCNT1,RNF168,H2AFY,NKAP,NCOR1,HOXB1,FRK,PPP1R12A,ARID5B,PCBD1,TWISTNB,TEN1,NFKBIA,HSP90AA1,DEK,FST,WBP4,MTDH,PABPC1,HOXC5,CREBBP,BBX,CPOX,GUCA1A,BRD4,DMRT1,SMC3,NR0B1,TBL1X,UBE3A,TAF3,THOC3,CREB1,KLF7,TSN,NUCKS1,MED19,RTF1,WWTR1,ZFP618,PSIP1,BNC2,REST,SNRNP35,SRSF9,HOXA1,FOXP1,KDM5A,DPF1,DKK3,HMGN5,CETN2,SFRP1,MAML2…
1	!	1.25e-06	5420	400	155	0.388	0.029	GO:0044249	BP	1	cellular biosynthetic process	1	KLF6,HOXA4,DDT,NFIX,PEG3,KLF4,ZP3,KLF5,NR2C2,RUNX1T1,RPLP1,POU2F2,CCNT1,RNF168,LPL,H2AFY,NKAP,NCOR1,HOXB1,FRK,PPP1R12A,ARID5B,PCBD1,TWISTNB,TEN1,NMT1,NFKBIA,HSP90AA1,DEK,FST,SAMD8,DNAJC3,DAD1,AMACR,MTDH,HOXC5,CREBBP,BBX,CPOX,SDF2L1,GUCA1A,BRD4,STARD4,DMRT1,SMC3,NR0B1,TBL1X,UBE3A,TAF3,CREB1,KLF7,EIF5B,NUCKS1,NMT2,MED19,RTF1,WWTR1,ZFP618,FKTN,PSIP1,BNC2,REST,IGF2BP3,HOXA1,FOXP1,KDM5A,DPF1,DKK3,HMGN…
1	!	1.32e-06	5235	400	151	0.378	0.029	GO:0006139	BP	1	nucleobase-containing compound metabolic process	1	KLF6,HOXA4,SNRNP27,GSTT1,NFIX,CELF2,PEG3,KLF4,ZP3,KLF5,NR2C2,RUNX1T1,POU2F2,PGAM1,CCNT1,RNF168,H2AFY,NKAP,NCOR1,HOXB1,FRK,PPP1R12A,ARID5B,PCBD1,TWISTNB,TEN1,NFKBIA,HSP90AA1,DEK,FST,WBP4,MTDH,PABPC1,HOXC5,CREBBP,BBX,GUCA1A,BRD4,DMRT1,SMC3,NR0B1,TBL1X,UBE3A,TAF3,THOC3,CREB1,KLF7,TSN,NUCKS1,MED19,RTF1,WWTR1,ZFP618,PSIP1,BNC2,REST,SNRNP35,SRSF9,HOXA1,FOXP1,KDM5A,DPF1,DKK3,HMGN5,CETN2,SFRP1,MAML2,ANKR…
1	!	4.68e-06	5089	400	146	0.365	0.029	GO:0048518	BP	1	positive regulation of biological process	1	KLF6,CCND2,FNDC5,NFIX,PEG3,KLF4,RAB3B,ZP3,CD44,NDRG1,KLF5,NR2C2,KIF5B,RPLP1,POU2F2,CCNT1,AMOTL1,RNF168,PCOLCE2,LPL,H2AFY,NKAP,NCOR1,SPARC,HOXB1,HEBP2,PPP1R12A,ARID5B,PCBD1,RASL10B,NFKBIA,HSP90AA1,GLRX,FST,DNAJC3,OXCT1,MTDH,PABPC1,CREBBP,GUCA1A,BRD4,ROCK1,STARD4,DMRT1,TBL1X,ABHD6,UBE3A,NRP1,CREB1,KLF7,SMAP1,EPHA4,BOK,NUCKS1,KIFAP3,STOM,MED19,EHD4,RTF1,WWTR1,AQP3,PSIP1,WASF2,REST,FOXP1,KDM5A,CORO1A…
1	!	6.45e-06	4738	400	138	0.345	0.029	GO:0007275	BP	1	multicellular organism development	1	HOXA4,NFIX,KLF4,GLG1,ZP3,CD44,NDRG1,KLF5,NR2C2,RUNX1T1,KIF5B,POU2F2,PHLDA2,RNF168,H2AFY,NKAP,TROVE2,SPARC,HOXB1,ATP2B1,ARID5B,NMT1,NFKBIA,HSP90AA1,FST,DAD1,OXCT1,MTDH,HOXC5,BBX,BRD4,ROCK1,GNAQ,LIPA,DMRT1,NR0B1,UBE3A,NRP1,CPLX2,CREB1,KLF7,SMAP1,EPHA4,BOK,RAB14,RTF1,WWTR1,FKTN,AQP3,BNC2,ELAVL4,WASF2,REST,EXOC4,HOXA1,PRICKLE2,FOXP1,KDM5A,APBA2,DPF1,DKK3,SFRP1,NEK1,CADM1,PPIB,MGLL,SLITRK5,FOXN3,PPARG…
1	!	5.41e-05	4242	400	124	0.31	0.029	GO:0048731	BP	1	system development	1	NFIX,KLF4,GLG1,ZP3,CD44,NDRG1,KLF5,NR2C2,RUNX1T1,KIF5B,POU2F2,PHLDA2,RNF168,H2AFY,NKAP,TROVE2,SPARC,HOXB1,ATP2B1,ARID5B,NFKBIA,HSP90AA1,FST,OXCT1,MTDH,HOXC5,BBX,ROCK1,GNAQ,LIPA,DMRT1,NR0B1,UBE3A,NRP1,CPLX2,CREB1,KLF7,SMAP1,EPHA4,BOK,WWTR1,FKTN,AQP3,BNC2,ELAVL4,WASF2,REST,EXOC4,HOXA1,PRICKLE2,FOXP1,KDM5A,DPF1,SFRP1,NEK1,CADM1,PPIB,MGLL,SLITRK5,FOXN3,PPARGC1B,LOXL2,INA,CBL,GNA11,GRIP1,ANKRD11,PRKX,…
1	!	0.000101	4518	400	129	0.323	0.029	GO:0048519	BP	1	negative regulation of biological process	1	CCND2,NFIX,PEG3,KLF4,GLG1,IER3,ZP3,CD44,NDRG1,KLF5,RUNX1T1,CCNT1,RNF168,H2AFY,GATSL2,NKAP,NCOR1,SPARC,FRK,ARID5B,TEN1,NFKBIA,FST,DNAJC3,DAD1,MTDH,PABPC1,DEPTOR,CREBBP,FETUB,ROCK1,GNAQ,DMRT1,SMC3,NR0B1,TBL1X,ABHD6,TAF3,NRP1,HIGD2A,CREB1,EPHA4,BOK,KIFAP3,RTF1,WWTR1,FKTN,WASF2,REST,SRSF9,FOXP1,KDM5A,CORO1A,DKK3,RNF128,SFRP1,NEK1,RDX,PRKAR2A,RNF125,MGLL,MIF,FOXN3,KLF9,PPARGC1B,LOXL2,CBL,SLC24A1,MBNL3…
1	!	0.000158	3953	400	116	0.29	0.029	GO:0048869	BP	1	cellular developmental process	1	FNDC5,NFIX,KLF4,GLG1,ZP3,NDRG1,KLF5,NR2C2,RUNX1T1,KIF5B,POU2F2,LPL,H2AFY,NKAP,PSMD11,SPARC,FRK,ARID5B,NFKBIA,HSP90AA1,FST,ROCK1,GNAQ,LIPA,DMRT1,NR0B1,TBL1X,NRP1,CPLX2,CREB1,KLF7,SMAP1,EPHA4,BOK,RTF1,WWTR1,FKTN,ELAVL4,WASF2,REST,PRICKLE2,FOXP1,CORO1A,SFRP1,ANKRD49,RDX,CADM1,RPSA,MGLL,SLITRK5,MIF,FOXN3,PPARGC1B,LOXL2,INA,GNA11,GRIP1,PRKX,MBNL3,ELF1,NTN3,AGO2,THOC2,PPP1R16B,SSH2,HOXA7,HOXA5,HOXB4,HO…
1	!	0.00207	3778	400	108	0.27	0.029	GO:0030154	BP	1	cell differentiation	1	FNDC5,NFIX,KLF4,GLG1,ZP3,NDRG1,KLF5,NR2C2,RUNX1T1,KIF5B,POU2F2,LPL,H2AFY,NKAP,PSMD11,FRK,ARID5B,NFKBIA,HSP90AA1,FST,ROCK1,GNAQ,DMRT1,NR0B1,TBL1X,NRP1,CPLX2,CREB1,KLF7,SMAP1,EPHA4,BOK,RTF1,WWTR1,FKTN,ELAVL4,WASF2,REST,PRICKLE2,FOXP1,SFRP1,ANKRD49,RDX,CADM1,RPSA,MGLL,SLITRK5,FOXN3,PPARGC1B,LOXL2,INA,GNA11,GRIP1,PRKX,MBNL3,ELF1,NTN3,AGO2,THOC2,PPP1R16B,SSH2,HOXA7,HOXA5,HOXB4,HOXB5,ZFHX3,NEXN,TGFB2,U…
1	!	0.00536	3170	400	93	0.233	0.029	GO:0048513	BP	1	animal organ development	1	NFIX,KLF4,GLG1,ZP3,CD44,KLF5,NR2C2,POU2F2,PHLDA2,H2AFY,NKAP,SPARC,HOXB1,ATP2B1,ARID5B,NFKBIA,HSP90AA1,FST,OXCT1,BBX,ROCK1,GNAQ,LIPA,DMRT1,NR0B1,UBE3A,NRP1,CREB1,SMAP1,EPHA4,BOK,WWTR1,AQP3,BNC2,WASF2,REST,EXOC4,HOXA1,FOXP1,KDM5A,SFRP1,NEK1,CADM1,PPIB,SLITRK5,FOXN3,PPARGC1B,LOXL2,INA,CBL,GNA11,ANKRD11,PRKX,HOXA7,HOXA5,FOXQ1,HOXB4,HOXB5,ZFHX3,NEXN,TGFB2,UBN1,IGSF3,LYN,FOXF1,S100A1,FOXO1,ZFP36,ONECUT…
1	!	2.05e-07	5914	400	168	0.42	0.028	GO:0034641	BP	1	cellular nitrogen compound metabolic process	1	KLF6,HOXA4,SNRNP27,GSTT1,NFIX,CELF2,PEG3,KLF4,GSTM5,ZP3,KLF5,NR2C2,RUNX1T1,RPLP1,POU2F2,PGAM1,CCNT1,RNF168,H2AFY,NKAP,NCOR1,HOXB1,FRK,PPP1R12A,ARID5B,PCBD1,CPM,TWISTNB,TEN1,NFKBIA,HSP90AA1,DEK,FST,SAMD8,WBP4,DNAJC3,MTDH,PABPC1,HOXC5,CREBBP,BBX,CPOX,GUCA1A,BRD4,DMRT1,SMC3,NR0B1,TBL1X,UBE3A,TAF3,THOC3,CREB1,KLF7,EIF5B,TSN,NUCKS1,MED19,RTF1,WWTR1,ZFP618,PSIP1,BNC2,REST,SNRNP35,SRSF9,IGF2BP3,HOXA1,FO…
1	!	1.7e-06	5585	400	158	0.395	0.028	GO:0009058	BP	1	biosynthetic process	1	KLF6,HOXA4,DDT,NFIX,PEG3,KLF4,ZP3,KLF5,NR2C2,RUNX1T1,RPLP1,POU2F2,PGAM1,CCNT1,RNF168,LPL,H2AFY,NKAP,NCOR1,HOXB1,FRK,PPP1R12A,ARID5B,PCBD1,TWISTNB,TEN1,NMT1,NFKBIA,HSP90AA1,DEK,FST,SAMD8,DNAJC3,DAD1,AMACR,MTDH,HOXC5,CREBBP,BBX,CPOX,SDF2L1,GUCA1A,BRD4,STARD4,DMRT1,SMC3,NR0B1,TBL1X,ABHD6,UBE3A,SDC3,TAF3,CREB1,KLF7,EIF5B,NUCKS1,NMT2,MED19,RTF1,WWTR1,ZFP618,FKTN,PSIP1,BNC2,REST,IGF2BP3,HOXA1,FOXP1,KDM…
1	!	2.91e-06	5624	400	158	0.395	0.028	GO:0044767	BP	1	single-organism developmental process	1	HOXA4,FNDC5,NFIX,KLF4,GLG1,ZP3,CD44,NDRG1,KLF5,NR2C2,RUNX1T1,KIF5B,POU2F2,PHLDA2,RNF168,LPL,H2AFY,NKAP,PSMD11,TROVE2,SPARC,HOXB1,FRK,ATP2B1,ARID5B,NMT1,NFKBIA,HSP90AA1,FST,DAD1,OXCT1,MTDH,HOXC5,BBX,BRD4,ROCK1,GNAQ,LIPA,DMRT1,SMC3,NR0B1,TBL1X,UBE3A,NRP1,CPLX2,CREB1,KLF7,SMAP1,EPHA4,BOK,RAB14,RTF1,WWTR1,FKTN,AQP3,BNC2,ELAVL4,WASF2,REST,EXOC4,HOXA1,PRICKLE2,FOXP1,KDM5A,APBA2,DPF1,CORO1A,DKK3,SFRP1,N…
1	!	5.71e-06	5674	400	158	0.395	0.028	GO:0032502	BP	1	developmental process	1	HOXA4,FNDC5,NFIX,KLF4,GLG1,ZP3,CD44,NDRG1,KLF5,NR2C2,RUNX1T1,KIF5B,POU2F2,PHLDA2,RNF168,LPL,H2AFY,NKAP,PSMD11,TROVE2,SPARC,HOXB1,FRK,ATP2B1,ARID5B,NMT1,NFKBIA,HSP90AA1,FST,DAD1,OXCT1,MTDH,HOXC5,BBX,BRD4,ROCK1,GNAQ,LIPA,DMRT1,SMC3,NR0B1,TBL1X,UBE3A,NRP1,CPLX2,CREB1,KLF7,SMAP1,EPHA4,BOK,RAB14,RTF1,WWTR1,FKTN,AQP3,BNC2,ELAVL4,WASF2,REST,EXOC4,HOXA1,PRICKLE2,FOXP1,KDM5A,APBA2,DPF1,CORO1A,DKK3,SFRP1,N…
1	!	1.28e-05	5639	400	156	0.39	0.028	GO:0044707	BP	1	single-multicellular organism process	1	CCND2,HOXA4,NFIX,NAPSA,KLF4,GLG1,ZP3,CD44,NDRG1,KLF5,NR2C2,RUNX1T1,KIF5B,POU2F2,PHLDA2,AMOTL1,RNF168,LPL,H2AFY,NKAP,TROVE2,SPARC,HOXB1,ATP2B1,ARID5B,NMT1,NFKBIA,HSP90AA1,FST,DAD1,OXCT1,MTDH,HOXC5,BBX,BRD4,ROCK1,GNAQ,LIPA,DMRT1,SMC3,NR0B1,UBE3A,NRP1,CPLX2,CREB1,KLF7,SMAP1,EPHA4,BOK,RAB14,RTF1,WWTR1,FKTN,AQP3,BNC2,ELAVL4,WASF2,REST,EXOC4,HOXA1,PRICKLE2,FOXP1,KDM5A,APBA2,DPF1,CORO1A,DKK3,RNF128,SFRP…
1	!	1.78e-08	7823	400	210	0.525	0.027	GO:0044260	BP	1	cellular macromolecule metabolic process	1	KLF6,CCND2,HOXA4,SNRNP27,GSTT1,NFIX,CELF2,PEG3,KLF4,GLG1,RAB3B,ZP3,CD44,KLF5,NR2C2,RUNX1T1,RPLP1,POU2F2,PHLDA2,CCNT1,RNF168,PCOLCE2,H2AFY,NKAP,PSMD11,NCOR1,HOXB1,FRK,PPP1R12A,ARID5B,PCBD1,TWISTNB,TEN1,NMT1,NFKBIA,HSP90AA1,DEK,FST,WBP4,DNAJC3,DAD1,MTDH,PABPC1,DEPTOR,HOXC5,CREBBP,BBX,SDF2L1,FETUB,BRD4,ROCK1,GNAQ,DMRT1,SMC3,NR0B1,TBL1X,UBE3A,TAF3,NRP1,THOC3,CREB1,KLF7,EIF5B,EPHA4,BOK,TSN,NUCKS1,NMT2…
1	!	0.000171	5219	400	143	0.357	0.027	GO:0048856	BP	1	anatomical structure development	1	HOXA4,NFIX,KLF4,GLG1,ZP3,CD44,NDRG1,KLF5,NR2C2,RUNX1T1,KIF5B,POU2F2,PHLDA2,RNF168,H2AFY,NKAP,TROVE2,SPARC,HOXB1,ATP2B1,ARID5B,NMT1,NFKBIA,HSP90AA1,FST,DAD1,OXCT1,MTDH,HOXC5,BBX,BRD4,ROCK1,GNAQ,LIPA,DMRT1,NR0B1,UBE3A,NRP1,CPLX2,CREB1,KLF7,SMAP1,EPHA4,BOK,RAB14,RTF1,WWTR1,FKTN,AQP3,BNC2,ELAVL4,WASF2,REST,EXOC4,HOXA1,PRICKLE2,FOXP1,KDM5A,APBA2,DPF1,CORO1A,DKK3,SFRP1,NEK1,RDX,CADM1,PPIB,RPSA,MGLL,SLI…
1	!	0.0161	5379	400	138	0.345	0.026	GO:0016043	BP	1	cellular component organization	1	CELF2,KLF4,RAB3B,NDRG1,KLF5,RUNX1T1,KIF5B,RNF168,LPL,H2AFY,NKAP,PSMD11,TROVE2,NCOR1,SPARC,HEBP2,PCBD1,TEN1,HSP90AA1,DEK,MTDH,DEPTOR,CREBBP,TUBA1B,BRD4,ROCK1,GNAQ,LIPA,DMRT1,SMC3,TBL1X,NRP1,HIGD2A,CREB1,KLF7,SMAP1,EPHA4,BOK,NUCKS1,KIFAP3,RAB14,STOM,EHD4,RTF1,WWTR1,PSIP1,ELAVL4,WASF2,REST,EXOC4,PRICKLE2,FOXP1,CHCHD6,KDM5A,CORO1A,HMGN5,CETN2,SFRP1,NEK1,RDX,CADM1,RPSA,FHL3,MGLL,SLITRK5,MIF,PPARGC1B,M…
1	!	7.26e-07	9642	400	239	0.598	0.025	GO:0044237	BP	1	cellular metabolic process	1	KLF6,CCND2,HOXA4,SNRNP27,GSTT1,DDT,NFIX,CELF2,NAPSA,PEG3,KLF4,GLG1,RAB3B,GSTM5,ZP3,CD44,KLF5,NR2C2,RUNX1T1,RPLP1,POU2F2,PHLDA2,PGAM1,CCNT1,RNF168,PCOLCE2,LPL,H2AFY,NKAP,PSMD11,NCOR1,HOXB1,FRK,PPP1R12A,ARID5B,PCBD1,CPM,TWISTNB,TEN1,NMT1,NFKBIA,HSP90AA1,DEK,FST,SAMD8,WBP4,DNAJC3,DAD1,OXCT1,AMACR,MTDH,PABPC1,DEPTOR,HOXC5,CREBBP,BBX,CPOX,SDF2L1,FETUB,GUCA1A,BRD4,ROCK1,STARD4,GNAQ,DMRT1,SMC3,NR0B1,TBL…
1	!	1.96e-06	8711	400	220	0.55	0.025	GO:0043170	BP	1	macromolecule metabolic process	1	KLF6,CCND2,HOXA4,SNRNP27,GSTT1,NFIX,CELF2,NAPSA,PEG3,KLF4,GLG1,RAB3B,ZP3,CD44,KLF5,NR2C2,RUNX1T1,RPLP1,POU2F2,PHLDA2,PGAM1,CCNT1,RNF168,PCOLCE2,H2AFY,NKAP,PSMD11,NCOR1,HOXB1,FRK,PPP1R12A,ARID5B,PCBD1,CPM,TWISTNB,TEN1,NMT1,NFKBIA,HSP90AA1,DEK,FST,SAMD8,WBP4,DNAJC3,DAD1,MTDH,PABPC1,DEPTOR,HOXC5,CREBBP,BBX,SDF2L1,FETUB,BRD4,ROCK1,GNAQ,DMRT1,SMC3,NR0B1,TBL1X,UBE3A,SDC3,TAF3,NRP1,THOC3,CREB1,KLF7,EIF5…
1	!	0.045	5532	400	139	0.347	0.025	GO:0071840	BP	1	cellular component organization or biogenesis	1	CELF2,KLF4,RAB3B,NDRG1,KLF5,RUNX1T1,KIF5B,RNF168,LPL,H2AFY,NKAP,PSMD11,TROVE2,NCOR1,SPARC,HEBP2,PCBD1,TEN1,HSP90AA1,DEK,SAMD8,MTDH,DEPTOR,CREBBP,TUBA1B,BRD4,ROCK1,GNAQ,LIPA,DMRT1,SMC3,TBL1X,NRP1,HIGD2A,CREB1,KLF7,SMAP1,EPHA4,BOK,NUCKS1,KIFAP3,RAB14,STOM,EHD4,RTF1,WWTR1,PSIP1,ELAVL4,WASF2,REST,EXOC4,PRICKLE2,FOXP1,CHCHD6,KDM5A,CORO1A,HMGN5,CETN2,SFRP1,NEK1,RDX,CADM1,RPSA,FHL3,MGLL,SLITRK5,MIF,PPAR…
1	!	2.67e-05	10233	400	244	0.61	0.024	GO:0071704	BP	1	organic substance metabolic process	1	KLF6,CCND2,HOXA4,SNRNP27,GSTT1,DDT,NFIX,CELF2,NAPSA,PEG3,KLF4,GLG1,RAB3B,GSTM5,ZP3,CD44,KLF5,NR2C2,RUNX1T1,RPLP1,POU2F2,PHLDA2,PGAM1,CCNT1,RNF168,PCOLCE2,LPL,H2AFY,NKAP,PSMD11,NCOR1,HOXB1,FRK,PPP1R12A,ARID5B,PCBD1,CPM,TWISTNB,TEN1,NMT1,NFKBIA,HSP90AA1,DEK,FST,SAMD8,WBP4,DNAJC3,DAD1,OXCT1,AMACR,MTDH,PABPC1,DEPTOR,HOXC5,CREBBP,BBX,CPOX,SDF2L1,FETUB,GUCA1A,BRD4,ROCK1,STARD4,GNAQ,LIPA,DMRT1,SMC3,NR0B…
1	!	0.000136	9251	400	223	0.557	0.024	GO:0006807	BP	1	nitrogen compound metabolic process	1	KLF6,CCND2,HOXA4,SNRNP27,GSTT1,NFIX,CELF2,NAPSA,PEG3,KLF4,GLG1,RAB3B,GSTM5,ZP3,CD44,KLF5,NR2C2,RUNX1T1,RPLP1,POU2F2,PGAM1,CCNT1,RNF168,PCOLCE2,H2AFY,NKAP,PSMD11,NCOR1,HOXB1,FRK,PPP1R12A,ARID5B,PCBD1,CPM,TWISTNB,TEN1,NMT1,NFKBIA,HSP90AA1,DEK,FST,SAMD8,WBP4,DNAJC3,DAD1,MTDH,PABPC1,DEPTOR,HOXC5,CREBBP,BBX,CPOX,SDF2L1,FETUB,GUCA1A,BRD4,ROCK1,GNAQ,DMRT1,SMC3,NR0B1,TBL1X,UBE3A,SDC3,TAF3,NRP1,THOC3,CREB…
1	!	0.000368	9833	400	232	0.58	0.024	GO:0044238	BP	1	primary metabolic process	1	KLF6,CCND2,HOXA4,SNRNP27,GSTT1,NFIX,CELF2,NAPSA,PEG3,KLF4,GLG1,RAB3B,ZP3,CD44,KLF5,NR2C2,RUNX1T1,RPLP1,POU2F2,PHLDA2,PGAM1,CCNT1,RNF168,PCOLCE2,LPL,H2AFY,NKAP,PSMD11,NCOR1,HOXB1,FRK,PPP1R12A,ARID5B,PCBD1,CPM,TWISTNB,TEN1,NMT1,NFKBIA,HSP90AA1,DEK,FST,SAMD8,WBP4,DNAJC3,DAD1,AMACR,MTDH,PABPC1,DEPTOR,HOXC5,CREBBP,BBX,SDF2L1,FETUB,GUCA1A,BRD4,ROCK1,STARD4,GNAQ,LIPA,DMRT1,SMC3,NR0B1,TBL1X,ABHD6,UBE3A,T…
1	!	0.000377	10822	400	250	0.625	0.023	GO:0008152	BP	1	metabolic process	1	KLF6,CCND2,HOXA4,SNRNP27,GSTT1,DDT,NFIX,CELF2,NAPSA,PEG3,KLF4,GLG1,RAB3B,GSTM5,ZP3,CD44,KLF5,NR2C2,RUNX1T1,RPLP1,POU2F2,PHLDA2,PGAM1,CCNT1,RNF168,NDUFA2,PCOLCE2,LPL,H2AFY,NKAP,PSMD11,NCOR1,HOXB1,FRK,PPP1R12A,ARID5B,PCBD1,CPM,TWISTNB,TEN1,NMT1,NFKBIA,HSP90AA1,DEK,GLRX,FST,SAMD8,WBP4,DNAJC3,DAD1,OXCT1,AMACR,MTDH,PABPC1,DEPTOR,HOXC5,CREBBP,BBX,CPOX,SDF2L1,FETUB,GUCA1A,BRD4,ROCK1,STARD4,GNAQ,LIPA,DMR…
1	!	0.00219	10841	400	247	0.618	0.023	GO:0050794	BP	1	regulation of cellular process	1	KLF6,CCND2,HOXA4,FNDC5,NFIX,PEG3,KLF4,GLG1,RAB3B,IER3,ZP3,CD44,NDRG1,KLF5,NR2C2,RUNX1T1,KIF5B,RPLP1,POU2F2,PHLDA2,PGAM1,CCNT1,AMOTL1,RNF168,PCOLCE2,LPL,H2AFY,GATSL2,NKAP,TROVE2,NCOR1,SPARC,HOXB1,FRK,HEBP2,PPP1R12A,ARID5B,PCBD1,RASL10B,TEN1,NFKBIA,HSP90AA1,DEK,GLRX,FST,SAMD8,DNAJC3,DAD1,OXCT1,MTDH,PABPC1,DEPTOR,HOXC5,CREBBP,BBX,SDF2L1,FETUB,GUCA1A,BRD4,RALBP1,ROCK1,STARD4,GNAQ,DMRT1,SMC3,NR0B1,TBL…
1	!	0.00685	11413	400	255	0.637	0.022	GO:0050789	BP	1	regulation of biological process	1	KLF6,CCND2,HOXA4,FNDC5,NFIX,PEG3,KLF4,GLG1,RAB3B,IER3,ZP3,CD44,NDRG1,KLF5,NR2C2,RUNX1T1,KIF5B,RPLP1,POU2F2,PHLDA2,PGAM1,CCNT1,AMOTL1,RNF168,PCOLCE2,LPL,H2AFY,GATSL2,NKAP,TROVE2,NCOR1,SPARC,HOXB1,FRK,HEBP2,PPP1R12A,ARID5B,PCBD1,RASL10B,TEN1,NFKBIA,HSP90AA1,DEK,GLRX,FST,SAMD8,DNAJC3,DAD1,OXCT1,MTDH,PABPC1,DEPTOR,HOXC5,CREBBP,BBX,SDF2L1,FETUB,GUCA1A,BRD4,RALBP1,ROCK1,STARD4,GNAQ,DMRT1,SMC3,NR0B1,TBL…
1	!	0.00835	11998	400	265	0.662	0.022	GO:0065007	BP	1	biological regulation	1	KLF6,CCND2,HOXA4,FNDC5,NFIX,NAPSA,PEG3,KLF4,GLG1,RAB3B,IER3,ZP3,CD44,NDRG1,KLF5,NR2C2,RUNX1T1,KIF5B,RPLP1,POU2F2,PHLDA2,PGAM1,CCNT1,AMOTL1,RNF168,PCOLCE2,LPL,H2AFY,GATSL2,NKAP,TROVE2,NCOR1,SPARC,HOXB1,FRK,HEBP2,PPP1R12A,ATP2B1,ARID5B,PCBD1,RASL10B,TEN1,NFKBIA,HSP90AA1,DEK,GLRX,FST,SAMD8,DNAJC3,DAD1,OXCT1,MTDH,PABPC1,DEPTOR,HOXC5,CREBBP,BBX,SDF2L1,FETUB,GUCA1A,BRD4,RALBP1,ROCK1,STARD4,GNAQ,LIPA,DM…

## Sheet: GO_RA_Differentiation_Response
GO Annotations of RA enriched "differentiation-responsive" transcripts
#	signf	p-value	T	Q	Q&T	Q&T/Q	Q&T/T	term ID	t type	t group	t name	t depth	Q&T list
#
1	!	0.00473	34	58	4	0.069	0.118	GO:0060412	BP	1	ventricular septum morphogenesis	1	TGFB2,FZD2,SOX11,SOX4
1	!	0.0112	42	58	4	0.069	0.095	GO:0048483	BP	1	autonomic nervous system development	1	HOXB1,NRP1,SOX11,SOX4
1	!	0.0385	57	58	4	0.069	0.07	GO:0048844	BP	1	artery morphogenesis	1	NRP1,HOXA1,TGFB2,SOX4
1	!	0.000445	94	58	6	0.103	0.064	GO:0048704	BP	1	embryonic skeletal system morphogenesis	1	HOXB1,HOXA1,HOXA7,HOXB4,HOXB5,SOX11
1	!	0.000104	126	58	7	0.121	0.056	GO:0048706	BP	1	embryonic skeletal system development	1	HOXB1,HOXA1,HOXA7,HOXB4,HOXB5,PBX1,SOX11
1	!	0.0457	123	58	5	0.086	0.041	GO:0003206	BP	1	cardiac chamber morphogenesis	1	TGFB2,FZD2,MYL3,SOX11,SOX4
1	!	0.0475	124	58	5	0.086	0.04	GO:0003231	BP	1	cardiac ventricle development	1	TGFB2,FZD2,MYL3,SOX11,SOX4
1	!	0.00454	220	58	7	0.121	0.032	GO:0048705	BP	1	skeletal system morphogenesis	1	HOXB1,HOXA1,HOXA7,HOXB4,HOXB5,TGFB2,SOX11
1	!	0.0353	199	58	6	0.103	0.03	GO:0009952	BP	1	anterior/posterior pattern specification	1	HOXB1,HOXA7,HOXB4,HOXB5,PBX1,GPC3
1	!	5.39e-06	455	58	12	0.207	0.026	GO:0001501	BP	1	skeletal system development	1	CD44,HOXB1,HOXA1,HOXA7,HOXB4,HOXB5,TGFB2,PBX1,HMGA2,SOX11,WFIKKN1,SOX4
1	!	0.00128	369	58	9	0.155	0.024	GO:0035239	BP	1	tube morphogenesis	1	NRP1,HOXA1,TGFB2,FZD2,PBX1,GPC3,HMGA2,SOX11,SOX4
1	!	0.00594	329	58	8	0.138	0.024	GO:0060562	BP	1	epithelial tube morphogenesis	1	NRP1,TGFB2,FZD2,PBX1,GPC3,HMGA2,SOX11,SOX4
1	!	0.0311	295	58	7	0.121	0.024	GO:0048562	BP	1	embryonic organ morphogenesis	1	HOXB1,HOXA1,HOXA7,HOXB4,HOXB5,FZD2,SOX11
1	!	0.00107	474	58	10	0.172	0.021	GO:0002009	BP	1	morphogenesis of an epithelium	1	NRP1,FOXQ1,HOXB4,TGFB2,FZD2,PBX1,GPC3,HMGA2,SOX11,SOX4
1	!	0.000116	600	58	12	0.207	0.02	GO:0048598	BP	1	embryonic morphogenesis	1	HOXB1,HOXA1,HOXA7,HOXB4,HOXB5,TGFB2,FZD2,PBX1,GPC3,HMGA2,SOX11,SOX4
1	!	0.00561	441	58	9	0.155	0.02	GO:0048568	BP	1	embryonic organ development	1	HOXB1,HOXA1,HOXA7,HOXB4,HOXB5,TGFB2,FZD2,PBX1,SOX11
1	!	0.000703	575	58	11	0.19	0.019	GO:0048729	BP	1	tissue morphogenesis	1	NRP1,FOXQ1,HOXB4,TGFB2,FZD2,PBX1,GPC3,HMGA2,MYL3,SOX11,SOX4
1	!	0.00215	644	58	11	0.19	0.017	GO:0043009	BP	1	chordate embryonic development	1	HOXB1,HOXA1,APBA2,HOXA7,HOXB4,HOXB5,TGFB2,FZD2,PBX1,SOX11,SOX4
1	!	0.00236	650	58	11	0.19	0.017	GO:0009792	BP	1	embryo development ending in birth or egg hatching	1	HOXB1,HOXA1,APBA2,HOXA7,HOXB4,HOXB5,TGFB2,FZD2,PBX1,SOX11,SOX4
1	!	0.000223	919	58	14	0.241	0.015	GO:0009887	BP	1	animal organ morphogenesis	1	HOXB1,NRP1,HOXA1,HOXA7,HOXB4,HOXB5,TGFB2,FZD2,PBX1,GPC3,HMGA2,MYL3,SOX11,SOX4
1	!	0.000731	1013	58	14	0.241	0.014	GO:0009790	BP	1	embryo development	1	HOXB1,NRP1,HOXA1,APBA2,HOXA7,HOXB4,HOXB5,TGFB2,FZD2,PBX1,GPC3,HMGA2,SOX11,SOX4
1	!	0.000959	1036	58	14	0.241	0.014	GO:0060429	BP	1	epithelium development	1	FST,NRP1,HOXA7,FOXQ1,HOXB4,HOXB5,TGFB2,FZD2,PBX1,GPC3,HMGA2,SOX11,SOX4,ZFP703
1	!	0.0123	1677	58	16	0.276	0.01	GO:0009888	BP	1	tissue development	1	CD44,FST,NRP1,HOXA7,FOXQ1,HOXB4,HOXB5,TGFB2,FZD2,PBX1,GPC3,HMGA2,MYL3,SOX11,SOX4,ZFP703
1	!	0.0224	1758	58	16	0.276	0.009	GO:0006357	BP	1	regulation of transcription from RNA polymerase II promoter	1	PEG3,HOXB1,FRK,FST,HOXA7,FOXQ1,HOXB4,HOXB5,ZFHX3,TGFB2,PBX1,GPC3,HMGA2,MAML3,SOX11,SOX4
1	!	0.0342	1818	58	16	0.276	0.009	GO:0006366	BP	1	transcription from RNA polymerase II promoter	1	PEG3,HOXB1,FRK,FST,HOXA7,FOXQ1,HOXB4,HOXB5,ZFHX3,TGFB2,PBX1,GPC3,HMGA2,MAML3,SOX11,SOX4
1	!	0.0456	2311	58	18	0.31	0.008	GO:0010605	BP	1	negative regulation of macromolecule metabolic process	1	PEG3,CD44,FRK,FST,DKK3,RNF128,HOXA7,FOXQ1,HOXB4,ZFHX3,TGFB2,PURA,GPC3,HMGA2,SOX11,WFIKKN1,SOX4,ZFP703
1	!	0.0171	3361	58	23	0.397	0.007	GO:0006355	BP	1	regulation of transcription, DNA-templated	1	PEG3,HOXB1,FRK,PCBD1,FST,ZFP618,HOXA1,DKK3,HOXA7,FOXQ1,HOXB4,HOXB5,ZFHX3,TGFB2,PURA,FZD2,PBX1,GPC3,HMGA2,MAML3,SOX11,SOX4,ZFP703
1	!	0.019	3382	58	23	0.397	0.007	GO:1903506	BP	1	regulation of nucleic acid-templated transcription	1	PEG3,HOXB1,FRK,PCBD1,FST,ZFP618,HOXA1,DKK3,HOXA7,FOXQ1,HOXB4,HOXB5,ZFHX3,TGFB2,PURA,FZD2,PBX1,GPC3,HMGA2,MAML3,SOX11,SOX4,ZFP703
1	!	0.0196	3388	58	23	0.397	0.007	GO:2001141	BP	1	regulation of RNA biosynthetic process	1	PEG3,HOXB1,FRK,PCBD1,FST,ZFP618,HOXA1,DKK3,HOXA7,FOXQ1,HOXB4,HOXB5,ZFHX3,TGFB2,PURA,FZD2,PBX1,GPC3,HMGA2,MAML3,SOX11,SOX4,ZFP703
1	!	0.024	3429	58	23	0.397	0.007	GO:0006351	BP	1	transcription, DNA-templated	1	PEG3,HOXB1,FRK,PCBD1,FST,ZFP618,HOXA1,DKK3,HOXA7,FOXQ1,HOXB4,HOXB5,ZFHX3,TGFB2,PURA,FZD2,PBX1,GPC3,HMGA2,MAML3,SOX11,SOX4,ZFP703
1	!	0.0262	3447	58	23	0.397	0.007	GO:0097659	BP	1	nucleic acid-templated transcription	1	PEG3,HOXB1,FRK,PCBD1,FST,ZFP618,HOXA1,DKK3,HOXA7,FOXQ1,HOXB4,HOXB5,ZFHX3,TGFB2,PURA,FZD2,PBX1,GPC3,HMGA2,MAML3,SOX11,SOX4,ZFP703
1	!	0.0283	3463	58	23	0.397	0.007	GO:0032774	BP	1	RNA biosynthetic process	1	PEG3,HOXB1,FRK,PCBD1,FST,ZFP618,HOXA1,DKK3,HOXA7,FOXQ1,HOXB4,HOXB5,ZFHX3,TGFB2,PURA,FZD2,PBX1,GPC3,HMGA2,MAML3,SOX11,SOX4,ZFP703
1	!	0.0331	3495	58	23	0.397	0.007	GO:0051252	BP	1	regulation of RNA metabolic process	1	PEG3,HOXB1,FRK,PCBD1,FST,ZFP618,HOXA1,DKK3,HOXA7,FOXQ1,HOXB4,HOXB5,ZFHX3,TGFB2,PURA,FZD2,PBX1,GPC3,HMGA2,MAML3,SOX11,SOX4,ZFP703
1	!	0.0426	3818	58	24	0.414	0.006	GO:0010556	BP	1	regulation of macromolecule biosynthetic process	1	PEG3,HOXB1,FRK,PCBD1,FST,ZFP618,HOXA1,DKK3,RNF128,HOXA7,FOXQ1,HOXB4,HOXB5,ZFHX3,TGFB2,PURA,FZD2,PBX1,GPC3,HMGA2,MAML3,SOX11,SOX4,ZFP703
1	!	0.0444	3827	58	24	0.414	0.006	GO:0019219	BP	1	regulation of nucleobase-containing compound metabolic process	1	PEG3,HOXB1,FRK,PCBD1,FST,ZFP618,HOXA1,DKK3,HOXA7,FOXQ1,HOXB4,HOXB5,ZFHX3,TGFB2,PURA,FZD2,PBX1,GPC3,HMGA2,MAML3,SOX11,FIGN,SOX4,ZFP703
1	!	0.036	5521	58	30	0.517	0.005	GO:0060255	BP	1	regulation of macromolecule metabolic process	1	CCND2,PEG3,CD44,HOXB1,FRK,PCBD1,FST,NRP1,ZFP618,HOXA1,APBA2,DKK3,RNF128,HOXA7,FOXQ1,HOXB4,HOXB5,ZFHX3,TGFB2,PURA,FZD2,PBX1,GPC3,HMGA2,MAML3,SOX11,WFIKKN1,FIGN,SOX4,ZFP703
