# Supplementary material for: Dynamic expression of tRNA‐derived small RNAs define cellular states
Source: EMBO Rep. 2019 Jun 12;20(7):e47789. doi: 10.15252/embr.201947789 (PMC6607006; doi:10.15252/embr.201947789)
Supplement: Supplementary file 9 — Dataset EV7 [file EMBR-20-e47789-s009.xls]

## Sheet: Sheet1
Dataset EV7: tsRNA analysis from Igf2bp1 pulldown.
	Raw Count		DESeq Normalized		Log2(FC)
tRNA_Id	RA_Input	RA_IGF2BP1	RA_Input	RA_IGF2BP1	RA_IMP/Input
Mus_musculus_Gly-TTC_tRNA_1	1592	35076	2154.33	29862.2	3.79301
Mus_musculus_Asp-GTC_tRNA_4	27	500	36.537	425.678	3.54233
Mus_musculus_Gln-TTG_tRNA_1	6	106	8.11933	90.2437	3.47439
Mus_musculus_His-GTG_tRNA_2	1508	20016	2040.66	17040.7	3.06188
Mus_musculus_Pro-TGG_tRNA_2	52	669	70.3675	569.557	3.01686
Mus_musculus_Thr-TGT_tRNA_3	4	36	5.41288	30.6488	2.50136
Mus_musculus_Ala-TGC_tRNA_4	2	18	2.70644	15.3244	2.50136
Mus_musculus_Asp-GTC_tRNA_1	211	1769	285.53	1506.05	2.39906
Mus_musculus_Val-TAC_tRNA_1	3150	25842	4262.65	22000.7	2.36773
Mus_musculus_Pro-TGG_tRNA_1	114	897	154.267	763.666	2.30751
Mus_musculus_Pro-AGG_tRNA_2	153	1118	207.043	951.816	2.20075
Mus_musculus_His-GTG_tRNA_1	269	1864	364.016	1586.93	2.12416
Mus_musculus_Tyr-GTA_tRNA_5	11	76	14.8854	64.703	2.11993
Mus_musculus_Tyr-GTA_tRNA_4	36	212	48.716	180.487	1.88943
Mus_musculus_Leu-AAG_tRNA_1	2083	12264	2818.76	10441	1.88913
Mus_musculus_Pro-TGG_tRNA_4	260	1495	351.837	1272.78	1.855
Mus_musculus_Leu-TAG_tRNA_3	2169	12388	2935.14	10546.6	1.84528
Mus_musculus_Pro-CGG_tRNA_1	289	1471	391.081	1252.34	1.67909
Mus_musculus_Leu-AAG_tRNA_2	473	2346	640.074	1997.28	1.64173
Mus_musculus_Trp-CCA_tRNA_4	19	93	25.7112	79.1761	1.62267
Mus_musculus_Ala-AGC_tRNA_4	44	203	59.5417	172.825	1.53734
Mus_musculus_Leu-TAG_tRNA_2	520	2383	703.675	2028.78	1.52763
Mus_musculus_Ala-TGC_tRNA_5	14	60	18.9451	51.0813	1.43097
Mus_musculus_Trp-CCA_tRNA_3	48	192	64.9546	163.46	1.33144
Mus_musculus_Ala-AGC_tRNA_8	20	79	27.0644	67.2571	1.31329
Mus_musculus_Tyr-GTA_tRNA_8	19	72	25.7112	61.2976	1.25343
Mus_musculus_Ile-TAT_tRNA_2	11	41	14.8854	34.9056	1.22956
Mus_musculus_Gln-CTG_tRNA_1	344	1282	465.508	1091.44	1.22935
Mus_musculus_Gln-CTG_tRNA_4	260	950	351.837	808.788	1.20085
Mus_musculus_Ser-AGA_tRNA_4	107	382	144.795	325.218	1.1674
Mus_musculus_Trp-CCA_tRNA_1	23	81	31.1241	68.9598	1.14772
Mus_musculus_Val-CAC_tRNA_4	14	49	18.9451	41.7164	1.13879
Mus_musculus_Gly-GCC_tRNA_1	699	2345	945.902	1996.43	1.07766
Mus_musculus_Trp-CCA_tRNA_5	29	93	39.2434	79.1761	1.01261
Mus_musculus_Gln-CTG_tRNA_2	460	1441	622.482	1226.8	0.978801
Mus_musculus_Trp-CCA_tRNA_2	23	72	31.1241	61.2976	0.9778
Mus_musculus_Leu-CAG_tRNA_2	11795	36175	15961.2	30797.8	0.948254
Mus_musculus_Ala-AGC_tRNA_12	25	75	33.8305	63.8517	0.916399
Mus_musculus_Gln-TTG_tRNA_5	66	183	89.3126	155.798	0.802742
Mus_musculus_Val-CAC_tRNA_3	2979	8199	4031.25	6980.27	0.792056
Mus_musculus_Ala-TGC_tRNA_2	27	74	36.537	63.0003	0.786002
Mus_musculus_Val-CAC_tRNA_1	177	483	239.52	411.205	0.77971
Mus_musculus_Glu-CTC_tRNA_1	4304	11659	5824.26	9925.96	0.769131
Mus_musculus_Leu-TAG_tRNA_1	417	1101	564.293	937.343	0.732132
Mus_musculus_Gln-TTG_tRNA_3	75	196	101.492	166.866	0.717328
Mus_musculus_Val-AAC_tRNA_3	2755	6990	3728.12	5950.98	0.674677
Mus_musculus_Asp-GTC_tRNA_2	179	447	242.227	380.556	0.651752
Mus_musculus_Tyr-GTA_tRNA_1	36	86	48.716	73.2166	0.587776
Mus_musculus_Glu-CTC_tRNA_4	24567	56912	33244.6	48452.4	0.543448
Mus_musculus_Leu-CAG_tRNA_1	204	467	276.057	397.583	0.52629
Mus_musculus_Tyr-GTA_tRNA_9	55	120	74.4272	102.163	0.456967
Mus_musculus_Gln-TTG_tRNA_4	87	189	117.73	160.906	0.450735
Mus_musculus_Asp-GTC_tRNA_3	2132	4576	2885.07	3895.8	0.433316
Mus_musculus_Lys-CTT_tRNA_4	2402	5148	3250.44	4382.78	0.431212
Mus_musculus_Leu-CAA_tRNA_4	1128	2400	1526.43	2043.25	0.420704
Mus_musculus_Ile-TAT_tRNA_1	22	45	29.7709	38.311	0.363858
Mus_musculus_Leu-CAA_tRNA_2	1175	2399	1590.03	2042.4	0.361209
Mus_musculus_Leu-CAA_tRNA_3	1136	2318	1537.26	1973.44	0.360354
Mus_musculus_Met-CAT_tRNA_2	68	136	92.019	115.784	0.331437
Mus_musculus_Met-CAT_tRNA_8	71	138	96.0787	117.487	0.290214
Mus_musculus_Cys-GCA_tRNA_10	27	52	36.537	44.2705	0.276989
Mus_musculus_Ala-AGC_tRNA_1	65	119	87.9594	101.311	0.203887
Mus_musculus_Leu-CAA_tRNA_1	1223	2235	1654.99	1902.78	0.201287
Mus_musculus_Gly-CCC_tRNA_2	289	524	391.081	446.11	0.189934
Mus_musculus_Lys-CTT_tRNA_9	1525	2541	2063.66	2163.3	0.0680237
Mus_musculus_Arg-TCT_tRNA_1	60	98	81.1933	83.4329	0.0392558
Mus_musculus_Ser-TGA_tRNA_1	430	697	581.885	593.395	0.0282586
Mus_musculus_Thr-TGT_tRNA_2	33	53	44.6563	45.1219	0.0149629
Mus_musculus_Ser-AGA_tRNA_2	429	685	580.532	583.179	0.0065629
Mus_musculus_Tyr-GTA_tRNA_3	51	81	69.0143	68.9598	-0.00113878
Mus_musculus_Ala-CGC_tRNA_2	57	90	77.1336	76.622	-0.00960036
Mus_musculus_Phe-GAA_tRNA_2	20	29	27.0644	24.6893	-0.132511
Mus_musculus_Arg-TCT_tRNA_5	57	77	77.1336	65.5544	-0.234667
Mus_musculus_Ser-GCT_tRNA_3	48	64	64.9546	54.4868	-0.253526
Mus_musculus_Tyr-GTA_tRNA_7	58	77	78.4868	65.5544	-0.259758
Mus_musculus_Ala-TGC_tRNA_1	130	166	175.919	141.325	-0.315892
Mus_musculus_Val-CAC_tRNA_6	3798	4668	5139.53	3974.13	-0.370999
Mus_musculus_Tyr-GTA_tRNA_6	27	33	36.537	28.0947	-0.379057
Mus_musculus_Glu-TTC_tRNA_3	1257	1533	1701	1305.13	-0.38219
Mus_musculus_Val-AAC_tRNA_5	3675	4316	4973.09	3674.45	-0.436613
Mus_musculus_Met-CAT_tRNA_7	246	287	332.892	244.339	-0.446171
Mus_musculus_Met-CAT_tRNA_3	55	63	74.4272	53.6354	-0.472643
Mus_musculus_Arg-TCT_tRNA_3	172	197	232.754	167.717	-0.472776
Mus_musculus_Arg-TCT_tRNA_2	71	81	96.0787	68.9598	-0.478461
Mus_musculus_Ser-CGA_tRNA_1	60	66	81.1933	56.1895	-0.53106
Mus_musculus_Val-AAC_tRNA_4	607	658	821.405	560.192	-0.552172
Mus_musculus_Arg-TCG_tRNA_3	60	65	81.1933	55.3381	-0.553086
Mus_musculus_Asn-GTT_tRNA_5	14	15	18.9451	12.7703	-0.569028
Mus_musculus_Arg-CCG_tRNA_2	145	155	196.217	131.96	-0.572348
Mus_musculus_His-GTG_tRNA_3	278	296	376.195	252.001	-0.578051
Mus_musculus_Leu-TAA_tRNA_2	55	56	74.4272	47.6759	-0.642568
Mus_musculus_Ala-CGC_tRNA_3	57	58	77.1336	49.3786	-0.643472
Mus_musculus_Lys-CTT_tRNA_3	54	54	73.0739	45.9732	-0.668563
Mus_musculus_Glu-TTC_tRNA_1	19445	19302	26313.4	16432.9	-0.679212
Mus_musculus_Gly-CCC_tRNA_3	1146	1053	1550.79	896.478	-0.790665
Mus_musculus_Arg-TCG_tRNA_2	82	68	110.964	57.8922	-0.938653
Mus_musculus_Gly-CCC_tRNA_1	679	548	918.837	466.543	-0.977799
Mus_musculus_Asn-GTT_tRNA_3	186	149	251.699	126.852	-0.988554
Mus_musculus_Gln-CTG_tRNA_3	85	68	115.024	57.8922	-0.990492
Mus_musculus_Arg-CCT_tRNA_1	384	297	519.637	252.853	-1.03921
Mus_musculus_Glu-TTC_tRNA_2	5574	4286	7542.85	3648.91	-1.04764
Mus_musculus_Val-AAC_tRNA_2	427	322	577.825	274.137	-1.07574
Mus_musculus_Asn-GTT_tRNA_6	100	75	135.322	63.8517	-1.0836
Mus_musculus_Arg-ACG_tRNA_1	422	295	571.059	251.15	-1.18509
Mus_musculus_Gly-GCC_tRNA_2	20618	14235	27900.7	12119	-1.20303
Mus_musculus_Arg-ACG_tRNA_2	227	156	307.181	132.812	-1.20971
Mus_musculus_Ala-TGC_tRNA_3	92	61	124.496	51.9327	-1.26139
Mus_musculus_Arg-TCG_tRNA_4	170	110	230.048	93.6491	-1.29659
Mus_musculus_Thr-CGT_tRNA_1	39	25	52.7756	21.2839	-1.31011
Mus_musculus_Arg-CCT_tRNA_3	493	310	667.138	263.92	-1.33788
Mus_musculus_Gly-CCC_tRNA_4	1020	620	1380.29	527.841	-1.38679
Mus_musculus_Arg-CCG_tRNA_1	477	274	645.486	233.271	-1.46838
Mus_musculus_Ala-AGC_tRNA_11	45	25	60.8949	21.2839	-1.51656
Mus_musculus_Asn-GTT_tRNA_4	54	29	73.0739	24.6893	-1.56547
Mus_musculus_Arg-TCG_tRNA_1	112	60	151.561	51.0813	-1.56903
Mus_musculus_Ile-AAT_tRNA_3	194	99	262.525	84.2842	-1.63912
Mus_musculus_Lys-TTT_tRNA_1	24	12	32.4773	10.2163	-1.66856
Mus_musculus_Lys-TTT_tRNA_3	393	183	531.816	155.798	-1.77125
Mus_musculus_Val-CAC_tRNA_2	2322	924	3142.18	786.653	-1.99797
Mus_musculus_Ile-AAT_tRNA_2	224	86	303.122	73.2166	-2.04965
Mus_musculus_Sec-TCA_tRNA_2	677	252	916.131	214.542	-2.0943
Mus_musculus_Arg-ACG_tRNA_3	264	86	357.25	73.2166	-2.28669
Mus_musculus_Leu-CAG_tRNA_3	126	39	170.506	33.2029	-2.36044
Mus_musculus_Arg-CCT_tRNA_2	572	175	774.042	148.987	-2.37722
Mus_musculus_Lys-TTT_tRNA_5	2439	637	3300.51	542.314	-2.60549
Mus_musculus_Ser-GCT_tRNA_1	310	74	419.499	63.0003	-2.73523
Mus_musculus_Gly-GCC_tRNA_3	67314	16011	91090.7	13631.1	-2.74041
Mus_musculus_Met-CAT_tRNA_5	4009	947	5425.06	806.234	-2.75037
Mus_musculus_Gly-CCC_tRNA_5	65537	15099	88686	12854.6	-2.78642
Mus_musculus_Thr-AGT_tRNA_5	63	11	85.2529	9.36491	-3.18641
Mus_musculus_Arg-CCG_tRNA_3	324	52	438.444	44.2705	-3.30797
Mus_musculus_Thr-AGT_tRNA_2	69	5	93.3723	4.25678	-4.45516
Mus_musculus_Thr-AGT_tRNA_1	102	6	138.029	5.10813	-4.75603
Mus_musculus_Thr-AGT_tRNA_6	89	1	120.437	0.851356	-7.1443
