# Supplementary material for: Dynamic expression of tRNA‐derived small RNAs define cellular states
Source: EMBO Rep. 2019 Jun 12;20(7):e47789. doi: 10.15252/embr.201947789 (PMC6607006; doi:10.15252/embr.201947789)
Supplement: Supplementary file 10 — Dataset EV8 [file EMBR-20-e47789-s010.xls]

## Sheet: Northern Primers
Dataset EV8: List of all the Primers /oligos/siRNAs used in this study. Different sheets carry information for different experiments.
S. No	Oligo Name	Sequence (5' - 3')
1	tsGlnCTG Probe	CCAGAGTGCTaACCATTACACCATGGAACC
2	tsGlyGCC Probe	GCGAGAATTCTACCACTGAACCACCCATGC
3	ValCAC_North	CGAACGTGATAACCACTACACTACGGAAAC
4	LysTTT_North	CTGATGCTCTACCGACTGAGCTATCCGGGC
5	GluTTC_North	CAGGAATCCTaACCGCTAGACCATGTGGGA
6	U6 snRNA Probe	GCAGGGGCCATGCTAATCTTCTCTGTATCG

## Sheet: tsRNA mimics and ASOs
Name	Sequence
Scr1	AAAGGGCCCAAAAAAAAAAAAAAAAAAAUAUAAA
Scr2	GUUCAGAGUUCUACAGUCCGACGAUC
tsGlnCTG	GGUUCCAUGGUGUAAUGGCUAGCACUCUGGACU
tsLysCTT	GCCCGGCUAGCUCAGUCGGUAGAGCAUGGGACU
tsMetCAT	GCCUCCUUAGUGUAGUAGGCAUUGCGUCAGUCU
tsIleGAT	GGCCAGUUAGCUCAGUUGGUUAGAGCAUGGUGCU
tsGluTTC	UCCCACAUGGUCUAGCGGUUAGGAUUCCUGGUU
ASO tsGlyGCC	AGGCGAGAAUUCUACCACUGAACCACCCAUGC
ASO tsGlyCCC	CUUGCAUGAUACCACUACACCAGCGGCGC
ASO tsGlnCTG	GUCCAGAGUGCUaACCAUUACACCAUGGAACC
ASO tsValCAC	UCCGCUUGCACUAUUGGUGAUGUGAUGCCUUUG
ASO tsArgTCT	UCAGGUUACGCGAUAGGUAACGCGGUGCCUCGG

## Sheet: qPCR primers
Primers for RT-qPCR
Name	Sequence	Species	Reference
Oct4	CACGAGTGGAAAGCAACTCA	Mouse	Yeo, Jia-Chi, et al. Cell Stem Cell 14.6 (2014): 864-872.
	AGATGGTGGTCTGGCTGAAC	Mouse
Sox2	CGAACTGGAGAAGGGGAGAG	Mouse
	AAGCGTTAATTTGGATGGGA	Mouse
Nanog	AAGTACCTCAGCCTCCAGCA	Mouse
	GTGCTGAGCCCTTCTGAATC	Mouse
Klf4	CTGAACAGCAGGGACTGTCA	Mouse
	GTGTGGGTGGCTGTTCTTTT	Mouse
B-actin	AGCCATGTACGTAGCCATCC	Mouse
	GCTGTGGTGGTGAAGCTGTA	Mouse
Rex1	GGTGCAAGAAGAAGCTGAGG	Mouse	Chatterjee, Sujash S., et al. The Journal of cell biology 211.1 (2015): 39-51.
	GTTTCGAGCTCTCCGTGAAG	Mouse
Stat3	CAATACCATTGACCTGCCGAT	Mouse	Harvard Primer Base
	GAGCGACTCAAACTGCCCT	Mouse
Lif	ATTGTGCCCTTACTGCTGCTG	Mouse
	GCCAGTTGATTCTTGATCTGGT	Mouse
Wnt3	CTCGCTGGCTACCCAATTTG	Mouse
	CTTCACACCTTCTGCTACGCT	Mouse
Otx1	ATGTCTTACCTCAAACAACCCCC	Mouse
	GTAGCGAGTCTTTGCGAACAG	Mouse
Wnt2	CTCGGTGGAATCTGGCTCTG	Mouse
	CACATTGTCACACATCACCCT	Mouse
Tbx3	AGATCCGGTTATCCCTGGGAC	Mouse
	CAGCAGCCCCCACTAACTG	Mouse
ID4	CAGTGCGATATGAACGACTGC	Mouse
	GACTTTCTTGTTGGGCGGGAT	Mouse
Smad9	CGGGTCAGCCTAGCAAGTG	Mouse
	GAGCCGAACGGGAACTCAC	Mouse
Hnf1a	GACCTGACCGAGTTGCCTAAT	Mouse
	GCGAAGTCTTCCCCATCGTC	Mouse
Activin	TGAGAGGATTTCTGTTGGCAAG	Mouse
	TGACATCGGGTCTCTTCTTCA	Mouse
c-myc	GGACAGTGTTCTCTGCCTCT	Mouse
	TCTCTTCCTCGTCGCAGATG	Mouse
Igf2bp1	CGGCAACCTCAACGAGAGT	Mouse
	GTAGCCGGATTTGACCAAGAA	Mouse
ALDH1A1	GCACGCCAGACTTACCTGTC	Human
	CCTCCTCAGTTGCAGGATTAAAG	Human
CD24	CTCCTACCCACGCAGATTTATTC	Human
	AGAGTGAGACCACGAAGAGAC	Human
CD44	CTGCCGCTTTGCAGGTGTA	Human
	CATTGTGGGCAAGGTGCTATT	Human
GATA3	GCCCCTCATTAAGCCCAAG	Human
	TTGTGGTGGTCTGACAGTTCG	Human
FOXA2	GGAGCAGCTACTATGCAGAGC	Human
	CGTGTTCATGCCGTTCATCC	Human
POU5F1 (OCT4)	GTGTTCAGCCAAAAGACCATCT	Human
	GGCCTGCATGAGGGTTTCT	Human
MYC	GGCTCCTGGCAAAAGGTCA	Human
	CTGCGTAGTTGTGCTGATGT	Human
LIN28A	TGCGGGCATCTGTAAGTGG	Human
	GGAACCCTTCCATGTGCAG	Human
SNAi1	ACTGCAACAAGGAATACCTCAG	Human
	GCACTGGTACTTCTTGACATCTG	Human
TWIST1	GTCCGCAGTCTTACGAGGAG	Human
	GCTTGAGGGTCTGAATCTTGCT	Human
ZEB1	GATGATGAATGCGAGTCAGATGC	Human
	ACAGCAGTGTCTTGTTGTTGT	Human
CADH1	CGAGAGCTACACGTTCACGG	Human
	GGGTGTCGAGGGAAAAATAGG	Human
CTNNB1	CATCTACACAGTTTGATGCTGCT	Human
	GCAGTTTTGTCAGTTCAGGGA	Human
HRAS	GACGTGCCTGTTGGACATC	Human
	CTTCACCCGTTTGATCTGCTC	Human
P53	GAGGTTGGCTCTGACTGTACC	Human
	TCCGTCCCAGTAGATTACCAC	Human
ACTB	CATGTACGTTGCTATCCAGGC	Human
	CTCCTTAATGTCACGCACGAT	Human
GAPDH	GGAGCGAGATCCCTCCAAAAT	Human
	GGCTGTTGTCATACTTCTCATGG	Human
LGR5	GAGTTACGTCTTGCGGGAAAC	Human
	TGGGTACGTGTCTTAGCTGATTA	Human
BMI1	GCTGCCAATGGCTCTAATGAA	Human
	TGCTGGGCATCGTAAGTATCTT	Human
SOX9	AGCGAACGCACATCAAGAC	Human
	CTGTAGGCGATCTGTTGGGG	Human
EpCAM	TGATCCTGACTGCGATGAGAG	Human
	CTTGTCTGTTCTTCTGACCCC	Human
IGF2BP1	GGCCATCGAGAATTGTTGCAG	Human
	CCAGGGATCAGGTGAGACTG	Human
Lars2	TCAGGGTGCAAATTCCTCTC	Mouse
	ATTGCACGGTTCCAGAAAAT	Mouse
Rpl36	GCACGAACTTGGTGTGATTG	Mouse
	CTCAACAAGGGCCACAAGGT	Mouse
Klf4	CAGTGGTAAGGTTTCTCGCC	Mouse
	GCCACCCACACTTGTGACTA	Mouse
Pabpc1	TCTCGTTCCTTCCGAGATTT	Mouse
	CAGGAAGCAGCTGAAAGAGC	Mouse
Ina	GTGTTCCTCAGGTCGCTCTC	Mouse
	AGGCAGATCTTGGAACTGGA	Mouse
Nr0b1	ATCTGCTGGGTTCTCCACTG	Mouse
	CTATCTGAAAGGGACCGTGC	Mouse
Lrrc2	TTTGAGGTTGAGCATGGCTT	Mouse
	TCTGAGTGACCTGCCACAAG	Mouse
CD44	AGCGGCAGGTTACATTCAAA	Mouse
	CAAGTTTTGGTGGCACACAG	Mouse
Myl3	GCTCAGGCTCTGGTGCAG	Mouse
	AGAGCCCAAGAAGGATGATG	Mouse
Dkk3	GGCCCACAGTCTTCATCAAT	Mouse
	CCAGAGTGGACAGGTGGTCT	Mouse
Ago2	TAAAGTGCTGGACCATGTGC	Mouse
	ATGGACATCCCCAAAATTGA	Mouse
tsRNA qPCR Validation
tsGlyGCC RT Primer	CTCAACTGGTGTCGTGGAGTCGGCAATTCAGTTGAGAGGCGAGA
tsGlyGCC Forward	ACACTCCAGCTGGGGCATGGGTGGTTCAGT
tsGluTTC RT Primer	CTCAACTGGTGTCGTGGAGTCGGCAATTCAGTTGAGAACCAGGAA
tsGluTTC Fwd	ACACTCCAGCTGGGTCCCATATGGTCTAGC
tsGlnCTG RT Primer	CTCAACTGGTGTCGTGGAGTCGGCAATTCAGTTGAGGAGTCCAG
tsGlnCTG Fwd	ACACTCCAGCTGGGGGTTCCATGGTGTAAT
tsGlnTTG RT Primer	CTCAACTGGTGTCGTGGAGTCGGCAATTCAGTTGAGAGTCCAGA
tsGlnTTG Fwd	ACACTCCAGCTGGGGGCCCCATGGTGTAAT
tsLysTTT RT Primer	CTCAACTGGTGTCGTGGAGTCGGCAATTCAGTTGAGGTCTGATG
tsLysTTT Fwd	ACACTCCAGCTGGGGCCCGGATAGCTCAGT
tsArgTCT RT Primer	CTCAACTGGTGTCGTGGAGTCGGCAATTCAGTTGAGAGTCCAATG
tsArgTCT Fwd	ACACTCCAGCTGGGGGCTCCGTAGCGCAAT
tsValCAC RT Primer	CTCAACTGGTGTCGTGGAGTCGGCAATTCAGTTGAGAGGCGAGC
tsValCAC Fwd	ACACTCCAGCTGGGGTTTCTGTAGTGTAGT
Universal Reverse	TGGTGTCGTGGAGTCGCAATTCAGTTG

## Sheet: Primers for IVT
Primers for eGFP-T7 template amplification for in vitro translation experiments
pEGFPN3T7 Forward	TAATACGACTCACTATAGGGAGATCGAATTCTGCAGTCGACGG
pEGFPN3 Reverse	CACTGCATTCTAGTTGTGGTTTGT

## Sheet: siRNA
RefSeq Accession Number	Gene Symbol	Full Gene Name	Gene ID	siRNA ID	Amount	Exon(s) Targeted	Exon Image	Sense siRNA Sequence	Antisense siRNA Sequence
NM_009951	Igf2bp1	insulin-like growth factor 2 mRNA binding protein 1	140486	s100441	1 nmole	Not Determined	Not Available	CCAUCCGAAACAUCACAAAtt	UUUGUGAUGUUUCGGAUGGtg
NM_009951	Igf2bp1	insulin-like growth factor 2 mRNA binding protein 1	140486	s100442	1 nmole	Not Determined	Not Available	GGAAAAUACAGAUCCGCAAtt	UUGCGGAUCUGUAUUUUCCga
NM_009951	Igf2bp1	insulin-like growth factor 2 mRNA binding protein 1	140486	s100443	1 nmole	Not Determined	Not Available	CAAGCUAUCAUGAAGCUAAtt	UUAGCUUCAUGAUAGCUUGcc
NM_006546	IGF2BP1	insulin-like growth factor 2 mRNA binding protein 1	10642	s20917	5 nmole	13	http://www.ambion.com/catalog/exon_sirna.php?id=20917	GAAAAACGGUGAACGAGUUtt	AACUCGUUCACCGUUUUUCca
NM_006546	IGF2BP1	insulin-like growth factor 2 mRNA binding protein 1	10642	s20916	5 nmole	6	http://www.ambion.com/catalog/exon_sirna.php?id=20916	CCAUCCGCAACAUCACAAAtt	UUUGUGAUGUUGCGGAUGGtg
NM_006546	IGF2BP1	insulin-like growth factor 2 mRNA binding protein 1	10642	s20918	5 nmole	1	http://www.ambion.com/catalog/exon_sirna.php?id=20918	CCGGGAAAGUAGAAUUACAtt	UGUAAUUCUACUUUCCCGGag
